# Supplementary material for: Single-cell analysis of signalling and transcriptional responses to type I interferons
Source: EMBO Rep. 2026 Mar 27;27(9):2491–513. doi: 10.1038/s44319-026-00750-3 (PMC13172048; doi:10.1038/s44319-026-00750-3)
Supplement: Supplementary file 3 — Dataset EV1 [file 44319_2026_750_MOESM3_ESM.xlsx]

## Sheet: Dataset EV1
	sample_id	cluster_id	209Bi_CD16	114Cd_CD14	161Dy_DNGR1	162Dy_IFNAR2	163Dy_STAT1	164Dy_IFNAR1	166Er_pNFkBp65	167Er_CCR7	168Er_pSTAT6	170Er_CD141	151Eu_CD45RO	153Eu_pSTAT1	155Gd_CD123	156Gd_pp38	158Gd_pSTAT3	160Gd_CD3	165Ho_CD161	175Lu_CCR4	142Nd_CD11b	143Nd_CD45RA	144Nd_HLA-DR	145Nd_CD4	146Nd_CD19	148Nd_CCR6	150Nd_pSTAT5	141Pr_CD11c	198Pt_CD8	147Sm_CD20	149Sm_CD56	152Sm_CD27	154Sm_CD1c	159Tb_pMAPKAPK2	169Tm_CD24	89Y_CD45	171Yb_pERK12	172Yb_CD38	173Yb_STAT3	174Yb_pSTAT4	176Yb_CXCR3
1	0	naive CD4+ T	0	0	0.0301357	0.7325	1.86781	2.51951	0.443385	3.1185	0	0	0	0.579044	0	0.571779	0	6.06266	0	0	0	2.24676	0	3.78886	0	0	0.191344	2.00684e-05	0.0330576	0	0	3.89792	0	2.76853	0	4.94778	0	1.2295	3.43059	0	0
2	25	naive CD4+ T	0	0	0.0116829	0.724718	2.08498	2.41411	0.432248	3.30144	0	0	0	1.77707	0	0.423748	0.425119	6.05538	0	0	0	2.28529	0	3.7731	0	0	0.290997	7.98545e-06	0.0350699	0	0	3.8852	0	2.77907	0	4.96616	0	1.30472	3.30482	0	0
3	250	naive CD4+ T	0	0	0	0.706375	2.06302	2.39022	0.410491	3.22909	0.331196	0	0	3.12769	0.00346584	0.405366	2.30943	6.05779	0	0	0	2.27969	0	3.7912	0	0	1.66933	0	0.02609	0	0	3.86904	0	2.77275	0	4.9737	0	1.27054	3.2199	0	0
4	2500	naive CD4+ T	0	0	0	0.677203	2.10973	2.44848	0.350116	3.3362	1.46376	0	0	3.534	0.00212092	0.373211	2.72902	6.03857	0	0	0	2.28072	0	3.74886	0	0	2.5759	0	0.0265316	0	0	3.88388	0	2.75095	0	4.95865	0	1.18027	3.12657	0	0
5	25000	naive CD4+ T	0	0	0	0.681183	2.09001	2.49495	0.344374	3.33308	1.61085	0	0	3.55269	0	0.395949	2.77215	6.05246	0	0	0	2.27407	0	3.77442	0	0	2.68489	0	0.0369568	0	0	3.89111	0	2.77008	0	4.97249	0	1.22341	3.14862	0.00386971	0
6	0	CM CD4+ T	0.0216096	0	0.172519	0.802028	2.18183	2.97768	1.04725	1.02441	0	0	2.28812	1.31371	0.113046	1.27234	0	5.85046	0.264471	1.75531	0	0.106011	0	3.91732	0	0.192784	0.27884	0.0137988	0.082844	0	0	3.24723	0	2.83244	0	5.13877	0	0	3.64987	0	1.06105
7	25	CM CD4+ T	0.020234	0	0.157897	0.787571	2.3521	2.92824	1.03504	1.19338	0	0	2.46417	2.27476	0.124334	0.825501	0	5.83532	0.291358	2.01905	0	0.122429	0	3.89727	0	0.304916	0.345552	0.00996117	0.0748603	0	0	3.23095	0	2.78796	0	5.14791	0	0	3.52985	0	0.884869
8	250	CM CD4+ T	0.0240227	0	0.11005	0.780484	2.34817	2.88821	1.01441	1.20496	0.435583	0	2.41641	3.30725	0.121858	0.803984	1.94591	5.85034	0.260644	1.96055	0	0.108731	0	3.92474	0	0.219459	1.5898	0.0176577	0.0699977	0	0	3.22042	0	2.78388	0	5.15855	0	0	3.46049	0.175719	0.885125
9	2500	CM CD4+ T	0.0199693	0	0.0520228	0.739789	2.38955	2.97305	0.960681	1.26783	1.30913	0	2.45937	3.69665	0.0949408	0.726377	2.62539	5.84598	0.288871	1.34369	0	0.102171	0	3.88473	0	0.264677	2.53457	0.013449	0.0742979	0	0	3.27541	0	2.77107	0	5.14837	0	0	3.36583	0.698138	1.0676
10	25000	CM CD4+ T	0.0249876	0	0.0442157	0.740102	2.37771	3.02148	0.982168	1.26553	1.4805	0	2.39917	3.73157	0.0737395	0.710113	2.67177	5.84713	0.289815	1.47138	0	0.120246	0	3.89195	0	0.271513	2.67565	0.0144196	0.0713593	0	0	3.29124	0	2.76483	0	5.1431	0	0	3.37701	0.785151	1.04998
11	0	naive CD8+ T	0.00521818	0	0.0356592	0.853862	2.36591	2.70632	0.552624	3.92043	0	0	0	0.97878	0	0.662207	0	5.87643	0	0	0	2.92639	0	0	0	0	0.241161	0.000143298	4.3697	0	0	4.04508	0	2.86301	0	4.98305	0	0.140327	3.52099	0	1.20249
12	25	naive CD8+ T	0.0021322	0	0.0132123	0.842528	2.53322	2.61387	0.498764	4.04848	0	0	0	2.01367	0.000661422	0.53838	0.123488	5.85262	0	0	0	2.95036	0	0	0	0	0.305629	1.75377e-05	4.34226	0	0	4.03264	0	2.85554	0	4.9969	0	0.19903	3.40588	0	1.2089
13	250	naive CD8+ T	0	0	0	0.799589	2.50309	2.57363	0.455422	3.98471	0.720309	0	0	3.33939	0.00682201	0.505841	2.34372	5.86595	0	0	0	2.94309	0	0	0	0	1.67355	1.27272e-06	4.35434	0	0	4.02382	0	2.84314	0	5.00533	0	0.186402	3.32414	0.49524	1.17237
14	2500	naive CD8+ T	0	0	0	0.758152	2.53492	2.65457	0.408825	4.07552	1.96613	0	0	3.71982	0	0.452137	2.79299	5.83937	0	0	0	2.93547	0	0	0	0	2.59142	0	4.30592	0	0	4.03082	0	2.82787	0	4.99068	0	0.177274	3.22678	0.825078	1.11785
15	25000	naive CD8+ T	0	0	0	0.776492	2.50986	2.71566	0.408609	4.07871	2.11675	0	0	3.73655	0	0.468943	2.83059	5.85591	0	0	0	2.93668	0	0	0	0	2.7045	0	4.3127	0	0	4.04309	0	2.84453	0	5.00567	0	0.165112	3.2524	0.846213	1.15747
16	0	effector CD8+ T	0.0962814	0	0	0.631713	1.65975	2.76654	0.84218	0	0	0	0	0.402743	0	1.29143	0	5.67365	0	0	0.0165014	3.09405	0.253378	0	0	0	0.197489	4.70883e-05	3.63886	0	0	3.2462	0	2.59402	0	4.8228	0	0	3.51033	0	0.810452
17	25	effector CD8+ T	0.147053	0	0.0222212	0.688229	1.99644	2.73154	0.935727	0	0	0	0	1.34158	0.0151078	0.848731	0	5.76425	0	0	0.109404	3.15539	0.263413	0	0	0	0.23207	2.84265e-05	3.66378	0	0	3.20058	0	2.58496	0	4.99221	0	0	3.52132	0	0.635789
18	250	effector CD8+ T	0.129884	0	0.0108787	0.701199	1.94557	2.69123	0.928325	0	0.51484	0	0	2.12758	0.0198188	0.833985	1.13109	5.74498	0	0	0.0867537	3.14898	0.235144	0	0	0	0.524228	0	3.68737	0	0.00526592	3.225	0	2.56302	0	4.96727	0	0	3.44128	0.68734	0.70481
19	2500	effector CD8+ T	0.113697	0	0	0.693977	2.17797	2.73351	0.911682	0	0.95496	0	0	2.57383	0	0.857359	1.99886	5.78838	0	0	0.0989965	3.17187	0.291449	0	0	0	0.976754	0	3.65645	0	0.00441062	3.25131	0	2.63197	0	5.06386	0	0	3.42143	1.20149	0.684353
20	25000	effector CD8+ T	0.123365	0	0	0.707004	2.11559	2.74357	0.937484	0	1.03212	0	0	2.57369	0	0.82832	2.0812	5.78878	0	0	0.0988963	3.17158	0.281732	0	0	0	1.05659	0	3.69441	0	0.0072373	3.23602	0	2.65326	0	5.05817	0	0	3.44065	1.28725	0.658739
21	0	CM CD8+ T	0	0	0.062123	0.665692	2.07093	2.95323	1.09426	0.340939	0	0	2.52369	1.39581	0.170662	1.20933	0	5.69583	0	3.42318	0	0.139922	0.263187	0	0	0	0.231523	0.00624793	4.2614	0	0	3.20667	0	2.80415	0	5.23124	0	0	3.58898	0	0.473857
22	25	CM CD8+ T	0.0237856	0	0.0424109	0.627277	2.33238	2.85431	1.02726	0.666624	0	0	2.76985	2.30666	0.120642	0.843451	0	5.72872	0	3.5617	0	0.100943	0.183509	0	0	0	0.455067	0.0236919	4.26302	0	0	3.21094	0	2.86218	0	5.2575	0	0	3.50962	0	0.257334
23	250	CM CD8+ T	0.0265619	0	0.148004	0.767794	2.32919	2.84457	1.0613	0.34742	0.550035	0	2.74236	3.18488	0.182249	0.928023	1.98263	5.68642	0	3.61457	0	0.13739	0.144186	0	0	0	1.55643	0.0132023	4.32166	0	0	3.08576	0	2.84261	0	5.2183	0	0	3.43603	0.436573	0.559372
24	2500	CM CD8+ T	0.00314159	0	0.082026	0.686693	2.45429	2.96322	0.980737	0.720242	1.70594	0	2.79552	3.69361	0.099502	0.819786	2.71075	5.71263	0	3.63345	0	0.141747	0.163722	0	0	0	2.57203	0	4.29266	0	0	3.1587	0	2.842	0	5.18304	0	0	3.26608	0.85828	0.440932
25	25000	CM CD8+ T	0	0	0	0.850823	2.38007	2.99784	1.04295	0.323394	1.84718	0	2.78121	3.65901	0.107879	0.875309	2.76125	5.70759	0	3.51261	0	0.144533	0.164173	0	0	0	2.81507	0	4.1762	0	0	3.22591	0	2.84676	0	5.25737	0	0	3.34183	1.08811	0.232648
26	0	EM CD8+ T	0.0255143	0	0.0265432	0.657907	1.96971	2.81072	0.886755	0	0	0	1.16648	0.689825	0.0195264	1.40042	0	5.74041	0	0	0.0398296	0.547819	0.124582	0	0	0	0.215064	3.76452e-05	4.46946	0	0	3.53402	0	2.73235	0	5.09074	0	0	3.57115	0	1.95378
27	25	EM CD8+ T	0.047928	0	0.00201021	0.717249	2.24558	2.71546	0.860254	0.0409615	0	0	1.3772	1.67255	0.0649619	0.935614	0	5.79372	0.00486642	0	0.0691885	0.550742	0.120413	0	0	0	0.263343	6.01664e-05	4.48077	0	0	3.58214	0	2.75	0	5.20381	0	0	3.55716	0	1.96327
28	250	EM CD8+ T	0.0510374	0	0	0.671763	2.15357	2.71131	0.88799	0.0335748	0.448705	0	1.2913	2.51607	0.0517942	0.919696	1.31038	5.79357	0	0	0.0970626	0.488087	0.105732	0	0	0	0.747907	9.1188e-06	4.46302	0	0	3.55952	0	2.72614	0	5.16097	0	0	3.48472	0.512646	1.95074
29	2500	EM CD8+ T	0.0326059	0	0	0.699456	2.34521	2.72195	0.823783	0.0369198	1.10135	0	1.25112	3.11473	0.0273998	0.802918	2.29633	5.77724	0	0	0.0926122	0.548361	0.111973	0	0	0	1.54916	0	4.44845	0	0	3.57539	0	2.78834	0	5.21166	0	0	3.41742	1.13149	2.0944
30	25000	EM CD8+ T	0.0310341	0	0	0.707389	2.33907	2.81914	0.896112	0.066397	1.25635	0	1.23478	3.09891	0.0243865	0.905685	2.35062	5.81769	0	0	0.100216	0.529344	0.139765	0	0	0	1.60476	0	4.46896	0	0	3.58038	0	2.78427	0	5.23792	0	0	3.44307	1.20329	1.99559
31	0	MAIT	0.18395	0	0.0615431	0.705122	2.08561	2.93844	0.970557	0	0	0	0.0985048	0.692351	0	1.22573	0	5.75428	4.36427	0	0.105148	1.57323	0.0239359	0	0	0.553137	0.201098	0.137296	3.18712	0	2.7003	2.01462	0	2.80813	0	4.95593	0	0	3.61253	0	0.306934
32	25	MAIT	0.174272	0	0.0677803	0.718172	2.31837	2.92371	0.95915	0	0.0124076	0	0.141403	1.74107	0	0.751267	0	5.73467	4.41556	0	0.107087	1.61127	0.00229535	0	0	0.76217	0.221462	0.12305	3.30228	0	2.7651	2.145	0	2.78925	0	5.00011	0	0	3.53978	0	0.29223
33	250	MAIT	0.177594	0	0.0650695	0.721948	2.28236	2.85957	0.940401	0	0.822104	0	0.11296	2.74949	0.0162888	0.749643	1.62095	5.72821	4.41135	0	0.117083	1.59115	0.0116662	0	0	0.705559	0.679601	0.151753	3.24888	0	2.7039	2.12473	0	2.77002	0	4.9867	0	0	3.5028	1.18101	0.285778
34	2500	MAIT	0.119931	0	0.033474	0.74772	2.43011	2.95042	0.954206	0	1.62236	0	0.207527	3.28329	0	0.695104	2.47147	5.78581	4.44369	0	0.0539965	1.42253	0	0	0	1.11264	1.66203	0.0887337	3.56703	0	2.54469	2.44811	0	2.79837	0	5.03726	0	0	3.46247	1.6672	0.304878
35	25000	MAIT	0.120006	0	0.0477078	0.7518	2.39426	2.99846	0.966239	0	1.73277	0	0.200634	3.33834	0	0.716352	2.53485	5.80827	4.46561	0	0.0628895	1.38383	0.0122906	0	0	1.10817	1.83442	0.0842686	3.52813	0	2.61381	2.4891	0	2.81492	0	5.04908	0	0	3.47525	1.69914	0.298065
36	0	CD56 hi NK	0.467181	0	0.0370756	0.456351	1.93111	2.78339	1.09894	0.831356	0	0	0	0.265707	0.0433554	0.696547	0	0.105775	2.97494	0	0.980328	2.92056	0.349341	0	0	0	0.207467	1.49872	0.407369	0	4.94015	2.3885	0	2.68253	0	4.0377	0	2.03181	3.36179	0	1.74121
37	25	CD56 hi NK	0.347447	0	0.0629092	0.435492	2.22221	2.72334	1.16677	1.07779	0.0256963	0	0	1.57568	0.0877876	0.501891	0	0.130918	3.0382	0	1.16028	3.02316	0.395464	0	0	0	0.252575	1.75699	0.498044	0	5.01998	2.22132	0	2.69498	0	4.06977	0	2.0593	3.32867	0	1.75298
38	250	CD56 hi NK	0.34567	0	0.0637264	0.41596	2.18631	2.70875	1.11243	0.889485	0.849992	0	0	2.52188	0.0832484	0.45783	1.65495	0.13703	3.06854	0	1.15069	3.02349	0.337296	0	0	0	0.832723	1.77467	0.431604	0	5.01616	2.43403	0.00391004	2.70012	0	4.11619	0	2.15052	3.2558	0.840256	1.71377
39	2500	CD56 hi NK	0.521761	0	0.0712286	0.476564	2.35759	2.75629	1.14165	0.691949	1.55968	0	0	2.90445	0.0680972	0.605856	2.20914	0.162383	3.06549	0	1.23519	3.08982	0.326272	0	0	0	1.3839	1.53797	0.407579	0	4.9319	2.44766	0.00570528	2.76108	0	4.17987	0	2.03125	3.27164	1.29297	1.67277
40	25000	CD56 hi NK	0.471776	0	0.0573291	0.480025	2.29184	2.75607	1.17627	0.693983	1.62789	0	0	2.90689	0.0611153	0.554908	2.25322	0.153511	3.0389	0	1.18758	3.05278	0.346674	0	0	0	1.43583	1.64528	0.443213	0	4.96184	2.43877	0	2.76137	0	4.16302	0	2.02342	3.28868	1.32089	1.72762
41	0	CD56 lo NK	4.5483	0	0.0503037	0.591147	1.66562	2.96789	0.883193	0	0	0	0	0.144243	0	1.19792	0	0.149003	2.81012	0	1.31881	3.26885	0	0	0	0	0.20362	0.839865	0.623951	0	3.36841	0	0	2.56162	0	4.29424	0	2.62683	3.47838	0	0.0456579
42	25	CD56 lo NK	4.68534	0	0.0815983	0.645976	1.98141	2.92581	0.924818	0	0.0688505	0	0	1.37353	0.00991742	0.720783	0	0.188982	2.97508	0	1.64032	3.43701	0	0	0	0	0.242649	1.03763	0.607547	0	3.40849	0	0	2.57586	0	4.47775	0	2.86705	3.49617	0.116659	0.0349172
43	250	CD56 lo NK	4.71153	0	0.074088	0.649416	1.94853	2.91279	0.915821	0	0.964704	0	0	2.06767	0.00564087	0.693924	1.32464	0.189467	2.96761	0	1.62669	3.42048	0	0	0	0	0.372559	1.03584	0.633076	0	3.39178	0	0	2.57825	0	4.45218	0	2.89682	3.43583	1.31706	0.0393786
44	2500	CD56 lo NK	4.62877	0	0.0815374	0.659498	2.11694	2.95269	0.933119	0	1.33183	0	0	2.35746	0.00457504	0.726438	1.83393	0.19352	3.01867	0	1.65928	3.47309	0	0	0	0	0.539405	1.02551	0.615691	0	3.40436	0	0	2.62703	0	4.51885	0	2.91838	3.45273	1.62074	0.0339746
45	25000	CD56 lo NK	4.61433	0	0.0928373	0.670944	2.08592	2.96878	0.947902	0	1.36839	0	0	2.36164	0	0.728659	1.87977	0.192096	2.99288	0	1.65578	3.45284	0	0	0	0	0.573453	1.05642	0.62859	0	3.42182	0	0	2.64808	0	4.49844	0	2.90691	3.46755	1.6637	0.0371863
46	0	B cells	0.0479962	0.942279	0.0290195	0.560321	1.83285	2.91588	0.993729	0.797758	0	0	0	0.16186	0.0150844	1.03354	0	0.223494	0	0	0	3.51007	4.19286	0	3.12514	1.72903	0.263308	0.167378	0.117387	2.4713	0	1.32726	2.37176	2.76874	1.84208	5.05109	0.114395	0.132324	2.97259	0	0.083321
47	25	B cells	0.0530022	0.882162	0.0439568	0.568484	2.06431	2.84135	1.03533	0.864299	0	0	0	1.52498	0.0342374	0.771765	0	0.216669	0	0	0	3.54613	4.34326	0	3.134	1.97404	0.286485	0.178566	0.112398	2.53852	0	1.39233	2.37742	2.80444	2.04662	5.07367	0.121262	0.187553	2.936	0	0.0829082
48	250	B cells	0.0622402	0.938776	0.0261112	0.559653	2.01306	2.82365	1.01909	0.81655	0.725527	0	0	2.36668	0.0299512	0.745756	1.4449	0.219868	0	0	0	3.56255	4.30355	0	3.13142	1.91897	0.96917	0.182555	0.115819	2.54701	0	1.32391	2.42169	2.77502	1.98974	5.07574	0.107026	0.195971	2.89175	0	0.0769864
49	2500	B cells	0.0461634	0.854901	0.0283804	0.552495	2.20131	2.87095	1.00966	0.916199	1.91106	0	0	2.81037	0.0322276	0.776102	2.18241	0.198743	0	0	0	3.56297	4.38431	0	3.11662	2.11548	1.76198	0.171186	0.111343	2.5132	0	1.45182	2.46444	2.81428	2.05072	5.10558	0.113738	0.162881	2.9043	0	0.0739089
50	25000	B cells	0.0509991	0.753467	0.0408195	0.57913	2.19101	2.87192	1.04566	0.846304	2.04643	0	0	2.84728	0.0430704	0.795369	2.25802	0.178481	0	0	0	3.58391	4.36607	0	3.1528	2.08194	1.87199	0.208933	0.109727	2.52562	0	1.56678	2.55118	2.83261	2.06724	5.12876	0.115374	0.122456	2.94667	0	0.086321
51	0	plasmablasts	0.129765	0.0857422	0.314137	1.32359	2.9058	3.67024	1.66985	0	0.0177174	0.035143	0	0.968959	0.743271	2.38849	0	0.907258	0.0194421	0.0389511	0	3.61557	4.60422	0.0683508	2.44783	0	0.434983	0.283653	0.286125	0.072746	0	3.79779	0.0972865	3.37206	0	4.80651	0.167615	4.58414	3.29225	0	0.389745
52	25	plasmablasts	0.0997796	0.0894703	0.300876	1.2511	3.03685	3.55987	1.56368	0	0.0391235	0.0654847	0	3.11988	0.68258	2.0505	0	0.93767	0.00811046	0.0412386	0	3.66337	4.64814	0.0267737	2.48846	0	0.460038	0.307908	0.238721	0.0927306	0	3.68571	0.143195	3.32048	0	4.84643	0.186827	4.73287	3.16102	0	0.368036
53	250	plasmablasts	0.136153	0.0900293	0.271373	1.28148	3.00356	3.61731	1.74051	0	0.271975	0.0378135	0	3.60058	0.855051	2.07779	2.12198	0.932317	0.0137372	0.0246091	0.000497283	3.67362	4.57167	0.0426222	2.4935	0	1.58054	0.326597	0.251446	0.0851789	0	3.63211	0.114236	3.35244	0	4.84607	0.13992	4.76891	3.30014	0	0.315329
54	2500	plasmablasts	0.152703	0.0693724	0.253296	1.20998	2.95398	3.64972	1.58312	0	0.543731	0.0276202	0	3.67689	0.821394	1.92447	2.45151	1.10571	0	0.0428223	0.0337813	3.6489	4.59792	0.0196176	2.4727	0.0303234	2.21328	0.296278	0.248257	0.0570443	0	3.67088	0.0832102	3.33629	0	4.84427	0.126319	4.64268	3.27359	0	0.306401
55	25000	plasmablasts	0.119427	0.0734272	0.332856	1.26343	2.96588	3.68706	1.56807	0	0.637956	0.0304572	0	3.631	0.804086	1.882	2.48666	0.902642	0.00126976	0.0345963	0.00696005	3.63655	4.42169	0	2.56415	0	2.12004	0.254923	0.240642	0.0675478	0	3.79352	0.118883	3.34237	0.0108443	4.8226	0.13697	4.74886	3.28394	0	0.347038
56	0	classical monocytes	0.086486	1.10795	0.246604	1.16795	2.26312	3.35903	2.18038	0.153315	0.0380861	1.62746	1.80619	1.33311	0.404496	2.36775	0	0.60567	0.015024	0.111664	2.74421	0.701629	2.91907	0.988524	0	0	0.624438	2.99782	0.266603	0	0	0	0	3.16589	0	4.44581	0.113694	2.24763	4.04366	0	0
57	25	classical monocytes	0.0914855	1.52453	0.288599	1.26369	2.5581	3.38589	2.38943	0.152836	0.0736809	1.74764	1.83652	2.79808	0.47603	1.90229	0	0.695181	0.0101966	0.117758	2.95402	0.779556	3.08678	1.06422	0	0	0.680069	3.13509	0.264617	0	0	0	0.00767436	3.1603	0	4.61361	0.117483	2.484	4.01741	0	0
58	250	classical monocytes	0.0938246	1.56403	0.240461	1.20173	2.49901	3.31251	2.32203	0.105788	0.664886	1.67598	1.79088	3.71482	0.454029	1.87867	2.37376	0.632712	0	0.0967355	2.9901	0.760867	3.07154	1.06769	0	0	1.19743	3.14672	0.258198	0	0	0	0.0158335	3.1481	0	4.6005	0.0900469	2.47918	3.96917	0	0
59	2500	classical monocytes	0.0916757	1.44074	0.243108	1.19052	2.64381	3.34372	2.3888	0.0839877	1.778	1.61258	1.89035	4.06704	0.43162	1.92786	3.2084	0.60294	0	0.101341	2.93713	0.751644	3.07403	1.0428	0	0	1.97114	3.14803	0.237802	0	0	0	0.0193498	3.21568	0	4.63374	0.0862351	2.42739	3.99244	0	0
60	25000	classical monocytes	0.0941323	1.3934	0.233443	1.20293	2.6165	3.40139	2.44648	0.0817593	1.8504	1.68259	1.78455	4.02008	0.457599	2.08292	3.19932	0.580081	0	0.105561	2.91989	0.80735	3.12228	1.06428	0	0	2.01095	3.16581	0.237197	0	0	0	0.0259685	3.24443	0	4.62199	0.0900105	2.44561	3.99717	0	0
61	0	alt/int monocytes	4.72586	0.0729552	0.217089	1.36093	2.54179	3.81342	2.22306	0	0	2.11311	0	0.734266	1.62551	1.54239	0	0.354879	0.0014651	0.02208	0.452696	2.52278	3.18648	0.95577	0	0	0.471224	3.3285	0.237028	0	0	0	0	3.19499	0	4.90852	0.0593715	0.00727774	3.81452	0	0
62	25	alt/int monocytes	4.89094	0.140563	0.245259	1.50566	2.79025	3.78397	2.38266	0	0.0344193	2.18358	0	2.83888	1.69264	1.03541	0	0.334134	0.00232149	0.0137214	0.456119	2.71482	3.37787	1.03386	0	0	0.539185	3.45932	0.23456	0	0	0	0.0011289	3.22318	0	5.1272	0.0689767	0.08246	3.79374	0	0
63	250	alt/int monocytes	4.88875	0.149944	0.190773	1.46441	2.76471	3.77694	2.3741	0	1.0997	2.19622	0	3.6173	1.6716	1.03695	2.16651	0.306652	0	0	0.506203	2.6547	3.36739	1.04978	0	0	1.32509	3.48235	0.216559	0	0	0	0	3.21463	0	5.09151	0.0424895	0.0529742	3.69581	0	0
64	2500	alt/int monocytes	4.81459	0.0715357	0.223997	1.46117	2.91329	3.81578	2.36471	0	1.79368	2.14043	0	3.8726	1.65118	1.05901	2.66634	0.288911	0	0	0.419777	2.7519	3.36974	1.02651	0	0	1.80579	3.44297	0.210714	0	0	0	0.0137627	3.26355	0	5.11808	0.0503298	0.0249831	3.69939	0	0
65	25000	alt/int monocytes	4.78719	0.0817019	0.210631	1.47086	2.89994	3.83237	2.34484	0	1.83698	2.19392	0	3.81958	1.66934	1.12376	2.64561	0.262617	0	0	0.436076	2.71912	3.36208	1.02624	0	0	1.82471	3.45777	0.224922	0	0	0	0.00381037	3.26837	0	5.09598	0.0510848	0.0250966	3.68058	0	0
66	0	cDC1	0.0326615	0	4.0681	0.975602	2.34057	3.69006	2.19796	0	0	5.61061	0.700671	1.0261	0.2837	2.06961	0	0.786726	0.00205069	0.012427	0	0.532557	4.99401	0.998016	0	0	0.481759	2.58206	0.189779	0	0	0	0.035572	3.54279	0	4.0828	0	2.7552	3.04284	0	3.68732
67	25	cDC1	0.108886	0	4.37892	0.909009	2.53753	3.64509	2.29093	0	0	5.72139	0.694486	3.13733	0.203928	1.6648	0	0.540012	0	0	0.0315586	0.703138	5.20468	1.15615	0	0	0.607798	2.69593	0.18353	0	0.0189154	0	0.132354	3.61691	0	4.29639	0	3.16864	2.95611	0	3.80226
68	250	cDC1	0.02734	5.79257e-16	4.14905	0.834902	2.41971	3.58069	2.17	0	1.17958	5.53698	0.532502	3.38153	0.333724	1.7631	1.73517	0.222739	0.0220473	0	0	0.928071	5.22383	1.17054	0.0279726	0.0324225	1.91549	2.81539	0.149312	0	0.00130989	0	0.0641079	3.55283	0	4.11423	0	3.18562	2.92354	0	3.94675
69	2500	cDC1	0.0951503	0	4.25704	1.05946	2.633	3.69814	2.24977	0	2.31405	5.70089	0.492154	3.67888	0.377345	1.7517	2.05238	0.8865	0	0.0173411	0.00969107	0.917631	5.21169	1.18108	0.0632862	0.0309415	2.6071	2.61329	0.132779	0	0	0	0.161062	3.5622	0	4.16217	0	3.15944	2.98715	0	3.84532
70	25000	cDC1	0.107113	0	4.2841	1.13305	2.70592	3.70347	2.37771	0	2.50571	5.69941	0.740371	3.66064	0.396793	1.84019	2.11776	0.152995	0	0	0	0.750758	5.21461	1.17707	0	0	2.56851	2.50997	0.188209	0	0.052111	0	0.0847916	3.63642	0	4.15796	0	3.11943	3.05036	0	3.73349
71	0	cDC2	0.0774054	4.27325e-16	0.229669	1.05995	2.40885	3.7802	2.03061	0	0.00399469	2.35912	0.187442	0.766055	1.6805	1.85316	0	1.27573	0	0.00842326	0.222186	1.11828	4.95212	1.27082	0	0	0.459638	3.31282	0.224312	0	0.0296933	0	2.51766	3.34328	0	4.06938	0.0537048	2.17249	3.57404	0	0.0421257
72	25	cDC2	0.0699224	1.46435e-15	0.252906	1.04432	2.62615	3.69634	2.02234	0	0.0422496	2.34849	0.162876	2.64336	1.71363	1.5637	0	1.28528	0	0.0174484	0.193483	1.17243	5.08568	1.34705	0	0.0165087	0.537743	3.3705	0.205727	0	0.00881795	0	2.75442	3.3466	0	4.16954	0.0637064	2.37722	3.54884	0	0.0453802
73	250	cDC2	0.0668484	0.033895	0.223049	0.975727	2.58032	3.66996	2.07358	0	1.04169	2.36313	0.142303	3.52608	1.65258	1.56568	1.97588	1.23943	0	0	0.219631	1.12286	5.0655	1.36207	0	0.0191363	1.42523	3.4522	0.204592	0	0.011458	0	2.62396	3.32425	0	4.16883	0.0367213	2.39019	3.51689	0	0.0482314
74	2500	cDC2	0.0767856	8.39175e-16	0.214489	1.01834	2.70018	3.75775	2.12772	0	2.18762	2.30262	0.144986	3.81565	1.64837	1.61861	2.62334	1.26695	0	0.00628321	0.194651	1.13968	5.09535	1.33169	0	0	2.25982	3.39144	0.194624	0	0.037989	0	2.64394	3.38821	0	4.19721	0.0495533	2.34997	3.58113	0	0.0369552
75	25000	cDC2	0.0816328	9.27747e-16	0.246525	0.974367	2.67366	3.73967	2.11432	0	2.28647	2.30732	0.13149	3.77146	1.64645	1.71188	2.61345	1.22633	0	0.00343847	0.242032	1.18548	5.06866	1.3411	0	0.00267239	2.30557	3.42163	0.214277	0	0.0388229	0	2.75557	3.4007	0	4.16447	0.038422	2.36944	3.58218	0	0.0424477
76	0	pDC	0.0664385	0	0.170241	0.958092	2.63474	3.52854	1.83623	0.871256	0	2.57349	0	0.991754	5.05173	1.38564	0	0.110513	0	0	0	2.87331	4.41482	3.10102	0	0	0.378986	0.161664	0.152554	0	0	0	0	3.28062	0	4.36474	0.0610659	1.97814	3.66124	0	3.65087
77	25	pDC	0.0759419	0	0.158359	0.987901	2.88083	3.45793	1.85484	0.954715	0.0400279	2.54531	0	3.56347	5.1214	1.1448	0.413306	0.0635675	0	0	0	2.93356	4.49198	3.09843	0	0	0.603514	0.150176	0.169967	0	0	0	0	3.28472	0	4.3453	0.10194	2.1152	3.63136	0	3.59683
78	250	pDC	0.0755163	0	0.13624	0.953709	2.85226	3.40483	1.84764	0.879969	1.05278	2.62707	0	3.85405	5.10387	1.11692	2.40814	0.0305949	0	0	0	2.91107	4.44883	3.11247	0	0	1.42299	0.164982	0.167335	0	0	0	0	3.24953	0	4.37034	0.0614174	2.13809	3.64531	0	3.62235
79	2500	pDC	0.0826674	0	0.154948	0.945091	2.99378	3.50263	1.88619	0.982729	1.31323	2.64255	0	3.98204	5.13694	1.13223	2.51953	0	0	0	0	2.93897	4.49251	3.0851	0	0	1.54223	0.171474	0.161253	0	0	0	0	3.29842	0	4.413	0.0343899	2.12164	3.66966	0	3.571
80	25000	pDC	0.076367	0	0.190882	0.91188	2.98444	3.48449	1.88169	0.919668	1.38376	2.6692	0	3.97918	5.08819	1.20985	2.49828	0	0	0	0	2.94085	4.48822	3.09678	0	0	1.60468	0.17762	0.147553	0	0	0	0	3.2925	0	4.43139	0.0745068	2.12498	3.69875	0	3.58302
81	0	basophils	2.28237	0	0.113315	0.341379	1.1976	2.03536	1.00767	0	0	0	1.21383	0.239975	4.39898	0.472984	0	0.502539	0	0	1.23992	0.110776	0.0500581	0	0	0	0.554124	0.607837	0.152746	0	0	0	0	1.30677	0	3.93251	0.136825	3.12895	3.70912	0	0
82	25	basophils	2.18402	0	0.13043	0.453931	1.57304	2.21413	1.13256	0	0	0	1.26158	1.23548	4.47114	0.258736	0.0446036	0.555996	0	0.0603407	1.4608	0.201646	0.0793802	0	0	0	1.08009	0.829918	0.151187	0	0	0	0	2.15911	0	4.04613	0.200279	3.27288	3.74362	0	0
83	250	basophils	2.03579	0	0.139599	0.461487	1.38756	2.15781	1.17489	0	0.458455	0	1.1485	1.73584	4.51038	0.275742	1.76167	0.540996	0	0	1.47385	0.18643	0.116672	0	0	0	1.78877	0.839854	0.139128	0	0	0	0	2.10157	0	4.06164	0.09651	3.38979	3.5828	0	0
84	2500	basophils	2.4442	0	0.205542	0.481529	1.51136	2.2769	1.38205	0	0.594838	0	1.14922	2.17549	4.44985	0.356418	2.21582	0.443891	0	0	1.4656	0.130634	0.0775713	0	0	0	2.0441	0.80178	0.174834	0	0	0	0	2.32404	0	4.1809	0.0276898	3.3143	3.54462	0	0
85	25000	basophils	2.22663	0	0.0677848	0.413053	1.47878	2.20796	1.38774	0	0.671349	0	1.17518	2.03199	4.47421	0.318099	2.24369	0.431378	0	0	1.38161	0.105756	0.0639071	0	0	0	1.98911	0.777997	0.101482	0	0	0	0	2.32715	0	4.19976	0.107737	3.24719	3.5743	0	0
86	0	unknown	0.0870986	0.565063	0.181839	0.983704	2.16501	3.24078	1.72757	0.440527	0	1.06964	2.38867	0.988734	0.287194	1.78897	0	3.80312	0.0456929	0.135268	1.93385	1.1424	2.74877	0.641475	0	0	0.443648	2.82738	0.295721	0	0	0.275459	0	3.10445	0	4.82196	0.0208755	2.06273	3.87271	0	0.114496
87	25	unknown	0.0923547	1.25312	0.239684	1.16506	2.53464	3.3921	2.19555	0.398438	0.0432687	1.74809	2.61638	2.64107	0.45741	1.58624	0	3.67239	0.0400362	0.160486	2.4394	1.17205	3.09727	0.9647	0	0	0.630645	3.2243	0.261013	0	0	0.156719	0.0301094	3.20265	0	4.93071	0.0286338	2.41965	3.94203	0	0.0684514
88	250	unknown	0.0963007	1.18607	0.185376	1.10193	2.41367	3.27304	1.9706	0.337763	0.555215	1.43497	2.60197	3.62212	0.379868	1.49036	2.05497	3.74959	0.0574881	0.139029	2.40403	1.17321	3.0096	0.960577	0	0	1.10494	3.15475	0.271764	0	0	0.184341	0.0312459	3.12076	0	4.9133	0.0169759	2.37934	3.84063	0	0.0591171
89	2500	unknown	0.0833979	0.997668	0.184546	1.08836	2.55703	3.27218	1.92359	0.325427	1.67926	1.16106	2.47222	4.00212	0.359619	1.45486	3.02713	3.8119	0.0328177	0.117485	2.10057	1.22595	2.8494	0.783106	0	0	1.86759	3.03979	0.253444	0	0	0.255976	0.00743753	3.15077	0	4.97054	0.0129151	2.25002	3.87279	0	0.0926112
90	25000	unknown	0.103871	0.874656	0.156902	1.05199	2.5036	3.2955	1.83311	0.319784	1.71699	1.049	2.37517	3.93871	0.347601	1.55268	2.99173	3.8661	0.0390563	0.109654	1.9897	1.20614	2.90821	0.733322	0	0	1.90032	2.93725	0.266925	0	0	0.3576	0.0217167	3.12572	0	4.96749	0.0213972	2.28118	3.83891	0	0.0841566

## Sheet: legend
Dataset EV1: Mass cytometry: Median expression of markers per cluster (IFN-α2a dose titration, 15 min stimulation), used in Figure 1
