# Supplementary material for: Single-cell analysis of signalling and transcriptional responses to type I interferons
Source: EMBO Rep. 2026 Mar 27;27(9):2491–513. doi: 10.1038/s44319-026-00750-3 (PMC13172048; doi:10.1038/s44319-026-00750-3)
Supplement: Supplementary file 5 — Dataset EV3 [file 44319_2026_750_MOESM5_ESM.xlsx]

## Sheet: Dataset EV3
	sample_id	cluster_id	209Bi_CD16	114Cd_CD14	161Dy_DNGR1	162Dy_IFNAR2	163Dy_STAT1	164Dy_IFNAR1	166Er_pNFkBp65	167Er_CCR7	168Er_pSTAT6	170Er_CD141	151Eu_CD45RO	153Eu_pSTAT1	155Gd_CD123	156Gd_pp38	158Gd_pSTAT3	160Gd_CD3	165Ho_CD161	175Lu_CCR4	142Nd_CD11b	143Nd_CD45RA	144Nd_HLA-DR	145Nd_CD4	146Nd_CD19	148Nd_CCR6	150Nd_pSTAT5	141Pr_CD11c	198Pt_CD8	147Sm_CD20	149Sm_CD56	152Sm_CD27	154Sm_CD1c	159Tb_pMAPKAPK2	169Tm_CD24	89Y_CD45	171Yb_pERK12	172Yb_CD38	173Yb_STAT3	174Yb_pSTAT4	176Yb_CXCR3
1	unstim	naive CD4+ T	0	0	0	1.02982	2.04684	2.16709	0.395774	3.02855	0	0	0.0562252	0.711027	0.0436371	0.402514	0	5.78353	0	0	0	2.14005	0	3.71577	0	0	0.155059	0	0.0528161	0	0	3.59505	0	2.54477	0	4.93483	0	0.550767	2.73644	0	0.00170511
2	ifna1	naive CD4+ T	0	0	0	1.00944	2.14095	2.05398	0.41705	3.1482	0.387184	0	0.0393	3.3276	0.0619423	0.35016	2.34245	5.72643	0	0	0	2.27431	0	3.70619	0	0	1.42552	0	0.0551009	0	0	3.58903	0	2.43207	0	4.94684	0	0.703129	2.46286	0.149732	6.02835e-06
3	ifna2a	naive CD4+ T	0	0	0	0.944723	2.14465	1.91061	0.331698	3.12281	0.96257	0	0.0419573	3.49958	0.0662461	0.299352	2.54093	5.70378	0	0	0	2.34038	0	3.71975	0	0	1.96213	0	0.0560975	0	0	3.58179	0	2.34364	0	4.95331	0	0.836692	2.29386	0.244888	0
4	ifna2b	naive CD4+ T	0	0	0	0.986473	2.11692	2.05928	0.385605	3.14214	0.52195	0	0.0390649	3.37061	0.0403548	0.348314	2.44278	5.74439	0	0	0	2.25169	0	3.70321	0	0	1.61209	0	0.0522835	0	0	3.60109	0	2.44489	0	4.9469	0	0.662654	2.45889	0.177214	0
5	ifna4	naive CD4+ T	0	0	0	1.01709	2.14606	2.11547	0.434729	3.11603	0.814373	0	0.0346459	3.51065	0.068482	0.318813	2.51262	5.7375	0	0	0	2.27092	0	3.7221	0	0	1.82936	0	0.0576153	0	0	3.58332	0	2.44822	0	4.95795	0	0.703551	2.40759	0.203932	0
6	ifna5	naive CD4+ T	0	0	0	0.927525	2.13345	1.98718	0.395939	3.13571	1.12343	0	0.0338423	3.60949	0.0591204	0.27638	2.60315	5.72998	0	0	0	2.27418	0	3.7092	0	0	2.12819	0	0.0526299	0	0	3.57463	0	2.41198	0	4.95456	0	0.709825	2.34361	0.246695	0
7	ifna6	naive CD4+ T	0	0	0	0.998685	2.09214	2.05693	0.403644	3.04954	1.25314	0	0.0400401	3.58221	0.0695617	0.365462	2.66574	5.76307	0	0	0	2.2167	0	3.72458	0	0	2.26479	0	0.054093	0	0	3.59487	0	2.50717	0	4.94901	0	0.619155	2.50462	0.261377	0
8	ifna7	naive CD4+ T	0	0	0	1.04028	2.08941	2.12401	0.471903	3.06657	0.969351	0	0.0377316	3.54195	0.0593881	0.383843	2.59608	5.74922	0	0	0	2.20319	0	3.71876	0	0	1.97022	0	0.0552649	0	0	3.59569	0	2.4962	0	4.94624	0	0.613347	2.53861	0.21625	0
9	ifna8	naive CD4+ T	0	0	0	1.02603	2.1015	2.10719	0.431574	3.06486	1.09272	0	0.0365903	3.60336	0.0536108	0.33808	2.66245	5.76266	0	0	0	2.22508	0	3.72487	0	0	2.16458	0	0.0551588	0	0	3.60051	0	2.4966	0	4.95138	0	0.623892	2.51219	0.254411	0
10	ifna10	naive CD4+ T	0	0	0	0.974055	2.14373	1.95497	0.370171	3.12153	1.04816	0	0.0441573	3.5421	0.0773251	0.332893	2.5971	5.71711	0	0	0	2.30305	0	3.71775	0	0	2.05068	0	0.0575919	0	0	3.58947	0	2.41381	0	4.95614	0	0.7557	2.37475	0.259998	0
11	ifna14	naive CD4+ T	0	0	0	0.973852	2.15957	1.99781	0.217067	3.1728	0.517936	0	0.0932101	3.28891	0.0522084	0.299961	2.49103	5.73384	0	0	0	2.30642	0	3.71563	0	0	2.12365	0	0.0556581	0	0	3.61381	0	2.42468	0	4.94422	0	0.772665	2.32361	0.247682	0
12	ifna16	naive CD4+ T	0	0	0	0.999407	2.14873	1.97645	0.4209	3.08672	1.19991	0	0.045873	3.61559	0.0878563	0.317751	2.64332	5.73205	0	0	0	2.25325	0	3.71983	0	0	2.24944	0	0.0584389	0	0	3.57704	0	2.50601	0	4.95316	0	0.732412	2.38966	0.274396	0.00179125
13	ifna17	naive CD4+ T	0	0	0	0.915606	2.13376	1.85764	0.27726	3.13954	0.800623	0	0.0560009	3.48244	0.0717107	0.284956	2.51736	5.72222	0	0	0	2.32894	0	3.72471	0	0	2.01301	0	0.0550079	0	0	3.57226	0	2.38786	0	4.96896	0	0.825964	2.26566	0.238044	0.00224218
14	ifna21	naive CD4+ T	0	0	0	0.989425	2.14718	1.95069	0.402809	3.12699	1.02863	0	0.0461446	3.59907	0.0621901	0.30676	2.6119	5.71987	0	0	0	2.26861	0	3.72341	0	0	2.11416	0	0.0574096	0	0	3.58508	0	2.46944	0	4.96204	0	0.779407	2.38592	0.250457	0.00444576
15	ifnb	naive CD4+ T	0	0	0	1.02929	2.12773	1.99644	0.435034	3.04342	1.26631	0	0.0434123	3.64685	0.0748374	0.355784	2.68641	5.76155	0	0	0	2.25727	0	3.74404	0	0	2.29184	0	0.0593509	0	0	3.58864	0	2.51282	0	4.96461	0	0.722215	2.45428	0.292693	0.00575947
16	ifnw	naive CD4+ T	0	0	0	1.00894	2.11389	2.06003	0.48246	3.06122	1.30209	0	0.0371683	3.65865	0.0882874	0.318445	2.68186	5.74642	0	0	0	2.24961	0	3.71243	0	0	2.33451	0	0.0569973	0	0	3.56267	0	2.5106	0	4.9451	0	0.680395	2.4182	0.284559	0.00524245
17	unstim	CM CD4+ T	0	0	0	1.14575	2.2949	2.57465	0.807925	1.72915	0	0	3.00999	1.65644	0.131447	0.712605	0	5.57148	0.0350805	2.87555	0	0.135097	0.0285344	3.82161	0	0.129086	0.198491	0	0.070488	0	0	3.02122	0	2.58311	0	5.06658	0	0	2.85083	0	1.62751
18	ifna1	CM CD4+ T	0	0	0	1.13151	2.38006	2.45918	0.981532	1.85843	0.381423	0	3.23071	3.61097	0.153436	0.591929	2.11728	5.48995	0.0490951	2.8976	0	0.175029	0.0537687	3.80776	0	0.192127	1.35459	0	0.0760296	0	0	3.00929	0	2.45988	0	5.06009	0	0	2.56009	0.235954	1.38872
19	ifna2a	CM CD4+ T	0	0	0	1.06685	2.41045	2.33182	0.804884	1.83463	0.969133	0	3.5521	3.8342	0.170556	0.450077	2.45643	5.47141	0.0510632	2.91769	0	0.173671	0.0833432	3.82279	0	0.239722	2.02353	0	0.0767243	0	0	3.01751	0	2.3561	0	5.06964	0	0.0107586	2.32953	0.397517	1.45062
20	ifna2b	CM CD4+ T	0	0	0	1.118	2.37486	2.46088	0.89718	1.8515	0.570932	0	3.25186	3.68749	0.145295	0.597933	2.31377	5.51648	0.040619	2.89873	0	0.160424	0.0505028	3.80907	0	0.18065	1.66125	0	0.0744755	0	0	3.02592	0	2.489	0	5.06418	0	0	2.53157	0.316606	1.49173
21	ifna4	CM CD4+ T	0	0	0	1.13656	2.3918	2.49088	0.997676	1.81607	0.816076	0	3.27077	3.80346	0.17299	0.517101	2.43269	5.51154	0.044482	2.87857	0	0.168668	0.0615157	3.82871	0	0.191281	1.88592	0	0.0769008	0	0	3.0194	0	2.47042	0	5.08187	0	0.000432579	2.48144	0.366815	1.46738
22	ifna5	CM CD4+ T	0	0	0	1.06247	2.38889	2.38877	0.952874	1.83043	1.10129	0	3.31279	3.8865	0.136589	0.393197	2.52264	5.47996	0.0466711	2.87947	0	0.16426	0.0559337	3.80726	0	0.207094	2.19788	0	0.0755432	0	0	3.00821	0	2.39534	0	5.07044	0	0	2.39165	0.418901	1.41513
23	ifna6	CM CD4+ T	0	0	0	1.12474	2.35054	2.46744	0.925232	1.74044	1.24776	0	3.10518	3.84352	0.165758	0.600013	2.62362	5.5462	0.0457187	2.92703	0	0.164599	0.0623235	3.8296	0	0.162643	2.36088	0	0.0719046	0	0	3.03307	0	2.52474	0	5.06932	0	0	2.56386	0.450388	1.41926
24	ifna7	CM CD4+ T	0	0	0	1.15732	2.33114	2.52561	1.04909	1.74359	0.964256	0	3.03753	3.80346	0.151187	0.632289	2.53291	5.53216	0.0449579	2.86154	0	0.16845	0.0540638	3.82601	0	0.161457	2.02802	0	0.0739694	0	0	3.03389	0	2.52026	0	5.06739	0	0	2.62187	0.3895	1.57707
25	ifna8	CM CD4+ T	0	0	0	1.13886	2.34354	2.50794	0.975674	1.74177	1.06664	0	3.12439	3.84908	0.152575	0.54027	2.59097	5.53734	0.042347	2.8748	0	0.16687	0.0540794	3.8351	0	0.156746	2.24163	0	0.0770924	0	0	3.0295	0	2.50742	0	5.07342	0	0	2.57269	0.440521	1.55768
26	ifna10	CM CD4+ T	0	0	0	1.10981	2.39865	2.3744	0.898584	1.83814	1.06947	0	3.35894	3.84427	0.197549	0.544046	2.53814	5.49512	0.0575351	2.91147	0	0.178238	0.0672929	3.81748	0	0.212232	2.1284	0	0.078506	0	0	3.03766	0	2.44677	0	5.06852	0	0.0072382	2.42174	0.422592	1.29277
27	ifna14	CM CD4+ T	0	0	0	1.08453	2.4024	2.40977	0.522984	1.96001	0.705071	0	3.75625	3.69118	0.12732	0.420957	2.42509	5.49817	0.0552803	2.93358	0	0.183258	0.0538846	3.80145	0	0.251566	2.25045	0	0.0725031	0	0	3.07473	0	2.41646	0	5.04986	0	0.0118603	2.38343	0.424462	1.41544
28	ifna16	CM CD4+ T	0	0	0	1.13135	2.3976	2.39903	0.97217	1.76585	1.19572	0	3.26158	3.89136	0.226863	0.462788	2.60656	5.51991	0.0605007	2.9218	0	0.191895	0.087128	3.82904	0	0.208213	2.36525	0	0.0786543	0	0	3.01096	0	2.50364	0	5.07294	0	0.00354297	2.45189	0.482198	1.35516
29	ifna17	CM CD4+ T	0	0	0	1.03726	2.3888	2.25923	0.697362	1.85414	0.853552	0	3.63775	3.83611	0.144035	0.390181	2.44542	5.47326	0.062735	2.91211	0	0.190381	0.0650417	3.82179	0	0.254231	2.11325	0	0.0767227	0	0	3.02077	0	2.36801	0	5.06699	0	0.0107513	2.3091	0.40986	1.48091
30	ifna21	CM CD4+ T	0	0	0	1.11632	2.39803	2.38076	0.959714	1.84292	1.03213	0	3.37855	3.88052	0.149801	0.441041	2.53078	5.47987	0.0521376	2.88839	0	0.177395	0.0737833	3.82586	0	0.214095	2.20821	0	0.0776045	0	0	3.02752	0	2.45698	0	5.0758	0	0.00565917	2.43703	0.436577	1.31697
31	ifnb	CM CD4+ T	0	0	0	1.14994	2.3735	2.40391	1.02934	1.73092	1.24197	0	3.16971	3.8964	0.196394	0.535684	2.63288	5.53556	0.0557799	2.88662	0	0.190266	0.084897	3.84875	0	0.176502	2.37186	0	0.0813529	0	0	3.03222	0	2.51804	0	5.08269	0	0	2.52669	0.491417	1.50197
32	ifnw	CM CD4+ T	0	0	0	1.13474	2.36236	2.47341	1.09449	1.7858	1.32527	0	3.15042	3.93382	0.199381	0.425692	2.65672	5.52367	0.0434144	2.81285	0	0.175946	0.0725759	3.81998	0	0.179562	2.46961	0	0.0722692	0	0	3.03139	0	2.49464	0	5.06577	0	0.00166641	2.5039	0.498489	1.67437
33	unstim	EM CD4+ T	0	0	0	1.03981	1.97122	2.55658	1.13278	0	0	0	3.42055	0.778528	0.0697651	0.607544	0	5.40373	0.813659	0	0.176108	0.129863	0.0455175	3.80193	0	0	0.152198	0	0.0969992	0	0	0	0	2.27098	0	5.02612	0	0	2.83924	0	1.9388
34	ifna1	EM CD4+ T	0	0	0	1.10389	2.37201	2.5069	1.3351	0	0.278313	0	3.60644	2.76342	0.118563	0.574925	1.12162	5.40825	0.910398	0	0.303838	0.175033	0.0829125	3.826	0	0	0.416978	0	0.0934981	0	0	0	0	2.22719	0	5.09012	0	0	2.68888	0.54878	2.0293
35	ifna2a	EM CD4+ T	0	0	0	1.02321	2.46363	2.37543	1.11953	0	0.649808	0	3.86698	3.19613	0.13661	0.421698	1.87521	5.39807	0.904563	0	0.403961	0.191644	0.0695385	3.83526	0	0	0.717272	0	0.103823	0	0	0	0	2.10176	0	5.11679	0	0	2.51939	1.17086	1.99879
36	ifna2b	EM CD4+ T	0	0	0	1.06684	2.33387	2.47443	1.18062	0	0.431489	0	3.59676	2.89628	0.10658	0.514092	1.56719	5.42102	0.864191	0	0.282507	0.127217	0.0770149	3.80228	0	0	0.535019	0	0.0874617	0	0	0	0	2.20789	0	5.08495	0	0	2.68198	0.877447	1.95148
37	ifna4	EM CD4+ T	0	0	0	1.06938	2.39074	2.50906	1.31811	0	0.512563	0	3.63774	3.0775	0.138138	0.472278	1.66721	5.40653	0.950495	0	0.283582	0.156542	0.11014	3.82279	0	0	0.598481	0	0.0914766	0	0	0	0	2.22354	0	5.09305	0	0	2.62426	0.977092	1.94286
38	ifna5	EM CD4+ T	0	0	0	1.00421	2.43739	2.42322	1.3251	0	0.66707	0	3.61439	3.20553	0.106005	0.348482	1.93672	5.41538	0.762401	0	0.351794	0.164607	0.0579454	3.82104	0	0	0.785778	0	0.0912508	0	0	0	0	2.10606	0	5.11649	0	0	2.5759	1.14487	1.93106
39	ifna6	EM CD4+ T	0	0	0	1.08454	2.1424	2.51547	1.28399	0	0.721218	0	3.46598	2.97794	0.110174	0.54956	1.9649	5.4367	0.962604	0	0.299597	0.149728	0.0775181	3.83434	0	0	0.835114	0	0.0919191	0	0	0	0	2.25666	0	5.07952	0	0	2.69016	1.19179	1.97058
40	ifna7	EM CD4+ T	0	0	0	1.08723	2.18991	2.55404	1.39737	0	0.532437	0	3.43168	2.84987	0.121282	0.590773	1.72731	5.40731	0.94143	0	0.302683	0.144343	0.0670577	3.8248	0	0	0.645048	0	0.102451	0	0	0	0	2.23511	0	5.0742	0	0	2.74405	0.967056	2.01573
41	ifna8	EM CD4+ T	0	0	0	1.05577	2.19562	2.53469	1.2851	0	0.650207	0	3.46559	2.987	0.106431	0.523413	1.97176	5.43375	0.711599	0	0.284112	0.141449	0.0659963	3.82868	0	0	0.798336	0	0.0885243	0	0	0	0	2.23046	0	5.07774	0	0	2.7258	1.16765	1.94903
42	ifna10	EM CD4+ T	0	0	0	1.06151	2.37695	2.43212	1.20083	0	0.668101	0	3.73045	3.11876	0.143475	0.454923	1.96269	5.40544	0.986935	0	0.317437	0.160014	0.0904427	3.81904	0	0	0.76668	0	0.100422	0	0	0	0	2.16887	0	5.09933	0	0	2.54984	1.15114	1.96404
43	ifna14	EM CD4+ T	0	0	0	1.05387	2.47472	2.45252	0.872362	0	0.612912	0	4.17176	2.97682	0.0892752	0.377285	1.77576	5.39713	0.799415	0	0.461946	0.191456	0.0848649	3.81664	0	0	0.864646	0	0.0909776	0	0	0	0	2.14622	0	5.07711	0	0	2.58212	1.22327	1.95386
44	ifna16	EM CD4+ T	0	0	0	1.11514	2.3681	2.45849	1.3344	0	0.715103	0	3.61595	3.11531	0.179085	0.380901	2.00255	5.43157	0.765424	0	0.325259	0.182936	0.0807705	3.82702	0	0	0.88682	0	0.095494	0	0	0	0	2.22655	0	5.07364	0	0	2.60193	1.21355	1.94625
45	ifna17	EM CD4+ T	0	0	0	0.988787	2.47353	2.30755	0.996994	0	0.648134	0	3.98729	3.17839	0.107961	0.329058	1.8174	5.39028	0.857165	0	0.424063	0.176115	0.102687	3.83386	0	0	0.760854	0	0.0920074	0	0	0	0	2.09396	0	5.10839	0	0	2.44851	1.09719	1.86895
46	ifna21	EM CD4+ T	0	0	0	1.04607	2.40906	2.39419	1.28393	0	0.629761	0	3.66189	3.15269	0.118593	0.389564	1.9156	5.37191	0.926861	0	0.320846	0.175492	0.0631617	3.80892	0	0	0.804338	0	0.103307	0	0	0	0	2.17067	0	5.06332	0	0	2.57582	1.10577	1.98608
47	ifnb	EM CD4+ T	0	0	0	1.10162	2.27026	2.48048	1.34672	0	0.753546	0	3.50377	3.06819	0.136149	0.430057	1.99442	5.43222	0.876959	0	0.317808	0.174518	0.101303	3.83791	0	0	0.901886	0	0.116583	0	0	0	0	2.20121	0	5.08918	0	0	2.5718	1.23829	2.00768
48	ifnw	EM CD4+ T	0	0	0	1.10714	2.28649	2.50666	1.41472	0	0.699576	0	3.46709	3.10471	0.136036	0.314689	2.02701	5.40827	0.661129	0	0.296182	0.153495	0.0996394	3.83527	0	0	0.912295	0	0.104237	0	0	0	0	2.21703	0	5.08623	0	0	2.61662	1.22553	2.04146
49	unstim	naive CD8+ T	0	0	0	1.16921	2.35077	2.30466	0.369591	3.73892	0	0	0	0.907708	0.00992309	0.442162	0	5.63026	0	0	0	3.0946	0	0	0	0	0.166847	0	4.16713	0	0	3.7579	0	2.59627	0	5.012	0	0.12534	2.78158	0	1.40985
50	ifna1	naive CD8+ T	0	0	0	1.12401	2.43346	2.12883	0.374461	3.83296	0.625213	0	0	3.44002	0.0309713	0.405775	2.36743	5.57853	0	0	0	3.15771	0	0	0	0	1.39624	0	4.12186	0	0	3.75239	0	2.47147	0	5.02792	0	0.191027	2.51187	0.634681	1.34885
51	ifna2a	naive CD8+ T	0	0	0	1.02685	2.44753	1.96961	0.271662	3.79232	1.34456	0	0	3.63257	0.0347565	0.344233	2.57723	5.57058	0	0	0	3.21679	0	0	0	0	1.98655	0	4.14144	0	0	3.7426	0	2.37979	0	5.03665	0	0.233718	2.33927	0.810207	1.31681
52	ifna2b	naive CD8+ T	0	0	0	1.1025	2.41382	2.13802	0.342549	3.81422	0.846757	0	0	3.49034	0.0154789	0.401123	2.47008	5.60039	0	0	0	3.16004	0	0	0	0	1.61157	0	4.12853	0	0	3.756	0	2.48929	0	5.02578	0	0.173003	2.50541	0.707174	1.3456
53	ifna4	naive CD8+ T	0	0	0	1.13521	2.44514	2.19546	0.383837	3.79313	1.17268	0	0	3.63184	0.0364707	0.366717	2.55282	5.60594	0	0	0	3.16927	0	0	0	0	1.83778	0	4.12118	0	0	3.74118	0	2.49233	0	5.04415	0	0.188408	2.45761	0.778694	1.34849
54	ifna5	naive CD8+ T	0	0	0	1.04327	2.43548	2.04729	0.345588	3.80308	1.47987	0	0	3.72938	0.037801	0.320505	2.64574	5.60568	0	0	0	3.17588	0	0	0	0	2.11853	0	4.11197	0	0	3.7297	0	2.45208	0	5.03354	0	0.185059	2.38412	0.834395	1.34009
55	ifna6	naive CD8+ T	0	0	0	1.12906	2.39652	2.13024	0.363252	3.75525	1.64346	0	0	3.68549	0.0360602	0.415513	2.70537	5.6202	0	0	0	3.15613	0	0	0	0	2.25484	0	4.15463	0	0	3.75594	0	2.5494	0	5.02629	0	0.160724	2.54715	0.91366	1.36998
56	ifna7	naive CD8+ T	0	0	0	1.1661	2.38427	2.21981	0.430474	3.76747	1.37021	0	0	3.66061	0.0279861	0.427989	2.64064	5.60608	0	0	0	3.13098	0	0	0	0	1.98321	0	4.14503	0	0	3.75622	0	2.54687	0	5.02378	0	0.15137	2.59016	0.829827	1.39603
57	ifna8	naive CD8+ T	0	0	0	1.14217	2.39697	2.18971	0.395241	3.75096	1.44991	0	0	3.71115	0.0265202	0.404941	2.68553	5.62929	0	0	0	3.14432	0	0	0	0	2.14777	0	4.14925	0	0	3.75594	0	2.54621	0	5.03223	0	0.162636	2.556	0.90258	1.37664
58	ifna10	naive CD8+ T	0	0	0	1.09525	2.44514	2.0295	0.320412	3.79979	1.42001	0	0	3.66489	0.0330943	0.394736	2.63731	5.57288	0	0	0	3.19115	0	0	0	0	2.04441	0	4.1409	0	0	3.75177	0	2.46816	0	5.03898	0	0.207336	2.42915	0.844045	1.35928
59	ifna14	naive CD8+ T	0	0	0	1.10189	2.47047	2.087	0.184084	3.8444	0.931402	0	0	3.42669	0.0307549	0.362017	2.52771	5.60787	0	0	0	3.20082	0	0	0	0	2.10604	0	4.14917	0	0	3.77651	0	2.48035	0	5.03817	0	0.215848	2.36856	0.798441	1.39995
60	ifna16	naive CD8+ T	0	0	0	1.09183	2.44342	2.02847	0.368088	3.77095	1.53866	0	0	3.72373	0.049425	0.378494	2.67374	5.61284	0	0	0	3.17208	0	0	0	0	2.23548	0	4.13698	0	0	3.73483	0	2.5576	0	5.03644	0	0.202153	2.43837	0.912234	1.37905
61	ifna17	naive CD8+ T	0	0	0	1.018	2.44282	1.91956	0.234817	3.80726	1.1755	0	0	3.60114	0.0477369	0.326884	2.55601	5.60783	0	0	0	3.21654	0	0	0	0	2.00396	0	4.13748	0	0	3.72712	0	2.43093	0	5.05413	0	0.227085	2.30282	0.791118	1.34607
62	ifna21	naive CD8+ T	0	0	0	1.078	2.44873	2.00399	0.360666	3.79791	1.37459	0	0	3.71982	0.0400213	0.366927	2.6388	5.59715	0	0	0	3.17225	0	0	0	0	2.1027	0	4.12759	0	0	3.7373	0	2.51734	0	5.04286	0	0.20507	2.43308	0.851119	1.41397
63	ifnb	naive CD8+ T	0	0	0	1.12737	2.42306	2.06182	0.388222	3.73599	1.63236	0	0	3.75603	0.0465312	0.410858	2.71792	5.64439	0	0	0	3.16139	0	0	0	0	2.27819	0	4.14989	0	0	3.73731	0	2.57024	0	5.04549	0	0.190575	2.49865	0.920505	1.38756
64	ifnw	naive CD8+ T	0	0	0	1.14138	2.41031	2.11934	0.435319	3.73562	1.66762	0	0	3.78334	0.0514469	0.371665	2.73345	5.60481	0	0	0	3.1441	0	0	0	0	2.33193	0	4.11495	0	0	3.71998	0	2.55213	0	5.02671	0	0.183948	2.47696	0.940527	1.3401
65	unstim	effector CD8+ T	0	0	0	0.958399	1.77664	2.34317	0.844295	0	0	0	0.0153834	0.520617	0	0.754603	0	5.57154	0	0	0	3.2417	0.191016	0	0	0	0.120762	0	4.26498	0	0	0.581084	0	2.32329	0	5.10382	0	0	2.74861	0	1.46459
66	ifna1	effector CD8+ T	0	0	0	1.02342	2.16125	2.25579	0.980029	0	0.327932	0	0.0245158	2.57545	0.0200566	0.727567	1.1643	5.60253	0	0	0.0843087	3.45186	0.254412	0	0	0	0.315524	0	4.2426	0	0	0.511383	0	2.30005	0	5.20522	0	0	2.64634	0.671245	1.35692
67	ifna2a	effector CD8+ T	0	0	0	1.03598	2.26476	2.17923	0.822392	0	0.708735	0	0.0289118	2.92376	0.0328088	0.559743	1.8409	5.58388	0	0	0.131014	3.53153	0.307828	0	0	0	0.53615	0	4.25254	0	0	0.50765	0	2.21007	0	5.24101	0	0.0108522	2.5161	1.19023	1.39583
68	ifna2b	effector CD8+ T	0	0	0	1.05094	2.16633	2.27506	0.891201	0	0.47043	0	0.0276764	2.66424	0.0192646	0.710502	1.51705	5.6072	0	0	0.0640128	3.36974	0.257853	0	0	0	0.39305	0	4.25473	0	0	0.587931	0	2.3368	0	5.19653	0	0	2.62987	0.889081	1.43956
69	ifna4	effector CD8+ T	0	0	0	1.05737	2.22543	2.28106	0.989626	0	0.531526	0	0.0188046	2.78691	0.0167008	0.630719	1.62958	5.59393	0	0	0.0870886	3.43037	0.273321	0	0	0	0.428079	0	4.25809	0	0	0.555671	0	2.3143	0	5.21243	0	0	2.62494	0.978893	1.4253
70	ifna5	effector CD8+ T	0	0	0	1.00087	2.22057	2.20864	0.91684	0	0.700551	0	0.0123138	2.92061	0.0117678	0.502478	1.86468	5.58953	0	0	0.103989	3.48787	0.278389	0	0	0	0.576808	0	4.25173	0	0	0.536777	0	2.22545	0	5.22273	0	0.00367791	2.54327	1.16006	1.38392
71	ifna6	effector CD8+ T	0	0	0	1.03195	1.98021	2.28647	0.951403	0	0.700627	0	0.0352565	2.70389	0.0176728	0.701094	1.89689	5.59652	0	0	0.0652032	3.3469	0.256949	0	0	0	0.626736	0	4.27143	0	0	0.595271	0	2.33852	0	5.16871	0	0	2.62415	1.14558	1.48141
72	ifna7	effector CD8+ T	0	0	0	1.0455	1.99859	2.31116	1.06622	0	0.523329	0	0.0183462	2.62035	0.0130551	0.766986	1.63004	5.59944	0	0	0.057363	3.32233	0.261233	0	0	0	0.437726	0	4.26902	0	0	0.581813	0	2.33893	0	5.16339	0	0	2.68942	0.937541	1.44285
73	ifna8	effector CD8+ T	0	0	0	1.03715	2.01352	2.2947	0.995679	0	0.64379	0	0.0249901	2.72083	0.0113753	0.66812	1.86899	5.60396	0	0	0.0701687	3.34574	0.257227	0	0	0	0.570284	0	4.26954	0	0	0.621581	0	2.31365	0	5.17374	0	0	2.65436	1.11956	1.44621
74	ifna10	effector CD8+ T	0	0	0	1.05031	2.21281	2.2064	0.900048	0	0.694072	0	0.0257355	2.86805	0.0301236	0.636735	1.90795	5.6001	0	0	0.105605	3.46259	0.288449	0	0	0	0.557823	0	4.25045	0	0	0.561336	0	2.29652	0	5.22515	0	0.00542668	2.55799	1.16916	1.44167
75	ifna14	effector CD8+ T	0	0	0	1.04912	2.28028	2.23398	0.624358	0	0.643258	0	0.0642961	2.72798	0.00161855	0.486492	1.80468	5.57581	0	0	0.112692	3.45438	0.261039	0	0	0	0.665331	0	4.24117	0	0	0.66262	0	2.26858	0	5.21937	0	0.00420376	2.53176	1.146	1.45076
76	ifna16	effector CD8+ T	0	0	0	1.04487	2.19885	2.22487	0.966137	0	0.751079	0	0.0320117	2.85458	0.0415069	0.533067	1.94574	5.59267	0	0	0.0870682	3.43079	0.29664	0	0	0	0.663381	0	4.24741	0	0	0.566044	0	2.32069	0	5.20155	0	0.00664057	2.55835	1.20822	1.45012
77	ifna17	effector CD8+ T	0	0	0	1.00799	2.2584	2.11644	0.72123	0	0.649418	0	0.0388442	2.90318	0.0107585	0.483979	1.79731	5.58139	0	0	0.152854	3.53094	0.295692	0	0	0	0.552967	0	4.25909	0	0	0.555132	0	2.21995	0	5.24191	0	0.0118459	2.48735	1.14678	1.40627
78	ifna21	effector CD8+ T	0	0	0	1.04892	2.23435	2.19494	0.9566	0	0.687583	0	0.0251927	2.89293	0.0232167	0.539776	1.8643	5.58116	0	0	0.0989162	3.46509	0.304037	0	0	0	0.56519	0	4.26123	0	0	0.560489	0	2.29168	0	5.20396	0	0.00970159	2.56941	1.1546	1.41474
79	ifnb	effector CD8+ T	0	0	0	1.07514	2.08023	2.25095	1.02873	0	0.748671	0	0.028384	2.80023	0.0295795	0.61756	1.94979	5.60878	0	0	0.0927208	3.4122	0.295995	0	0	0	0.659456	0	4.26546	0	0	0.608813	0	2.32132	0	5.19855	0	0.00676206	2.59866	1.1904	1.44414
80	ifnw	effector CD8+ T	0	0	0	1.05615	2.14794	2.27956	1.07873	0	0.772431	0	0.0288784	2.87344	0.032584	0.506273	2.01461	5.59516	0	0	0.0839393	3.34954	0.277359	0	0	0	0.708164	0	4.24872	0	0	0.602297	0	2.31555	0	5.18637	0	0	2.59592	1.24903	1.39464
81	unstim	CM CD8+ T	0	0	0	1.15333	2.47118	2.69311	0.981294	1.07169	0	0	3.06107	2.09039	0.163857	0.72814	0	5.42961	0	3.87015	0	0.153076	0.0689998	0	0	0	0.229058	0	3.996	0	0	2.26055	0	2.63323	0	5.07529	0	0	2.92391	0	0
82	ifna1	CM CD8+ T	0	0	0	1.14936	2.56878	2.57184	1.21068	1.23813	0.702668	0	3.23748	3.68422	0.199183	0.581038	2.33676	5.35382	0	3.9	0	0.199736	0.0982205	0	0	0	1.62548	0	3.99147	0	0	2.30364	0	2.549	0	5.0877	0	0	2.59204	0.698195	0
83	ifna2a	CM CD8+ T	0	0	0	1.09023	2.63472	2.39352	1.01604	1.277	1.54934	0	3.51423	3.96633	0.247195	0.502883	2.73325	5.35347	0	3.90338	0	0.210824	0.0732018	0	0	0	2.4579	0	4.0022	0	0	2.37929	0	2.45951	0	5.09015	0	0	2.40473	0.913613	0
84	ifna2b	CM CD8+ T	0	0	0	1.08774	2.56501	2.57906	1.12228	1.27161	0.91122	0	3.28123	3.74606	0.221905	0.632899	2.48558	5.39502	0	3.90009	0	0.148638	0.0716643	0	0	0	1.91543	0	4.01668	0	0	2.23435	0	2.57952	0	5.07441	0	0	2.64142	0.823304	0
85	ifna4	CM CD8+ T	0	0	0	1.18849	2.6091	2.61368	1.18177	1.19835	1.28893	0	3.26992	3.85002	0.18996	0.559562	2.66033	5.36637	0	3.89041	0	0.185293	0.0966788	0	0	0	2.23083	0	4.007	0	0	2.16159	0	2.5196	0	5.09094	0	0	2.55037	0.826021	0
86	ifna5	CM CD8+ T	0	0	0	1.09871	2.62087	2.53192	1.17583	1.16214	1.67047	0	3.30032	3.97641	0.23218	0.463078	2.78801	5.35584	0	3.85136	0	0.178707	0.0801231	0	0	0	2.58355	0	3.98107	0	0	2.22779	0	2.48832	0	5.06834	0	0	2.45744	0.938799	0
87	ifna6	CM CD8+ T	0	0	0	1.17418	2.56011	2.59877	1.163	1.1894	1.84214	0	3.18079	3.87926	0.222572	0.612202	2.83657	5.45221	0	3.86518	0	0.17434	0.0764577	0	0	0	2.68366	0	4.05107	0	0	2.33357	0	2.63622	0	5.10058	0	0	2.59862	0.968006	0
88	ifna7	CM CD8+ T	0	0	0	1.12997	2.49865	2.62124	1.32208	1.05851	1.45467	0	3.06042	3.82113	0.172506	0.705829	2.75985	5.40914	0	3.87548	0	0.172124	0.0993625	0	0	0	2.41772	0	4.0033	0	0	2.24105	0	2.59986	0	5.09187	0	0	2.64551	0.909843	0
89	ifna8	CM CD8+ T	0	0	0	1.12915	2.528	2.61912	1.22359	1.25615	1.58005	0	3.11718	3.86739	0.176322	0.62363	2.78744	5.41978	0	3.91819	0	0.175505	0.0833429	0	0	0	2.58191	0	4.00614	0	0	2.33283	0	2.62873	0	5.08651	0	0	2.60389	0.992305	0
90	ifna10	CM CD8+ T	0	0	0	1.10251	2.60449	2.45805	1.12491	1.26697	1.57879	0	3.34319	3.91251	0.23325	0.557445	2.69346	5.37322	0	3.86537	0	0.1915	0.0873396	0	0	0	2.4844	0	4.03737	0	0	2.31951	0	2.50884	0	5.08468	0	0	2.49157	0.921869	0
91	ifna14	CM CD8+ T	0	0	0	1.10149	2.62044	2.50383	0.723924	1.40294	1.30476	0	3.83059	3.8506	0.128727	0.538824	2.70975	5.34585	0	3.94882	0	0.220926	0.0709468	0	0	0	2.60045	0	3.99317	0	0	2.36141	0	2.49068	0	5.08004	0	0	2.4541	0.916465	0
92	ifna16	CM CD8+ T	0	0	0	1.1895	2.5984	2.45515	1.2174	1.15762	1.74117	0	3.24509	3.93106	0.269797	0.544113	2.77906	5.40378	0	3.90458	0	0.198429	0.0979192	0	0	0	2.71029	0	4.01638	0	0	2.35462	0	2.5771	0	5.06312	0	0	2.51113	1.0381	0
93	ifna17	CM CD8+ T	0	0	0	1.06937	2.58234	2.35282	0.884256	1.30123	1.44476	0	3.66579	3.96925	0.184258	0.456598	2.66362	5.33708	0	3.88136	0	0.186943	0.082545	0	0	0	2.46381	0	3.98841	0	0	2.32009	0	2.42125	0	5.09635	0	0	2.379	0.897913	0
94	ifna21	CM CD8+ T	0	0	0	1.18373	2.61023	2.50302	1.21286	1.35384	1.57869	0	3.34129	3.96301	0.179063	0.509041	2.76572	5.37536	0	3.90572	0	0.205101	0.0918068	0	0	0	2.52905	0	4.00815	0	0	2.33194	0	2.59637	0	5.1012	0	0	2.46731	1.03706	0
95	ifnb	CM CD8+ T	0	0	0	1.15339	2.58818	2.53272	1.28049	1.24828	1.82684	0	3.20687	3.93094	0.266274	0.652048	2.86248	5.43997	0	3.95676	0	0.19621	0.0992438	0	0	0	2.76833	0	4.04824	0	0	2.31538	0	2.594	0	5.12147	0	0	2.58075	0.984726	0
96	ifnw	CM CD8+ T	0	0	0	1.13524	2.59855	2.61149	1.44051	0.983365	1.86682	0	3.01967	3.96266	0.298357	0.550662	2.84137	5.35381	0	3.91145	0	0.211341	0.0711396	0	0	0	2.817	0	4.01359	0	0	2.15253	0	2.6107	0	5.08261	0	0	2.60711	1.08249	0
97	unstim	EM CD8+ T	0	0	0	0.853875	1.66389	2.22048	0.805292	0	0	0	3.49258	0.555553	0.00963035	0.734031	0	5.48579	0	0	0	0.10427	0.412738	0	0	0	0.125657	0	4.09627	0	0	2.622	0	2.2068	0	5.2027	0	0	2.64938	0	1.26808
98	ifna1	EM CD8+ T	0	0	0	0.908252	2.04024	2.14003	0.925133	0	0.30223	0	3.65236	2.56892	0.0349417	0.64796	1.0782	5.49618	0	0	0	0.141772	0.535565	0	0	0	0.347324	0	4.096	0	0	2.63174	0	2.17153	0	5.28683	0	0.015597	2.51896	0.604012	1.31235
99	ifna2a	EM CD8+ T	0	0	0	0.921308	2.15745	2.07372	0.783533	0	0.681775	0	3.94438	2.98194	0.0503923	0.470187	1.79556	5.47965	0	0	0	0.156688	0.540954	0	0	0	0.642458	0	4.10181	0	0	2.6449	0	2.10181	0	5.30465	0	0.0363879	2.39361	1.05201	1.3929
100	ifna2b	EM CD8+ T	0	0	0	0.926067	2.02354	2.16272	0.870097	0	0.448464	0	3.68298	2.6725	0.0375984	0.638182	1.44857	5.50271	0	0	0	0.138593	0.530877	0	0	0	0.44819	0	4.0911	0	0	2.63288	0	2.20986	0	5.28758	0	0.0121588	2.5141	0.807969	1.30871
101	ifna4	EM CD8+ T	0	0	0	0.946687	2.11736	2.1628	0.939108	0	0.527367	0	3.70577	2.80268	0.0542445	0.565043	1.55671	5.49097	0	0	0	0.142001	0.523285	0	0	0	0.498238	0	4.08103	0	0	2.63629	0	2.19536	0	5.28913	0	0.0248072	2.49908	0.88773	1.3124
102	ifna5	EM CD8+ T	0	0	0	0.891986	2.11753	2.10297	0.878346	0	0.706344	0	3.73206	2.94221	0.0306958	0.413587	1.80646	5.4834	0	0	0	0.141482	0.532474	0	0	0	0.687654	0	4.09564	0	0	2.62189	0	2.10841	0	5.29778	0	0.0182062	2.42529	1.06321	1.31661
103	ifna6	EM CD8+ T	0	0	0	0.90968	1.83815	2.16903	0.90402	0	0.674061	0	3.55394	2.7318	0.038745	0.611314	1.84229	5.49629	0	0	0	0.123789	0.483792	0	0	0	0.69606	0	4.10954	0	0	2.59763	0	2.20194	0	5.25307	0	0.0161771	2.50522	1.02827	1.29456
104	ifna7	EM CD8+ T	0	0	0	0.926543	1.87638	2.19918	1.01425	0	0.512632	0	3.4908	2.62439	0.0365564	0.683581	1.53758	5.50557	0	0	0	0.127847	0.483255	0	0	0	0.492774	0	4.08736	0	0	2.6098	0	2.21951	0	5.25625	0	0.0131843	2.5506	0.842399	1.30106
105	ifna8	EM CD8+ T	0	0	0	0.930652	1.90321	2.18625	0.953078	0	0.639821	0	3.55897	2.76992	0.0415384	0.581684	1.81221	5.50428	0	0	0	0.128894	0.488355	0	0	0	0.671076	0	4.106	0	0	2.66225	0	2.19073	0	5.26499	0	0.0168339	2.51846	1.00479	1.35111
106	ifna10	EM CD8+ T	0	0	0	0.919624	2.08993	2.09496	0.857316	0	0.695108	0	3.78962	2.90683	0.0464094	0.549705	1.85436	5.4915	0	0	0	0.139109	0.537275	0	0	0	0.665405	0	4.1074	0	0	2.62832	0	2.17755	0	5.28762	0	0.0290061	2.43426	1.0497	1.34879
107	ifna14	EM CD8+ T	0	0	0	0.923568	2.14169	2.12946	0.56568	0	0.596138	0	4.14567	2.80955	0.0244798	0.423338	1.77637	5.45652	0	0	0	0.177843	0.478625	0	0	0	0.839556	0	4.10594	0	0	2.64587	0	2.14564	0	5.26393	0	0.0140927	2.39303	1.07417	1.49045
108	ifna16	EM CD8+ T	0	0	0	0.926946	2.05898	2.1242	0.928661	0	0.725001	0	3.69684	2.90275	0.0530016	0.465975	1.89509	5.49525	0	0	0	0.150736	0.531793	0	0	0	0.765455	0	4.10325	0	0	2.61995	0	2.20121	0	5.28125	0	0.0312902	2.44748	1.10003	1.36064
109	ifna17	EM CD8+ T	0	0	0	0.901502	2.14863	2.0148	0.676609	0	0.647143	0	4.0362	2.9672	0.0506336	0.401238	1.76431	5.47068	0	0	0	0.164445	0.550989	0	0	0	0.697256	0	4.10869	0	0	2.6357	0	2.10547	0	5.29989	0	0.0371848	2.35666	1.04981	1.44493
110	ifna21	EM CD8+ T	0	0	0	0.931076	2.11792	2.08085	0.904704	0	0.670704	0	3.80364	2.94957	0.0353226	0.455889	1.80657	5.46892	0	0	0	0.15058	0.540712	0	0	0	0.66972	0	4.1008	0	0	2.6645	0	2.17456	0	5.27903	0	0.0383235	2.43516	1.06046	1.38909
111	ifnb	EM CD8+ T	0	0	0	0.93791	1.95391	2.13429	0.996593	0	0.774155	0	3.60113	2.86508	0.0431819	0.533463	1.91603	5.50643	0	0	0	0.149108	0.554711	0	0	0	0.777847	0	4.10602	0	0	2.64232	0	2.20728	0	5.28473	0	0.0343739	2.47141	1.10999	1.37196
112	ifnw	EM CD8+ T	0	0	0	0.941496	2.02273	2.15579	1.03998	0	0.774911	0	3.5942	2.88325	0.0469108	0.43037	1.96122	5.50107	0	0	0	0.133562	0.494355	0	0	0	0.807186	0	4.08843	0	0	2.61675	0	2.1981	0	5.27879	0	0.0143848	2.46401	1.13001	1.30602
113	unstim	MAIT	0	0	0	1.12265	2.28856	2.5347	0.71811	0.00777088	0	0	1.36488	0.999286	0	0.485492	0	5.64607	4.58858	0	0	0.710905	0.0295474	0	0	1.33448	0.117276	0	3.75718	0	1.23692	2.7139	0	2.59565	0	5.12599	0	0	2.76134	0	1.07777
114	ifna1	MAIT	0	0	0	1.11157	2.41234	2.41946	0.928503	0.00877074	0.771998	0	1.55508	3.22033	0.0258842	0.504762	1.9233	5.60572	4.62871	0	0	0.75046	0.0230204	0	0	1.65758	0.646612	0	3.68857	0	1.26259	2.6746	0	2.52838	0	5.1391	0	0	2.57388	1.27476	1.0825
115	ifna2a	MAIT	0	0	0	1.01555	2.40786	2.26665	0.628968	0.03481	1.34081	0	1.90317	3.50345	0	0.398396	2.38539	5.59149	4.61925	0	0	0.817627	0.0612344	0	0	1.91623	1.38453	0	3.67237	0	1.40351	2.7002	0	2.36963	0	5.10139	0	0	2.3821	1.50684	1.1628
116	ifna2b	MAIT	0	0	0	1.07093	2.41732	2.43468	0.748667	0.00821291	0.974514	0	1.65986	3.33063	0.000369375	0.491264	2.2136	5.62382	4.5832	0	0	0.721927	0.0280127	0	0	1.7045	0.927456	0	3.76432	0	1.25468	2.70856	0	2.50959	0	5.11618	0	0	2.54236	1.41576	1.14162
117	ifna4	MAIT	0	0	0	1.03563	2.45874	2.40757	0.889704	0.0161421	1.10511	0	1.67097	3.45267	0	0.43771	2.31894	5.60181	4.59326	0	0	0.717506	0.0328248	0	0	1.75914	1.09501	0	3.68711	0	1.42123	2.63683	0	2.5162	0	5.10079	0	0	2.54865	1.50132	1.14036
118	ifna5	MAIT	0	0	0	1.10088	2.40689	2.32956	0.823538	0.00211496	1.44263	0	1.56301	3.53865	0	0.323808	2.36139	5.60024	4.61462	0	0	0.800944	0.0569886	0	0	1.73957	1.50645	0	3.69226	0	1.31497	2.6771	0	2.43585	0	5.12601	0	0	2.32768	1.48911	1.08255
119	ifna6	MAIT	0	0	0	1.1616	2.34744	2.39501	0.892157	0	1.65501	0	1.55642	3.58738	0.0192655	0.56913	2.54775	5.64754	4.63827	0	0	0.759486	0.0327134	0	0	1.47315	1.68204	0	3.7647	0	1.19083	2.76191	0	2.56405	0	5.12182	0	0	2.60811	1.63279	1.1268
120	ifna7	MAIT	0	0	0	1.10853	2.3378	2.43261	0.900441	0	1.33635	0	1.40542	3.50015	0.0215619	0.505798	2.34619	5.60578	4.58678	0	0	0.726845	0.0424567	0	0	1.40528	1.2319	0	3.76647	0	1.12938	2.76177	0	2.52915	0	5.08195	0	0	2.61159	1.49593	1.09607
121	ifna8	MAIT	0	0	0	1.17533	2.37273	2.43841	0.907039	0	1.43314	0	1.58434	3.57838	0.0224369	0.405801	2.50936	5.64308	4.57686	0	0	0.741499	0.0444436	0	0	1.48208	1.48041	0	3.7618	0	1.4322	2.76857	0	2.53786	0	5.10664	0	0	2.61608	1.62707	1.03923
122	ifna10	MAIT	0	0	0	1.11844	2.37374	2.29095	0.7951	0.00574574	1.44987	0	1.71399	3.50312	0.020044	0.497049	2.43554	5.61982	4.59612	0	0	0.826352	0.0453349	0	0	1.65793	1.33733	0	3.69924	0	1.2794	2.68591	0	2.46499	0	5.10675	0	0	2.42467	1.536	1.27524
123	ifna14	MAIT	0	0	0	1.03286	2.43379	2.34284	0.269835	0.0247847	1.13318	0	2.28705	3.36874	0	0.378329	2.40682	5.58258	4.60677	0	0	0.867878	0.0473514	0	0	1.90222	1.65547	0	3.71727	0	1.34575	2.71041	0	2.41911	0	5.11168	0	0	2.40243	1.52907	1.20948
124	ifna16	MAIT	0	0	0	1.17045	2.43911	2.34275	0.874458	0	1.57228	0	1.65716	3.56716	0.0181071	0.416866	2.48104	5.62326	4.60732	0	0	0.786431	0.0355673	0	0	1.63751	1.68939	0	3.67117	0	1.07704	2.74216	0	2.54936	0	5.14074	0	0	2.49344	1.62669	1.14579
125	ifna17	MAIT	0	0	0	0.94499	2.4418	2.18196	0.507428	0.0320947	1.25457	0	2.19346	3.44377	0	0.301819	2.38704	5.57449	4.70056	0	0	0.775924	0.0198749	0	0	1.89939	1.4596	0	3.70792	0	1.54559	2.67899	0	2.39719	0	5.13026	0	0	2.34799	1.47495	0.954318
126	ifna21	MAIT	0	0	0	1.04293	2.41179	2.32042	0.833368	0.0233047	1.36439	0	1.67767	3.53953	0	0.374382	2.44249	5.5633	4.64379	0	0	0.827964	0.0332239	0	0	1.7663	1.5501	0	3.63534	0	1.45011	2.73231	0	2.50609	0	5.10239	0	0	2.41061	1.47303	1.09484
127	ifnb	MAIT	0	0	0	1.1832	2.44151	2.34436	1.02609	0.0182472	1.62502	0	1.59522	3.66747	0.0296549	0.499384	2.5932	5.62275	4.65108	0	0	0.753072	0.0442778	0	0	1.47665	1.68176	0	3.70411	0	1.07863	2.7647	0	2.57135	0	5.13544	0	0	2.53524	1.66014	1.01792
128	ifnw	MAIT	0	0	0	1.1024	2.39334	2.42176	1.0318	0.0257673	1.59322	0	1.53504	3.66922	0.0109772	0.373587	2.58458	5.59207	4.62587	0	0	0.75707	0.0575202	0	0	1.68275	1.73532	0	3.76922	0	1.09133	2.68177	0	2.55886	0	5.13479	0	0	2.56436	1.69858	1.03778
129	unstim	CD56 hi NK	0.121727	0	0.0268124	0.97769	2.22355	2.52164	0.867578	0.901401	0	0	0	0.257285	0.154951	0.488716	0	0.0742232	2.84739	0	1.54398	3.3319	0.808147	0	0	0	0	1.28906	0.333808	0	5.057	0.437374	0	2.43788	0	4.31962	0	2.68428	2.66777	0	2.80737
130	ifna1	CD56 hi NK	0.148041	0	0.0312433	0.982387	2.51547	2.43822	0.962209	1.00218	0.633293	0	0	3.17536	0.236922	0.451712	1.89464	0.090783	2.976	0	1.99234	3.47568	0.879771	0	0	0	0.597113	1.54121	0.300302	0	5.06949	0.530495	0	2.35738	0	4.37404	0	2.7216	2.58521	0.749745	2.83146
131	ifna2a	CD56 hi NK	0.158711	0	0.0338216	0.990545	2.60148	2.24642	0.865369	0.857826	1.1759	0	0	3.39153	0.226276	0.453768	2.22476	0.0923092	3.0814	0	2.16622	3.55313	0.872558	0	0	0	1.01279	1.59259	0.299722	0	4.98932	0.60583	0	2.33129	0	4.42562	0.00804612	2.92539	2.50185	1.04274	2.78447
132	ifna2b	CD56 hi NK	0.147292	0	0.0287996	1.01527	2.5006	2.44095	0.965815	0.950816	0.891353	0	0	3.23779	0.187913	0.504274	2.11196	0.0837866	2.98901	0	1.96238	3.44426	0.868703	0	0	0	0.748183	1.60063	0.309968	0	5.04118	0.645189	0	2.43918	0	4.37102	0.00907352	2.79182	2.57473	0.895729	2.81389
133	ifna4	CD56 hi NK	0.153006	0	0.0457664	1.03567	2.55348	2.41748	1.03492	0.888752	1.08011	0	0	3.38203	0.237034	0.443738	2.21789	0.0910943	3.00899	0	1.92169	3.46761	0.862969	0	0	0	0.857384	1.51844	0.309581	0	5.03055	0.65038	0	2.44674	0	4.40671	0	2.82199	2.59173	0.969166	2.80478
134	ifna5	CD56 hi NK	0.160641	0	0.0285796	0.949162	2.56376	2.32287	0.916895	0.904327	1.24835	0	0	3.46097	0.172858	0.364273	2.22715	0.0654648	3.02899	0	1.98539	3.48761	0.883662	0	0	0	1.06696	1.55196	0.32566	0	5.05939	0.493233	0	2.3467	0	4.38796	0	2.80204	2.51574	0.975207	2.74174
135	ifna6	CD56 hi NK	0.167801	0	0.025918	0.973362	2.33824	2.45223	0.930343	0.807564	1.22356	0	0	3.27422	0.152612	0.380798	2.22295	0.0723336	2.89902	0	1.76191	3.42571	0.804214	0	0	0	1.08001	1.41734	0.298155	0	5.06558	0.51682	0	2.4054	0	4.3349	0	2.71401	2.5193	0.876681	2.76146
136	ifna7	CD56 hi NK	0.14792	0	0.0292666	0.972225	2.34615	2.46199	1.01011	0.777403	1.03249	0	0	3.25944	0.178652	0.438358	2.12954	0.0708041	2.9078	0	1.73223	3.39466	0.787523	0	0	0	0.841898	1.43483	0.309842	0	5.0523	0.587199	0	2.41682	0	4.3038	0	2.71025	2.57716	0.889631	2.76041
137	ifna8	CD56 hi NK	0.158175	0	0.0294995	0.967548	2.37336	2.48506	0.981309	0.826172	1.19398	0	0	3.32372	0.154442	0.396164	2.24249	0.0696634	2.91585	0	1.75326	3.38931	0.802595	0	0	0	1.07145	1.41944	0.336277	0	5.06407	0.657441	0	2.43846	0	4.35258	0	2.76183	2.58481	1.00057	2.84932
138	ifna10	CD56 hi NK	0.15523	0	0.0315738	0.917639	2.52095	2.32814	0.888935	0.868413	1.15402	0	0	3.37368	0.21553	0.383635	2.24418	0.0733107	3.01132	0	2.00615	3.5013	0.830646	0	0	0	0.968771	1.5614	0.315539	0	5.03688	0.557658	0	2.37604	0	4.38157	0	2.83023	2.5248	0.971016	2.80266
139	ifna14	CD56 hi NK	0.140658	0	0.0263639	0.938672	2.54499	2.38322	0.629646	0.870829	0.876905	0	0	3.14082	0.184278	0.375213	2.21019	0.0681046	3.0719	0	2.0682	3.50632	0.763491	0	0	0	0.986002	1.56446	0.318228	0	5.0346	0.5818	0	2.38317	0	4.40957	0.00318126	2.9816	2.49439	0.988924	2.81458
140	ifna16	CD56 hi NK	0.145757	0	0.0228301	0.975533	2.50132	2.38514	0.928149	0.901767	1.29107	0	0	3.38268	0.189624	0.31996	2.26746	0.078869	2.99629	0	1.92993	3.50416	0.785742	0	0	0	1.14876	1.55203	0.330821	0	5.03433	0.592237	0	2.4187	0	4.32847	0	2.81957	2.49716	0.993657	2.77125
141	ifna17	CD56 hi NK	0.160816	0	0.056273	0.863271	2.56463	2.22451	0.815126	0.942038	1.08713	0	0	3.34831	0.195073	0.369606	2.24101	0.0823976	3.12712	0	2.21241	3.54631	0.83993	0	0	0	1.0232	1.70727	0.322973	0	5.01727	0.498056	0	2.36926	0	4.4423	0	2.95749	2.51828	1.00688	2.74095
142	ifna21	CD56 hi NK	0.162717	0	0.0130937	0.965889	2.5508	2.39138	0.970533	0.856129	1.25115	0	0	3.41403	0.19569	0.378259	2.23555	0.0863461	3.06239	0	2.03695	3.50223	0.883048	0	0	0	1.03967	1.56234	0.297703	0	5.01774	0.533644	0	2.41814	0	4.42762	0	2.89984	2.52762	1.04235	2.76903
143	ifnb	CD56 hi NK	0.144221	0	0.0380898	0.950168	2.44538	2.40583	1.00387	0.799122	1.31569	0	0	3.37988	0.182029	0.35618	2.27853	0.0859163	3.01705	0	1.94269	3.44499	0.879077	0	0	0	1.15253	1.55575	0.310858	0	5.02264	0.547283	0	2.42184	0	4.34083	0	2.81723	2.53411	0.950823	2.75562
144	ifnw	CD56 hi NK	0.161816	0	0.0287372	0.962643	2.49975	2.42302	1.06255	0.780708	1.3602	0	0	3.34929	0.181739	0.297234	2.28992	0.105486	2.93035	0	1.85121	3.42202	0.843691	0	0	0	1.15878	1.45994	0.288613	0	5.02724	0.60893	0	2.45	0	4.36735	0	2.70118	2.53791	0.959495	2.85133
145	unstim	CD56 lo NK	3.02833	0	0	1.01198	1.69073	2.63019	1.05035	0	0	0	0	0.12812	0	0.79492	0	0.114415	2.64212	0	1.65571	3.70909	0	0	0	0	0.035602	0.320465	0.365148	0	3.13891	0	0	2.38362	0	4.67289	0	2.47989	2.73093	0	0.156571
146	ifna1	CD56 lo NK	3.20596	0	0.0234075	1.13296	2.05994	2.58798	1.17188	0	0.806016	0	0	2.47133	0.0129001	0.688454	1.45014	0.119214	2.79909	0	2.06124	3.85037	0	0	0	0	0.192352	0.455963	0.361815	0	3.16847	0	0	2.33413	0	4.77389	0	2.68418	2.70134	1.35247	0.159429
147	ifna2a	CD56 lo NK	3.22678	0	0.0388402	1.14378	2.12493	2.52193	1.05838	0	1.13085	0	0	2.689	0.0253138	0.55822	1.82151	0.13262	2.9188	0	2.30386	3.9203	0	0	0	0	0.262212	0.541554	0.362872	0	3.18722	0	0	2.28464	0	4.84819	0	2.86147	2.61298	1.65269	0.162439
148	ifna2b	CD56 lo NK	3.12934	0	0.0264303	1.12949	2.0391	2.61161	1.13273	0	0.957149	0	0	2.52186	0.00345475	0.708341	1.62896	0.119731	2.79003	0	2.01909	3.84272	0	0	0	0	0.220694	0.434906	0.366384	0	3.17402	0	0	2.39993	0	4.77877	0	2.66654	2.69535	1.4843	0.157617
149	ifna4	CD56 lo NK	3.19934	0	0.030938	1.14647	2.09559	2.60696	1.19583	0	0.994954	0	0	2.60769	0.0249133	0.617965	1.65433	0.124991	2.83553	0	2.0908	3.85055	0	0	0	0	0.231925	0.473388	0.369621	0	3.1882	0	0	2.35288	0	4.78445	0	2.72197	2.69367	1.51154	0.161286
150	ifna5	CD56 lo NK	3.22264	0	0.0257926	1.0923	2.093	2.53608	1.11052	0	1.12458	0	0	2.6789	0.00343687	0.500605	1.79202	0.112715	2.85676	0	2.15858	3.8942	0	0	0	0	0.266047	0.486149	0.370217	0	3.17156	0	0	2.27474	0	4.80383	0	2.71961	2.63239	1.60188	0.158108
151	ifna6	CD56 lo NK	3.18861	0	0.0130499	1.10212	1.88482	2.61229	1.11987	0	1.0819	0	0	2.519	0	0.696097	1.76949	0.119752	2.74413	0	1.92254	3.80638	0	0	0	0	0.282987	0.422356	0.373425	0	3.15524	0	0	2.37203	0	4.7253	0	2.61009	2.67292	1.54254	0.164082
152	ifna7	CD56 lo NK	3.12616	0	0.0162624	1.11335	1.91862	2.63545	1.227	0	0.947942	0	0	2.47568	0.00896903	0.766222	1.63185	0.116202	2.74289	0	1.89192	3.79262	0	0	0	0	0.228481	0.414465	0.369941	0	3.16701	0	0	2.36993	0	4.70601	0	2.59871	2.71071	1.44041	0.15927
153	ifna8	CD56 lo NK	3.19239	0	0.0175915	1.10382	1.92914	2.61372	1.19189	0	1.06995	0	0	2.55067	0.00526539	0.682733	1.79766	0.122188	2.76634	0	1.93566	3.81567	0	0	0	0	0.270629	0.425549	0.372526	0	3.16894	0	0	2.35565	0	4.73944	0	2.64638	2.70179	1.56349	0.159375
154	ifna10	CD56 lo NK	3.25038	0	0.0357249	1.14924	2.09536	2.55426	1.12487	0	1.11315	0	0	2.65492	0.0183156	0.620273	1.83173	0.124227	2.87441	0	2.19262	3.88752	0	0	0	0	0.263436	0.500513	0.372461	0	3.17095	0	0	2.36273	0	4.81741	0	2.7852	2.65669	1.61491	0.157201
155	ifna14	CD56 lo NK	3.24524	0	0.0329964	1.12015	2.11493	2.54299	0.856906	0	1.02417	0	0	2.49582	0.00146502	0.511277	1.73531	0.122825	2.88241	0	2.25887	3.89935	0	0	0	0	0.298372	0.514489	0.368927	0	3.18887	0	0	2.35398	0	4.84915	0	2.84967	2.6277	1.60199	0.1604
156	ifna16	CD56 lo NK	3.24949	0	0.0318583	1.15862	2.08194	2.57139	1.153	0	1.14297	0	0	2.63582	0.0283908	0.525703	1.84006	0.136156	2.83398	0	2.12727	3.88369	0	0	0	0	0.29981	0.478	0.376342	0	3.16576	0	0	2.35189	0	4.78914	0	2.77256	2.65025	1.6341	0.16909
157	ifna17	CD56 lo NK	3.24116	0	0.0409879	1.10845	2.11229	2.47242	0.929909	0	1.06901	0	0	2.63248	0.0144843	0.493512	1.75921	0.128807	2.96351	0	2.39708	3.9466	0	0	0	0	0.248043	0.582123	0.366208	0	3.18961	0	0	2.28677	0	4.86866	0	2.92779	2.58432	1.60715	0.163155
158	ifna21	CD56 lo NK	3.20018	0	0.0293349	1.13545	2.10804	2.53567	1.14965	0	1.09302	0	0	2.66432	0.0183138	0.526669	1.79219	0.130363	2.85759	0	2.19103	3.8849	0	0	0	0	0.283538	0.526338	0.369862	0	3.19735	0	0	2.32226	0	4.78407	0	2.84502	2.64976	1.5939	0.164687
159	ifnb	CD56 lo NK	3.269	0	0.0259412	1.14875	2.00077	2.58666	1.21984	0	1.14618	0	0	2.61457	0.0200569	0.61005	1.85823	0.145972	2.81628	0	2.06605	3.85307	0	0	0	0	0.313211	0.482266	0.382537	0	3.17154	0	0	2.34986	0	4.7691	0	2.74817	2.65484	1.5941	0.170444
160	ifnw	CD56 lo NK	3.20981	0	0.0209304	1.13669	2.01945	2.59429	1.26349	0	1.16311	0	0	2.66325	0.01809	0.515193	1.89089	0.136226	2.76482	0	1.99876	3.83092	0	0	0	0	0.314063	0.446805	0.377959	0	3.16528	0	0	2.32681	0	4.74198	0	2.65692	2.67022	1.63521	0.160485
161	unstim	B cells	0	0	0	0.823792	1.76656	2.38875	0.609892	1.07775	0	0	0	0.190173	0.0406354	0.591156	0	0.0872125	0	0	0	3.38643	4.27836	0	2.79513	1.70407	0.141692	0	0.0853529	2.36806	0	0.0799538	0.653175	2.51149	0.901497	4.76848	0.119316	0.601362	1.97184	0	0
162	ifna1	B cells	0	0	0	0.870386	2.03151	2.30282	0.670581	1.22036	1.1249	0	0	2.81834	0.0630287	0.515567	1.6497	0.107017	0	0	0	3.45952	4.44414	0	2.8322	2.09686	0.891639	0	0.0877986	2.47228	0	0.0975142	0.783922	2.46436	1.05244	4.84329	0.12771	0.748735	1.89729	0	0
163	ifna2a	B cells	0	0	0	0.868877	2.10539	2.21876	0.531665	1.23864	1.68053	0	0	2.97462	0.0831803	0.422373	1.86042	0.0955364	0	0	0	3.49967	4.48475	0	2.87819	2.23927	1.31326	0	0.0880836	2.59167	0	0.0763335	0.828715	2.37084	1.1224	4.85669	0.118153	0.862858	1.83316	0	0
164	ifna2b	B cells	0	3.11352e-18	0	0.853219	2.02252	2.32585	0.620249	1.22351	1.1023	0	0	2.78443	0.0635795	0.535781	1.66531	0.0899688	0	0	0	3.47174	4.42852	0	2.81505	2.06677	0.943468	0	0.0799221	2.43087	0	0.0813904	0.80083	2.48001	1.0434	4.83044	0.121025	0.731407	1.89193	0	0
165	ifna4	B cells	0	0	0	0.883851	2.06467	2.29918	0.657591	1.21688	1.51936	0	0	2.92512	0.082034	0.464239	1.79543	0.104027	0	0	0	3.45282	4.44024	0	2.87116	2.14858	1.14292	0	0.0850885	2.55053	0	0.0924021	0.805418	2.48531	1.02348	4.84906	0.125832	0.737088	1.89817	0	0
166	ifna5	B cells	0	0	0	0.837629	2.07733	2.26039	0.600496	1.26383	1.89099	0	0	2.99066	0.067925	0.395735	1.9057	0.0775548	0	0	0	3.47133	4.44926	0	2.83947	2.19596	1.4201	0	0.0806459	2.49403	0	0.0714086	0.811587	2.41862	1.06793	4.84843	0.116145	0.744545	1.82216	0	0
167	ifna6	B cells	0	3.99168e-18	0	0.858208	1.88268	2.33856	0.661635	1.11813	1.92593	0	0	2.86924	0.0587194	0.54744	1.91314	0.115839	0	0	0	3.43274	4.39963	0	2.82659	1.90495	1.43438	0	0.086051	2.40843	0	0.0861097	0.793702	2.49187	0.939532	4.8062	0.1153	0.679645	1.88303	0	0
168	ifna7	B cells	0	0	0	0.8711	1.91339	2.36296	0.748333	1.15369	1.64146	0	0	2.84914	0.0659627	0.579632	1.8191	0.0960318	0	0	0	3.43506	4.40237	0	2.83046	1.90452	1.17383	0	0.0841002	2.41217	0	0.0954514	0.790518	2.50617	0.954566	4.82521	0.120606	0.661664	1.94147	0	0
169	ifna8	B cells	0	1.87775e-18	0	0.865447	1.90909	2.35149	0.689429	1.15013	1.74942	0	0	2.88876	0.0730408	0.521863	1.90597	0.104721	0	0	0	3.45275	4.38588	0	2.83769	1.93163	1.34225	0	0.0884386	2.44383	0	0.100095	0.796415	2.49713	1.03717	4.82044	0.123188	0.670345	1.90123	0	0
170	ifna10	B cells	0	7.26725e-19	0	0.891697	2.07344	2.24765	0.618305	1.22416	1.78639	0	0	2.97116	0.0736612	0.496864	1.91555	0.106844	0	0	0	3.48308	4.44893	0	2.86771	2.15637	1.36228	0	0.0881265	2.52227	0	0.0955217	0.826875	2.47939	1.10504	4.8562	0.125223	0.828848	1.86281	0	0
171	ifna14	B cells	0	0	0	0.872913	2.11571	2.25533	0.448745	1.26171	1.24616	0	0	2.85759	0.0903041	0.419635	1.85158	0.0938573	0	0	0	3.50586	4.43386	0	2.87188	2.27496	1.40348	0	0.0830166	2.58971	0	0.0955458	0.83599	2.44893	1.15813	4.841	0.128038	0.844044	1.85733	0	0
172	ifna16	B cells	0	0	0	0.874233	2.02918	2.27565	0.659075	1.17463	1.90899	0	0	2.97774	0.07986	0.457486	1.9551	0.136277	0	0	0	3.47817	4.45524	0	2.84325	2.09859	1.48819	0	0.090554	2.50128	0	0.101657	0.839413	2.50253	1.06347	4.83619	0.12165	0.810321	1.87771	0	0
173	ifna17	B cells	0	0	0	0.856669	2.10907	2.14401	0.49282	1.26461	1.47862	0	0	2.94499	0.0920067	0.396887	1.81962	0.0976471	0	0	0	3.5055	4.46458	0	2.90148	2.27219	1.31878	0	0.0902332	2.62842	0	0.0889409	0.845521	2.40811	1.10581	4.86001	0.128824	0.865205	1.80543	0	0
174	ifna21	B cells	0	0	0	0.891156	2.07392	2.24525	0.647735	1.22981	1.78053	0	0	3.0157	0.0912593	0.45859	1.93259	0.10814	0	0	0	3.48518	4.44185	0	2.88981	2.17017	1.41835	0	0.0956267	2.5271	0	0.110494	0.848899	2.48125	1.08015	4.84966	0.123915	0.782363	1.90001	0	0
175	ifnb	B cells	0	9.97921e-19	0	0.899766	1.96072	2.31232	0.704213	1.15218	1.99896	0	0	2.95088	0.0996475	0.522982	1.96822	0.132666	0	0	0	3.48338	4.43733	0	2.88481	1.9536	1.50287	0	0.0912919	2.48998	0	0.0977394	0.83865	2.51344	1.07516	4.83595	0.122486	0.767118	1.87663	0	0
176	ifnw	B cells	0	0	0	0.851724	1.97655	2.30803	0.739324	1.17577	2.05403	0	0	2.97161	0.0849966	0.45149	1.97725	0.11816	0	0	0	3.41306	4.41541	0	2.82737	2.02953	1.52696	0	0.0885258	2.43646	0	0.0520878	0.813029	2.49955	0.963203	4.81795	0.112717	0.765492	1.8589	0	0
177	unstim	plasmablasts	0.0642824	0.026997	0.101801	1.7469	2.77119	3.23453	0.980731	0	0.0158782	0	0	1.28114	0.295713	1.60448	0.124152	0.692862	0	0	0	3.64117	4.05909	0	1.6586	0	0.287248	0.0350108	0.159651	0	0	4.06372	0	2.95013	0	4.32827	0.094493	4.90636	2.16618	0	0.379586
178	ifna1	plasmablasts	0.0470158	0.0574011	0.0881046	1.76392	2.81386	3.11482	1.01485	0	0.15506	0	0	3.78591	0.378504	1.39845	1.79561	0.737854	0	0	0	3.68425	4.12713	0	1.68294	0	1.09355	0.0471273	0.142014	0	0	3.94879	0	2.81569	0	4.30701	0.0957659	4.78601	1.91618	0	0.361576
179	ifna2a	plasmablasts	0.0391137	0.0444192	0.0852695	1.70458	2.9314	3.06265	0.85011	0	0.14265	0	0	3.83537	0.452392	1.26722	1.79857	0.750022	0	0	0.00639244	3.75507	4.22325	0	1.85865	0	1.24797	0.0698721	0.189504	0.000132917	0	3.91266	0	2.71312	0	4.36307	0.0724501	5.1213	1.85381	0	0.349688
180	ifna2b	plasmablasts	0.0230951	0.0681513	0.119547	1.74132	2.80752	3.13841	1.00324	0	0.129324	0	0	3.82525	0.439541	1.39204	1.86666	0.72723	0	0	0	3.71973	4.29346	0	1.69024	0	1.21586	0.0575867	0.16943	0	0	3.94042	0	2.88675	0	4.44872	0.0519267	4.95737	2.05777	0	0.32687
181	ifna4	plasmablasts	0.00510997	0.0331495	0.110491	1.73732	2.79665	3.18731	0.96903	0	0.149047	0	0	3.83487	0.401986	1.432	1.86961	0.818727	0	0	0	3.68954	4.28119	0	1.74708	0	1.24104	0.0690198	0.168042	0	0	4.05667	0	2.86567	0	4.33364	0.0797272	4.98741	1.94559	0	0.380667
182	ifna5	plasmablasts	0.0302251	0.0686791	0.119536	1.76124	2.75341	3.06639	0.922743	0	0.2152	0	0	3.87608	0.570421	1.18042	1.97315	0.775431	0	0	0	3.67314	4.35434	0	1.6726	0	1.35578	0.0603528	0.151817	0	0	3.93917	0	2.78508	0	4.36669	0.0590891	5.03479	1.96799	0	0.326979
183	ifna6	plasmablasts	0.0236586	0.0797743	0.127914	1.78344	2.83284	3.13724	0.936486	0	0.195212	0	0	3.73621	0.387696	1.46416	1.87901	0.707068	0	0	0	3.68049	4.21218	0	1.6637	0	1.33612	0.0556403	0.143378	0	0	3.83703	0	2.76119	0	4.25351	0.0787093	4.86482	1.99027	0	0.322788
184	ifna7	plasmablasts	0.0473469	0.0597498	0.0875912	1.85099	2.84369	3.2163	0.943169	0	0.189779	0	0	3.78973	0.473355	1.54624	1.904	0.82767	0	0	0	3.70361	4.32712	0	1.76912	0	1.31569	0.0503237	0.163191	0	0	3.95787	0	2.83681	0	4.26704	0.0959643	4.91151	2.05745	0	0.379306
185	ifna8	plasmablasts	0.0664521	0.0470931	0.137985	1.79844	2.78031	3.19337	1.11406	0	0.173883	0	0	3.84488	0.419274	1.44137	2.07328	0.786507	0	0.0283102	0	3.72185	4.06513	0	1.73529	0	1.38553	0.0313182	0.171999	0	0	3.9653	0	2.87819	0	4.38991	0.0581569	4.98741	2.09373	0	0.357942
186	ifna10	plasmablasts	0.0301009	0.0647531	0.115834	1.71877	2.9096	3.10179	0.952034	0	0.166078	0	0	3.82385	0.626975	1.45235	1.99845	0.671495	0	0	0	3.71481	4.11025	0	1.74101	0	1.19152	0.0111936	0.122332	0	0	4.01002	0	2.87598	0	4.32948	0.0629082	5.0093	1.95613	0	0.419538
187	ifna14	plasmablasts	0.0792744	0.056915	0.129141	1.76357	2.87739	3.13727	0.876665	0	0.123898	0.0142111	0	3.92754	0.507359	1.19509	2.10449	0.849404	0	0	0	3.7119	4.14929	0	1.8767	0	1.47701	0.046207	0.162068	0.00437204	0	4.05497	0	2.8651	0	4.45316	0.097093	5.1153	1.99527	0	0.375563
188	ifna16	plasmablasts	0.0483663	0.0835015	0.12369	1.7634	2.82698	3.08008	1.11217	0	0.248569	0	0	3.91958	0.439668	1.36451	2.0987	0.884832	0	0	0	3.71982	4.20003	0	1.64561	0	1.56555	0.0779981	0.151369	0	0	3.91338	0	2.82388	0	4.34137	0.0903633	4.99758	1.98893	0	0.35444
189	ifna17	plasmablasts	0.0269613	0.056875	0.146595	1.66156	2.91878	3.03498	0.789384	0	0.15169	0	0	3.82429	0.415851	1.30218	1.87038	0.825706	0	0	0	3.72879	4.25707	0	1.79526	0	1.34891	0.0607593	0.153966	0.00553178	0	3.8921	0	2.673	0	4.31983	0.0759075	5.09436	1.82478	0	0.290485
190	ifna21	plasmablasts	0.0495881	0.0645766	0.125273	1.7106	2.80595	3.14446	0.959075	0	0.201421	0	0	3.82719	0.404601	1.3281	1.90499	0.858144	0	0	0	3.68238	4.12137	0	1.80272	0	1.32742	0.0575477	0.195967	0	0	3.95359	0	2.76889	0	4.25431	0.0822039	5.08766	1.91742	0	0.290856
191	ifnb	plasmablasts	0.0319434	0.0890014	0.130228	1.87278	2.83833	3.15579	1.03898	0	0.170741	0	0	3.77754	0.41333	1.49696	1.95117	0.884724	0	0	0	3.79833	4.25184	0	1.8227	0	1.33045	0.0512858	0.181798	0	0	3.92721	0	2.79577	0	4.27495	0.102023	5.05554	2.03052	0	0.346579
192	ifnw	plasmablasts	0.0572175	0.0853063	0.112669	1.7678	2.7786	3.17069	0.922591	0	0.161984	0.0192236	0	3.73025	0.477888	1.38255	1.91767	0.760062	0	0	0	3.78312	4.38823	0	1.56795	0	1.36287	0.0636674	0.23563	0	0	3.75547	0	2.69975	0	4.24584	0.0643778	4.92307	1.92131	0	0.306806
193	unstim	classical monocytes	0	5.46842	0.113318	3.21771	2.35635	2.78901	1.53958	0	0	0.538282	0.675952	1.76552	0.348005	1.53983	0	0.129047	0	0	2.62843	0.311436	3.72919	0.253365	0	0	0.184807	2.35634	0.126281	0	0	0	0	2.928	0	4.639	0	2.20108	3.17222	0	0
194	ifna1	classical monocytes	0	5.52178	0.117453	3.27958	2.62651	2.66059	1.6912	0	0.387146	0.557955	0.61881	4.37629	0.391388	1.10241	2.4018	0.039277	0	0	2.82316	0.37477	3.79201	0.284885	0	0	0.589532	2.47202	0.118254	0	0	0	0	2.86903	0	4.65157	0	2.35261	3.17082	0	0
195	ifna2a	classical monocytes	0	5.51768	0.122013	3.28238	2.71226	2.49901	1.56375	0	1.14651	0.614154	0.877698	4.57813	0.444875	0.965589	2.90716	0.0240899	0	0	2.99567	0.401287	3.89471	0.35686	0	0	1.21676	2.55658	0.120609	0	0	0	0	2.78054	0	4.6774	0	2.52046	3.15718	0	0
196	ifna2b	classical monocytes	0	5.49975	0.117527	3.25406	2.60394	2.66066	1.63202	0	0.650498	0.538085	0.718473	4.4415	0.371191	1.22916	2.68572	0.0147426	0	0	2.79093	0.354754	3.81952	0.266678	0	0	0.896989	2.49217	0.119332	0	0	0	0	2.95352	0	4.67026	0	2.31882	3.23757	0	0
197	ifna4	classical monocytes	0	5.47488	0.118636	3.22093	2.67358	2.64796	1.73201	0	0.933485	0.539784	0.613332	4.49027	0.385459	1.00514	2.80565	0.0452011	0	0	2.80501	0.381228	3.83183	0.313352	0	0	1.00859	2.49491	0.120593	0	0	0	0	2.88948	0	4.64484	0	2.37875	3.21417	0	0
198	ifna5	classical monocytes	0	5.53772	0.103688	3.29951	2.69231	2.56884	1.67588	0	1.22381	0.585316	0.532396	4.53333	0.375001	0.789399	2.93722	0	0	0	2.84308	0.368568	3.88498	0.293916	0	0	1.19219	2.46458	0.114015	0	0	0	0	2.75513	0	4.65727	0	2.39897	3.13605	0	0
199	ifna6	classical monocytes	0	5.50352	0.115782	3.25783	2.49955	2.71883	1.66556	0	1.48213	0.535816	0.621486	4.42133	0.374922	1.29131	2.97696	0.0600489	0	0	2.78746	0.357703	3.77743	0.30655	0	0	1.42063	2.44187	0.120207	0	0	0	0	2.92131	0	4.65305	0	2.26575	3.26413	0	0
200	ifna7	classical monocytes	0	5.4807	0.113045	3.21395	2.49407	2.73945	1.71962	0	1.14786	0.528754	0.469215	4.37139	0.354553	1.31878	2.85858	0.0537727	0	0	2.71761	0.355051	3.77546	0.278581	0	0	1.09394	2.45136	0.119619	0	0	0	0	2.94037	0	4.64119	0	2.23451	3.25039	0	0
201	ifna8	classical monocytes	0	5.49338	0.107377	3.27138	2.5225	2.69746	1.69408	0	1.25887	0.530259	0.593776	4.43024	0.369476	1.14562	2.98067	0.0426409	0	0	2.77992	0.343445	3.7859	0.301037	0	0	1.28926	2.4563	0.11862	0	0	0	0	2.9064	0	4.66789	0	2.27685	3.25102	0	0
202	ifna10	classical monocytes	0	5.49982	0.117628	3.27721	2.65804	2.57494	1.58668	0	1.29912	0.561287	0.734779	4.56404	0.408166	1.13902	3.01788	0.020934	0	0	2.91968	0.381297	3.84592	0.306906	0	0	1.32601	2.54947	0.120647	0	0	0	0	2.90036	0	4.6813	0	2.40687	3.24103	0	0
203	ifna14	classical monocytes	0	5.46896	0.116193	3.34042	2.65289	2.53719	1.25673	0	0.671018	0.611099	1.48009	4.50586	0.44103	1.26855	2.71842	0.0723863	0	0	2.95609	0.391316	3.81189	0.379541	0	0	1.5873	2.50635	0.119406	0	0	0	0	2.84263	0	4.70839	0	2.441	3.2106	0	0
204	ifna16	classical monocytes	0	5.53533	0.115953	3.31031	2.63938	2.62433	1.68773	0	1.38475	0.607711	0.641947	4.5272	0.41688	1.01113	3.01816	0.0640479	0	0	2.87101	0.380425	3.8342	0.343412	0	0	1.41089	2.49501	0.119607	0	0	0	0	2.84418	0	4.66603	0	2.39725	3.21281	0	0
205	ifna17	classical monocytes	0	5.53607	0.124551	3.35629	2.69482	2.45811	1.42775	0	0.984501	0.642102	0.931117	4.579	0.442162	0.911917	2.8711	0.02303	0	0	3.04878	0.407157	3.913	0.340073	0	0	1.26676	2.56236	0.11944	0	0	0	0	2.76738	0	4.69177	0	2.54699	3.1418	0	0
206	ifna21	classical monocytes	0	5.50521	0.123922	3.27344	2.66633	2.5691	1.66678	0	1.13722	0.610695	0.655209	4.52153	0.402402	0.992856	2.92451	0.0512724	0	0	2.92748	0.381061	3.85012	0.345555	0	0	1.169	2.52807	0.120081	0	0	0	0	2.8449	0	4.67104	0	2.48924	3.20838	0	0
207	ifnb	classical monocytes	0	5.52421	0.118254	3.31374	2.56869	2.64353	1.67102	0	1.42709	0.59062	0.62875	4.47697	0.390435	1.14749	2.99997	0.0921227	0	0	2.88187	0.372809	3.83697	0.346929	0	0	1.34593	2.51974	0.12147	0	0	0	0	2.89793	0	4.68203	0	2.36042	3.22462	0	0
208	ifnw	classical monocytes	0	5.48107	0.100846	3.21149	2.57166	2.63275	1.69136	0	1.38348	0.527122	0.61797	4.46067	0.376509	1.02624	3.00448	0.0901647	0	0	2.80657	0.330878	3.7809	0.333891	0	0	1.34274	2.44857	0.126957	0	0	0	0	2.83004	0	4.63584	0	2.30854	3.20348	0	0
209	unstim	alt/int monocytes	3.41807	0.483673	0.0801185	2.04368	2.64576	3.44591	1.93032	0	0	1.64582	0	1.18828	2.08652	1.10959	0.0706223	0.20033	0	0	0.0287781	3.37506	3.80123	0.673221	0	0	0.270634	3.22375	0.12665	0	0	0	0	3.07082	0	5.11132	0.0062199	0.0548541	3.07198	0	0
210	ifna1	alt/int monocytes	3.35251	0.565836	0.102306	2.17219	2.96693	3.33755	2.09954	0	0.990632	1.7141	0	4.1978	2.21655	0.854328	2.21121	0.138323	0	0	0.0747424	3.5073	3.8941	0.814728	0	0	1.07755	3.30309	0.132027	0	0	0	0	3.03928	0	5.15248	0.00891649	0.061597	2.91446	0	0
211	ifna2a	alt/int monocytes	3.23021	0.577561	0.133159	2.1994	3.04236	3.23918	1.9778	0	1.4261	1.76855	0	4.39466	2.31996	0.752583	2.50213	0.177234	0	0	0.104476	3.53816	3.94667	0.902506	0	0	1.41883	3.36807	0.135352	0	0	0	0	2.95316	0	5.16969	0.0216564	0.0726699	2.84536	0	0
212	ifna2b	alt/int monocytes	3.30746	0.57464	0.0945502	2.13147	2.92909	3.33987	2.00351	0	1.18388	1.65925	0	4.2112	2.21528	0.966312	2.33444	0.13394	0	0	0.0686948	3.46565	3.85909	0.789471	0	0	1.23265	3.29331	0.129835	0	0	0	0	3.05906	0	5.1382	0.0157969	0.0534759	2.92141	0	0
213	ifna4	alt/int monocytes	3.18385	0.512231	0.113392	2.15996	2.99927	3.35946	2.13802	0	1.35598	1.71844	0	4.28323	2.25283	0.780327	2.42713	0.144518	0	0	0.0793253	3.50263	3.88182	0.813019	0	0	1.26089	3.33133	0.134415	0	0	0	0	3.09248	0	5.15524	0.0181033	0.0623636	2.90212	0	0
214	ifna5	alt/int monocytes	3.31963	0.523904	0.109991	2.1822	3.00528	3.28712	2.07778	0	1.56017	1.72278	0	4.33485	2.25777	0.635742	2.52022	0.134161	0	0	0.0769015	3.53589	3.88831	0.847239	0	0	1.40908	3.33019	0.135904	0	0	0	0	3.01808	0	5.14773	0.0156779	0.0640918	2.84242	0	0
215	ifna6	alt/int monocytes	3.4327	0.562488	0.0834155	2.12445	2.812	3.36258	2.05629	0	1.68606	1.7034	0	4.15397	2.21901	0.902001	2.55847	0.174247	0	0	0.0740866	3.47123	3.86707	0.839856	0	0	1.51357	3.30503	0.13463	0	0	0	0	3.08322	0	5.14132	0.00345617	0.0630431	2.90927	0	0
216	ifna7	alt/int monocytes	3.2635	0.536197	0.09493	2.1065	2.83307	3.38612	2.16259	0	1.46875	1.67769	0	4.12297	2.19287	0.935235	2.48006	0.188612	0	0	0.0709415	3.39948	3.87681	0.763213	0	0	1.28279	3.28831	0.134847	0	0	0	0	3.09882	0	5.13539	0.0162316	0.0664109	2.92651	0	0
217	ifna8	alt/int monocytes	3.36058	0.57773	0.0815949	2.10396	2.83963	3.36395	2.08997	0	1.61592	1.67955	0	4.16912	2.21343	0.814711	2.54454	0.18004	0	0	0.0610195	3.44816	3.88116	0.844625	0	0	1.45246	3.29155	0.132268	0	0	0	0	3.09607	0	5.14	0.0101797	0.0654264	2.91837	0	0
218	ifna10	alt/int monocytes	3.27277	0.593649	0.116697	2.18529	3.00963	3.28211	2.04412	0	1.57539	1.74155	0	4.33074	2.29011	0.856803	2.57509	0.164267	0	0	0.104637	3.50386	3.91312	0.847764	0	0	1.44649	3.3273	0.130835	0	0	0	0	3.04974	0	5.15243	0.0129963	0.0777175	2.87879	0	0
219	ifna14	alt/int monocytes	3.57679	0.550684	0.114554	2.17011	3.00973	3.28553	1.70517	0	0.982661	1.73711	0	4.30061	2.31599	0.812828	2.33628	0.167008	0	0	0.0943219	3.53085	3.86209	0.93582	0	0	1.63442	3.31755	0.140458	0	0	0	0	2.99734	0	5.15262	0.0265315	0.077751	2.90872	0	0
220	ifna16	alt/int monocytes	3.32692	0.597147	0.0959184	2.21173	2.95926	3.30878	2.14936	0	1.70945	1.7808	0	4.27349	2.29843	0.731278	2.60924	0.214428	0	0	0.0999265	3.50166	3.93326	0.943973	0	0	1.59034	3.33161	0.127982	0	0	0	0	3.09656	0	5.16269	0.0161898	0.0746432	2.85642	0	0
221	ifna17	alt/int monocytes	3.32975	0.589527	0.134826	2.16901	3.0239	3.22029	1.88721	0	1.33052	1.81135	0	4.39068	2.40537	0.70574	2.46109	0.158078	0	0	0.116789	3.60358	3.92629	0.955375	0	0	1.47733	3.39083	0.127597	0	0	0	0	2.99369	0	5.16636	0.0199864	0.0951996	2.81441	0	0
222	ifna21	alt/int monocytes	3.20796	0.616062	0.109441	2.19925	2.9976	3.28685	2.13392	0	1.54814	1.75892	0	4.31231	2.30766	0.7261	2.53255	0.180988	0	0	0.107049	3.51019	3.90709	0.897819	0	0	1.45284	3.37407	0.134262	0	0	0	0	3.08561	0	5.15775	0.0238234	0.0767194	2.87536	0	0
223	ifnb	alt/int monocytes	3.42992	0.621297	0.111746	2.19209	2.90048	3.33541	2.1921	0	1.67271	1.79734	0	4.19692	2.29837	0.823725	2.57685	0.25298	0	0	0.102841	3.48284	3.91595	0.930699	0	0	1.4968	3.33452	0.150295	0	0	0	0	3.10488	0	5.16287	0.0157449	0.0792268	2.88319	0	0
224	ifnw	alt/int monocytes	3.39758	0.450211	0.0867735	2.10638	2.88215	3.35211	2.18094	0	1.69757	1.7676	0	4.20168	2.30357	0.720189	2.55351	0.183819	0	0	0.049088	3.52622	3.78376	0.866573	0	0	1.51176	3.24748	0.145675	0	0	0	0	3.13383	0	5.12119	0.000999858	0.058727	2.87453	0	0
225	unstim	cDC1	0	2.29244e-15	4.73757	1.55343	2.62	3.41374	1.94759	0	0	5.24418	0.897779	1.76115	0.179052	1.52618	0.0723945	0.421044	0	0	0	0.58764	5.54443	1.05246	0	0	0.371285	1.21083	0.0850267	0	0	0	0.0415531	3.50189	0	4.1642	0	2.97302	2.27577	0	4.21889
226	ifna1	cDC1	0.0115417	1.86619e-15	4.83016	1.44796	2.73286	3.23646	2.23255	0	1.1866	5.19845	1.13848	4.18503	0.180972	1.42184	1.83189	0.527011	0	0	0.0280038	0.552878	5.67271	1.20125	0	0.0267026	1.71068	1.47941	0.0962147	0	0	0	0	3.41265	0	4.18511	0	3.03949	2.25438	0	4.12075
227	ifna2a	cDC1	0.0156776	2.2355e-15	4.79647	1.32432	2.79663	3.15842	1.83473	0	1.75088	5.18033	1.32227	4.24877	0.145988	1.2708	1.84955	0.635286	0	0	0.029472	0.813444	5.76921	1.21021	0	0	1.96327	1.31824	0.136154	0	0	0	0	3.27956	0	4.1973	0	3.21244	1.99486	0	4.12071
228	ifna2b	cDC1	0.0200827	3.86619e-15	4.77013	1.47516	2.72648	3.28468	1.94389	0	1.37144	5.22519	1.32064	4.11563	0.17948	1.51711	1.8611	0.68678	0	0	0.023796	0.688991	5.65913	1.2371	0	0	1.85616	1.48298	0.138151	0	0	0	0	3.44047	0	4.15277	0	3.08755	2.32683	0	4.10683
229	ifna4	cDC1	0.0222376	3.25864e-15	4.81209	1.47831	2.88814	3.30288	2.36578	0	1.74226	5.2033	1.22703	4.3005	0.164218	1.38731	2.05122	0.279762	0	0	0.0367712	0.632051	5.71123	1.28371	0	0.0288401	1.91058	1.42913	0.13182	0	0	0	0	3.47533	0	4.25744	0	2.99644	2.33893	0	4.13128
230	ifna5	cDC1	0.0015476	1.5409e-15	4.78421	1.3852	2.84525	3.20897	2.32743	0	2.07187	5.22733	1.00338	4.27972	0.156172	1.33981	2.0413	0.404033	0	0	0.0158948	0.679104	5.74815	1.02325	0	0.0400715	2.03122	1.47151	0.105008	0	0	0	0	3.3717	0	4.25618	0	3.13443	2.22697	0	4.13787
231	ifna6	cDC1	0	3.721e-15	4.83038	1.37772	2.71702	3.35093	2.24481	0	2.31297	5.22321	1.10443	3.99278	0.194225	1.52988	2.15272	0.445633	0	0	0.0232215	0.720796	5.60759	1.1409	0	0	2.29319	1.39192	0.107597	0	0	0	0	3.44782	0	4.18959	0	3.02009	2.32265	0	4.13735
232	ifna7	cDC1	0	1.71206e-15	4.88649	1.50498	2.72592	3.3922	2.2209	0	1.90539	5.15003	1.17489	4.03164	0.149023	1.60474	2.00766	0.370971	0	0	0.0343857	0.644473	5.64904	1.32477	0	0.0116776	1.9279	1.38096	0.116195	0	0	0	0	3.47989	0	4.21625	0	2.94221	2.30945	0	4.11963
233	ifna8	cDC1	0.00846389	1.14594e-14	4.79553	1.37094	2.68049	3.29207	2.09823	0	1.93356	5.13715	1.09905	4.0217	0.125187	1.46055	2.01162	0.556966	0	0	0.0104413	0.504234	5.58291	1.15995	0	0	2.15645	1.26333	0.115576	0	0	0	0	3.43332	0	4.14732	0	2.87903	2.39581	0	4.03568
234	ifna10	cDC1	0.0140217	4.18945e-15	4.82562	1.48049	2.85109	3.21747	2.06876	0	2.08049	5.19833	1.27432	4.22565	0.193845	1.49361	2.02535	0.551878	0	0	0.059385	0.774889	5.70958	1.16203	0	0.0244674	2.19604	1.41041	0.0935931	0	0	0	0	3.38556	0	4.18578	0	3.05138	2.2655	0	4.11478
235	ifna14	cDC1	0	1.07541e-14	4.8896	1.28389	2.91869	3.21032	1.71758	0	1.30525	5.2229	2.08423	4.23631	0.182524	1.26313	1.89321	0.418136	0	0	0.00347968	0.657031	5.76858	1.36593	0	0.0341858	2.22048	1.29059	0.109347	0	0	0	0	3.41576	0	4.27346	0	3.09705	2.19582	0	4.01006
236	ifna16	cDC1	0.00284939	1.81315e-15	4.82647	1.48926	2.78655	3.24753	2.1297	0	2.01314	5.19242	1.14329	4.18821	0.181968	1.45443	2.04154	0.616694	0	0	0.0313328	0.721817	5.71502	1.26315	0	0.0281223	2.17931	1.64169	0.14357	0	0	0	0	3.37919	0	4.15437	0	3.05777	2.29344	0	4.05867
237	ifna17	cDC1	0.00294488	3.653e-15	4.84989	1.56409	2.8314	3.16417	1.93259	0	1.87736	5.278	1.54411	4.2756	0.190397	1.31441	1.97057	0.514872	0	0	0.0467702	0.754556	5.78205	1.23609	0	0.0683046	2.1257	1.55153	0.0930128	0	0	0	0	3.32815	0	4.22426	0	3.36326	2.08146	0	4.19176
238	ifna21	cDC1	0	4.77102e-15	4.88603	1.45152	2.86707	3.17195	2.30217	0	1.86654	5.18406	1.1265	4.21489	0.200773	1.42166	2.0917	0.448604	0	0	0.0512723	0.674391	5.70492	1.19863	0	0.0367406	2.04986	1.45369	0.110163	0	0	0	0	3.44968	0	4.21144	0	3.22082	2.38715	0	4.08129
239	ifnb	cDC1	0.0202621	0.00854869	4.78032	1.49038	2.74559	3.34635	2.26309	0	2.20123	5.19794	1.24675	4.08594	0.191997	1.43214	2.2026	0.320119	0	0	0.0638045	0.80676	5.65332	1.18285	0	0	2.25911	1.50514	0.106716	0	0	0	0.0223828	3.42915	0	4.17106	0	3.12474	2.31226	0	4.09942
240	ifnw	cDC1	0.0534849	6.77392e-17	4.87238	1.54639	2.94974	3.28617	2.48716	0	2.46698	5.20199	1.03245	4.1511	0.112812	1.40628	2.38628	0.484961	0	0	0.0639606	0.644182	5.62065	0.908711	0	0	2.26503	1.4992	0.123529	0	0	0	0	3.49067	0	4.1428	0	3.13801	2.38875	0	4.18355
241	unstim	cDC2	0.0104188	0.21536	0.113178	1.65437	2.51393	3.37095	1.4628	0	0.00676761	0.83033	0.164733	1.23081	1.3431	1.26049	0.0546918	0.95896	0	0	0.0354645	1.00415	5.58939	0.986835	0	0.0282046	0.281772	2.78536	0.126081	0	0	0	3.22465	3.18567	0	4.19134	0.0158165	2.23255	2.77479	0	0.140519
242	ifna1	cDC2	0.00369779	0.302834	0.144156	1.65922	2.71473	3.26092	1.67579	0	1.08575	0.925627	0.0564781	4.07976	1.42855	1.15257	2.1322	1.01117	0	0	0.0995481	1.16584	5.69616	1.15981	0	0.0610286	1.31347	2.8857	0.121155	0	0	0	3.29865	3.15393	0	4.26319	0.0122871	2.44494	2.79224	0	0.137352
243	ifna2a	cDC2	0.0239429	0.309107	0.133478	1.62626	2.80618	3.11467	1.51418	0	1.80216	0.933046	0.133458	4.25043	1.47608	1.11693	2.40664	1.01874	0	0	0.130907	1.19568	5.77348	1.24375	0	0.0837173	1.94194	2.97954	0.121196	0	0	0	3.37863	3.08605	0	4.29376	0.0150811	2.60076	2.72352	0	0.122014
244	ifna2b	cDC2	0.016377	0.374822	0.137693	1.68847	2.71621	3.27058	1.60623	0	1.39447	0.826789	0.0943072	4.09478	1.35919	1.18593	2.2993	0.924883	0	0	0.0909958	1.14628	5.69601	1.0871	0	0.0594319	1.61769	2.91569	0.12162	0	0	0	3.25629	3.20414	0	4.25476	0.00541631	2.39458	2.81607	0	0.1231
245	ifna4	cDC2	0.0145617	0.285771	0.120867	1.64725	2.77311	3.23456	1.68757	0	1.64488	0.881522	0.0652537	4.16241	1.42782	1.05622	2.33747	0.99918	0	0	0.103472	1.14013	5.71886	1.16387	0	0.0528175	1.73316	2.94156	0.120803	0	0	0	3.31964	3.17204	0	4.25994	0.0165401	2.45	2.79651	0	0.115568
246	ifna5	cDC2	0.00859809	0.273229	0.117172	1.53056	2.72874	3.14048	1.65719	0	1.93313	0.852331	0.0317855	4.21626	1.35769	0.925816	2.39899	0.923186	0	0	0.0779368	1.15328	5.72566	1.1115	0	0.0604575	1.96052	2.86541	0.119144	0	0	0	3.35578	3.06789	0	4.26154	0.00529258	2.42123	2.7211	0	0.11767
247	ifna6	cDC2	0.00621386	0.37119	0.128627	1.69231	2.61073	3.29541	1.63613	0	2.03981	0.853317	0.0768719	4.00642	1.38313	1.19531	2.45287	0.98477	0	0	0.0772126	1.08407	5.63786	1.06801	0	0.034149	2.04021	2.8064	0.125433	0	0	0	3.26478	3.1695	0	4.21083	0.0163777	2.35349	2.8337	0	0.120322
248	ifna7	cDC2	0.0119181	0.277724	0.122915	1.65623	2.59774	3.29973	1.69677	0	1.83766	0.840542	0.0705736	3.99027	1.31298	1.20494	2.39207	1.0073	0	0	0.0837057	1.09461	5.65037	1.04887	0	0.048621	1.78392	2.88581	0.126854	0	0	0	3.29793	3.19427	0	4.20018	0.0137042	2.301	2.80575	0	0.116688
249	ifna8	cDC2	0.012006	0.357602	0.119895	1.68459	2.62549	3.29735	1.62239	0	1.89733	0.852574	0.086059	4.01658	1.39455	1.09565	2.47693	0.940771	0	0	0.0758465	1.11038	5.64923	1.08827	0	0.0538769	1.98246	2.86919	0.125415	0	0	0	3.29746	3.14698	0	4.22029	0.000473226	2.35643	2.80373	0	0.129151
250	ifna10	cDC2	0.0126463	0.389593	0.140097	1.66562	2.75309	3.18925	1.57766	0	1.94592	0.926816	0.085861	4.20745	1.44776	1.14657	2.49589	0.959757	0	0	0.117725	1.17249	5.72156	1.155	0	0.0690012	1.99432	2.9259	0.123285	0	0	0	3.30673	3.17474	0	4.28598	0.0171135	2.49859	2.81842	0	0.113591
251	ifna14	cDC2	0.0148495	0.292234	0.121208	1.6205	2.75407	3.16849	1.17254	0	1.40783	0.886488	0.337067	4.1743	1.45077	1.13498	2.3917	0.906593	0	0	0.106428	1.13804	5.69353	1.25773	0	0.0782627	2.183	2.90479	0.126762	0	0	0	3.32989	3.10396	0	4.25308	0.0171388	2.57109	2.77552	0	0.140564
252	ifna16	cDC2	0.015414	0.363038	0.138795	1.68162	2.73327	3.22561	1.72496	0	2.05583	0.950676	0.101625	4.14521	1.43983	1.1091	2.52039	1.05086	0	0	0.099676	1.19568	5.71766	1.20133	0	0.0625352	2.07797	2.8622	0.133371	0	0	0	3.33184	3.16136	0	4.25747	0.0100433	2.49205	2.81444	0	0.129724
253	ifna17	cDC2	0.0114647	0.360431	0.141007	1.62881	2.76797	3.04607	1.36693	0	1.64388	0.98954	0.133245	4.24226	1.49395	0.995716	2.38287	1.01125	0	0	0.134523	1.18852	5.75368	1.22332	0	0.0670967	1.9715	2.94178	0.123413	0	0	0	3.32889	3.06099	0	4.25902	0.0127089	2.66055	2.68565	0	0.123949
254	ifna21	cDC2	0.00873199	0.367992	0.135002	1.67782	2.72682	3.16572	1.67419	0	1.85437	0.940903	0.0669641	4.18049	1.44734	1.06017	2.42651	1.01556	0	0	0.121524	1.19365	5.68514	1.18606	0	0.0675991	1.89194	2.9072	0.13118	0	0	0	3.27832	3.12231	0	4.25165	0.0100632	2.56533	2.78769	0	0.120638
255	ifnb	cDC2	0.0227864	0.39717	0.146812	1.74109	2.65209	3.25847	1.72062	0	2.06796	0.90965	0.0812218	4.05854	1.40295	1.11748	2.46376	1.10761	0	0	0.125289	1.17549	5.69359	1.19375	0	0.0468747	2.02797	2.88625	0.132285	0	0	0	3.26294	3.15137	0	4.23293	0.0255139	2.45081	2.79217	0	0.124967
256	ifnw	cDC2	0.00601276	0.256632	0.130272	1.65725	2.66161	3.2787	1.79697	0	2.06044	0.87693	0.0840937	4.055	1.39525	1.05543	2.53119	0.991834	0	0	0.0995927	1.1558	5.64572	1.15248	0	0.0402636	2.136	2.79782	0.138553	0	0	0	3.28312	3.13082	0	4.2267	0.0189622	2.45638	2.78059	0	0.150882
257	unstim	pDC	0.00273919	4.96663e-19	0.0789459	1.67769	2.7546	3.19304	1.38758	0.692044	0	0.516978	0	1.65772	4.97053	0.879972	0.0451649	0	0	0	0	2.98344	4.6734	2.08161	0	0	0.252759	0.0216865	0.0994417	0	0	0	0	3.09267	0	3.96377	0.0068354	1.88435	2.94082	0	3.95607
258	ifna1	pDC	0.0107439	0	0.079027	1.73223	2.91984	3.12312	1.44762	0.758723	0.544233	0.499819	0	4.17775	5.00501	0.819592	2.2257	0	0	0	0	3.07097	4.73331	2.13842	0	0	1.11026	0.0233319	0.0907927	0	0	0	0	3.05507	0	4.0375	0.0172917	1.98298	2.94497	0	3.91359
259	ifna2a	pDC	0.016915	0	0.0877478	1.67639	3.02928	3.01278	1.23158	0.748782	0.618669	0.567847	0	4.25773	5.05821	0.807233	2.22276	0	0	0	0	3.139	4.78034	2.21679	0	0	1.18487	0.0547971	0.104785	0	0	0	0	3.01805	0	4.09852	0.0446148	2.15211	2.85384	0	3.89761
260	ifna2b	pDC	0.0136936	7.94125e-16	0.0936927	1.75728	2.94504	3.18206	1.33132	0.689686	0.568526	0.495302	0	4.1762	5.01106	0.862067	2.21224	0	0	0	0	3.07777	4.75622	2.14893	0	0	1.11919	0.030497	0.0933792	0	0	0	0	3.11111	0	4.04275	0.00263038	1.96458	2.94992	0	3.89574
261	ifna4	pDC	0	7.39514e-18	0.0852739	1.67269	2.98294	3.12921	1.38107	0.729442	0.626878	0.560311	0	4.23053	5.03043	0.748302	2.21731	0	0	0	0	3.09756	4.78661	2.20704	0	0	1.13023	0.0339536	0.100707	0	0	0	0	3.07461	0	4.10212	0.0123738	2.03519	2.91916	0	3.87585
262	ifna5	pDC	0	6.85696e-18	0.0640369	1.60508	2.98121	3.02529	1.40909	0.74575	0.717133	0.491904	0	4.23883	5.03032	0.711995	2.2684	0	0	0	0	3.10592	4.74358	2.17457	0	0	1.21422	0.0306609	0.104794	0	0	0	0	2.99264	0	4.06091	0.00340175	2.01896	2.89491	0	3.87656
263	ifna6	pDC	0.00327979	3.45613e-16	0.0806052	1.74127	2.90129	3.16294	1.42679	0.706623	0.745773	0.512152	0	4.09924	5.01925	0.832913	2.27032	0	0	0	0	3.04856	4.73989	2.17748	0	0	1.23969	0.0367626	0.104898	0	0	0	0	3.10976	0	4.0203	0.00516588	1.96174	3.02413	0	3.94333
264	ifna7	pDC	0.00667855	0	0.0883783	1.73447	2.85736	3.18126	1.46361	0.71318	0.823567	0.513725	0	4.11394	5.0161	0.832291	2.27221	0	0	0	0	3.04936	4.76061	2.19453	0	0	1.16813	0.0512086	0.112366	0	0	0	0	3.0968	0	4.05123	0.030337	1.94115	3.01747	0	3.90218
265	ifna8	pDC	0.00367109	4.87663e-16	0.0809347	1.71445	2.83919	3.15387	1.42916	0.702046	0.746185	0.516394	0	4.12968	5.01683	0.748109	2.31137	0	0	0	0	3.06089	4.74424	2.18888	0	0	1.23221	0.040015	0.112306	0	0	0	0	3.07833	0	4.0368	0.0262735	1.96256	2.98246	0	3.89758
266	ifna10	pDC	0.00787942	1.79334e-15	0.0813816	1.70133	2.94818	3.04503	1.27364	0.75156	0.716942	0.53412	0	4.23076	5.03608	0.892293	2.2872	0	0	0	0	3.11443	4.76802	2.19819	0	0	1.21628	0.0433091	0.105161	0	0	0	0	3.08583	0	4.08304	0.0247656	2.07987	2.9083	0	3.93123
267	ifna14	pDC	0.0202282	9.57274e-18	0.100179	1.71792	3.02259	3.07195	1.13081	0.873543	0.354942	0.482461	0	4.20164	5.05623	0.882182	2.13517	0	0	0	0	3.11215	4.7706	2.19481	0	0	1.22195	0.04192	0.101422	0	0	0	0	3.07796	0	4.0736	0.0199783	2.11986	2.89762	0	4.01548
268	ifna16	pDC	0.00632176	5.3512e-17	0.115297	1.73197	2.94399	3.10146	1.359	0.681514	0.676914	0.498011	0	4.1855	5.01193	0.788765	2.27001	0	0	0	0	3.09942	4.73426	2.19923	0	0	1.30476	0.0520269	0.0959716	0	0	0	0	3.0462	0	4.00643	0.0296397	2.09301	2.89735	0	3.92278
269	ifna17	pDC	0.00992904	1.39692e-16	0.0595332	1.58434	3.0126	2.85635	1.12173	0.794948	0.493587	0.527131	0	4.26318	5.08423	0.732124	2.17039	0	0	0	0	3.13083	4.79267	2.24757	0	0	1.14563	0.0378089	0.0982045	0	0	0	0	2.99379	0	4.11309	0.0189176	2.1901	2.8277	0	3.90058
270	ifna21	pDC	0.0147059	9.79821e-16	0.0859023	1.67472	2.98161	3.03498	1.40916	0.798496	0.712623	0.537695	0	4.24078	5.05751	0.763348	2.28277	0	0	0	0	3.09036	4.80068	2.22322	0	0	1.26255	0.0525606	0.102327	0	0	0	0	3.05726	0	4.07152	0.0165261	2.18599	2.92618	0	3.90284
271	ifnb	pDC	0.0169766	9.01415e-16	0.0726599	1.75856	2.90183	3.12661	1.44737	0.672147	0.804057	0.532289	0	4.16514	5.03533	0.830885	2.31072	0	0	0	0	3.11061	4.78373	2.22063	0	0	1.33303	0.0529394	0.105685	0	0	0	0	3.08504	0	4.01696	0.04021	2.04893	2.96787	0	3.92687
272	ifnw	pDC	0	1.63519e-17	0.0891673	1.75091	2.89222	3.16014	1.51154	0.716009	0.680994	0.523532	0	4.14888	5.03549	0.716376	2.26311	0	0	0	0	3.08064	4.76441	2.23828	0	0	1.30088	0.0366099	0.0985043	0	0	0	0	3.06168	0	4.05792	0.00825042	2.10672	2.95	0	3.90369
273	unstim	basophils	0	0	0.0831837	0.749101	1.24312	1.77463	0.807334	0	0	0	1.78093	0.5462	4.37253	0.552638	0	0.548835	0	0	1.07677	0.0511959	0.0477667	0	0	0	0.866916	0.301744	0.117612	0	0	0	0	1.70996	0	3.82251	0.00234711	2.98748	3.2227	0	0
274	ifna1	basophils	0	0	0.108224	0.689477	1.54729	1.74473	0.954127	0	0.299957	0	1.78198	2.62909	4.42554	0.826061	2.03363	0.607029	0	0	1.4376	0.101009	0.0649489	0	0	0	2.24154	0.389079	0.113828	0	0	0	0	2.16685	0	3.90678	0.0220586	3.24136	2.91093	0	0
275	ifna2a	basophils	0	0	0.0976575	0.629722	1.63897	1.65194	0.935067	0	0.406331	0	2.07593	3.09013	4.44032	0.764232	2.35672	0.642822	0	0	1.52459	0.0874089	0.0770424	0	0	0	2.15471	0.404108	0.110512	0	0	0	0	2.21809	0	3.86265	0.0529458	3.29829	2.80291	0	0
276	ifna2b	basophils	0	1.38778e-18	0.0872567	0.653285	1.53462	1.68652	0.922531	0	0.304661	0	1.84878	2.66996	4.42612	0.958107	2.15223	0.5424	0	0	1.36284	0.0905576	0.0525549	0	0	0	1.99885	0.377758	0.102145	0	0	0	0	2.1645	0	3.87881	0.0306562	3.18652	2.87749	0	0
277	ifna4	basophils	0	0	0.105531	0.744442	1.60971	1.77067	1.02927	0	0.464763	0	1.79244	2.85314	4.44387	0.68515	2.26249	0.615209	0	0	1.33971	0.0876033	0.0688714	0	0	0	2.30136	0.390466	0.126359	0	0	0	0	2.24764	0	3.89635	0.0441075	3.19729	2.90194	0	0
278	ifna5	basophils	0	0	0.105354	0.666136	1.5725	1.70106	1.09562	0	0.477994	0	1.72311	2.97145	4.43555	0.362258	2.32498	0.551402	0	0	1.46858	0.105504	0.0553387	0	0	0	2.39276	0.426768	0.119909	0	0	0	0	2.17433	0	3.89391	0.0298486	3.24743	2.84689	0	0
279	ifna6	basophils	0	1.24082e-18	0.104383	0.708867	1.41704	1.73759	0.895294	0	0.442605	0	1.79477	2.32351	4.39157	0.636913	2.07781	0.620709	0	0	1.36658	0.0858347	0.0725443	0	0	0	2.08827	0.382926	0.12173	0	0	0	0	2.05877	0	3.88818	0.0427538	3.15447	2.90813	0	0
280	ifna7	basophils	0	0	0.0968903	0.688348	1.4035	1.74603	0.963657	0	0.454622	0	1.6358	2.30913	4.39425	0.731814	2.0588	0.617327	0	0	1.32553	0.111069	0.0475548	0	0	0	2.12451	0.381765	0.129572	0	0	0	0	2.01361	0	3.88005	0.0474823	3.12685	2.91608	0	0
281	ifna8	basophils	0	3.0044e-17	0.0967408	0.695158	1.42153	1.72058	0.954716	0	0.481282	0	1.71573	2.40373	4.41773	0.454347	2.16792	0.610343	0	0	1.38691	0.0846932	0.0564561	0	0	0	2.16311	0.387348	0.11283	0	0	0	0	2.04215	0	3.90457	0.0322148	3.1547	2.91222	0	0
282	ifna10	basophils	0	2.18398e-16	0.111768	0.625007	1.5759	1.6932	0.918473	0	0.506813	0	1.89079	2.88509	4.429	0.825749	2.40034	0.623267	0	0	1.50082	0.0952034	0.0909743	0	0	0	2.28061	0.442677	0.120672	0	0	0	0	2.19998	0	3.89493	0.0466403	3.2612	2.82742	0	0
283	ifna14	basophils	0	6.43006e-24	0.104958	0.639153	1.56553	1.63029	0.664859	0	0.152656	0	2.41402	2.76062	4.44075	0.415143	1.90102	0.589168	0	0	1.55562	0.0854557	0.0669632	0	0	0	1.58305	0.425463	0.113975	0	0	0	0	2.11194	0	3.87535	0.0339054	3.2845	2.84818	0	0
284	ifna16	basophils	0	1.22315e-18	0.104232	0.684334	1.61352	1.71763	1.02392	0	0.524436	0	1.85662	2.7887	4.43159	0.410261	2.38976	0.614177	0	0	1.48893	0.105603	0.0792635	0	0	0	2.38668	0.474803	0.117393	0	0	0	0	2.19171	0	3.8772	0.0477783	3.21237	2.85309	0	0
285	ifna17	basophils	0	0	0.127266	0.660218	1.54936	1.64309	0.866331	0	0.381268	0	2.196	3.10638	4.47108	0.504299	2.33477	0.57442	0	0	1.66188	0.109588	0.0663385	0	0	0	2.18332	0.433439	0.1157	0	0	0	0	2.1621	0	3.85502	0.0312947	3.37331	2.75383	0	0
286	ifna21	basophils	0	3.89103e-18	0.105372	0.678775	1.61423	1.69485	1.08445	0	0.44858	0	1.83723	2.87542	4.43283	0.471147	2.28315	0.664941	0	0	1.47415	0.102394	0.0668569	0	0	0	2.41441	0.412693	0.121488	0	0	0	0	2.22068	0	3.865	0.0283468	3.24314	2.86404	0	0
287	ifnb	basophils	0	4.5725e-17	0.106373	0.709995	1.488	1.71892	0.977292	0	0.479881	0	1.78788	2.51834	4.395	0.530374	2.15161	0.652146	0	0	1.51651	0.10484	0.0742048	0	0	0	2.26543	0.384314	0.119612	0	0	0	0	2.10913	0	3.87724	0.040071	3.18849	2.88493	0	0
288	ifnw	basophils	0	3.9866e-20	0.106063	0.738146	1.47415	1.71244	0.990088	0	0.508412	0	1.71084	2.56411	4.36672	0.271309	2.10789	0.65464	0	0	1.33598	0.110687	0.0656311	0	0	0	2.26943	0.360821	0.113947	0	0	0	0	2.12748	0	3.85735	0.0357545	3.17826	2.87401	0	0
289	unstim	unknown	0	0	0	1.08034	2.02718	2.42466	0.697848	0.0744065	0	0	0.706041	0.565911	0.0640361	0.829906	0	5.85825	1.87017	0	0.0994874	1.0392	0.126234	0	0	0	0.15216	0	0.112974	0	0	2.39562	0	2.54201	0	4.99518	0	0.0546681	2.67565	0	2.20137
290	ifna1	unknown	0	0	0	1.11394	2.3217	2.33148	0.831457	0.0866874	0.496719	0	0.918161	2.97913	0.0956046	0.757758	1.91426	5.88284	1.8504	0	0.16226	1.07233	0.150166	0	0	0	0.80357	0	0.118063	0	0	2.52103	0	2.49117	0	5.04645	0	0.0774918	2.5392	0.59632	2.31981
291	ifna2a	unknown	0	0	0	1.08703	2.37503	2.20606	0.658582	0.121059	0.979181	0	1.22295	3.27868	0.103231	0.607009	2.34455	5.8761	1.82947	0	0.185083	1.11033	0.17975	0	0	0	1.38403	0	0.12194	0	0	2.55001	0	2.4012	0	5.08102	0	0.107536	2.35783	0.892981	2.33972
292	ifna2b	unknown	0	0	0	1.08734	2.28094	2.35558	0.749128	0.0891893	0.676054	0	0.910603	3.07053	0.07629	0.756471	2.14901	5.86434	1.84882	0	0.145087	1.07808	0.151472	0	0	0	1.01179	0	0.112081	0	0	2.49641	0	2.52942	0	5.06292	0	0.0854818	2.4991	0.785975	2.2982
293	ifna4	unknown	0	0	0	1.12807	2.33953	2.35303	0.842479	0.0765091	0.842413	0	0.871186	3.19695	0.0954001	0.654267	2.24678	5.90052	1.89284	0	0.161961	1.08282	0.164648	0	0	0	1.13658	0	0.112578	0	0	2.4977	0	2.51077	0	5.07027	0	0.0870048	2.48172	0.848427	2.34247
294	ifna5	unknown	0	0	0	1.0562	2.34094	2.24342	0.784359	0.0735609	1.05284	0	0.862948	3.30372	0.0822111	0.535146	2.35004	5.83969	1.84105	0	0.175598	1.12039	0.174219	0	0	0	1.42396	0	0.115597	0	0	2.44903	0	2.41015	0	5.04585	0	0.0883059	2.40789	0.923081	2.27332
295	ifna6	unknown	0	0	0	1.107	2.18142	2.33925	0.775702	0.0721888	1.13198	0	0.807257	3.21354	0.0931348	0.750591	2.42454	5.91183	1.9316	0	0.157207	1.07776	0.156481	0	0	0	1.50903	0	0.116531	0	0	2.47407	0	2.53728	0	5.03972	0	0.0718988	2.5205	0.93124	2.27599
296	ifna7	unknown	0	0	0	1.12263	2.17671	2.37047	0.922881	0.0670065	0.880917	0	0.743242	3.15989	0.0926843	0.800525	2.27443	5.87108	1.90296	0	0.141615	1.07222	0.143815	0	0	0	1.19331	0	0.117155	0	0	2.48685	0	2.52996	0	5.03125	0	0.0676341	2.57105	0.858836	2.30029
297	ifna8	unknown	0	0	0	1.10973	2.18071	2.36858	0.796927	0.0710312	0.990341	0	0.877677	3.21015	0.0864936	0.717944	2.3934	5.89545	1.90026	0	0.15511	1.05736	0.147711	0	0	0	1.41576	0	0.121397	0	0	2.46703	0	2.51396	0	5.03777	0	0.0677883	2.52374	0.968619	2.28893
298	ifna10	unknown	0	0	0	1.10881	2.33323	2.23771	0.752888	0.0917304	1.02726	0	1.02619	3.27919	0.117843	0.70526	2.39394	5.8798	1.87595	0	0.176881	1.11237	0.159817	0	0	0	1.40611	0	0.122134	0	0	2.51629	0	2.49115	0	5.0818	0	0.100009	2.4345	0.934691	2.33295
299	ifna14	unknown	0	0	0	1.09433	2.3684	2.2877	0.461655	0.105467	0.788774	0	1.60867	3.1096	0.0674971	0.55863	2.3221	5.91787	1.9623	0	0.181323	1.08423	0.155645	0	0	0	1.5641	0	0.121243	0	0	2.5173	0	2.43542	0	5.06835	0	0.0934875	2.36363	0.874426	2.35685
300	ifna16	unknown	0	0	0	1.11543	2.32891	2.2554	0.791727	0.0772179	1.10544	0	0.952547	3.30241	0.121089	0.604311	2.43688	5.90278	1.95886	0	0.183946	1.13002	0.1929	0	0	0	1.55634	0	0.117535	0	0	2.46426	0	2.52265	0	5.07204	0	0.078065	2.44787	1.02911	2.28275
301	ifna17	unknown	0	0	0	1.06905	2.37178	2.15934	0.560129	0.10589	0.892327	0	1.36288	3.24046	0.0964663	0.561986	2.32184	5.89853	2.05251	0	0.223303	1.11983	0.147846	0	0	0	1.39423	0	0.119705	0	0	2.50504	0	2.40242	0	5.09136	0	0.0959597	2.32483	0.898112	2.35301
302	ifna21	unknown	0	0	0	1.09595	2.3424	2.22612	0.781389	0.099205	0.999639	0	1.00216	3.31138	0.101172	0.581552	2.38486	5.86783	1.82339	0	0.181044	1.08991	0.172527	0	0	0	1.44342	0	0.105813	0	0	2.51429	0	2.47632	0	5.06621	0	0.0896563	2.44569	0.939018	2.31015
303	ifnb	unknown	0	0	0	1.14609	2.24993	2.27775	0.854086	0.0875358	1.1658	0	0.873775	3.30278	0.106199	0.716787	2.44735	5.92239	1.92809	0	0.194159	1.13973	0.174805	0	0	0	1.59172	0	0.120005	0	0	2.5183	0	2.53113	0	5.07544	0	0.0758008	2.48602	1.01364	2.3141
304	ifnw	unknown	0	0	0	1.11436	2.26291	2.31592	0.916608	0.0652285	1.20786	0	0.832701	3.31342	0.0997523	0.558058	2.44859	5.91873	2.07292	0	0.173318	1.15201	0.150261	0	0	0	1.60899	0	0.107421	0	0	2.45868	0	2.49747	0	5.03207	0	0.0584789	2.44782	1.03121	2.33104

## Sheet: legend
Dataset EV3: Mass cytometry: Median expression of markers per cluster (all type I IFNs, 15 min stimulation), used in Figure 2
