# Supplementary material for: Single-cell analysis of signalling and transcriptional responses to type I interferons
Source: EMBO Rep. 2026 Mar 27;27(9):2491–513. doi: 10.1038/s44319-026-00750-3 (PMC13172048; doi:10.1038/s44319-026-00750-3)
Supplement: Supplementary file 7 — Dataset EV5 [file 44319_2026_750_MOESM7_ESM.xlsx]

## Sheet: Dataset EV5
	sample_id	cluster_id	209Bi_CD16	114Cd_CD14	161Dy_DNGR1	162Dy_IFNAR2	163Dy_STAT1	164Dy_IFNAR1	166Er_pNFkBp65	167Er_CCR7	168Er_pSTAT6	170Er_CD141	151Eu_CD45RO	153Eu_pSTAT1	155Gd_CD123	156Gd_pp38	158Gd_pSTAT3	160Gd_CD3	165Ho_CD161	175Lu_CCR4	142Nd_CD11b	143Nd_CD45RA	144Nd_HLA-DR	145Nd_CD4	146Nd_CD19	148Nd_CCR6	150Nd_pSTAT5	141Pr_CD11c	198Pt_CD8	147Sm_CD20	149Sm_CD56	152Sm_CD27	154Sm_CD1c	159Tb_pMAPKAPK2	169Tm_CD24	89Y_CD45	171Yb_pERK12	172Yb_CD38	173Yb_STAT3	174Yb_pSTAT4	176Yb_CXCR3
1	unstim	naive CD4+ T	0.0178732	0	0	0.282776	2.01755	1.97107	0.437039	1.82125	0	0	0.00280576	1.96506	0.0537853	0.570979	1.8753	5.22153	0	0	0	1.28648	0	3.50023	0	0	0.305282	0	0	0	0	3.23863	0	2.39153	0	4.31207	0.00353348	0.219032	2.34664	0	0
2	ifna1_25U	naive CD4+ T	0.0140889	0	0	0.265337	2.00632	1.96053	0.501582	1.84642	0	0	0	1.82551	0.0246184	0.712152	1.75723	5.23773	0	0	0	1.24338	0	3.49275	0	0	0.254767	0	0	0	0	3.22494	0	2.394	0	4.33655	0	0.188134	2.43627	0	0
3	ifna1_250U	naive CD4+ T	0.0131456	0	0	0.257128	1.94854	1.96025	0.503196	1.93366	0	0	0	2.5134	0.0194193	0.690527	2.03817	5.24477	0	0	0	1.24707	0	3.47978	0	0	0.420536	0	0	0	0	3.25109	0	2.46629	0	4.32523	0	0.182188	2.40905	0	0
4	ifna1_2500U	naive CD4+ T	0.0129204	0	0	0.225917	1.86626	1.87589	0.585877	1.94295	0.0437169	0	0	2.41351	0.0168921	0.768415	2.09491	5.26253	0	0	0	1.23052	0	3.48681	0	0	0.440176	0	0	0	0	3.25904	0	2.42682	0	4.36456	0	0.165513	2.49678	0.0516354	0
5	ifna2a_25U	naive CD4+ T	0.0137397	0	0	0.269798	2.01799	1.9145	0.511265	1.84837	0	0	0	2.19516	0.0442756	0.607774	1.95562	5.22619	0	0	0	1.25443	0	3.50089	0	0	0.290451	0	0	0	0	3.21934	0	2.36585	0	4.32218	0	0.208091	2.41144	0	0
6	ifna2a_250U	naive CD4+ T	0.00980274	0	0	0.236332	1.91383	1.9036	0.539522	1.912	0.0133938	0	0	2.38487	0.0204235	0.721893	2.03171	5.25291	0	0	0	1.23449	0	3.492	0	0	0.363006	0	0	0	0	3.24277	0	2.45766	0	4.35593	0	0.184704	2.44471	0.0284667	0
7	ifna2a_2500U	naive CD4+ T	0.0121152	0	0	0.219459	1.98252	1.90827	0.554434	1.8783	0.0836626	0	0	2.49332	0.0395132	0.647766	2.03849	5.26592	0	0	0	1.26928	0	3.51881	0	0	0.411833	0	0	0	0	3.23401	0	2.38459	0	4.36442	0	0.213826	2.44824	0.0745265	0
8	ifna10_25U	naive CD4+ T	0.0146067	0	0	0.279928	2.02042	1.94676	0.532582	1.85006	0	0	0	2.37846	0.045628	0.6013	1.96668	5.23569	0	0	0	1.31436	0	3.50713	0	0	0.327136	0	0	0	0	3.21986	0	2.37883	0	4.32138	0.00914107	0.23853	2.4215	0	0
9	ifna10_250U	naive CD4+ T	0.0160774	0	0	0.245162	1.9403	1.89976	0.559206	1.9378	0.0554506	0	0	2.42279	0.0352375	0.734293	1.94374	5.25026	0	0	0	1.29212	0	3.50436	0	0	0.401199	0	0	0	0	3.25181	0	2.44445	0	4.34502	0	0.204749	2.49021	0.0665937	0
10	ifna10_2500U	naive CD4+ T	0.015696	0	0	0.21356	1.77751	1.92194	0.618933	1.89975	0.100724	0	0	2.52873	0.0240077	0.886875	2.08956	5.31279	0	0	0	1.22387	0	3.53946	0	0	0.54465	0	0	0	0	3.29465	0	2.42719	0	4.4139	0	0.195805	2.60405	0.0772967	0
11	ifnb_25U	naive CD4+ T	0.0179046	0	0	0.219543	1.95474	1.87016	0.574617	1.90784	0.0702032	0	0	2.6692	0.0382969	0.705379	2.12401	5.25146	0	0	0	1.28755	0	3.51665	0	0	0.637219	0	0	0	0	3.24965	0	2.39325	0	4.37324	0.000572229	0.193781	2.46617	0.0811451	0
12	ifnb_250U	naive CD4+ T	0.0187682	0	0	0.208682	2.01144	1.91934	0.496174	1.87279	0.0856018	0	0	2.68829	0.0432491	0.582651	2.05222	5.25019	0	0	0	1.31694	0	3.51065	0	0	0.576811	0	0	0	0	3.23476	0	2.37219	0	4.33752	0.0019309	0.217488	2.39801	0.0833514	0
13	ifnb_2500U	naive CD4+ T	0.0170046	0	0	0.185734	1.81029	1.91819	0.609926	1.95844	0.0898848	0	0	2.54356	0.0249703	0.827062	2.02132	5.29564	0	0	0	1.24476	0	3.52117	0	0	0.542066	0	0	0	0	3.28122	0	2.40347	0	4.39163	0	0.188577	2.56611	0.0555366	0
14	ifnw_25U	naive CD4+ T	0.0181732	0	0	0.271076	2.01916	1.91241	0.527452	1.87287	0.0295012	0	0	2.5626	0.0491094	0.659693	2.06457	5.24789	0	0	0	1.30262	0	3.50591	0	0	0.456584	0	0	0	0	3.22903	0	2.39696	0	4.3341	0.00533928	0.228427	2.43539	0.0517488	0
15	ifnw_250U	naive CD4+ T	0.019568	0	0	0.233283	1.90018	1.88179	0.586154	1.97564	0.0891438	0	0	2.44402	0.0279797	0.752489	1.94847	5.25967	0	0	0	1.24342	0	3.49971	0	0	0.483774	0	0	0	0	3.2531	0	2.40833	0	4.36117	0	0.190197	2.51681	0.0692047	0
16	ifnw_2500U	naive CD4+ T	0.0131118	0	0	0.220549	1.74586	1.89176	0.621844	1.92161	0.111041	0	0	2.43754	0.0185908	0.920458	1.94654	5.27064	0	0	0	1.21032	0	3.4979	0	0	0.563669	0	0	0	0	3.27838	0	2.44887	0	4.38316	0	0.166069	2.60308	0.0769165	0
17	unstim	CM CD4+ T	0.0400889	0	0	0.367321	2.07864	2.1678	0.712618	0.990744	0	0	2.4063	2.30938	0.149246	0.570805	1.81279	5.10682	0	1.68644	0	0.125516	0	3.57865	0	0.0827813	0.304884	0	0	0	0	2.76293	0	2.37577	0	4.53269	0.0180742	0	2.39916	0	2.45173
18	ifna1_25U	CM CD4+ T	0.0370433	0	0	0.346449	2.07317	2.18411	0.754635	1.01916	0	0	1.95756	2.26402	0.11728	0.68854	1.73367	5.13023	0	1.63115	0	0.116289	0	3.57386	0	0.0669369	0.284699	0	0	0	0	2.76311	0	2.4054	0	4.5601	0.0137279	0	2.51362	0	2.47744
19	ifna1_250U	CM CD4+ T	0.0368924	0	0	0.332527	2.02952	2.17442	0.80206	1.09019	0	0	2.09658	2.59196	0.101471	0.702843	1.73241	5.13431	0	1.7358	0	0.115021	0	3.55302	0	0.07967	0.341044	0	0.00228656	0	0	2.77721	0	2.46373	0	4.55906	0.015639	0	2.52622	0	2.3343
20	ifna1_2500U	CM CD4+ T	0.0371368	0	0	0.285612	1.95098	2.11267	0.915173	1.10329	0.094737	0	1.69323	2.56951	0.097566	0.77146	1.69885	5.15238	0	1.74399	0	0.118892	0	3.5631	0	0.0575637	0.352453	0	0.0010668	0	0	2.78642	0	2.45125	0	4.58755	0.00603249	0	2.63335	0.0906732	2.32977
21	ifna2a_25U	CM CD4+ T	0.0447193	0	0	0.356553	2.09326	2.10096	0.77698	1.02979	0	0	2.10046	2.52466	0.149669	0.610461	1.78665	5.1266	0	1.63375	0	0.127433	0	3.5853	0	0.061599	0.293264	0	0.00154844	0	0	2.7517	0	2.37273	0	4.55688	0.0196427	0	2.4818	0	2.41444
22	ifna2a_250U	CM CD4+ T	0.0371142	0	0	0.303932	1.99855	2.13295	0.866613	1.08125	0.0668568	0	1.95638	2.54349	0.101221	0.73336	1.59908	5.14857	0	1.67915	0	0.117398	0	3.56652	0	0.0682114	0.312455	0	0	0	0	2.75809	0	2.47324	0	4.57962	0.0130164	0	2.57672	0.071323	2.32516
23	ifna2a_2500U	CM CD4+ T	0.0421739	0	0	0.279813	2.06511	2.13792	0.883187	1.03729	0.138211	0	2.0756	2.7054	0.125639	0.682479	1.61526	5.16023	0	1.72121	0	0.12375	0	3.59815	0	0.0675997	0.354523	0	0.0021889	0	0	2.77035	0	2.4183	0	4.5913	0.0175013	0	2.55599	0.115278	2.36341
24	ifna10_25U	CM CD4+ T	0.0422126	0	0	0.365383	2.09523	2.16374	0.829982	1.05262	0.0185945	0	2.15161	2.64907	0.141647	0.627993	1.65253	5.13431	0	1.69753	0	0.135335	0	3.58087	0	0.0787893	0.316489	0	0.00360666	0	0	2.76932	0	2.40222	0	4.54878	0.0324092	0	2.50065	0.00137517	2.37678
25	ifna10_250U	CM CD4+ T	0.0417799	0	0.0118982	0.30355	2.02301	2.10734	0.892174	1.09697	0.120337	0	2.08311	2.67719	0.12367	0.736136	1.61101	5.13834	0	1.79522	0	0.127169	0	3.57344	0	0.0710716	0.361675	0	0.00260875	0	0	2.76606	0	2.44124	0	4.56676	0.0170944	0	2.57976	0.120449	2.34138
26	ifna10_2500U	CM CD4+ T	0.0408868	0	0	0.262402	1.90629	2.18424	0.984614	1.05003	0.18023	0	1.63199	2.75178	0.1099	0.915831	1.77115	5.19056	0	1.72954	0	0.126864	0	3.60721	0	0.0537006	0.485079	0	0.000962553	0	0	2.82142	0	2.45728	0	4.62547	0.00605367	0	2.72986	0.149585	2.35312
27	ifnb_25U	CM CD4+ T	0.0440318	0	0	0.294313	2.03795	2.07512	0.886426	1.0598	0.103884	0	1.85843	2.75731	0.135359	0.736215	1.77375	5.15094	0	1.72908	0	0.125602	0	3.59103	0	0.0577949	0.435375	0	0.00428739	0	0	2.76771	0	2.42943	0	4.59102	0.0157259	0	2.57412	0.108489	2.34379
28	ifnb_250U	CM CD4+ T	0.0414179	0	0	0.275349	2.08587	2.14036	0.82171	1.05393	0.12398	0	2.11542	2.79598	0.141305	0.611432	1.67067	5.14229	0	1.71575	0	0.133545	0	3.58758	0	0.0766679	0.419852	0	0	0	0	2.76979	0	2.38338	0	4.56817	0.0190151	0	2.48011	0.112925	2.33468
29	ifnb_2500U	CM CD4+ T	0.0406786	0	0.00135293	0.248274	1.95509	2.18695	0.946363	1.13679	0.135486	0	1.68517	2.63305	0.110308	0.883047	1.76279	5.18249	0	1.70782	0	0.131465	0	3.59009	0	0.0565104	0.431989	0	0.00276677	0	0	2.82255	0	2.45804	0	4.61113	0.00892424	0	2.707	0.0959986	2.36429
30	ifnw_25U	CM CD4+ T	0.045359	0	0.00788669	0.352386	2.08371	2.12336	0.818152	1.04978	0.0671027	0	2.08316	2.72143	0.150909	0.65213	1.73192	5.13582	0	1.70846	0	0.134287	0	3.58685	0	0.0691902	0.357081	0	0.0025963	0	0	2.76693	0	2.40644	0	4.57001	0.0262943	0	2.51758	0.0661626	2.35938
31	ifnw_250U	CM CD4+ T	0.0441586	0	0	0.284044	1.99173	2.12455	0.932279	1.13887	0.149805	0	1.8416	2.67536	0.105781	0.765523	1.6401	5.15638	0	1.77773	0	0.123653	0	3.57468	0	0.0656241	0.417218	0	0.00610936	0	0	2.79268	0	2.44085	0	4.5885	0.00862214	0	2.63187	0.134506	2.33882
32	ifnw_2500U	CM CD4+ T	0.0415484	0	0.0102494	0.271439	1.85628	2.12602	0.979756	1.08937	0.184493	0	1.54472	2.70686	0.107593	0.916873	1.67228	5.15539	0	1.72257	0	0.132208	0	3.56718	0	0.0590164	0.501548	0	0.0018148	0	0	2.79995	0	2.4754	0	4.60481	0.0098218	0	2.73514	0.161756	2.35529
33	unstim	EM CD4+ T	0.032263	0	0	0.281489	1.9028	2.05175	0.745411	0	0	0	2.1473	1.7752	0.0202938	0.326866	0.0241234	5.10012	0	0	0.268066	0.164941	0	3.44677	0	0	0.212595	0	0.0239465	0	0	0	0	1.92616	0	4.5042	0	0	2.58785	0	1.6518
34	ifna1_25U	EM CD4+ T	0.0352463	0	0	0.257073	1.84009	2.08247	0.758766	0	0	0	1.64781	1.61983	0	0.379592	0	5.10155	0	0	0.25594	0.138275	0	3.4202	0	0	0.210302	0	0.0230116	0	0	0	0	1.92536	0	4.48564	0	0	2.62046	0	1.64803
35	ifna1_250U	EM CD4+ T	0.0345377	0	0	0.256896	1.79701	2.09284	0.836294	0	0	0	1.84118	1.98536	0	0.406846	0.0547806	5.10484	0	0	0.261598	0.155254	0	3.40122	0	0	0.227305	0	0.0327874	0	0	0	0	2.01015	0	4.49133	0	0	2.69882	0	1.54041
36	ifna1_2500U	EM CD4+ T	0.0307775	0	0	0.221645	1.64943	2.0729	1.01308	0	0.120937	0	1.39546	1.9317	0	0.530621	0.13885	5.14019	0	0	0.201659	0.147508	0	3.40331	0	0	0.236203	0	0.0312139	0	0	0	0	2.05815	0	4.51862	0	0	2.75515	0.131559	1.55467
37	ifna2a_25U	EM CD4+ T	0.0403614	0	0	0.268151	1.85929	2.06392	0.804436	0	0	0	1.80596	2.05634	0.0111721	0.373941	0.0329416	5.10619	0	0	0.267893	0.149523	0	3.43526	0	0	0.201798	0	0.0329272	0	0	0	0	1.93297	0	4.51215	0	0	2.63513	0	1.59687
38	ifna2a_250U	EM CD4+ T	0.0320885	0	0	0.231854	1.7017	2.01331	0.906814	0	0.085184	0	1.64975	2.03533	0	0.475454	0.0924546	5.09635	0	0	0.221051	0.142309	0	3.41141	0	0	0.222112	0	0.0288279	0	0	0	0	2.01302	0	4.49327	0	0	2.69594	0.0908569	1.49299
39	ifna2a_2500U	EM CD4+ T	0.0370633	0	0	0.22649	1.81627	2.0523	1.0066	0	0.173542	0	1.75495	2.20356	0	0.486084	0.196469	5.14945	0	0	0.260343	0.153264	0	3.462	0	0	0.231445	0	0.0281447	0	0	0	0	2.01715	0	4.54058	0	0	2.66997	0.234529	1.51736
40	ifna10_25U	EM CD4+ T	0.0427991	0	0	0.282543	1.89057	2.05336	0.887368	0	0.0284934	0	1.81924	2.24829	0	0.426737	0.0759133	5.1078	0	0	0.314434	0.176028	0	3.44525	0	0	0.223916	0	0.0364662	0	0	0	0	1.97705	0	4.50816	0	0	2.66909	0	1.5828
41	ifna10_250U	EM CD4+ T	0.0414573	0	0	0.237551	1.78634	2.05265	0.99803	0	0.154745	0	1.78162	2.17242	0.00223833	0.533188	0.189496	5.14476	0	0	0.262888	0.16413	0	3.43877	0	0	0.242528	0	0.0409141	0	0	0	0	2.02981	0	4.53695	0	0	2.73522	0.215831	1.5381
42	ifna10_2500U	EM CD4+ T	0.0291019	0	0	0.203217	1.36221	2.08832	1.08661	0	0.166459	0	1.38	1.90438	0	0.643249	0.295291	5.12868	0	0	0.240366	0.144426	0	3.41324	0	0	0.255433	0	0.0298404	0	0	0	0	2.0246	0	4.46463	0	0	2.77632	0.248447	1.58778
43	ifnb_25U	EM CD4+ T	0.0442544	0	0	0.228813	1.75533	2.03475	0.98639	0	0.133125	0	1.53258	2.12197	0	0.531846	0.219303	5.13367	0	0	0.252636	0.155217	0	3.43935	0	0	0.236857	0	0.022107	0	0	0	0	2.01151	0	4.51244	0	0	2.68352	0.173193	1.59091
44	ifnb_250U	EM CD4+ T	0.0493843	0	0	0.217466	1.85947	2.06347	0.964053	0	0.164001	0	1.81511	2.30891	0	0.463477	0.252576	5.12998	0	0	0.316607	0.172108	0	3.45383	0	0	0.251275	0	0.0260486	0	0	0	0	1.97702	0	4.5221	0	0	2.63315	0.230011	1.48698
45	ifnb_2500U	EM CD4+ T	0.0267387	0	0	0.189719	1.49177	2.12602	1.0678	0	0.140877	0	1.45437	1.80452	0	0.642042	0.219922	5.1499	0	0	0.236858	0.154006	0	3.41621	0	0	0.240445	0	0.0337826	0	0	0	0	2.07241	0	4.50845	0	0	2.80108	0.171529	1.6003
46	ifnw_25U	EM CD4+ T	0.0459346	0	0	0.277072	1.88332	2.03843	0.929781	0	0.0990871	0	1.73507	2.27273	0.0111475	0.464115	0.176216	5.13386	0	0	0.307557	0.181996	0	3.44803	0	0	0.228458	0	0.0359445	0	0	0	0	2.00625	0	4.53874	0	0	2.67894	0.115306	1.58438
47	ifnw_250U	EM CD4+ T	0.0341589	0	0	0.248791	1.70305	2.09719	1.04425	0	0.164916	0	1.57746	2.07881	0	0.565322	0.222316	5.14518	0	0	0.235142	0.151083	0	3.42594	0	0	0.250427	0	0.0370498	0	0	0	0	2.06144	0	4.52386	0	0	2.77225	0.227233	1.58977
48	ifnw_2500U	EM CD4+ T	0.0358442	0	0	0.208629	1.36154	2.09159	1.07158	0	0.167248	0	1.26007	1.92847	0	0.637112	0.284503	5.11945	0	0	0.196446	0.148223	0	3.38784	0	0	0.252	0	0.0325392	0	0	0	0	2.08581	0	4.48405	0	0	2.8033	0.235933	1.58023
49	unstim	naive CD8+ T	0.0118525	0	0	0.311419	2.35299	2.13275	0.488333	2.7661	0	0	0	1.85951	0.0296112	0.740783	1.55265	5.07106	0	0	0	2.8648	0	0	0	0	0.288162	0	3.63486	0	0	3.43066	0	2.58361	0	4.378	0.0346637	0.0485067	2.4563	0	1.71697
50	ifna1_25U	naive CD8+ T	0.00311989	0	0	0.271786	2.32597	2.14354	0.565872	2.78047	0	0	0	1.8065	0.0111128	0.979275	1.36973	5.07345	0	0	0	2.8629	0	0	0	0	0.252342	0	3.63408	0	0	3.42675	0	2.60965	0	4.38047	0.0280341	0.026176	2.56708	0	1.67258
51	ifna1_250U	naive CD8+ T	0.0175414	0	0	0.270015	2.26998	2.14788	0.614949	2.88548	0	0	0	2.42654	0.00504072	0.909818	1.87169	5.07939	0	0	0	2.82833	0	0	0	0	0.382072	0	3.58906	0	0	3.43053	0	2.65367	0	4.38012	0.0249422	0.0231337	2.54424	0.0752121	1.58341
52	ifna1_2500U	naive CD8+ T	0.0161031	0	0	0.237265	2.1994	2.05106	0.693481	2.87447	0.122349	0	0	2.32683	0.00427136	0.99831	1.89891	5.09333	0	0	0	2.81485	0	0	0	0	0.398987	0	3.62017	0	0	3.4498	0	2.62185	0	4.43233	0.0211944	0.0210145	2.65458	0.322757	1.6455
53	ifna2a_25U	naive CD8+ T	0.0124085	0	0	0.280391	2.33885	2.09607	0.58188	2.80842	0	0	0	2.16136	0.0311509	0.808223	1.64876	5.06571	0	0	0	2.84358	0	0	0	0	0.293885	0	3.62015	0	0	3.41271	0	2.55503	0	4.38186	0.0371801	0.0390941	2.52464	0	1.64868
54	ifna2a_250U	naive CD8+ T	0.011181	0	0	0.24765	2.24685	2.07811	0.625133	2.86338	0.0676716	0	0	2.28242	0	0.921457	1.75822	5.08812	0	0	0	2.81752	0	0	0	0	0.338668	0	3.61376	0	0	3.41833	0	2.63914	0	4.40679	0.0238967	0.0274741	2.60766	0.278199	1.62603
55	ifna2a_2500U	naive CD8+ T	0.0160308	0	0	0.241417	2.2966	2.09815	0.655089	2.7984	0.191045	0	0	2.41926	0.0289107	0.861584	1.7867	5.10165	0	0	0	2.84289	0	0	0	0	0.39707	0	3.6371	0	0	3.41705	0	2.572	0	4.41066	0.0322262	0.0380147	2.58618	0.382319	1.62851
56	ifna10_25U	naive CD8+ T	0.0147397	0	0	0.302061	2.33596	2.10591	0.625184	2.79991	0.0259573	0	0	2.32455	0.0307434	0.79243	1.66997	5.09044	0	0	0	2.86588	0	0	0	0	0.321272	0	3.61653	0	0	3.41394	0	2.5815	0	4.38239	0.044196	0.0556169	2.55225	0.201438	1.66228
57	ifna10_250U	naive CD8+ T	0.00504348	0	0	0.266711	2.281	2.08766	0.663971	2.8571	0.151858	0	0	2.38271	0.0333896	0.924478	1.68829	5.09211	0	0	0	2.83708	0	0	0	0	0.387361	0	3.60496	0	0	3.43908	0	2.62577	0	4.40322	0.0322232	0.0296785	2.65929	0.387646	1.68507
58	ifna10_2500U	naive CD8+ T	0.0108347	0	0	0.220208	2.14941	2.10088	0.740022	2.82949	0.250684	0	0	2.47703	0.0047895	1.14547	1.82266	5.14741	0	0	0	2.81773	0	0	0	0	0.495895	0	3.6805	0	0	3.4608	0	2.60284	0	4.48037	0.0133556	0.0243523	2.75337	0.413157	1.697
59	ifnb_25U	naive CD8+ T	0.0120946	0	0	0.238247	2.29645	2.06515	0.672763	2.8593	0.166452	0	0	2.615	0.02775	0.933759	1.91758	5.0941	0	0	0	2.8429	0	0	0	0	0.588161	0	3.64189	0	0	3.43066	0	2.58258	0	4.4269	0.0326215	0.0345874	2.61433	0.399203	1.65676
60	ifnb_250U	naive CD8+ T	0.0152208	0	0	0.223907	2.30214	2.0744	0.539398	2.81851	0.193304	0	0	2.61732	0.0227324	0.739049	1.8562	5.08713	0	0	0	2.86768	0	0	0	0	0.529611	0	3.62267	0	0	3.43011	0	2.53329	0	4.38674	0.0269715	0.0434794	2.48852	0.376682	1.61309
61	ifnb_2500U	naive CD8+ T	0.0145125	0	0	0.188267	2.14844	2.1183	0.709616	2.9002	0.198793	0	0	2.40079	0.0189823	1.08919	1.79399	5.13153	0	0	0	2.82184	0	0	0	0	0.456234	0	3.64514	0	0	3.45335	0	2.60023	0	4.44763	0.0114148	0.0316328	2.72779	0.353285	1.70683
62	ifnw_25U	naive CD8+ T	0.0123345	0	0	0.293454	2.33421	2.10011	0.599957	2.78653	0.124186	0	0	2.47082	0.0264053	0.839891	1.83349	5.07121	0	0	0	2.8487	0	0	0	0	0.401866	0	3.60668	0	0	3.42356	0	2.58414	0	4.39304	0.0352059	0.0473591	2.55442	0.354342	1.66423
63	ifnw_250U	naive CD8+ T	0.00547497	0	0	0.254803	2.22538	2.06937	0.691815	2.90846	0.208023	0	0	2.37996	0.0169797	0.971275	1.67818	5.1028	0	0	0	2.8285	0	0	0	0	0.434383	0	3.60954	0	0	3.42838	0	2.6136	0	4.41568	0.0234362	0.0434281	2.65834	0.374723	1.66298
64	ifnw_2500U	naive CD8+ T	7.96e-05	0	0	0.238061	2.06054	2.05199	0.717955	2.82176	0.263739	0	0	2.40523	0.0190601	1.16241	1.6815	5.10196	0	0	0	2.80345	0	0	0	0	0.523354	0	3.63194	0	0	3.45361	0	2.63105	0	4.44313	0.0168127	0.0153597	2.75061	0.404217	1.69311
65	unstim	effector CD8+ T	0.0944291	0	0	0.275161	1.94462	2.00604	0.716088	0	0	0	0.118012	1.41196	0	0.393935	0	4.93082	0	0	0.264202	1.36149	0	0	0	0	0.190183	0	3.88947	0	0	0	0	1.95974	0	4.63242	0	0	2.82719	0	1.53884
66	ifna1_25U	effector CD8+ T	0.0769231	0	0	0.25014	1.86728	2.03144	0.732583	0	0	0	0.038765	1.31455	0	0.43479	0	4.94432	0	0	0.245247	1.31312	0	0	0	0	0.186375	0	3.91461	0	0	0	0	1.97447	0	4.60616	0	0	2.84912	0	1.52488
67	ifna1_250U	effector CD8+ T	0.0726762	0	0	0.246781	1.82956	2.06525	0.811819	0	0	0	0.0857417	1.73788	0	0.482548	0	4.94215	0	0	0.219863	1.28817	0	0	0	0	0.202093	0	3.90257	0	0	0	0	2.04715	0	4.61207	0	0	2.92217	0	1.44161
68	ifna1_2500U	effector CD8+ T	0.0692209	0	0	0.219965	1.6368	2.02769	0.982748	0	0.136383	0	0.0279502	1.71401	0	0.644922	0	4.94932	0	0	0.184763	1.27002	0	0	0	0	0.196044	0	3.9181	0	0	0	0	2.08747	0	4.60815	0	0	2.95461	0.197985	1.42919
69	ifna2a_25U	effector CD8+ T	0.0846273	0	0	0.26477	1.92322	2.01198	0.78458	0	0	0	0.0618398	1.80225	0	0.467514	0	4.93897	0	0	0.247997	1.33382	0	0	0	0	0.193577	0	3.88377	0	0	0	0	1.99777	0	4.63735	0	0	2.86338	0	1.47148
70	ifna2a_250U	effector CD8+ T	0.0727277	0	0	0.22256	1.74745	2.01887	0.891809	0	0.111408	0	0.044573	1.79665	0	0.567934	0	4.95101	0	0	0.209393	1.26214	0	0	0	0	0.191849	0	3.90988	0	0	0	0	2.06686	0	4.61644	0	0	2.91952	0.151395	1.40355
71	ifna2a_2500U	effector CD8+ T	0.0922276	0	0	0.211271	1.8403	2.01264	0.991692	0	0.216503	0	0.0649973	1.99017	0	0.633362	0.0474252	4.97173	0	0	0.251488	1.35897	0	0	0	0	0.198562	0	3.90054	0	0	0	0	2.07392	0	4.64841	0	0	2.88589	0.368133	1.40829
72	ifna10_25U	effector CD8+ T	0.094791	0	0	0.276548	1.94366	2.03398	0.86145	0	0.0475107	0	0.0719194	2.04793	0	0.507429	0	4.9507	0	0	0.311931	1.39693	0	0	0	0	0.203159	0	3.87696	0	0	0	0	2.03081	0	4.63576	0	0	2.88823	0.0112483	1.44862
73	ifna10_250U	effector CD8+ T	0.0882914	0	0	0.239238	1.80874	2.01677	0.989104	0	0.197109	0	0.0704667	1.97743	0	0.642531	0.0543762	4.96228	0	0	0.241884	1.33249	0	0	0	0	0.212	0	3.89612	0	0	0	0	2.10194	0	4.64745	0	0	2.94623	0.339456	1.45419
74	ifna10_2500U	effector CD8+ T	0.0767109	0	0	0.197667	1.33759	2.03417	1.06176	0	0.200157	0	0.0224049	1.66602	0	0.791317	0.118194	4.97008	0	0	0.178908	1.26049	0	0	0	0	0.189288	0	3.93487	0	0	0	0	2.10078	0	4.58448	0	0	2.96369	0.335833	1.4399
75	ifnb_25U	effector CD8+ T	0.0831773	0	0	0.216561	1.81666	2.01315	0.977181	0	0.177569	0	0.0433426	1.90232	0	0.634034	0.0417446	4.97299	0	0	0.235526	1.31045	0	0	0	0	0.196634	0	3.91155	0	0	0	0	2.07457	0	4.65889	0	0	2.91929	0.299294	1.48575
76	ifnb_250U	effector CD8+ T	0.0963152	0	0	0.217625	1.92132	2.05132	0.941929	0	0.206679	0	0.0745028	2.07614	0	0.566612	0.0855137	4.98036	0	0	0.293328	1.36045	0	0	0	0	0.214499	0	3.88485	0	0	0	0	2.07178	0	4.66319	0	0	2.86846	0.358283	1.40562
77	ifnb_2500U	effector CD8+ T	0.0788931	0	0	0.188548	1.47865	2.05881	1.05907	0	0.169499	0	0.033742	1.58538	0	0.773256	0.0224378	4.97271	0	0	0.192276	1.27386	0	0	0	0	0.203026	0	3.92314	0	0	0	0	2.1138	0	4.61307	0	0	2.97714	0.274352	1.4563
78	ifnw_25U	effector CD8+ T	0.0947906	0	0	0.265738	1.91354	2.02086	0.901376	0	0.123092	0	0.0749056	2.05564	0	0.567629	0	4.95502	0	0	0.283541	1.33913	0	0	0	0	0.202048	0	3.88133	0	0	0	0	2.05163	0	4.65005	0	0	2.89071	0.188818	1.46164
79	ifnw_250U	effector CD8+ T	0.0807828	0	0	0.220465	1.70368	2.05164	1.02638	0	0.205733	0	0.0370162	1.87357	0	0.692056	0.0736837	4.96561	0	0	0.204284	1.30653	0	0	0	0	0.206574	0	3.89903	0	0	0	0	2.12802	0	4.63616	0	0	2.96206	0.340475	1.44507
80	ifnw_2500U	effector CD8+ T	0.0692299	0	0	0.20456	1.35183	2.02844	1.06506	0	0.205289	0	0.0169652	1.70633	0	0.791191	0.125958	4.96352	0	0	0.164625	1.23225	0	0	0	0	0.204671	0	3.92721	0	0	0	0	2.13954	0	4.60087	0	0	2.99653	0.351409	1.45346
81	unstim	CM CD8+ T	0.052244	5.80161e-17	0	0.310709	2.09217	2.0239	0.827223	0.397896	0	0	2.24326	2.44367	0.102656	0.454909	1.82431	4.82299	0	3.05411	0	0.0944191	0.04392	0	0	0	0.249094	0	3.1423	0	0	1.80436	0	2.17523	0	4.5444	0.0143712	0	2.20947	0	0
82	ifna1_25U	CM CD8+ T	0.0409294	0	0	0.338036	2.04789	2.08157	0.796017	0.434944	0	0	1.9099	2.33367	0.0887381	0.579068	1.74356	4.87226	0	3.0283	0	0.0891884	0.023756	0	0	0	0.27859	0	3.14253	0	0	1.66998	0	2.34216	0	4.54455	0	0	2.28287	0	0
83	ifna1_250U	CM CD8+ T	0.0700989	8.56867e-20	0	0.316324	2.04592	2.01072	0.912046	0.460561	0	0	2.02292	2.64933	0.118075	0.618272	1.61938	4.83193	0	2.92777	0	0.0746017	0.051761	0	0	0	0.360025	0	3.11346	0	0	1.80093	0	2.36542	0	4.52612	0	0	2.39904	0.105925	0
84	ifna1_2500U	CM CD8+ T	0.0510502	1.20884e-16	0	0.258449	2.00904	2.07855	1.05126	0.505383	0.212482	0	1.70487	2.59967	0.0837064	0.716455	1.4742	4.87048	0	3.10474	0	0.0401714	0.019195	0	0	0	0.349334	0	3.11441	0	0	1.83089	0	2.37134	0	4.60281	0	0	2.52463	0.298946	0
85	ifna2a_25U	CM CD8+ T	0.0289594	1.72915e-16	0	0.381846	2.14766	2.12946	0.847883	0.474231	0	0	2.01598	2.7199	0.114233	0.568674	1.8033	4.79581	0	2.98954	0	0.0943203	0.00679487	0	0	0	0.303677	0	3.03585	0	0	1.82047	0	2.33107	0	4.63167	0.0281541	0	2.41185	0	0
86	ifna2a_250U	CM CD8+ T	0.0462808	3.53106e-16	0	0.237648	1.95502	2.01645	0.861248	0.455701	0.124323	0	1.94655	2.61612	0.0137633	0.610783	1.40492	4.78954	0	3.02845	0	0.0756976	0.0348971	0	0	0	0.259305	0	3.19652	0	0	1.69462	0	2.25214	0	4.54471	0	0	2.37687	0.3186	0
87	ifna2a_2500U	CM CD8+ T	0.0434093	6.09582e-16	0	0.226171	2.04706	2.00255	1.02095	0.31711	0.271101	0	2.02301	2.77693	0.122842	0.624922	1.56789	4.85197	0	3.05738	0	0.100512	0.0125557	0	0	0	0.351726	0	3.18883	0	0	1.62221	0	2.24544	0	4.58108	0	0	2.3347	0.345036	0
88	ifna10_25U	CM CD8+ T	0.0403067	1.58501e-16	0	0.310277	2.10594	2.0316	0.854342	0.421716	0.136753	0	1.99372	2.75999	0.112947	0.565077	1.67066	4.84141	0	3.02805	0	0.133113	0.036405	0	0	0	0.331642	0	3.05532	0	0	1.82417	0	2.31242	0	4.55547	0.00992827	0	2.34272	0.144795	0
89	ifna10_250U	CM CD8+ T	0.0171692	1.19672e-16	0	0.25862	2.05061	2.04788	1.04241	0.609454	0.215928	0	2.02383	2.78435	0.0621461	0.652596	1.54955	4.81713	0	3.16402	0	0.0901843	0.0144855	0	0	0	0.35409	0	3.16539	0	0	1.71273	0	2.30165	0	4.60196	0	0	2.42425	0.354038	0
90	ifna10_2500U	CM CD8+ T	0.0675065	4.55143e-16	0	0.188933	1.92566	2.14019	1.14443	0.474381	0.306059	0	1.63012	2.84444	0.0943033	0.808503	1.7159	4.89515	0	3.10963	0	0.100806	0.0486089	0	0	0	0.493874	0	3.23333	0	0	1.67192	0	2.39468	0	4.64687	0	0	2.51709	0.438255	0
91	ifnb_25U	CM CD8+ T	0.0104616	4.06678e-17	0	0.317549	1.95325	2.00343	0.910565	0.360019	0.17694	0	1.68176	2.81492	0.073578	0.674456	1.69189	4.86188	0	3.11919	0	0.0790675	0.0403851	0	0	0	0.437836	0	3.20047	0	0	1.57725	0	2.32896	0	4.57647	0.00617613	0	2.33815	0.272157	0
92	ifnb_250U	CM CD8+ T	0.05198	1.14822e-16	0	0.178982	2.12071	2.05574	0.954745	0.431417	0.199381	0	2.11773	2.88743	0.129725	0.595865	1.5771	4.80979	0	3.05959	0	0.090247	0.0700715	0	0	0	0.434858	0	3.12205	0	0	1.80137	0	2.28177	0	4.58277	0.00497991	0	2.36012	0.366613	0
93	ifnb_2500U	CM CD8+ T	0.026296	1.7266e-16	0	0.177067	1.8599	2.07194	0.989071	0.327689	0.24538	0	1.69056	2.65162	0.0889643	0.773569	1.66666	4.87271	0	3.08276	0	0.071134	0.0793133	0	0	0	0.392215	0	3.17924	0	0	1.65722	0	2.292	0	4.61998	0	0	2.50371	0.278023	0
94	ifnw_25U	CM CD8+ T	0.0447357	2.34193e-17	0	0.2772	2.0162	2.02661	0.858909	0.497537	0.122499	0	2.12181	2.81416	0.113513	0.550058	1.58622	4.82957	0	2.98522	0	0.0791802	0.0426107	0	0	0	0.345349	0	3.15084	0	0	1.61414	0	2.29661	0	4.5273	0.0280162	0	2.32385	0.256223	0.025318
95	ifnw_250U	CM CD8+ T	0.0258001	3.39993e-17	0	0.208781	2.01447	2.03364	1.01741	0.491218	0.30302	0	1.78345	2.8408	0.0822651	0.693531	1.58914	4.8447	0	3.02642	0	0.109824	0	0	0	0	0.417681	0	3.13189	0	0	1.76566	0	2.33931	0	4.50396	0	0	2.47674	0.398339	0
96	ifnw_2500U	CM CD8+ T	0.0328779	6.91086e-17	0	0.213439	1.82042	2.06138	1.10212	0.398879	0.315631	0	1.50577	2.79962	0.102012	0.818779	1.53555	4.85591	0	3.01145	0	0.114558	0.0554464	0	0	0	0.512675	0	3.11965	0	0	1.69716	0	2.32339	0	4.58203	0.00798207	0	2.52826	0.427762	0
97	unstim	EM CD8+ T	0.0414631	1.11022e-17	0	0.33974	2.40412	2.34245	0.809948	0	0	0	1.14887	1.48225	0.0704938	0.51294	0	5.20078	3.42634	0	0	0.361614	0	0	0	1.52649	0.156757	0	3.38507	0	0.197122	1.61922	0	2.34022	0	4.86438	0.011101	0	2.75841	0	1.85164
98	ifna1_25U	EM CD8+ T	0.0550436	5.07476e-17	0	0.306803	2.28228	2.41334	0.74461	0	0	0	0.740291	1.55093	0.0479805	0.550241	0	5.22971	3.33496	0	0	0.34558	0	0	0	1.28329	0.139844	0	3.39455	0	0.179458	1.83154	0	2.34516	0	4.79226	0.0225582	0	2.86464	0	1.87915
99	ifna1_250U	EM CD8+ T	0.0346036	0	0	0.286013	2.22655	2.39879	0.803345	0	0.0698118	0	0.889911	1.95109	0	0.60283	0	5.21836	3.36246	0	0	0.320789	0	0	0	1.47196	0.145784	0	3.44687	0	0.149009	1.7623	0	2.40524	0	4.7916	0.00351948	0	2.85312	0	1.75514
100	ifna1_2500U	EM CD8+ T	0.0452314	4.59713e-16	0	0.236198	2.14828	2.38174	1.04862	0	0.332165	0	0.590891	2.03038	0.0511119	0.735091	0.0763102	5.29262	3.22496	0	0	0.343338	0	0	0	1.31104	0.177636	0	3.44503	0	0.135216	1.84453	0	2.47171	0	4.82682	0	0	2.99555	0.525747	1.74578
101	ifna2a_25U	EM CD8+ T	0.0397777	1.63952e-18	0	0.295115	2.38333	2.30124	0.806714	0	0	0	0.918151	1.93551	0.0432431	0.557182	0	5.23179	3.29879	0	0	0.316354	0	0	0	1.45651	0.201353	0	3.43836	0	0.191856	1.70667	0	2.29651	0	4.81779	0.0190917	0	2.80428	0	1.86994
102	ifna2a_250U	EM CD8+ T	0.0272654	4.49933e-18	0	0.305983	2.26415	2.3689	0.963333	0	0.29197	0	0.812726	2.03941	0.0524602	0.790293	0.0102753	5.2862	3.37227	0	0	0.322932	0	0	0	1.40245	0.162776	0	3.48278	0	0.143546	1.76947	0	2.49197	0	4.87346	0.0101138	0	2.97546	0.521563	1.78008
103	ifna2a_2500U	EM CD8+ T	0.0259738	2.63645e-17	0	0.215941	2.32436	2.28459	0.917631	0	0.426337	0	0.794736	2.15466	0.0641926	0.812239	0.138122	5.22527	3.26768	0	0	0.306426	0	0	0	1.40207	0.16062	0	3.38755	0	0.160157	1.68774	0	2.41996	0	4.82822	0.0299208	0	2.87559	0.673275	1.80254
104	ifna10_25U	EM CD8+ T	0.0113976	2.56687e-20	0	0.295338	2.34041	2.32515	0.864306	0	0.164706	0	0.964905	2.13325	0.0711713	0.580517	0.00695847	5.24977	3.38133	0	0	0.31636	0	0	0	1.50491	0.207279	0	3.3411	0	0.237286	1.62817	0	2.40219	0	4.83361	0.0346	0	2.81274	0.181034	1.94542
105	ifna10_250U	EM CD8+ T	0.0498226	6.43042e-16	0	0.243421	2.17819	2.28299	0.936039	0	0.422532	0	0.8588	2.1947	0.0623771	0.77924	0.152292	5.24171	3.27055	0	0	0.316811	0	0	0	1.42065	0.215955	0	3.45766	0	0.184088	1.80387	0	2.48372	0	4.81097	0.0196001	0	2.85131	0.65883	1.78113
106	ifna10_2500U	EM CD8+ T	0.0347753	4.36145e-16	0	0.235789	2.11507	2.33921	1.07	0	0.465544	0	0.57524	2.19115	0.0427414	1.05588	0.315765	5.33428	3.39609	0	0	0.31495	0	0	0	1.08592	0.213704	0	3.47874	0	0.107654	1.91249	0	2.54476	0	4.84521	0.0277953	0	3.11181	0.679857	1.80055
107	ifnb_25U	EM CD8+ T	0.0355493	1.8081e-17	0	0.276144	2.24638	2.26567	0.918831	0	0.321127	0	0.764611	2.15009	0.0653169	0.752684	0.16609	5.24903	3.31778	0	0	0.328867	0	0	0	1.28339	0.164752	0	3.42273	0	0.10297	1.81834	0	2.39821	0	4.79508	0.00794601	0	2.88492	0.562439	1.81952
108	ifnb_250U	EM CD8+ T	0.046187	2.04107e-16	0	0.241022	2.34221	2.29929	0.811065	0	0.355396	0	1.0271	2.13363	0.082521	0.624266	0.0573076	5.28907	3.33204	0	0	0.379581	0	0	0	1.4954	0.200935	0	3.38506	0	0.194659	1.67541	0	2.39533	0	4.81074	0.0440587	0	2.79315	0.57456	1.7285
109	ifnb_2500U	EM CD8+ T	0.0379821	2.62853e-16	0	0.225837	2.08356	2.34716	1.00315	0	0.31285	0	0.591089	1.90974	0.031204	0.814881	0.0667743	5.27418	3.34556	0	0	0.334771	0	0	0	1.17886	0.206589	0	3.41893	0	0.17002	1.94688	0	2.47623	0	4.85989	0	0	3.01054	0.497122	1.80577
110	ifnw_25U	EM CD8+ T	0.0428155	6.75596e-19	0	0.295352	2.34757	2.26786	0.782915	0	0.270309	0	0.936274	2.15279	0.106703	0.613219	0.151069	5.26332	3.33466	0	0	0.32195	0	0	0	1.30373	0.200966	0	3.4126	0	0.174285	1.63272	0	2.38528	0	4.81234	0.0200634	0	2.81346	0.445682	1.82137
111	ifnw_250U	EM CD8+ T	0.0306589	4.82064e-16	0	0.275512	2.22575	2.35467	1.01797	0	0.420924	0	0.730121	2.14884	0.0500503	0.847821	0.125524	5.31959	3.28076	0	0	0.333031	0	0	0	1.34513	0.257971	0	3.49288	0	0.13732	1.78648	0	2.51309	0	4.89486	0.0243201	0	3.01539	0.72321	1.83949
112	ifnw_2500U	EM CD8+ T	0.0422406	2.52918e-16	0	0.191787	1.97316	2.3143	1.13423	0	0.409605	0	0.490024	2.15723	0.0392556	1.01724	0.234944	5.31421	3.29357	0	0	0.308168	0	0	0	1.21276	0.193391	0	3.4237	0	0.173712	1.94109	0	2.49857	0	4.82756	0	0	3.0959	0.760717	1.89424
113	unstim	CD8+ T	0.031882	0	0	0.267955	2.10737	2.02123	0.663896	0	0	0	0.587289	1.37586	0.0273582	0.426722	0	4.93147	0	0	0	0.712916	0.0373613	0	0	0	0.189733	0	3.75989	0	0	2.5215	0	2.17714	0	4.70688	0	0	2.5691	0	2.56904
114	ifna1_25U	CD8+ T	0.0199295	0	0	0.247948	2.05878	2.0771	0.697885	0	0	0	0.34395	1.34661	0	0.487185	0	4.95846	0	0	0	0.680699	0.0444435	0	0	0	0.189759	0	3.77993	0	0	2.522	0	2.19855	0	4.72439	0	0	2.63118	0	2.59512
115	ifna1_250U	CD8+ T	0.0265021	0	0	0.25112	2.01915	2.07003	0.76772	0	0	0	0.433602	1.76678	0	0.516711	0.0172514	4.96658	0	0	0	0.670959	0.0401301	0	0	0	0.207519	0	3.75835	0	0	2.55094	0	2.28637	0	4.72405	0	0	2.69701	0	2.52025
116	ifna1_2500U	CD8+ T	0.0258859	0	0	0.209398	1.87197	2.03604	0.896604	0	0.166027	0	0.275894	1.74435	0	0.632811	0.0636291	4.98743	0	0	0	0.682858	0.0405546	0	0	0	0.20609	0	3.7763	0	0	2.56335	0	2.31297	0	4.74515	0	0	2.77207	0.265754	2.526
117	ifna2a_25U	CD8+ T	0.0280051	0	0	0.255802	2.10251	1.99857	0.710514	0	0	0	0.474734	1.78134	0.0194209	0.487991	0	4.94997	0	0	0	0.660964	0.0486046	0	0	0	0.194407	0	3.75087	0	0	2.54913	0	2.20754	0	4.72496	0	0	2.61922	0	2.55723
118	ifna2a_250U	CD8+ T	0.0185872	0	0	0.212951	1.95113	2.01717	0.808677	0	0.137456	0	0.342361	1.80481	0	0.556892	0.0094478	4.96901	0	0	0	0.675726	0.0383671	0	0	0	0.195608	0	3.76713	0	0	2.53893	0	2.27705	0	4.72464	0	0	2.69634	0.205247	2.50657
119	ifna2a_2500U	CD8+ T	0.0289931	0	0	0.199366	2.047	2.03693	0.866812	0	0.252014	0	0.423964	1.99295	0.000183639	0.606787	0.0970633	4.99464	0	0	0	0.683612	0.05143	0	0	0	0.208882	0	3.77501	0	0	2.54335	0	2.27516	0	4.76218	0	0	2.67974	0.441839	2.53046
120	ifna10_25U	CD8+ T	0.0334698	0	0	0.263022	2.12872	2.02371	0.768202	0	0.0564313	0	0.44971	2.00307	0.0126011	0.517421	0	4.95119	0	0	0	0.712661	0.053162	0	0	0	0.202424	0	3.74391	0	0	2.517	0	2.22472	0	4.71752	0.000175581	0	2.62713	0.0585842	2.5401
121	ifna10_250U	CD8+ T	0.0334159	0	0	0.215431	1.99367	2.01771	0.877098	0	0.234795	0	0.429369	1.96749	0	0.625963	0.0953278	4.97347	0	0	0	0.70103	0.0488754	0	0	0	0.210907	0	3.75787	0	0	2.54484	0	2.2945	0	4.74701	0	0	2.72119	0.388197	2.54875
122	ifna10_2500U	CD8+ T	0.0219184	0	0	0.180143	1.61802	2.04348	0.946393	0	0.256766	0	0.258125	1.78147	0	0.741389	0.183598	5.00732	0	0	0	0.679709	0.0446872	0	0	0	0.224296	0	3.81336	0	0	2.5659	0	2.27929	0	4.73313	0	0	2.77947	0.413862	2.56533
123	ifnb_25U	CD8+ T	0.0293538	0	0	0.214378	1.99766	1.99162	0.847985	0	0.193837	0	0.341847	1.91544	0	0.615822	0.115064	4.98077	0	0	0	0.659338	0.0478852	0	0	0	0.211329	0	3.77885	0	0	2.55097	0	2.25232	0	4.74352	0	0	2.68416	0.329252	2.55673
124	ifnb_250U	CD8+ T	0.0355831	0	0	0.194354	2.09675	2.02595	0.814367	0	0.239381	0	0.417154	2.05865	0.0129122	0.549831	0.148552	4.96703	0	0	0	0.732933	0.054334	0	0	0	0.234688	0	3.74851	0	0	2.54739	0	2.25298	0	4.7389	0	0	2.61892	0.400515	2.50018
125	ifnb_2500U	CD8+ T	0.0290029	0	0	0.174652	1.70419	2.05883	0.924807	0	0.198069	0	0.279638	1.63335	0	0.738582	0.0574175	4.99736	0	0	0	0.682141	0.046559	0	0	0	0.225634	0	3.79405	0	0	2.54826	0	2.28596	0	4.73502	0	0	2.77847	0.3116	2.54069
126	ifnw_25U	CD8+ T	0.0309415	0	0	0.254351	2.10096	2.00796	0.795992	0	0.146633	0	0.420729	2.02815	0.0184339	0.553825	0.0814134	4.96987	0	0	0	0.722893	0.0587528	0	0	0	0.208795	0	3.74555	0	0	2.53378	0	2.26224	0	4.7435	0	0	2.66107	0.234134	2.55149
127	ifnw_250U	CD8+ T	0.0270251	0	0	0.206298	1.91362	2.04252	0.899685	0.000429516	0.248879	0	0.304454	1.90791	0	0.654335	0.138634	4.98793	0	0	0	0.705319	0.0472899	0	0	0	0.228614	0	3.76916	0	0	2.54505	0	2.31624	0	4.7388	0	0	2.73404	0.386271	2.5616
128	ifnw_2500U	CD8+ T	0.0264755	0	0	0.192922	1.60633	2.02819	0.943322	0	0.263363	0	0.245927	1.81326	0	0.753825	0.189498	4.98628	0	0	0	0.666301	0.0482773	0	0	0	0.233686	0	3.79824	0	0	2.56023	0	2.31782	0	4.73527	0	0	2.79349	0.437745	2.55708
129	unstim	MAIT	4.07152	0	0	0.291495	1.94086	2.11261	0.706466	0	0	0	0	1.19362	0	0.386678	0	3.97293	0.395572	0	0.644567	2.30643	0	0	0	0	0.214857	0.165498	0.0954941	0	1.68982	0	0	1.98022	0	4.49341	0	0.327875	2.8795	0	0.571939
130	ifna1_25U	MAIT	3.93091	0	0	0.256826	1.88192	2.1288	0.717884	0	0	0	0	1.19356	0	0.434882	0	4.17029	0.349092	0	0.594127	2.25513	0	0	0	0	0.202734	0.154972	0.0856978	0	1.75969	0	0	1.98762	0	4.44291	0	0.282657	2.90599	0	0.532749
131	ifna1_250U	MAIT	3.84045	0	0	0.253112	1.83353	2.16974	0.807141	0	0	0	0	1.70358	0	0.505985	0	4.11966	0.333603	0	0.528329	2.23425	0	0	0	0	0.224094	0.154537	0.0939692	0	1.78176	0	0	2.06695	0	4.4532	0	0.269584	2.96759	0	0.49467
132	ifna1_2500U	MAIT	3.73486	0	0	0.221452	1.67578	2.14761	0.973479	0	0.165691	0	0	1.74537	0	0.713954	0.0513613	4.15965	0.340108	0	0.459788	2.19586	0	0	0	0	0.214929	0.148418	0.100056	0	1.75619	0	0	2.15642	0	4.4687	0	0.243144	3.0143	0.300113	0.512086
133	ifna2a_25U	MAIT	4.01661	0	0	0.274986	1.94109	2.12397	0.769993	0	0	0	0	1.73739	0	0.472652	0	4.05045	0.406364	0	0.61424	2.29148	0	0	0	0	0.219652	0.161021	0.0941651	0	1.70619	0	0	2.01495	0	4.50629	0	0.318484	2.92866	0	0.548911
134	ifna2a_250U	MAIT	3.84012	0	0	0.237386	1.8014	2.14312	0.89454	0	0.14119	0	0	1.79676	0	0.634978	0.023484	4.11314	0.336982	0	0.517636	2.22267	0	0	0	0	0.207115	0.141384	0.0976726	0	1.76762	0	0	2.12788	0	4.48179	0	0.285829	2.9772	0.246558	0.488138
135	ifna2a_2500U	MAIT	4.01053	0	0	0.217161	1.88435	2.12634	0.979224	0	0.245778	0	0	1.99014	0	0.689098	0.122889	4.14279	0.373523	0	0.623756	2.31357	0	0	0	0	0.211179	0.169914	0.0965984	0	1.79022	0	0	2.13167	0	4.51811	0	0.350855	2.94524	0.446588	0.497193
136	ifna10_25U	MAIT	4.10959	0	0	0.281044	1.96118	2.13661	0.84689	0	0.0695057	0	0	2.0153	0	0.529691	0	4.07976	0.404114	0	0.691987	2.34903	0	0	0	0	0.235102	0.185173	0.0922459	0	1.74063	0	0	2.05826	0	4.49765	0	0.371082	2.9416	0.088326	0.521759
137	ifna10_250U	MAIT	3.91061	0	0	0.24388	1.84767	2.12635	0.980693	0	0.236174	0	0	1.96826	0	0.706405	0.126863	4.08404	0.379099	0	0.561777	2.27071	0	0	0	0	0.235377	0.163186	0.0992975	0	1.75337	0	0	2.15905	0	4.50268	0	0.323503	2.99918	0.42836	0.528035
138	ifna10_2500U	MAIT	3.82245	0	0	0.203364	1.3814	2.13332	1.03055	0	0.22745	0	0	1.704	0	0.875099	0.183978	4.22383	0.331901	0	0.470932	2.16274	0	0	0	0	0.191315	0.146086	0.103518	0	1.83106	0	0	2.13304	0	4.43805	0	0.294474	2.99989	0.408608	0.518347
139	ifnb_25U	MAIT	3.98047	0	0	0.235232	1.83046	2.12346	0.955456	0	0.213795	0	0	1.91705	0	0.702566	0.124666	4.15058	0.352463	0	0.567159	2.26265	0	0	0	0	0.215968	0.162065	0.097894	0	1.76962	0	0	2.11731	0	4.50968	0	0.309373	2.96425	0.395911	0.526345
140	ifnb_250U	MAIT	4.06037	0	0	0.218602	1.9553	2.13249	0.913972	0	0.244851	0	0	2.05374	0	0.60116	0.170285	4.14193	0.386588	0	0.671788	2.33184	0	0	0	0	0.227016	0.164378	0.100618	0	1.71434	0	0	2.10724	0	4.53198	0	0.334933	2.92144	0.456075	0.523798
141	ifnb_2500U	MAIT	3.81922	0	0	0.185503	1.51857	2.15915	1.04323	0	0.191941	0	0	1.61974	0	0.851449	0.0954139	4.1324	0.34179	0	0.46782	2.20739	0	0	0	0	0.212246	0.150805	0.106126	0	1.85048	0	0	2.1507	0	4.46107	0	0.304908	3.02327	0.349641	0.512556
142	ifnw_25U	MAIT	4.05547	0	0	0.273381	1.92993	2.12046	0.883613	0	0.162089	0	0	2.03938	0	0.589822	0.0610616	4.11357	0.374753	0	0.659801	2.31101	0	0	0	0	0.224351	0.179715	0.100053	0	1.72338	0	0	2.0895	0	4.51718	0	0.349936	2.9466	0.281727	0.530454
143	ifnw_250U	MAIT	3.81502	0	0	0.23513	1.75747	2.18384	1.02386	0	0.243308	0	0	1.88163	0	0.76895	0.145425	4.18606	0.353535	0	0.511752	2.21515	0	0	0	0	0.235173	0.156217	0.10591	0	1.77715	0	0	2.19466	0	4.4973	0	0.292046	3.02576	0.444893	0.53126
144	ifnw_2500U	MAIT	3.71213	0	0	0.216699	1.4084	2.14429	1.06544	0	0.239071	0	0	1.72176	0	0.894126	0.188722	4.1348	0.343661	0	0.416772	2.1747	0	0	0	0	0.217026	0.144532	0.10436	0	1.82414	0	0	2.19976	0	4.45498	0	0.263592	3.05129	0.428774	0.525703
145	unstim	CD56hi NK	0.171108	0	0	0.532951	2.41894	2.10719	0.655788	0.324553	0	0	0	0.59812	0.0497082	0.401583	0	0	1.74337	0	1.36418	2.53911	0.343184	0	0	0	0.100887	1.68963	0.133396	0	4.28773	0.254686	0	2.3562	0	3.74453	0.0168413	2.34721	2.43651	0	2.71728
146	ifna1_25U	CD56hi NK	0.150381	0	0	0.504799	2.29169	2.12626	0.578684	0.390356	0	0	0	0.990927	0.013893	0.387313	0	0	1.82837	0	1.30072	2.46988	0.373616	0	0	0	0.039381	1.57344	0.151395	0	4.34139	0.313521	0	2.31842	0	3.68855	0.0243601	2.23011	2.45069	0	2.74536
147	ifna1_250U	CD56hi NK	0.146946	0	0	0.503902	2.20094	2.09714	0.700951	0.372865	0.030882	0	0	1.63068	0.0266207	0.45074	0.0803508	0.0143717	1.61966	0	1.14524	2.48038	0.352556	0	0	0	0.0815314	1.56741	0.147877	0	4.30484	0.317894	0	2.37111	0	3.73116	0.00442981	1.99891	2.51398	0.00743534	2.66215
148	ifna1_2500U	CD56hi NK	0.159449	0	0	0.431426	2.10347	2.12101	0.776414	0.409187	0.119393	0	0	1.59735	5.381e-07	0.597466	0.126607	0	1.61459	0	1.0319	2.46344	0.36559	0	0	0	0.0294076	1.48827	0.145895	0	4.33371	0.257298	0	2.40672	0	3.74905	0.0140543	1.92532	2.61906	0.191527	2.71385
149	ifna2a_25U	CD56hi NK	0.142388	0	0	0.548365	2.37082	2.07237	0.642137	0.344426	0	0	0	1.57111	0.0471119	0.430078	0.0318653	0.0174333	1.83613	0	1.34387	2.52382	0.392868	0	0	0	0.0426827	1.69388	0.128065	0	4.29676	0.174225	0	2.32823	0	3.70276	0.0253238	2.23415	2.46335	0	2.70491
150	ifna2a_250U	CD56hi NK	0.146895	0	0	0.451981	2.19623	2.12428	0.717787	0.35126	0.104922	0	0	1.62857	0	0.500209	0.0970004	0.00111289	1.78965	0	1.17715	2.49775	0.303403	0	0	0	0.0114766	1.60176	0.142556	0	4.39922	0.266331	0	2.41736	0	3.75457	0.000345857	2.19112	2.55855	0.192444	2.71304
151	ifna2a_2500U	CD56hi NK	0.140294	0	0	0.447843	2.28288	2.08066	0.802313	0.340304	0.198997	0	0	1.79902	0.00829065	0.523427	0.164595	0.0101043	1.81571	0	1.34378	2.57356	0.338857	0	0	0	0.0227484	1.70217	0.167077	0	4.28171	0.304126	0	2.37629	0	3.78179	0.0400824	2.24829	2.52625	0.283964	2.68144
152	ifna10_25U	CD56hi NK	0.136225	0	0	0.525932	2.33997	2.1055	0.657702	0.337919	0.0882695	0	0	1.77773	0.0281712	0.502805	0.0752861	0.0148567	1.84018	0	1.46917	2.5904	0.426002	0	0	0	0.0817045	1.83631	0.134885	0	4.26703	0.301851	0	2.34869	0	3.77091	0.0229705	2.45497	2.52673	0.119262	2.72457
153	ifna10_250U	CD56hi NK	0.156606	0	0	0.479737	2.24016	2.17412	0.774475	0.437365	0.158321	0	0	1.74465	0.0116328	0.579396	0.185579	0.0146176	1.68702	0	1.2968	2.51714	0.391251	0	0	0	0.0343783	1.70782	0.12507	0	4.29706	0.269145	0	2.38826	0	3.76806	0.0033052	2.2866	2.57008	0.266308	2.71157
154	ifna10_2500U	CD56hi NK	0.126203	0	0	0.380249	1.87355	2.05104	0.817364	0.331478	0.171238	0	0	1.68988	0	0.551629	0.202243	0.0050976	1.63668	0	1.02104	2.39744	0.378726	0	0	0	0.0337876	1.488	0.144237	0	4.41763	0.309661	0	2.35155	0	3.6694	0	2.15861	2.59495	0.175449	2.70554
155	ifnb_25U	CD56hi NK	0.157179	0	0	0.451798	2.25334	2.12152	0.764769	0.328326	0.146807	0	0	1.71672	0.0185858	0.581115	0.144051	0.0275648	1.69829	0	1.30019	2.50848	0.414446	0	0	0	0.0444782	1.6247	0.143329	0	4.36523	0.286416	0	2.37645	0	3.80057	0.0224962	2.15984	2.57809	0.171093	2.82118
156	ifnb_250U	CD56hi NK	0.145842	0	0	0.40922	2.31835	2.00997	0.650815	0.436342	0.144222	0	0	1.79071	0.0506994	0.469248	0.205042	0.00202566	1.71033	0	1.46098	2.55588	0.320963	0	0	0	0.108857	1.80395	0.128709	0	4.30616	0.260889	0	2.3466	0	3.68199	0.0435546	2.3316	2.44868	0.202257	2.63296
157	ifnb_2500U	CD56hi NK	0.144713	0	0	0.33485	1.96505	2.09608	0.796117	0.375171	0.154995	0	0	1.51854	0	0.593053	0.111549	0.0067554	1.62734	0	1.07521	2.40677	0.364852	0	0	0	0.106282	1.57593	0.146938	0	4.37455	0.31107	0	2.40001	0	3.76696	0.0295869	2.16925	2.69656	0.158534	2.66911
158	ifnw_25U	CD56hi NK	0.149414	0	0	0.464624	2.33657	2.05391	0.674105	0.320148	0.125298	0	0	1.82178	0.0413322	0.458877	0.141108	0.0311957	1.68713	0	1.44584	2.5452	0.404486	0	0	0	0.116136	1.77813	0.15846	0	4.31381	0.268385	0	2.32894	0	3.73328	0.0623674	2.34349	2.46088	0.217305	2.74115
159	ifnw_250U	CD56hi NK	0.178952	0	0	0.418289	2.17471	2.20172	0.835032	0.458392	0.155673	0	0	1.72769	0	0.602943	0.199734	0.0206198	1.60073	0	1.12694	2.47	0.383768	0	0	0	0.0355813	1.64069	0.146022	0	4.4022	0.442078	0	2.44675	0	3.85297	0.0143941	2.17741	2.65958	0.212487	2.80544
160	ifnw_2500U	CD56hi NK	0.164387	0	0	0.414494	1.86201	2.09334	0.873665	0.297013	0.185669	0	0	1.71745	0	0.648619	0.21355	0.029499	1.61731	0	0.946847	2.35021	0.340248	0	0	0	0.0889278	1.46824	0.151144	0	4.3646	0.325557	0	2.39626	0	3.78346	0.00924069	2.12688	2.69809	0.207898	2.75841
161	unstim	CD56lo NK	4.72654	0	0	0.463505	1.88828	2.16798	0.7257	0	0	0	0	0.889379	0	0.40186	0	0.0237926	1.24735	0	1.09164	2.85063	0	0	0	0	0.231392	0.191263	0.302217	0	2.32895	0	0	1.99461	0	4.29266	0.0117388	1.51967	2.79194	0	0.33784
162	ifna1_25U	CD56lo NK	4.60924	0	0	0.41897	1.84956	2.20749	0.783349	0	0	0	0	1.10621	0	0.461926	0	0.0172113	1.17619	0	1.0409	2.84038	0	0	0	0	0.223731	0.17499	0.311387	0	2.39355	0	0	2.02771	0	4.26409	0.00376088	1.41882	2.84389	0	0.318863
163	ifna1_250U	CD56lo NK	4.53968	0	0	0.41215	1.79586	2.22939	0.865514	0	0.0321543	0	0	1.71127	0	0.547661	0.0490567	0.0254661	1.13613	0	0.957173	2.80278	0	0	0	0	0.254139	0.176935	0.310273	0	2.39511	0	0	2.11871	0	4.2695	0.00337179	1.37665	2.90811	0.0910669	0.286857
164	ifna1_2500U	CD56lo NK	4.47681	0	0	0.368558	1.64804	2.22123	1.00297	0	0.226966	0	0	1.72488	0	0.756863	0.123768	0.0353685	1.11957	0	0.879793	2.76701	0	0	0	0	0.238916	0.178737	0.307138	0	2.41039	0	0	2.18105	0	4.27936	0	1.35706	2.94559	0.46707	0.279471
165	ifna2a_25U	CD56lo NK	4.69337	0	0	0.43915	1.88847	2.16119	0.807161	0	0	0	0	1.71071	0	0.500326	0.013467	0.0267269	1.22666	0	1.05028	2.83975	0	0	0	0	0.234232	0.190196	0.309885	0	2.35261	0	0	2.03636	0	4.29916	0.0185224	1.50044	2.84091	0	0.299141
166	ifna2a_250U	CD56lo NK	4.54013	0	0	0.377474	1.73836	2.19867	0.919208	0	0.196107	0	0	1.77101	0	0.673221	0.0990778	0.0322204	1.13645	0	0.950576	2.78829	0	0	0	0	0.231459	0.178825	0.302604	0	2.3963	0	0	2.16118	0	4.2926	0	1.43851	2.8984	0.42125	0.276744
167	ifna2a_2500U	CD56lo NK	4.66933	0	0	0.387181	1.84392	2.18675	0.978633	0	0.319775	0	0	1.94641	0	0.738621	0.184817	0.0456019	1.2472	0	1.08604	2.86048	0	0	0	0	0.231556	0.203834	0.300003	0	2.38137	0	0	2.16677	0	4.32529	0.0114767	1.57775	2.88027	0.632961	0.279544
168	ifna10_25U	CD56lo NK	4.72921	0	0	0.46528	1.92734	2.19444	0.893734	0	0.12419	0	0	1.96925	0	0.57772	0.0709378	0.0398191	1.26299	0	1.16235	2.88687	0	0	0	0	0.256516	0.208136	0.303997	0	2.34468	0	0	2.1058	0	4.3179	0.0294048	1.57465	2.8676	0.249728	0.313244
169	ifna10_250U	CD56lo NK	4.60618	0	0	0.405564	1.7941	2.18882	0.99211	0	0.302233	0	0	1.93587	0	0.738693	0.182293	0.0433385	1.19751	0	1.01004	2.83236	0	0	0	0	0.252506	0.199003	0.307301	0	2.38463	0	0	2.18354	0	4.30543	0.0128583	1.51343	2.91868	0.598509	0.30637
170	ifna10_2500U	CD56lo NK	4.52861	0	0	0.340443	1.41017	2.2099	1.04138	0	0.301031	0	0	1.70914	0	0.892036	0.227222	0.041255	1.14528	0	0.893624	2.73638	0	0	0	0	0.201302	0.17719	0.311961	0	2.44128	0	0	2.15407	0	4.25439	0	1.44193	2.92009	0.585023	0.297162
171	ifnb_25U	CD56lo NK	4.65493	0	0	0.377292	1.80389	2.18944	0.986939	0	0.298162	0	0	1.88396	0	0.763366	0.185368	0.0421524	1.20282	0	1.0069	2.81851	0	0	0	0	0.228991	0.202668	0.305223	0	2.39201	0	0	2.15575	0	4.32246	0.0150136	1.45999	2.88793	0.598369	0.297557
172	ifnb_250U	CD56lo NK	4.71919	0	0	0.377249	1.89685	2.19416	0.918823	0	0.326433	0	0	2.01026	0	0.644581	0.216693	0.0458279	1.24674	0	1.1431	2.87936	0	0	0	0	0.245103	0.225297	0.301908	0	2.33619	0	0	2.14416	0	4.3397	0.0272819	1.56534	2.83866	0.641513	0.291802
173	ifnb_2500U	CD56lo NK	4.50017	0	0	0.322625	1.51193	2.23324	1.0577	0	0.270048	0	0	1.63594	0	0.876247	0.157477	0.0471504	1.15546	0	0.872159	2.75309	0	0	0	0	0.22398	0.178473	0.302866	0	2.44207	0	0	2.17822	0	4.27286	0	1.42534	2.94199	0.518892	0.288432
174	ifnw_25U	CD56lo NK	4.71054	0	0	0.455921	1.90172	2.19306	0.933917	0	0.243271	0	0	1.99662	0	0.654459	0.132257	0.0436048	1.26071	0	1.11875	2.86166	0	0	0	0	0.247944	0.213927	0.302892	0	2.33852	0	0	2.14877	0	4.34171	0.0272369	1.54797	2.88023	0.477536	0.310339
175	ifnw_250U	CD56lo NK	4.53029	0	0	0.397173	1.69561	2.24251	1.03048	0	0.308617	0	0	1.86273	0	0.785278	0.194873	0.0458017	1.15923	0	0.940386	2.79233	0	0	0	0	0.247445	0.184051	0.307108	0	2.41171	0	0	2.2083	0	4.2961	0.00964472	1.45076	2.94735	0.610086	0.300367
176	ifnw_2500U	CD56lo NK	4.43772	0	0	0.361472	1.41048	2.21078	1.05268	0	0.302984	0	0	1.71365	0	0.89967	0.228268	0.0465622	1.10952	0	0.792693	2.71773	0	0	0	0	0.221198	0.168008	0.321254	0	2.44651	0	0	2.20405	0	4.26014	0	1.34198	2.95845	0.590964	0.300695
177	unstim	NK	0.837336	0	0.0523622	1.05303	2.30974	2.16926	0.88285	0	0	0	0	0.579703	0	0.589111	0.0496608	0.0364367	2.98442	0	1.06512	2.84667	0	0	0	0	0.184183	0.012745	0.186953	0	1.40457	0.402985	0	2.43458	0	4.37515	0.0593168	2.20853	2.45539	0	1.49696
178	ifna1_25U	NK	0.777516	0	0.000917838	0.919771	2.29904	2.24129	0.922597	0	0	0	0	1.15728	0	0.705616	0.0357422	0.0607606	2.95846	0	1.03495	2.87192	0	0	0	0	0.195425	0.0310357	0.205282	0	1.44381	0.380988	0	2.43897	0	4.36868	0.0553152	2.08814	2.52178	0	1.6262
179	ifna1_250U	NK	0.837087	0	0.0175685	0.960407	2.152	2.25669	0.969289	0	0.175189	0	0	1.74262	0	0.783187	0.0805649	0.0806695	2.90584	0	0.972493	2.81735	0	0	0	0	0.268996	0.0276517	0.181613	0	1.61871	0.299608	0	2.51708	0	4.36544	0.0442835	2.23762	2.55154	0.346097	1.4296
180	ifna1_2500U	NK	0.779563	0	0	0.847755	2.01103	2.26333	1.04265	0	0.397748	0	0	1.66157	0	0.873881	0.150557	0.0793811	2.85479	0	0.896261	2.83067	0	0	0	0	0.198951	0.0347161	0.179346	0	1.43789	0.327964	0	2.47077	0	4.4139	0.026307	2.04363	2.66552	0.672222	1.41896
181	ifna2a_25U	NK	0.842953	0	0.0111363	0.956212	2.30206	2.17008	0.854491	0	0.0823791	0	0	1.66025	0	0.67879	0.0706726	0.0479949	2.95912	0	1.06898	2.85707	0	0	0	0	0.203995	0.0125136	0.170072	0	1.28552	0.374491	0	2.3922	0	4.35366	0.0406598	2.16726	2.51058	0.167415	1.50034
182	ifna2a_250U	NK	0.673544	0	0	0.906765	2.11164	2.21519	1.0115	0	0.389536	0	0	1.68308	0	0.853555	0.106966	0.0754124	2.91711	0	0.962652	2.84114	0	0	0	0	0.215475	0.0181318	0.175561	0	1.46859	0.367585	0	2.53324	0	4.38812	0.0377618	2.21391	2.55075	0.772281	1.37612
183	ifna2a_2500U	NK	0.794751	0	0.024728	0.826313	2.18555	2.16322	0.937754	0	0.517782	0	0	1.86569	0	0.843992	0.173549	0.0787787	2.92085	0	1.0668	2.85212	0	0	0	0	0.224173	0.0406258	0.178259	0	1.43173	0.316612	0	2.46732	0	4.38277	0.0558928	2.31939	2.4973	0.915868	1.25004
184	ifna10_25U	NK	0.819218	0	0.0410929	0.956037	2.26757	2.18365	0.920898	0	0.331553	0	0	1.84854	0	0.71904	0.122249	0.0557938	2.92609	0	1.13991	2.8709	0	0	0	0	0.249182	0.0228589	0.173626	0	1.41045	0.446382	0	2.43619	0	4.35955	0.070247	2.1989	2.45588	0.58537	1.50929
185	ifna10_250U	NK	0.769877	0	0.0333164	0.872552	2.15143	2.12975	0.932679	0	0.495279	0	0	1.86312	0	0.847774	0.182193	0.0695378	2.92445	0	0.991961	2.88023	0.00378586	0	0	0	0.214145	0.0301048	0.142883	0	1.4788	0.352516	0	2.49881	0	4.37096	0.058345	2.25581	2.56854	0.850885	1.42633
186	ifna10_2500U	NK	0.77491	0	0.00253886	0.735661	1.87305	2.24034	1.08463	0	0.513942	0	0	1.83451	0	1.01392	0.252145	0.0748046	2.90621	0	0.92648	2.78063	0	0	0	0	0.242356	0.0349357	0.188208	0	1.53121	0.373589	0	2.47176	0	4.40527	0.0334698	2.14076	2.66243	0.842054	1.46108
187	ifnb_25U	NK	0.742706	0	0.0187676	0.863575	2.18247	2.18062	0.989572	0	0.461343	0	0	1.72127	0	0.889381	0.167678	0.0626097	2.9192	0	1.02028	2.83785	0.00566592	0	0	0	0.206599	0.0526214	0.155719	0	1.31183	0.282856	0	2.45253	0	4.35704	0.0477901	2.18547	2.56186	0.808991	1.46128
188	ifnb_250U	NK	0.800873	0	0.0325981	0.876493	2.25219	2.18477	0.915882	0	0.513468	0	0	1.81828	0	0.775554	0.209178	0.0697199	2.98249	0	1.10141	2.86753	0	0	0	0	0.23211	0.0428122	0.165869	0	1.39061	0.365512	0	2.45719	0	4.39236	0.0662602	2.23506	2.48044	0.808844	1.4095
189	ifnb_2500U	NK	0.696061	0	0	0.811485	1.97945	2.27326	1.10801	0	0.429119	0	0	1.55287	0	1.03805	0.150119	0.0674883	2.88633	0	0.891195	2.77382	0	0	0	0	0.242942	0.0509868	0.197105	0	1.55781	0.316165	0	2.53211	0	4.38449	0.0266466	2.17078	2.67447	0.731706	1.48258
190	ifnw_25U	NK	0.831657	0	0.0441256	0.970364	2.31663	2.16486	0.919328	0	0.454712	0	0	1.90439	0	0.843435	0.161326	0.0806877	3.03319	0	1.03917	2.88855	0.0236712	0	0	0	0.24665	0.041243	0.180826	0	1.42114	0.331631	0	2.4893	0	4.3688	0.0727393	2.27265	2.51044	0.785806	1.46293
191	ifnw_250U	NK	0.859644	0	0.026875	0.839192	2.12367	2.26188	0.992776	0	0.507557	0	0	1.88178	0	0.893803	0.191887	0.0718607	2.91096	0	0.904469	2.81301	0	0	0	0	0.227664	0.0183128	0.173191	0	1.36685	0.368894	0	2.52019	0	4.39648	0.0486689	2.00347	2.6722	0.845174	1.49251
192	ifnw_2500U	NK	0.750947	0	0.0333565	0.841427	1.85605	2.26002	1.04958	0	0.529494	0	0	1.74829	0	1.02318	0.248232	0.0945697	2.82251	0	0.835802	2.76378	0	0	0	0	0.242536	0.0499965	0.155437	0	1.47038	0.280316	0	2.55467	0	4.40839	0.0436166	2.16665	2.65505	0.831892	1.42311
193	unstim	B cells	0.0318918	0	0	0.429204	1.95083	2.1246	0.467519	0.348831	0	0	0	0.734458	0	0.378607	0	0.0545736	0	0	0	3.14208	3.7721	0	2.61912	1.86239	0.187855	0	0.0150722	1.87511	0	0.234067	1.07929	2.23835	0.47568	4.3269	0.115263	0.143128	1.83386	0	0
194	ifna1_25U	B cells	0.0278451	0	0	0.39693	1.89092	2.10845	0.480662	0.327663	0	0	0	1.17451	0	0.447778	0	0.0502648	0	0	0	3.12902	3.84311	0	2.57695	1.70514	0.18382	0	0.0122946	1.78413	0	0.247836	1.07643	2.26876	0.459191	4.35116	0.110278	0.141857	1.86228	0	0
195	ifna1_250U	B cells	0.0289506	0	0	0.363336	1.86505	2.12993	0.523835	0.383127	0	0	0	1.77715	0	0.468553	0.088773	0.0514677	0	0	0	3.11275	3.80118	0	2.54774	1.74885	0.208308	0	0.0120955	1.73852	0	0.251784	1.05833	2.30259	0.445463	4.34808	0.107419	0.124967	1.93849	0	0
196	ifna1_2500U	B cells	0.0294481	0	0	0.289035	1.74085	2.09634	0.588064	0.359282	0.0454619	0	0	1.82789	0	0.542255	0.242282	0.0561205	0	0	0	3.10606	3.89289	0	2.53038	1.6169	0.251272	0	0.0136032	1.6689	0	0.290046	1.06335	2.32188	0.474134	4.38662	0.108607	0.111887	1.99379	0	0
197	ifna2a_25U	B cells	0.031491	0	0	0.414508	1.92884	2.09609	0.494615	0.355849	0	0	0	1.66809	0	0.422843	0.0152918	0.0485641	0	0	0	3.12526	3.80172	0	2.60291	1.77662	0.186244	0	0.0160454	1.84932	0	0.217283	1.04546	2.25452	0.479261	4.34584	0.116056	0.154967	1.86125	0	0
198	ifna2a_250U	B cells	0.0324773	0	0	0.330001	1.81321	2.06979	0.533475	0.346013	0.00262573	0	0	1.80822	0	0.47903	0.152936	0.027758	0	0	0	3.10872	3.83553	0	2.53695	1.68555	0.208539	0	0.0103078	1.72799	0	0.270218	1.08462	2.28976	0.447783	4.36225	0.105987	0.121177	1.92648	0	0
199	ifna2a_2500U	B cells	0.0285168	0	0	0.301347	1.87236	2.03169	0.548986	0.355538	0.0888653	0	0	2.02567	0	0.485246	0.31721	0.0543599	0	0	0	3.14008	3.84681	0	2.60552	1.72562	0.258614	0	0.014746	1.81508	0	0.243968	1.08693	2.25248	0.452791	4.36462	0.110513	0.150792	1.90649	0	0
200	ifna10_25U	B cells	0.0337922	0	0	0.416139	1.96713	2.11089	0.51542	0.369644	0	0	0	1.96443	0	0.435707	0.114603	0.0576963	0	0	0	3.1468	3.8135	0	2.64392	1.83802	0.22606	0	0.0139991	1.88131	0	0.257652	1.11282	2.27168	0.47129	4.33881	0.126928	0.162443	1.90262	0	0
201	ifna10_250U	B cells	0.0384116	0	0	0.330619	1.85787	2.08847	0.564415	0.36951	0.0698363	0	0	1.98584	0	0.516105	0.303274	0.0604599	0	0	0	3.12299	3.81574	0	2.58517	1.75938	0.261266	0	0.0164947	1.79051	0	0.2632	1.09771	2.30713	0.463949	4.36161	0.10745	0.146318	1.95499	0	0
202	ifna10_2500U	B cells	0.0247533	0	0	0.259993	1.56597	2.05697	0.62674	0.357443	0.115238	0	0	1.90073	0	0.642224	0.430029	0.066442	0	0	0	3.08842	3.93247	0	2.54644	1.48174	0.30251	0	0.0146798	1.66166	0	0.277142	1.04687	2.25043	0.495636	4.37703	0.101277	0.131091	1.97213	0	0
203	ifnb_25U	B cells	0.0324105	0	0	0.316758	1.84587	2.0578	0.552171	0.360321	0.0678846	0	0	2.03025	0	0.520618	0.34922	0.0538762	0	0	0	3.1386	3.89102	0	2.59591	1.66378	0.295318	0	0.0172797	1.83083	0	0.231076	1.06246	2.28206	0.486292	4.39185	0.114591	0.14113	1.91966	0	0
204	ifnb_250U	B cells	0.0308479	0	0	0.261258	1.91585	2.03974	0.521189	0.37038	0.106496	0	0	2.11448	0	0.455023	0.325021	0.0549532	0	0	0	3.16173	3.83139	0	2.61952	1.77354	0.303075	0	0.0160419	1.85017	0	0.250406	1.09242	2.24659	0.485071	4.35534	0.123111	0.143276	1.86908	0	0
205	ifnb_2500U	B cells	0.0310358	0	0	0.210537	1.64676	2.08118	0.630042	0.38001	0.102352	0	0	1.81677	0	0.647033	0.274814	0.0685746	0	0	0	3.09999	3.91523	0	2.53641	1.55427	0.282482	0	0.0161499	1.68377	0	0.268102	1.08144	2.29938	0.490681	4.38405	0.113656	0.13444	2.01051	0	0
206	ifnw_25U	B cells	0.0332351	0	0	0.400815	1.93168	2.07403	0.515044	0.351887	0.0169666	0	0	2.00348	0	0.458207	0.208996	0.0636444	0	0	0	3.15935	3.82763	0	2.62375	1.79659	0.246791	0.000400376	0.0202208	1.87876	0	0.272062	1.14792	2.28203	0.480781	4.36648	0.118517	0.155825	1.91584	0	0
207	ifnw_250U	B cells	0.0344593	0	0	0.313458	1.782	2.1036	0.605837	0.375273	0.105141	0	0	1.96525	0	0.558341	0.362888	0.0635019	0	0	0	3.12219	3.87639	0	2.56298	1.67412	0.289369	0.00286743	0.0153133	1.74011	0	0.282142	1.11304	2.31557	0.487016	4.37907	0.11067	0.130182	1.99904	0	0
208	ifnw_2500U	B cells	0.0339469	0	0	0.274875	1.58039	2.07865	0.628517	0.346397	0.125985	0	0	1.88524	0	0.664761	0.439742	0.0608034	0	0	0	3.07794	3.90135	0	2.50223	1.49857	0.309446	0	0.0175331	1.59864	0	0.291579	1.08571	2.32664	0.513248	4.37699	0.105742	0.111253	2.01188	0	0.000385611
209	unstim	plasmablasts	0.0620346	0	0.142246	1.41764	2.70919	2.56047	0.71756	0	0	0	0	2.22401	0.12534	0.827607	1.31066	0.196939	0	0	0	3.08528	2.07788	0	1.52901	0	0.380565	0.0119744	0.0915292	0	0	3.2736	0	2.35485	0	3.62897	0.123011	4.13717	1.77959	0	0.61304
210	ifna1_25U	plasmablasts	0.105853	0	0.197726	1.31981	2.65446	2.53758	0.81777	0	0	0	0	2.8736	0.130927	1.04484	1.38298	0.235219	0	0	0	3.09763	2.24323	0	1.28404	0	0.363968	0.0201653	0.0866816	0	0	3.25998	0	2.53748	0	3.67167	0.118611	4.04836	1.89921	0	0.562594
211	ifna1_250U	plasmablasts	0.0798319	0	0.147853	1.27963	2.53768	2.55642	0.858395	0	0.0139709	0	0	3.18247	0.121404	1.01739	1.456	0.238919	0	0	0	3.07976	2.40991	0	1.4941	0	0.497263	0.0195105	0.0764485	0	0	3.25646	0	2.673	0	3.73978	0.112104	3.99358	1.93488	0	0.627025
212	ifna1_2500U	plasmablasts	0.098302	0	0.143706	1.186	2.58225	2.51016	0.946187	0	0.0204571	0	0	3.2556	0.0972941	1.33458	1.43779	0.261145	0	0	0	3.08411	2.12758	0	1.33026	0	0.592631	0	0.0941111	0	0	3.35989	0	2.62722	0	3.82629	0.111864	3.95922	2.01905	0	0.639323
213	ifna2a_25U	plasmablasts	0.109577	0	0.181353	1.29731	2.68019	2.53923	0.736483	0	0.00295117	0	0	3.16246	0.102501	0.975736	1.3866	0.214204	0	0	0	3.07543	2.06022	0	1.47127	0	0.457402	0.0375143	0.0972695	0	0	3.22377	0	2.51161	0	3.70363	0.145907	4.03069	1.79024	0	0.5142
214	ifna2a_250U	plasmablasts	0.099654	2.89222e-18	0.142979	1.20248	2.52347	2.44658	0.869545	0	0.0089317	0	0	3.15639	0.127789	1.0266	1.26878	0.194758	0	0	0	3.06918	2.12294	0	1.35797	0	0.457121	0	0.0933901	0	0	3.28933	0	2.57331	0	3.72319	0.0916283	4.04428	1.91376	0	0.59094
215	ifna2a_2500U	plasmablasts	0.116665	2.30239e-18	0.174658	1.17164	2.63086	2.55378	0.963269	0	0.0374817	0	0	3.34122	0.11329	1.07463	1.44513	0.221878	0	0	0	3.15114	2.37651	0.0065223	1.488	0	0.529682	0.0149671	0.084387	0	0	3.23897	0	2.56932	0	3.81347	0.117287	4.12532	1.9005	0	0.602034
216	ifna10_25U	plasmablasts	0.101572	2.65774e-16	0.140392	1.33255	2.71635	2.5386	0.83788	0	0.0158467	0	0	3.27856	0.143865	0.93748	1.36906	0.231724	0	0	0	3.12147	2.41674	0	1.4282	0	0.573393	0.0231921	0.101279	0	0	3.28577	0	2.51306	0	3.70244	0.142266	4.1474	1.90133	0	0.618983
217	ifna10_250U	plasmablasts	0.0780655	2.01965e-17	0.261952	1.25325	2.66789	2.55441	1.11431	0	0.0731184	0	0	3.33695	0.152449	1.21138	1.67885	0.26795	0	0	0	3.15624	2.32216	0	1.56387	0	0.575436	0.0473134	0.0903486	0	0	3.2051	0	2.73014	0	3.885	0.154105	4.12476	2.06727	0	0.646896
218	ifna10_2500U	plasmablasts	0.115322	9.49234e-17	0.199624	1.12374	2.48059	2.51551	1.0685	0	0.0726864	0	0	3.32876	0.132034	1.60271	1.5661	0.260341	0	0	0	3.05641	2.43728	0	1.44504	0	0.634091	0.0528067	0.0998562	0	0	3.2358	0	2.64115	0	3.84162	0.13588	3.97552	2.06077	0	0.515091
219	ifnb_25U	plasmablasts	0.10344	0	0.190838	1.11016	2.59177	2.51441	0.940293	0	0.00529293	0	0	3.27436	0.122663	1.22251	1.42877	0.260139	0	0	0	3.05037	2.20908	0	1.38817	0	0.535573	0.032053	0.0984495	0	0	3.35206	0	2.59488	0	3.75829	0.14617	3.97014	1.99694	0	0.519337
220	ifnb_250U	plasmablasts	0.136676	0	0.148732	1.10544	2.65357	2.58868	0.869561	0	0.0293211	0	0	3.42762	0.158816	1.01718	1.51291	0.23871	0	0	0	3.13229	2.22685	0	1.47002	0	0.627428	0.0313538	0.088937	0	0	3.27932	0	2.53371	0	3.68306	0.144701	4.16169	1.84488	0	0.63856
221	ifnb_2500U	plasmablasts	0.126478	4.81932e-17	0.174811	1.03378	2.52527	2.5356	1.05808	0	0.0727288	0	0	3.27017	0.140187	1.44122	1.48108	0.186441	0	0	0	3.05339	2.26682	0	1.43495	0	0.624203	0.0299173	0.0811596	0	0	3.31454	0	2.61706	0	3.74988	0.12587	4.01822	2.09029	0	0.58132
222	ifnw_25U	plasmablasts	0.0910346	0	0.147112	1.36495	2.61832	2.50092	0.842542	0	0.0293036	0	0	3.3353	0.114075	1.08852	1.39343	0.212385	0	0	0	3.09497	2.30552	0	1.43097	0	0.536153	0.0298049	0.0842331	0	0	3.25925	0	2.53986	0	3.71683	0.132285	4.02228	1.88846	0	0.623238
223	ifnw_250U	plasmablasts	0.106691	2.67959e-16	0.171854	1.19152	2.55122	2.52189	1.11108	0	0.0559538	0	0	3.35165	0.123047	1.31973	1.62031	0.184019	0	0	0	3.04844	2.08162	0	1.47298	0	0.626219	0.0492599	0.0774691	0	0	3.36797	0	2.74537	0	3.85174	0.146039	4.03401	2.09009	0	0.463788
224	ifnw_2500U	plasmablasts	0.10454	2.5558e-15	0.199937	1.18785	2.39416	2.40955	1.03729	0	0.0630287	0	0	3.248	0.140859	1.50558	1.47987	0.154906	0	0	0	3.03822	2.22871	0	1.26006	0	0.655956	0.0363193	0.0889515	0	0	3.26931	0	2.6045	0	3.8166	0.115276	3.96209	2.05162	0	0.666809
225	unstim	classical monocytes	0.0762403	5.75803	0.0218296	0.237894	2.09478	2.06097	1.20207	0	0	0.506458	0.178739	2.71676	0.167402	0.996677	0.178027	0.066943	0	0	2.53532	0.139445	3.66246	0.0900875	0	0	0.238344	2.75658	0.0682584	0	0	0	0	2.98997	0	4.29184	0.161894	1.18823	2.73276	0	0
226	ifna1_25U	classical monocytes	0.0676697	5.81508	0.00944837	0.215283	1.9885	2.11451	1.2523	0	0	0.439852	0.0803978	2.79883	0.161441	1.41243	0.175449	0.00355175	0	0	2.47283	0.126782	3.8088	0.0573287	0	0	0.219581	2.81605	0.0594021	0	0	0	0	3.21979	0	4.388	0.243696	1.11319	2.80932	0	0
227	ifna1_250U	classical monocytes	0.067476	5.77337	0.0115836	0.179397	1.94651	2.15801	1.2719	0	0	0.369324	0.179767	3.05635	0.144834	1.37157	0.199111	0.151864	0	1.78943e-06	2.34119	0.128617	3.68118	0.0820671	0	0	0.245172	2.74747	0.0695593	0	0	0	0	3.11648	0	4.32203	0.172344	1.06741	2.87643	0	0
228	ifna1_2500U	classical monocytes	0.0738532	5.80477	0.00872543	0.097834	1.86437	2.14088	1.29323	0	0.0636299	0.372844	0.112643	3.12893	0.136901	1.72667	0.176092	0.117531	0	1.63978e-06	2.31192	0.106892	3.76767	0.0742887	0	0	0.239371	2.78891	0.0741121	0	0	0	0	3.18957	0	4.40315	0.15317	0.990013	2.96495	0	0
229	ifna2a_25U	classical monocytes	0.071609	5.79875	0.0152588	0.191999	2.04525	2.03215	1.23202	0	0	0.42824	0.107772	3.06257	0.151203	1.23126	0.147332	0.0381691	0	0	2.4822	0.121863	3.72743	0.093924	0	0	0.211081	2.76438	0.0629839	0	0	0	0	3.12475	0	4.31569	0.197558	1.10062	2.77323	0	0
230	ifna2a_250U	classical monocytes	0.0710301	5.76185	0.0158001	0.121128	1.94506	2.12335	1.27182	0	0.0412645	0.367113	0.128336	3.17221	0.140231	1.58603	0.165794	0.128989	0	0	2.41034	0.123167	3.67584	0.0819226	0	0	0.245002	2.75478	0.0765735	0	0	0	0	3.18559	0	4.36012	0.157881	1.07252	2.92703	0	0
231	ifna2a_2500U	classical monocytes	0.0696195	5.85103	0	0.0441874	2.01363	2.03593	1.22401	0	0.0919726	0.362225	0.116937	3.30823	0.148756	1.44017	0.125308	0.102309	0	0	2.59867	0.115534	3.73754	0.0667967	0	0	0.229713	2.7934	0.0704567	0	0	0	0	3.11244	0	4.34827	0.12618	1.1431	2.84704	0	0
232	ifna10_25U	classical monocytes	0.0820621	5.81391	0.0253332	0.178352	2.09398	2.05445	1.28654	0	0	0.375646	0.114564	3.29621	0.144082	1.20412	0.169488	0.115291	0	0	2.56329	0.125622	3.64581	0.0984133	0	0	0.225918	2.74047	0.0726715	0	0	0	0	3.10774	0	4.25833	0.165308	1.1877	2.77534	0	0
233	ifna10_250U	classical monocytes	0.0723848	5.86612	0.0163079	0.0716501	1.96286	2.07851	1.23784	0	0.0770291	0.353508	0.134413	3.29172	0.134974	1.46521	0.151552	0.0889425	0	0	2.44357	0.11609	3.62461	0.0785508	0	0	0.220548	2.74062	0.0759193	0	0	0	0	3.15031	0	4.32235	0.147732	1.10596	2.90202	0	0
234	ifna10_2500U	classical monocytes	0.0697715	5.80608	0.000546773	0.0291858	1.70755	2.06565	1.29952	0	0.125941	0.350261	0.096823	3.21175	0.148806	1.94852	0.174827	0.0913612	0	1.89857e-06	2.66433	0.0926551	3.8643	0.0650155	0	0	0.236378	2.85544	0.0704973	0	0	0	0	3.12744	0	4.44089	0.13717	1.10845	3.00459	0	0
235	ifnb_25U	classical monocytes	0.0779611	5.78431	0.00425781	0.156861	1.98508	2.07308	1.29043	0	0.0190179	0.356143	0.0914199	3.25632	0.145118	1.58768	0.168655	0.065641	0	0	2.4476	0.12611	3.73525	0.0789033	0	0	0.211389	2.79564	0.0718968	0	0	0	0	3.18551	0	4.37477	0.164406	1.07093	2.83508	0	0
236	ifnb_250U	classical monocytes	0.0821521	5.73971	0.0118619	0.0967595	2.0955	2.08593	1.21649	0	0.0754684	0.391617	0.183465	3.40605	0.164275	1.11318	0.213592	0.23166	0	0	2.54935	0.137668	3.68971	0.113687	0	0	0.254873	2.78376	0.0806607	0	0	0	0	2.97106	0	4.30419	0.128749	1.16543	2.78358	0	0
237	ifnb_2500U	classical monocytes	0.0757396	5.79388	0.00504453	0.0604751	1.77129	2.09128	1.30031	0	0.111928	0.322719	0.0957584	3.19563	0.143281	1.99367	0.180444	0.120774	0	5.74585e-06	2.49735	0.106298	3.73559	0.071603	0	0	0.24726	2.80343	0.0719262	0	0	0	0	3.20242	0	4.39985	0.135788	1.05977	3.00685	0	0
238	ifnw_25U	classical monocytes	0.0747649	5.8154	0.0126041	0.155776	2.05269	2.04456	1.28012	0	0.0238159	0.385419	0.096512	3.32495	0.149564	1.30099	0.154515	0.0747388	0	0	2.51444	0.140386	3.68077	0.0910679	0	0	0.219486	2.75476	0.0689314	0	0	0	0	3.13705	0	4.30432	0.157494	1.15855	2.79315	0	0
239	ifnw_250U	classical monocytes	0.0757855	5.85317	0.012191	0.0491667	1.89183	2.12439	1.27327	0	0.118093	0.354066	0.0784313	3.28656	0.141225	1.67764	0.179159	0.0492873	0	2.20651e-07	2.40215	0.114065	3.69002	0.0764754	0	0	0.220862	2.74738	0.0695499	0	0	0	0	3.18088	0	4.36745	0.166432	1.05693	2.96828	0	0
240	ifnw_2500U	classical monocytes	0.073868	5.78696	0.00937702	0.0142093	1.71167	2.12573	1.29392	0	0.146089	0.33461	0.0817709	3.22105	0.143923	2.06431	0.197549	0.116488	0	3.63207e-06	2.33755	0.101148	3.75217	0.069781	0	0	0.226996	2.78488	0.0734481	0	0	0	0	3.2367	0	4.43288	0.176926	0.983865	3.05306	0	0
241	unstim	int monocytes	4.62326	3.32536	0.100265	1.27961	2.83624	2.82862	2.02401	0	0	0.710727	0	2.91202	1.85828	1.08267	0.341865	0.247231	0	5.2016e-06	0.89968	1.67514	3.82867	0.627004	0	0	0.642176	3.79505	0.112573	0	0	0	0	3.06862	0	4.93644	0.150202	0.19976	2.91303	0	0
242	ifna1_25U	int monocytes	4.38422	3.24098	0.071069	1.22524	2.75842	2.84614	2.10996	0	0	0.683407	0	3.09594	1.86692	1.30434	0.261329	0.297736	0	1.33017e-05	0.710123	1.78696	3.87869	0.560717	0	0	0.621446	3.80955	0.119512	0	0	0	0	3.16738	0	4.98853	0.138558	0.159645	2.97334	0	0
243	ifna1_250U	int monocytes	4.53072	3.27756	0.070916	1.04724	2.65708	2.82022	2.07485	0	0.0384969	0.620459	0.00354548	3.39466	1.58012	1.34609	0.414917	0.443141	0	0.00334448	0.652047	1.57566	3.81355	0.536133	0	0	0.640656	3.78365	0.112777	0	0	0	0	3.20433	0	4.89567	0.120255	0.165977	2.99854	0	0
244	ifna1_2500U	int monocytes	4.25625	3.36631	0.0574991	0.883594	2.5414	2.79516	2.20939	0	0.158382	0.59778	0	3.45092	1.60455	1.63414	0.447188	0.458501	0	1.3149e-05	0.70659	1.67516	3.76793	0.478613	0	0	0.61928	3.78005	0.126084	0	0	0	0	3.31754	0	4.94047	0.145195	0.179661	3.07029	0	0
245	ifna2a_25U	int monocytes	4.3747	3.41391	0.0752703	1.19032	2.74853	2.75329	2.07431	0	0.0217662	0.718914	0	3.39203	1.67927	1.23032	0.28631	0.332481	0	1.7686e-05	0.767603	1.72561	3.88435	0.647795	0	0	0.615759	3.83233	0.100223	0	0	0	0	3.08961	0	4.93628	0.155392	0.216218	2.8893	0	0
246	ifna2a_250U	int monocytes	4.31209	3.35338	0.0635633	0.93295	2.53848	2.75705	2.03062	0	0.126142	0.592762	0	3.44306	1.563	1.48495	0.357099	0.385745	0	7.84049e-06	0.71374	1.71146	3.79181	0.488667	0	0	0.590851	3.7957	0.14457	0	0	0	0	3.26556	0	4.90075	0.130323	0.169675	2.97996	0	0
247	ifna2a_2500U	int monocytes	4.2319	3.29568	0.0525403	0.853114	2.65753	2.7355	2.05837	0	0.23198	0.607256	0	3.65589	1.6018	1.38486	0.440859	0.420814	0	7.79709e-06	0.837972	1.83264	3.74429	0.546283	0	0	0.529392	3.83734	0.133406	0	0	0	0	3.18496	0	4.93757	0.11931	0.201628	2.95197	0	0
248	ifna10_25U	int monocytes	4.4197	3.31925	0.0984178	1.20492	2.81709	2.80412	2.18897	0	0.0758386	0.765108	0	3.58767	1.76608	1.25248	0.368305	0.44402	0	8.85597e-06	0.9261	1.83249	3.78075	0.647946	0	0	0.616724	3.812	0.117702	0	0	0	0	3.17682	0	4.95395	0.189455	0.232971	2.91448	0	0
249	ifna10_250U	int monocytes	4.38847	3.44296	0.0679246	0.87762	2.65203	2.78795	2.07775	0	0.200112	0.576336	0	3.63381	1.67155	1.44299	0.439566	0.495417	0	7.25025e-06	0.773827	1.732	3.7451	0.506186	0	0	0.560471	3.75975	0.139708	0	0	0	0	3.21935	0	4.88481	0.124865	0.191036	3.03312	0	0
250	ifna10_2500U	int monocytes	4.23805	3.34803	0.033125	0.685782	2.33075	2.76098	2.04182	0	0.292642	0.530753	0	3.57412	1.56682	1.61215	0.590153	0.519083	0	2.01393e-05	0.83289	1.67161	3.85509	0.498621	0	0	0.612824	3.84654	0.135042	0	0	0	0	3.19135	0	4.90852	0.121009	0.149392	3.07728	0	0
251	ifnb_25U	int monocytes	4.35236	3.38533	0.059081	0.945577	2.60642	2.70471	2.06415	0	0.148351	0.684405	0	3.57147	1.61407	1.41965	0.380965	0.433001	0	1.41073e-05	0.783695	1.71557	3.77708	0.527563	0	0	0.518262	3.83381	0.119294	0	0	0	0	3.18168	0	4.92551	0.143144	0.158109	2.90204	0	0
252	ifnb_250U	int monocytes	4.43155	3.27285	0.0503911	0.982797	2.65842	2.75543	2.05335	0	0.174682	0.68383	0	3.69935	1.64196	1.20608	0.533749	0.529795	0	9.39511e-06	0.871722	1.7448	3.76684	0.567448	0	0	0.630363	3.80429	0.1202	0	0	0	0	3.10285	0	4.87544	0.123173	0.210359	2.88767	0	0
253	ifnb_2500U	int monocytes	4.26109	3.35801	0.0468501	0.736444	2.40295	2.80404	2.10194	0	0.213623	0.51811	0	3.41573	1.52032	1.63053	0.434505	0.430123	0	0.00451689	0.809138	1.65636	3.7427	0.494464	0	0	0.611972	3.7865	0.154435	0	0	0	0	3.22095	0	4.93759	0.130057	0.238666	3.06068	0	0
254	ifnw_25U	int monocytes	4.36794	3.25535	0.0922639	1.17198	2.7793	2.80411	2.17947	0	0.120942	0.707252	0	3.62311	1.78644	1.36592	0.416246	0.475538	0	8.19263e-06	0.805437	1.78398	3.80294	0.631939	0	0	0.597627	3.80282	0.136512	0	0	0	0	3.21051	0	4.95786	0.148741	0.205338	2.93554	0	0
255	ifnw_250U	int monocytes	4.29003	3.37598	0.0417621	0.781094	2.49011	2.73751	2.02593	0	0.29877	0.554202	0	3.60366	1.43186	1.43072	0.483394	0.451309	0	1.21101e-05	0.745627	1.78308	3.72034	0.491832	0	0	0.624092	3.77247	0.138524	0	0	0	0	3.18739	0	4.92807	0.128599	0.228784	3.01331	0	0
256	ifnw_2500U	int monocytes	4.22108	3.35287	0.0357002	0.655109	2.34422	2.77299	2.07702	0	0.34448	0.511309	0	3.53248	1.42452	1.73212	0.565343	0.460229	0	1.76079e-05	0.644915	1.60406	3.78792	0.411231	0	0	0.617785	3.7688	0.130169	0	0	0	0	3.27258	0	4.91692	0.0999829	0.155855	3.07378	0	0
257	unstim	alt monocytes	5.17143	0.494667	0.108531	1.19736	2.63943	2.74611	1.86056	0	0	0.824349	0	2.79742	2.5199	0.971166	0.33507	0.265554	0	0	0.0667119	3.07418	3.04051	0.701836	0	0	0.560273	3.45036	0.0979979	0	0	0	0	2.98051	0	4.634	0.139747	0	2.76516	0	0
258	ifna1_25U	alt monocytes	5.08647	0.502408	0.0653479	1.14321	2.63379	2.79604	1.92948	0	0	0.761731	0	3.01269	2.54066	1.16041	0.326156	0.268503	0	0	0.0354395	3.05313	3.15529	0.659533	0	0	0.534454	3.52383	0.0877849	0	0	0	0	3.0247	0	4.71184	0.123289	0	2.83613	0	0
259	ifna1_250U	alt monocytes	5.03423	0.515656	0.0749614	1.1345	2.58922	2.84058	2.00549	0	0.0108156	0.778023	0	3.35956	2.50364	1.35658	0.466903	0.357909	0	3.30166e-06	0.0445479	3.0341	3.09021	0.640134	0	0	0.574168	3.50231	0.0933183	0	0	0	0	3.19364	0	4.6852	0.138552	0	2.91191	0	0
260	ifna1_2500U	alt monocytes	4.94224	0.482812	0.0632428	1.00142	2.45322	2.83311	2.1191	0	0.155145	0.785868	0	3.42958	2.45686	1.44703	0.524836	0.397543	0	4.5397e-06	0.0177122	3.01271	3.15921	0.647203	0	0	0.534408	3.52951	0.103558	0	0	0	0	3.19631	0	4.73169	0.11959	0	2.9727	0	0
261	ifna2a_25U	alt monocytes	5.06407	0.519493	0.0782874	1.164	2.61161	2.74941	1.98744	0	0	0.821803	0	3.36207	2.51931	1.09688	0.338224	0.290403	0	0	0.0280111	3.06806	3.10181	0.685936	0	0	0.5192	3.51922	0.0943135	0	0	0	0	3.04324	0	4.70942	0.134974	0	2.83136	0	0
262	ifna2a_250U	alt monocytes	4.98828	0.475271	0.0661873	1.04014	2.52294	2.79688	2.02926	0	0.129967	0.769495	0	3.41458	2.46015	1.28435	0.397164	0.344171	0	4.22579e-06	0.0182918	3.02118	3.1211	0.602845	0	0	0.554319	3.52685	0.102581	0	0	0	0	3.15131	0	4.71358	0.118204	0	2.88401	0	0
263	ifna2a_2500U	alt monocytes	4.99844	0.523832	0.0628026	0.973377	2.59779	2.75937	2.04258	0	0.223621	0.797609	0	3.58661	2.51541	1.22399	0.522146	0.39818	0	0	0.0533844	3.04419	3.18435	0.700974	0	0	0.571472	3.57568	0.107502	0	0	0	0	3.0965	0	4.72902	0.125271	0	2.84868	0	0
264	ifna10_25U	alt monocytes	5.08159	0.505299	0.114715	1.17898	2.64857	2.75284	2.0256	0	0.0855195	0.848608	0	3.52001	2.52303	1.10674	0.404519	0.345133	0	0	0.0673226	3.10278	3.08694	0.726372	0	0	0.55345	3.51749	0.0999031	0	0	0	0	3.0764	0	4.67488	0.142526	0	2.81255	0	0
265	ifna10_250U	alt monocytes	5.05216	0.553484	0.103878	0.990342	2.5233	2.77322	2.05232	0	0.210554	0.762456	0	3.53974	2.51705	1.30388	0.529541	0.373286	0	6.68937e-07	0.0275199	3.00996	3.06593	0.65928	0	0	0.589832	3.51256	0.0980182	0	0	0	0	3.11522	0	4.66072	0.12416	0	2.91865	0	0
266	ifna10_2500U	alt monocytes	4.99347	0.50471	0.0289353	0.898731	2.35408	2.82664	2.13775	0	0.307811	0.823821	0	3.42476	2.49779	1.5592	0.696257	0.458217	0	6.59607e-06	0.0171705	3.00307	3.23807	0.698084	0	0	0.594375	3.6032	0.109725	0	0	0	0	3.18683	0	4.74704	0.110721	0	2.98419	0	0
267	ifnb_25U	alt monocytes	5.02835	0.491052	0.0506622	1.04409	2.56537	2.75183	2.05424	0	0.137023	0.743921	0	3.45563	2.49423	1.30625	0.447576	0.391208	0	0	0.0165317	3.05179	3.15114	0.62784	0	0	0.526849	3.54779	0.101375	0	0	0	0	3.11691	0	4.71205	0.124046	0	2.85743	0	0
268	ifnb_250U	alt monocytes	5.06593	0.514716	0.0914847	1.06553	2.63476	2.73929	2.05242	0	0.168063	0.839476	0	3.66216	2.49825	1.18426	0.604791	0.404735	0	2.52545e-07	0.0436426	3.05795	3.12673	0.695943	0	0	0.599621	3.55143	0.110293	0	0	0	0	3.10134	0	4.73067	0.142186	0	2.83361	0	0
269	ifnb_2500U	alt monocytes	4.98727	0.444184	0.0426671	0.902775	2.38565	2.83599	2.09996	0	0.229854	0.745264	0	3.35906	2.4663	1.52065	0.54064	0.42791	0	3.55764e-06	0.0166687	2.99242	3.18215	0.650273	0	0	0.548762	3.53418	0.0989611	0	0	0	0	3.15677	0	4.71369	0.104125	0	2.97122	0	0
270	ifnw_25U	alt monocytes	5.04719	0.562499	0.0926335	1.17774	2.64758	2.76782	2.05328	0	0.123836	0.842841	0	3.56189	2.55053	1.20585	0.494024	0.382568	0	0	0.0644049	3.06592	3.11796	0.73655	0	0	0.558204	3.54286	0.123067	0	0	0	0	3.11644	0	4.70877	0.136053	0	2.83994	0	0
271	ifnw_250U	alt monocytes	4.98579	0.516948	0.0720162	1.02509	2.50434	2.82378	2.11089	0	0.294232	0.776076	0	3.50749	2.47742	1.38931	0.588017	0.420907	0	3.98974e-06	0.0460725	3.02697	3.15614	0.64765	0	0	0.576463	3.52273	0.099805	0	0	0	0	3.17977	0	4.72383	0.113072	0	2.95693	0	0
272	ifnw_2500U	alt monocytes	4.93796	0.493946	0.0348611	0.888979	2.25793	2.83302	2.08793	0	0.296747	0.74417	0	3.4239	2.39657	1.60918	0.666686	0.369371	0	6.01999e-06	0.0210478	2.95616	3.18144	0.582171	0	0	0.594893	3.53673	0.0944629	0	0	0	0	3.19583	0	4.71534	0.116539	0	2.9617	0	0
273	unstim	cDC	0.108519	0.128529	0.158646	0.630827	2.50981	2.76492	1.7376	0	0	1.6763	0	2.73822	1.15995	1.26845	0.686254	0.477636	0	0	0.0422456	0.743712	5.12093	0.898733	0	0.185214	0.521213	3.52348	0.0885156	0	0	0	2.91724	3.2176	0	3.96874	0.448388	1.89573	2.49716	0	0.291737
274	ifna1_25U	cDC	0.071487	0.114144	0.136788	0.625861	2.45444	2.81262	1.7121	0	0	1.64616	0	2.8999	1.04436	1.39955	0.70122	0.601558	0	0	0.0339148	0.813644	5.16506	0.822468	0	0.134351	0.528099	3.51909	0.0734632	0	0	0	2.75951	3.30428	0	4.00814	0.628627	1.89204	2.56358	0	0.307034
275	ifna1_250U	cDC	0.0861264	0.123339	0.145347	0.519574	2.43685	2.85045	1.7618	0	0.0447132	1.47782	0	3.09126	1.04597	1.49812	0.666211	0.703871	0	2.48466e-06	0.0374114	0.805851	5.18492	0.813338	0	0.175903	0.545398	3.54328	0.0833313	0	0	0	2.7567	3.28937	0	3.9928	0.606687	1.8826	2.62538	0	0.311277
276	ifna1_2500U	cDC	0.0845217	0.135548	0.10435	0.387567	2.30495	2.87536	1.69924	0	0.152482	1.26334	0	3.07806	0.960357	1.60368	0.564534	0.814044	0	5.16004e-06	0.0272036	0.722166	5.22931	0.793157	0	0.134792	0.49106	3.58522	0.0909115	0	0	0	2.87092	3.29478	0	4.06463	0.695517	1.7618	2.63869	0	0.230744
277	ifna2a_25U	cDC	0.105621	0.116898	0.191295	0.600914	2.57221	2.69819	1.704	0	0.00945986	1.51784	0	3.10369	1.06709	1.38875	0.657766	0.640697	0	1.81371e-06	0.0460274	0.786233	5.11688	0.824562	0	0.125111	0.485491	3.49394	0.100898	0	0	0	2.79219	3.27732	0	4.01489	0.47211	1.88992	2.57437	0	0.322356
278	ifna2a_250U	cDC	0.0840016	0.135975	0.147161	0.449812	2.40081	2.80562	1.71383	0	0.11554	1.37638	0	3.10188	1.01487	1.54198	0.516006	0.690379	0	1.07763e-06	0.019069	0.71194	5.17191	0.799991	0	0.150893	0.504865	3.56248	0.0944386	0	0	0	2.77937	3.33046	0	3.98893	0.707752	1.87301	2.66264	0	0.241313
279	ifna2a_2500U	cDC	0.0993272	0.151042	0.16864	0.329596	2.46833	2.83996	1.72188	0	0.211484	1.41321	0	3.28991	1.08711	1.48451	0.571191	0.795099	0	8.42867e-06	0.074229	0.762511	5.20987	0.870673	0	0.152487	0.478384	3.55996	0.111061	0	0	0	2.86331	3.31106	0	4.08905	0.646824	1.9841	2.64022	0	0.272706
280	ifna10_25U	cDC	0.0887056	0.119514	0.179407	0.590369	2.60438	2.80966	1.72621	0	0.0911443	1.5199	0	3.2795	1.09055	1.33479	0.700173	0.723828	0	0	0.0708595	0.833662	5.12656	0.936205	0	0.163743	0.51123	3.54587	0.103201	0	0	0	2.90236	3.28461	0	3.97253	0.566792	1.99839	2.61829	0	0.370774
281	ifna10_250U	cDC	0.0809742	0.176229	0.172378	0.367497	2.36821	2.76849	1.69153	0	0.16865	1.4679	0.0113599	3.25472	0.998819	1.48484	0.519993	0.918353	0	1.25153e-06	0.0556671	0.775476	5.10256	0.801404	0	0.183752	0.491476	3.52103	0.112369	0	0	0	2.78288	3.32805	0	3.94195	0.716924	1.88201	2.61541	0	0.291955
282	ifna10_2500U	cDC	0.115114	0.146949	0.11555	0.208685	2.16398	2.86101	1.72713	0	0.231275	1.37393	0	3.26826	1.04578	1.71917	0.675559	0.790888	0	2.70333e-07	0.0741862	0.696828	5.31185	0.781043	0	0.153593	0.50401	3.6021	0.0813873	0	0	0	2.84205	3.26227	0	4.13867	0.746238	1.85616	2.71054	0	0.275307
283	ifnb_25U	cDC	0.088607	0.117933	0.138801	0.482539	2.44913	2.84114	1.7041	0	0.138782	1.47149	0	3.29626	1.00083	1.56192	0.685523	0.724683	0	2.59139e-06	0.0461829	0.845344	5.14901	0.798939	0	0.118081	0.519301	3.51276	0.0626394	0	0	0	2.76604	3.29296	0	4.02329	0.618238	1.80137	2.56667	0	0.264312
284	ifnb_250U	cDC	0.113706	0.137551	0.140778	0.364789	2.51129	2.72966	1.66639	0	0.201152	1.44941	0	3.42371	1.06994	1.2904	0.641074	0.735919	0	0	0.0346451	0.81676	5.15821	0.912253	0	0.148947	0.536125	3.52231	0.0936676	0	0	0	2.86969	3.18077	0	4.00353	0.493618	1.89917	2.55852	0	0.219618
285	ifnb_2500U	cDC	0.097181	0.150444	0.0886793	0.27327	2.25528	2.89011	1.82086	0	0.234827	1.2828	0	3.20729	1.06469	1.79615	0.565159	0.737635	0	9.10598e-06	0.0474	0.788855	5.24096	0.791873	0	0.126278	0.539597	3.64584	0.0920847	0	0	0	2.79188	3.344	0	4.14499	0.765735	1.87793	2.76297	0	0.244401
286	ifnw_25U	cDC	0.0869967	0.127819	0.162481	0.484023	2.53261	2.76791	1.73084	0	0.128657	1.49382	0	3.32082	1.03831	1.45645	0.597827	0.649578	0	0	0.0353694	0.782577	5.13413	0.869346	0	0.162275	0.520981	3.54908	0.0970695	0	0	0	2.82165	3.26425	0	3.9865	0.57882	1.91418	2.59495	0	0.322842
287	ifnw_250U	cDC	0.101501	0.136513	0.104482	0.332628	2.38288	2.92895	1.81097	0	0.254912	1.40404	0	3.25504	1.05946	1.70463	0.681152	0.665688	0	1.36679e-05	0.0238293	0.778208	5.15465	0.794132	0	0.145088	0.543137	3.55875	0.0915225	0	0	0	2.74101	3.41189	0	4.07347	0.896322	1.87671	2.71737	0	0.304201
288	ifnw_2500U	cDC	0.0928002	0.156866	0.11071	0.248614	2.20358	2.88295	1.79344	0	0.30277	1.31729	0	3.2868	1.07962	1.91378	0.689983	0.678802	0	1.16413e-05	0.0250117	0.757705	5.2331	0.802511	0	0.126123	0.514234	3.60797	0.106541	0	0	0	2.77057	3.38983	0	4.13423	1.05365	1.80144	2.80954	0	0.26389
289	unstim	pDC	0.0664469	1.22793e-16	0.0466772	1.97826	2.82943	2.63408	1.19125	0.104013	0	1.35988	0	2.86625	4.45463	0.797241	1.28069	0.0408955	0	0	0	2.56138	3.53286	2.37138	0	0	0.407191	0.0279581	0.0669659	0	0	0	0	2.83875	0	3.30029	0.0991063	1.42338	2.7765	0	3.44092
290	ifna1_25U	pDC	0.0618739	5.40151e-16	0.0686837	2.03759	2.81385	2.71131	1.5178	0.0809658	0	1.3375	0	3.27908	4.51072	1.09099	0.826403	0.0618494	0	0	0	2.65352	3.63501	2.45063	0	0	0.421494	0.0454542	0.0861522	0	0	0	0	3.02384	0	3.44812	0.150635	1.39584	2.92832	0	3.43004
291	ifna1_250U	pDC	0.0635547	1.20614e-15	0.105819	1.97005	2.76417	2.74293	1.59788	0.11698	0.0440296	1.32679	0	3.40632	4.48162	1.164	0.661276	0.0952897	0	0	0	2.59317	3.58558	2.48003	0	0	0.449719	0.0487002	0.0779527	0	0	0	0	3.07706	0	3.45063	0.142676	1.32424	2.95266	0	3.43462
292	ifna1_2500U	pDC	0.0672705	3.35236e-15	0.0859977	1.95972	2.67914	2.80194	1.73647	0.0848426	0.102643	1.4186	0	3.50888	4.49579	1.42462	0.818295	0.142264	0	0	0	2.63413	3.70054	2.49635	0	0	0.469141	0.0652396	0.0732722	0	0	0	0	3.16255	0	3.60762	0.22013	1.37556	3.09797	0	3.42489
293	ifna2a_25U	pDC	0.0698901	1.13645e-15	0.0819194	2.04986	2.84363	2.71171	1.52057	0.105238	0	1.40692	0	3.40968	4.53368	1.19717	0.734638	0.123044	0	0	0	2.63607	3.72458	2.52932	0	0	0.428289	0.0638136	0.0803423	0	0	0	0	3.04682	0	3.48043	0.191783	1.50047	2.91088	0	3.40502
294	ifna2a_250U	pDC	0.0809508	1.61442e-15	0.0857819	1.95673	2.75682	2.75121	1.65539	0.0754518	0.0957696	1.39416	0	3.48419	4.5354	1.23239	0.654167	0.10774	0	0	0	2.61714	3.67473	2.47229	0	0	0.452875	0.0657483	0.0789092	0	0	0	0	3.11823	0	3.57599	0.154209	1.37881	3.01455	0	3.43669
295	ifna2a_2500U	pDC	0.074539	3.2451e-15	0.0750421	1.91795	2.83074	2.72376	1.66204	0.102201	0.14872	1.46545	0	3.71756	4.57717	1.31074	0.824724	0.144693	0	0	0	2.63605	3.72331	2.50064	0	0	0.4993	0.0617888	0.0675845	0	0	0	0	3.09701	0	3.5588	0.152127	1.4824	3.00909	0	3.44457
296	ifna10_25U	pDC	0.0777704	1.74149e-15	0.102564	2.04549	2.89058	2.71377	1.59236	0.123376	0.0768649	1.44398	0	3.57114	4.56747	1.22153	0.669893	0.139391	0	0	0	2.64994	3.71194	2.51892	0	0	0.453657	0.0694147	0.063457	0	0	0	0	3.0613	0	3.48316	0.187837	1.57506	2.93107	0	3.42766
297	ifna10_250U	pDC	0.0808724	1.9481e-15	0.0857748	1.88195	2.75281	2.70216	1.60854	0.122679	0.15767	1.45946	0	3.69193	4.53626	1.25365	0.875099	0.128323	0	0	0	2.63334	3.64901	2.52678	0	0	0.519447	0.0658119	0.0921381	0	0	0	0	3.10674	0	3.51672	0.146967	1.43548	3.02875	0	3.47184
298	ifna10_2500U	pDC	0.0666854	1.85605e-15	0.0562557	1.81293	2.49806	2.7657	1.7031	0.103485	0.181258	1.39403	0	3.71665	4.55023	1.44453	0.99724	0.132934	0	0	0	2.64966	3.71136	2.55334	0	0	0.517059	0.0453372	0.0779435	0	0	0	0	3.11078	0	3.68741	0.185739	1.44633	3.05559	0	3.42449
299	ifnb_25U	pDC	0.087251	1.69124e-15	0.0839102	1.99779	2.7927	2.72332	1.65288	0.108322	0.0656721	1.39839	0	3.47406	4.55425	1.36604	0.7317	0.0981999	0	0	0	2.64733	3.69631	2.53065	0	0	0.45163	0.0545627	0.0911851	0	0	0	0	3.1495	0	3.58122	0.201234	1.4813	3.00696	0	3.51606
300	ifnb_250U	pDC	0.0808768	1.20026e-15	0.0646255	2.03798	2.8997	2.77722	1.61224	0.104597	0.110802	1.43931	0	3.70806	4.58704	1.18037	0.753173	0.105849	0	0	0	2.6593	3.73037	2.53116	0	0	0.486642	0.0550797	0.0701792	0	0	0	0	3.07732	0	3.56069	0.137398	1.53337	2.96566	0	3.44094
301	ifnb_2500U	pDC	0.0768924	3.34666e-15	0.0618073	1.90012	2.54962	2.77874	1.73447	0.127138	0.118126	1.41849	0	3.46873	4.50387	1.4417	0.799455	0.157068	0	0	0	2.62898	3.65672	2.50879	0	0	0.502714	0.0531177	0.0824082	0	0	0	0	3.10538	0	3.61008	0.194262	1.34149	3.06377	0	3.4374
302	ifnw_25U	pDC	0.0890953	1.73079e-15	0.0970651	2.05269	2.8983	2.75338	1.62389	0.0897524	0.0967556	1.50275	0	3.66259	4.59754	1.23403	0.754571	0.117374	0	0	0	2.64628	3.72057	2.53056	0	0	0.472093	0.064084	0.0794951	0	0	0	0	3.10942	0	3.55272	0.209143	1.57418	2.95787	0	3.44186
303	ifnw_250U	pDC	0.0876635	3.09374e-15	0.0971429	1.93201	2.69964	2.77676	1.74817	0.148459	0.178363	1.43721	0	3.73436	4.51431	1.36689	0.966818	0.142335	0	0	0	2.60408	3.69461	2.52081	0	0	0.513938	0.0798669	0.088498	0	0	0	0	3.13036	0	3.60189	0.17055	1.42618	3.09802	0	3.48725
304	ifnw_2500U	pDC	0.0776335	4.56936e-15	0.0651536	1.88468	2.49215	2.77148	1.7222	0.0865208	0.206022	1.37292	0	3.68275	4.5326	1.44861	1.03734	0.140613	0	0	0	2.63532	3.6718	2.49352	0	0	0.54877	0.0690899	0.0826272	0	0	0	0	3.16299	0	3.64741	0.225304	1.39402	3.1136	0	3.43629
305	unstim	basophils	0.0478162	0	0.150275	0.620707	1.42615	1.33546	0.468622	0	0	0	1.03321	2.00829	4.14632	0.319581	0.386537	0.0700203	0	0	1.21875	0.0707901	0.0178848	0	0	0	0.567815	0.417992	0.0190412	0	0	0	0	2.03027	0	3.11073	0.0946976	2.66337	2.75515	0	0
306	ifna1_25U	basophils	0.0200807	0	0.0263273	0.53872	1.34349	1.42003	0.563804	0	0	0	0.672656	1.84945	4.28953	0.316598	0.350673	0.0439634	0	0	1.28184	0.0394935	0.00985169	0	0	0	0.285874	0.44984	0.0255286	0	0	0	0	2.08455	0	3.18259	0.108161	2.71911	2.81874	0	0
307	ifna1_250U	basophils	0.0204616	0	0.0166927	0.503937	1.3785	1.39951	0.558462	0	0	0	0.924409	2.15483	4.22038	0.234293	0.559623	0.0395816	0	0	1.22761	0.0178981	0.0129168	0	0	0	0.577143	0.467514	0.0498988	0	0	0	0	2.02629	0	3.14139	0.0441324	2.6402	2.83383	0	0
308	ifna1_2500U	basophils	0.0201822	0	0	0.494837	1.16432	1.43138	0.575818	0	0	0	0.698906	1.63718	4.26809	0.246545	0.469818	0.0389403	0	0	1.18324	0.00172731	0	0	0	0	0.314792	0.384071	0.0535612	0	0	0	0	1.89623	0	3.13983	0.115052	2.55183	2.79106	0	0
309	ifna2a_25U	basophils	0.0149476	0	0.0777063	0.617162	1.40685	1.30757	0.57264	0	0	0	0.829808	2.41436	4.20413	0.314695	0.534276	0.0459127	0	0	1.23462	0.0835491	0.048235	0	0	0	0.400257	0.426477	0.0387701	0	0	0	0	2.04431	0	3.1047	0.0838439	2.68876	2.81489	0	0
310	ifna2a_250U	basophils	0.0485166	0	0.0328092	0.484381	1.30614	1.44121	0.533408	0	0	0	0.758285	1.95131	4.33381	0.28719	0.612033	0.0311164	0	0	1.23376	0.0222774	0.007997	0	0	0	0.399936	0.432088	0.0394808	0	0	0	0	2.06067	0	3.25623	0.101113	2.76315	2.86933	0	0
311	ifna2a_2500U	basophils	0.0522079	0	0.0313372	0.480333	1.40003	1.43566	0.541663	0	0.0317395	0	0.776583	2.1294	4.31662	0.33216	0.69172	0.0700792	0	0	1.29405	0.017357	0.00363804	0	0	0	0.353558	0.395345	0.0454678	0	0	0	0	2.01992	0	3.23066	0.0957956	2.7694	2.80586	0	0
312	ifna10_25U	basophils	0.0415045	0	0.122864	0.534232	1.37787	1.3191	0.612795	0	0	0	0.806179	2.5653	4.15683	0.364278	0.750685	0.0584406	0	0	1.30499	0.0599079	0.0234132	0	0	0	0.416484	0.475192	0.0100522	0	0	0	0	2.05309	0	3.11872	0.116338	2.57501	2.76019	0	0
313	ifna10_250U	basophils	0.0644474	0	0.0281668	0.468848	1.22978	1.35234	0.506517	0	0.0184012	0	0.838386	2.17209	4.19688	0.280061	0.758261	0.0307989	0	0	1.20381	0.034842	0.0270399	0	0	0	0.392479	0.415464	0.0293018	0	0	0	0	1.97881	0	3.12647	0.0620809	2.58798	2.76156	0	0
314	ifna10_2500U	basophils	0.0160913	0	0	0.49483	1.13499	1.44001	0.553442	0	0.0434203	0	0.691274	1.20251	4.26073	0.253274	0.459125	0.0567462	0	0	1.17524	0.00811299	0.00113486	0	0	0	0.318784	0.358693	0.0263112	0	0	0	0	1.52189	0	3.16944	0.0764977	2.68553	2.73928	0	0
315	ifnb_25U	basophils	0.0105076	0	0.0244393	0.535441	1.29156	1.37445	0.560186	0	0	0	0.654757	1.99936	4.26087	0.297196	0.590927	0.0394483	0	0	1.28278	0.0339845	0.0260449	0	0	0	0.435076	0.372259	0.0528502	0	0	0	0	1.98085	0	3.18043	0.0710662	2.66144	2.74916	0	0
316	ifnb_250U	basophils	0.0167066	2.95127e-19	0.0543775	0.521058	1.43784	1.38877	0.537098	0	0.0376745	0	0.852182	2.3965	4.2253	0.296515	0.716686	0.0504032	0	0	1.31136	0.0707911	0.00248422	0	0	0	0.496986	0.461427	0.0453187	0	0	0	0	2.03405	0	3.15746	0.0818056	2.67395	2.74867	0	0
317	ifnb_2500U	basophils	0.0486009	0	0	0.476889	1.20855	1.49142	0.576121	0	0.0341419	0	0.6975	1.25937	4.29504	0.249656	0.340695	0.0867319	0	0	1.14421	0.0393762	0.00810001	0	0	0	0.303494	0.371985	0.050144	0	0	0	0	1.72695	0	3.20506	0.063494	2.6804	2.75322	0	0
318	ifnw_25U	basophils	0.0619367	0	0.12196	0.601273	1.50151	1.3421	0.600074	0	0.0279512	0	0.766595	2.48412	4.28679	0.336302	0.903138	0.0710083	0	0	1.32528	0.0616489	0.00730551	0	0	0	0.455326	0.470513	0.0335813	0	0	0	0	2.14173	0	3.19732	0.136718	2.79954	2.8579	0	0
319	ifnw_250U	basophils	0	0	0.0248198	0.491879	1.28065	1.46042	0.628558	0	0.057326	0	0.681106	1.88163	4.31318	0.31733	0.735841	0.0683337	0	0	1.15849	0.0429921	0.0197137	0	0	0	0.40666	0.377997	0.0418095	0	0	0	0	1.99343	0	3.19658	0.0804061	2.68757	2.84193	0	0
320	ifnw_2500U	basophils	0.0312091	0	0	0.505278	1.12522	1.40357	0.628084	0	0.0577184	0	0.66503	1.36822	4.25391	0.279678	0.55753	0.0882411	0	0	1.03455	0.0108242	0.0336085	0	0	0	0.371338	0.37187	0.0333662	0	0	0	0	1.75909	0	3.18276	0.0549807	2.54147	2.78279	0	0
321	unstim	unknown	0.092566	0	0	0.533368	2.1294	1.96852	0.4604	0	0	0	0	0.895648	0.0339351	0.482712	0.0916383	0.599251	0	0	0.0122348	1.95852	1.45384	0	0	0	0.17359	0.0652519	0.0758764	0	0	0.152593	0	1.979	0	3.59324	0.0320203	1.8615	2.31639	0	0.216538
322	ifna1_25U	unknown	0.0839334	0	0	0.561822	2.02289	1.90001	0.497897	0	0	0	0	1.30032	0.0690943	0.541545	0.121643	0.559096	0	0	0.00493938	2.00674	1.42836	0	0	0	0.158382	0.0272496	0.088552	0	0	0.0975345	0	1.96296	0	3.51088	0.0258756	1.77461	2.33545	0	0.183895
323	ifna1_250U	unknown	0.0964584	0	0	0.484673	2.05118	1.98182	0.494022	0	0	0	0	1.75684	0.0599851	0.542083	0.240424	0.495987	0	0	0.00125875	1.84321	1.46996	0	0	0	0.200368	0.0808426	0.0828424	0	0	0.0651192	0	2.04524	0	3.54492	0.0108936	1.6386	2.43743	0	0.163488
324	ifna1_2500U	unknown	0.0994534	0	0	0.425618	1.97015	1.94116	0.617855	0	0.0437206	0	0	1.79644	0.0498135	0.614343	0.284842	0.541447	0	0	0.00460747	2.03605	1.5534	0	0	0	0.235903	0.0677197	0.0815645	0	0	0.133863	0	2.14054	0	3.64914	0	1.69087	2.50999	0	0.212135
325	ifna2a_25U	unknown	0.0917811	0	0	0.544219	2.09962	1.84528	0.482576	0	0	0	0	1.7849	0.097076	0.489973	0.211059	0.432661	0	0	0.0134645	1.97537	1.47223	0	0	0	0.17569	0.0925513	0.103909	0	0	0.061935	0	2.01222	0	3.5396	0.00922659	1.84554	2.29534	0	0.171158
326	ifna2a_250U	unknown	0.0837184	0	0	0.453051	2.01955	1.90637	0.509557	0	0.00848534	0	0	1.71566	0.0336604	0.619443	0.210386	0.520121	0	0	0.00796716	1.89169	1.61622	0	0	0	0.188605	0.0527069	0.0808367	0	0	0.110861	0	2.02759	0	3.5931	0.00906588	1.83985	2.41245	0	0.179898
327	ifna2a_2500U	unknown	0.0623306	0	0	0.426909	2.07288	1.96704	0.539902	0	0.0683706	0	0	1.85838	0.109151	0.629261	0.329394	0.569793	0	0	0.0192749	1.93718	1.46819	0	0	0	0.20513	0.0909052	0.0998486	0	0	0.121905	0	2.07185	0	3.56398	0.0122848	2.06891	2.38497	0	0.243711
328	ifna10_25U	unknown	0.109161	0	0	0.55294	2.22317	2.01204	0.578989	0	0.0121483	0	0	1.9478	0.0984261	0.610251	0.301554	0.650554	0	0	0.0121078	2.09701	1.49861	0	0	0	0.216567	0.102513	0.0904345	0	0	0.146652	0	2.08422	0	3.68165	0.0203241	2.13066	2.49178	0	0.246485
329	ifna10_250U	unknown	0.0899279	0	0	0.406014	1.99082	1.90022	0.551447	0	0.0382572	0	0	1.96389	0.0500666	0.591572	0.304899	0.547744	0	0	0.00942776	1.98682	1.33921	0	0	0	0.224103	0.0789177	0.0897714	0	0	0.0950166	0	2.07338	0	3.61161	0.00678901	1.71808	2.41559	0	0.231673
330	ifna10_2500U	unknown	0.0776818	0	0	0.3762	1.77166	1.94815	0.64444	0	0.0915282	0	0	1.82172	0.0600866	0.694945	0.440204	0.474877	0	0	0.00909315	1.79521	1.4812	0	0	0	0.284519	0.088208	0.0916088	0	0	0.00881467	0	2.0166	0	3.54037	0.013364	1.62007	2.4489	0	0.180631
331	ifnb_25U	unknown	0.111209	0	0.0101246	0.467687	2.08422	1.9451	0.546409	0	0.030667	0	0	1.73181	0.0994824	0.666767	0.333318	0.527253	0	0	0.0254405	1.83219	1.64706	0	0	0	0.2346	0.0897754	0.0749854	0	0	0.0919733	0	2.07955	0	3.54476	0.0262908	1.73095	2.45411	0	0.167441
332	ifnb_250U	unknown	0.0926328	0	0	0.448392	2.15618	2.01427	0.543074	0.00572431	0.0355364	0	0	2.03314	0.0445804	0.553796	0.378364	0.750566	0	0	0.00970461	2.13604	1.50409	0	0	0	0.219874	0.0277778	0.0889212	0	0	0.231905	0	2.02203	0	3.6568	0.0197321	2.08502	2.39773	0	0.248838
333	ifnb_2500U	unknown	0.0978376	1.63115e-19	0	0.344378	1.92974	2.01541	0.68412	0	0.0518734	0	0	1.69625	0.0966608	0.727376	0.285771	0.477853	0	0	0.0227506	1.98249	1.61096	0	0	0	0.249637	0.0717417	0.078871	0	0	0.0732166	0	2.12869	0	3.55635	0	1.83417	2.54427	0	0.215952
334	ifnw_25U	unknown	0.0941447	0	0	0.496571	2.14319	1.92575	0.58621	0	0.0428048	0	0	2.00734	0.076312	0.600034	0.344697	0.62847	0	0	0.0015279	2.02339	1.51898	0	0	0	0.243807	0.0858261	0.0806866	0	0	0.122262	0	2.10947	0	3.60992	0.0226707	2.02133	2.46062	0	0.228157
335	ifnw_250U	unknown	0.073249	0	0	0.411189	1.94145	1.92071	0.617113	0	0.0742089	0	0	1.92699	0.0380321	0.693324	0.389028	0.621664	0	0	0	1.9959	1.49899	0	0	0	0.21401	0.0507316	0.0785452	0	0	0.137224	0	2.13057	0	3.56713	0.00425882	1.83165	2.48653	0	0.183101
336	ifnw_2500U	unknown	0.10855	0	0	0.385782	1.71579	1.97328	0.656225	0	0.0926401	0	0	1.84016	0.0595024	0.694462	0.384911	0.437204	0	0	0.0346673	1.85896	1.43615	0	0	0	0.254758	0.0710205	0.0998463	0	0	0.0182289	0	2.01944	0	3.63221	0.000302023	1.40829	2.41815	0	0.195687

## Sheet: legend
Dataset EV5: Mass cytometry: Median expression of markers per cluster (IFN-α1, IFN-α2α, IFN-α10, IFN-β, IFN-ω, 90 min stimulation), used in Appendix Figure 5
