# Supplementary material for: Single-cell analysis of signalling and transcriptional responses to type I interferons
Source: EMBO Rep. 2026 Mar 27;27(9):2491–513. doi: 10.1038/s44319-026-00750-3 (PMC13172048; doi:10.1038/s44319-026-00750-3)
Supplement: Supplementary file 9 — Dataset EV7 [file 44319_2026_750_MOESM9_ESM.xlsx]

## Sheet: Dataset EV7
	sample_id	cluster_id	209Bi_CD16	114Cd_CD14	161Dy_DNGR1	162Dy_IFNAR2	163Dy_STAT1	164Dy_IFNAR1	166Er_pNFkBp65	167Er_CCR7	168Er_pSTAT6	170Er_CD141	151Eu_CD45RO	153Eu_pSTAT1	155Gd_CD123	156Gd_pp38	158Gd_pSTAT3	160Gd_CD3	165Ho_CD161	175Lu_CCR4	142Nd_CD11b	143Nd_CD45RA	144Nd_HLA-DR	145Nd_CD4	146Nd_CD19	148Nd_CCR6	150Nd_pSTAT5	141Pr_CD11c	198Pt_CD8	147Sm_CD20	149Sm_CD56	152Sm_CD27	154Sm_CD1c	159Tb_pMAPKAPK2	169Tm_CD24	89Y_CD45	171Yb_pERK12	172Yb_CD38	173Yb_STAT3	174Yb_pSTAT4	176Yb_CXCR3
1	unstim	CM CD4+ T	0	0	0.135959	0.613876	2.13923	2.39643	0.716983	2.85381	0	0	1.99814	1.25901	0.190448	0.79216	0.202785	5.62558	0.0195442	0.188984	0	0.302367	0.0565761	3.52157	0	0.0511382	0.157996	0.0730716	0.0495201	0	0	3.22768	0	2.4729	0	4.72689	0.0483399	0.149045	2.66578	0	0.114898
2	ifna1_25U	CM CD4+ T	0	0	0.0891099	0.555483	2.07699	2.4848	0.833079	2.77316	0	0	1.58042	1.23353	0.117899	0.90643	0.37614	5.62353	0.00707205	0.181593	0	0.282873	0.0579684	3.47403	0	0.0495587	0.179792	0.0723648	0.0528077	0	0	3.23541	0	2.46451	0	4.70967	0.0413491	0.116498	2.80386	0.0078529	0.102489
3	ifna1_250U	CM CD4+ T	0	0	0.151735	0.55819	2.06763	2.48303	0.859822	3.02612	0	0	1.54203	1.61814	0.163203	0.907699	1.52772	5.66955	0.0300338	0.19723	0	0.303317	0.0778132	3.50134	0	0.0524705	0.229872	0.0763963	0.0533896	0	0	3.25213	0	2.4833	0	4.75328	0.0442329	0.137668	2.88595	0	0.130871
4	ifna1_2500U	CM CD4+ T	0	5.25819e-17	0.126421	0.488616	2.17934	2.5467	0.882326	3.1464	0	0	1.75311	1.63441	0.157927	0.811203	0.823296	5.65457	0.0171703	0.211562	0	0.282863	0.0769112	3.43624	0	0.057025	0.213745	0.078069	0.0539658	0	0	3.19019	0	2.53732	0	4.71922	0.051487	0.126488	2.84507	0	0.152007
5	ifna2a_25U	CM CD4+ T	0	0	0.179141	0.582563	2.15756	2.48287	0.791097	3.00615	0	0	2.00431	1.46587	0.193351	0.855472	0.734498	5.64453	0.0343816	0.226363	0	0.308837	0.0852897	3.50075	0	0.0603459	0.189375	0.0807261	0.0478457	0	0	3.22135	0	2.52482	0	4.73047	0.0474026	0.1491	2.81469	0	0.126999
6	ifna2a_250U	CM CD4+ T	0	4.73005e-18	0.163441	0.530971	2.19293	2.51212	0.799888	3.05341	0	0	2.05706	1.66094	0.199135	0.778446	0.505927	5.65357	0.0211864	0.223945	0	0.305223	0.0883284	3.46801	0	0.0593876	0.216428	0.0802053	0.0516476	0	0	3.19084	0	2.50289	0	4.71015	0.0531468	0.157907	2.79377	0	0.155817
7	ifna2a_2500U	CM CD4+ T	0.010325	1.05245e-16	0.20929	0.456521	2.20545	2.51008	0.84079	3.02222	0	0	1.59871	2.15694	0.230245	0.730385	1.37301	5.70069	0.0317895	0.178375	0	0.310205	0.0737554	3.474	0	0.0324525	0.233325	0.0712366	0.04748	0	0	3.18927	0	2.42847	0	4.77474	0.0486753	0.180377	2.81556	0	0.0805973
8	ifna10_25U	CM CD4+ T	0.00247089	1.8872e-18	0.181993	0.562087	2.1646	2.44606	0.767472	2.89846	0	0	1.81541	1.51105	0.211398	0.807252	0.440726	5.66465	0.0255276	0.205891	0	0.31427	0.0735442	3.51185	0	0.0505657	0.183788	0.0774302	0.0517791	0	0	3.21523	0	2.46495	0	4.73786	0.0500771	0.161715	2.81376	0	0.142454
9	ifna10_250U	CM CD4+ T	0	4.29848e-17	0.185693	0.504824	2.20461	2.5332	0.936667	3.2495	0	0	1.8397	1.83642	0.196108	0.879895	0.918624	5.66205	0.0333648	0.211177	0	0.322673	0.109246	3.43278	0	0.0607422	0.256789	0.090928	0.0533143	0	0	3.18526	0.000264394	2.54153	0	4.73618	0.0598957	0.168921	2.91729	0	0.147255
10	ifna10_2500U	CM CD4+ T	0.0030393	1.57746e-16	0.172343	0.415265	2.12008	2.56756	0.993198	3.35656	0	0	1.53886	1.96276	0.176645	0.943145	1.00671	5.69875	0.0334547	0.224523	0	0.293265	0.0919426	3.39469	0	0.0499621	0.247385	0.0839791	0.0545497	0	0	3.18225	0	2.55046	0	4.76954	0.0522278	0.14396	2.9854	0	0.0777894
11	ifnb_25U	CM CD4+ T	0.0083911	0	0.233694	0.45503	2.22855	2.50055	0.80711	3.10196	0	0	1.8516	1.85237	0.280519	0.73128	0.895441	5.6873	0.0423372	0.214937	0	0.325933	0.0914549	3.46088	0	0.0463782	0.208434	0.0796373	0.0469825	0	0	3.18849	0.000919286	2.46614	0	4.76244	0.0536172	0.192588	2.82554	0	0.0990651
12	ifnb_250U	CM CD4+ T	0.002898	0	0.191412	0.348127	2.08315	2.62182	0.99857	3.43216	0	0	1.47652	1.90313	0.198908	0.98229	0.893989	5.70274	0.0369584	0.248497	0	0.310972	0.106384	3.38144	0	0.0514856	0.25639	0.0876977	0.047364	0	0	3.21574	0.000256844	2.576	0	4.76998	0.0468961	0.143323	3.06185	0	0.0548577
13	ifnb_2500U	CM CD4+ T	0.00532586	3.36873e-17	0.194516	0.327443	2.18236	2.61141	1.00964	3.49771	0	0	1.64992	2.27152	0.195982	0.874488	1.50407	5.67684	0.0399268	0.266067	0	0.310398	0.107593	3.34724	0	0.0565226	0.263853	0.0891268	0.0507317	0	0	3.14502	0	2.54013	0	4.76439	0.0573515	0.163714	2.94372	0	0.0525493
14	ifnw_25U	CM CD4+ T	0.000321899	0	0.217047	0.535526	2.03133	2.56595	0.973391	3.15309	0	0	1.50086	1.4713	0.189454	0.979324	0.642551	5.67565	0.0460746	0.228634	0	0.324472	0.0991362	3.46423	0	0.0563262	0.236943	0.0938224	0.0528201	0	0	3.24949	0.00121573	2.54326	0	4.74281	0.047916	0.134242	3.03407	0	0.156837
15	ifnw_250U	CM CD4+ T	0.00395169	7.85636e-17	0.206383	0.467631	2.19777	2.57059	0.890988	3.20934	0	0	1.70615	1.8533	0.213684	0.849942	0.730258	5.68934	0.039497	0.19657	0	0.314422	0.0971564	3.45847	0	0.051616	0.217008	0.0869276	0.0470081	0	0	3.20334	0	2.51889	0	4.75989	0.0541824	0.162589	2.92824	0	0.126113
16	ifnw_2500U	CM CD4+ T	0.00311379	4.3755e-16	0.210237	0.403904	2.26451	2.53499	0.749675	3.23846	0	0	2.1952	2.20912	0.271011	0.578845	0.980801	5.64833	0.0299511	0.189258	0	0.302643	0.07488	3.37774	0	0.045637	0.198879	0.0683204	0.0440283	0	0	3.11773	0	2.44773	0	4.71194	0.0626955	0.199228	2.64332	0	0.0593846
17	unstim	EM CD4+ T	0	0	0.0590707	0.519366	2.13797	2.4856	1.14717	0.0284364	0	0	2.684	1.36662	0.112958	0.619373	0	5.56651	0.277993	0	0.154555	0.106773	0.0688373	3.53575	0	0.0726444	0.138823	0.0672899	0.0815098	0	0	0.0517258	0	2.2227	0	4.88733	0.0315155	0	2.74657	0	1.15523
18	ifna1_25U	EM CD4+ T	0	0	0.0186324	0.481577	2.04474	2.58884	1.27005	0.0172656	0	0	2.29284	1.20296	0.0561794	0.709574	0	5.56685	0.238356	0	0.120887	0.0929334	0.0638013	3.49095	0	0.0782299	0.156629	0.0701023	0.0783662	0	0	0.0667336	0	2.24521	0	4.86953	0.0232148	0	2.87585	0.000653807	1.14588
19	ifna1_250U	EM CD4+ T	0	0	0.0644666	0.465513	1.95742	2.58765	1.29741	0.000462934	0	0	2.22451	1.22011	0.0819092	0.729417	0	5.60124	0.225368	0	0.149237	0.108624	0.0825709	3.50114	0	0.0520433	0.179415	0.068396	0.0771548	0	0	0.0170119	0	2.25083	0	4.87817	0.0230626	0	2.97177	0	1.38388
20	ifna1_2500U	EM CD4+ T	0	5.57463e-17	0.0404133	0.407646	2.16363	2.66769	1.29373	0.00303644	0	0	2.38355	1.5459	0.0856524	0.711164	0	5.58746	0.24038	0	0.148539	0.0992048	0.094755	3.43992	0	0.0624844	0.182846	0.0665167	0.0808772	0	0	0.0367044	0	2.33635	0	4.88476	0.0397288	0.01107	2.96607	0	1.37396
21	ifna2a_25U	EM CD4+ T	0	1.56807e-19	0.0848415	0.49066	2.12902	2.58842	1.21406	0.00122489	0	0	2.65165	1.42909	0.0974567	0.687297	0	5.59128	0.242681	0	0.15332	0.112919	0.0952601	3.50916	0	0.059473	0.173289	0.071054	0.0754025	0	0	0.0395374	0	2.29553	0	4.88863	0.0344985	0	2.89341	0	1.26073
22	ifna2a_250U	EM CD4+ T	0	8.27759e-18	0.0875235	0.452376	2.20618	2.62638	1.24706	0.0141517	0	0	2.71899	1.73044	0.122907	0.70028	0	5.59556	0.291132	0	0.143612	0.123615	0.0849849	3.48654	0	0.095706	0.191445	0.0752161	0.0762052	0	0	0.0591982	0	2.31819	0	4.89953	0.0446644	0.0274488	2.90435	0	1.24071
23	ifna2a_2500U	EM CD4+ T	0.00316839	3.18202e-17	0.132004	0.37374	2.1601	2.61783	1.27873	0.00755057	0	0	2.35479	1.77507	0.172641	0.634643	0	5.64671	0.315357	0	0.137615	0.123146	0.0759847	3.49925	0	0.0759248	0.174367	0.0623402	0.0773193	0	0	0.0652857	0	2.23585	0	4.91768	0.034195	0.0694831	2.93112	0	0.908645
24	ifna10_25U	EM CD4+ T	0	2.09297e-18	0.0849229	0.477362	2.10507	2.53867	1.20262	0.00778734	0	0	2.54112	1.46874	0.133631	0.696377	0	5.61554	0.267881	0	0.159213	0.119301	0.0857262	3.52655	0	0.0709756	0.170016	0.0705275	0.075467	0	0	0.052766	0	2.25654	0	4.91297	0.0368484	0.0102563	2.89616	0	1.40997
25	ifna10_250U	EM CD4+ T	0.000565998	3.03437e-17	0.111191	0.422011	2.18471	2.68252	1.38315	0	0	0	2.54052	1.68741	0.12212	0.784156	0	5.58782	0.274529	0	0.157639	0.125348	0.125906	3.44568	0	0.0624235	0.228537	0.0811634	0.0814693	0	0	0.0401494	0	2.34816	0	4.90193	0.0459093	0.0593906	3.04081	0	1.19634
26	ifna10_2500U	EM CD4+ T	0	1.2008e-16	0.0834843	0.326769	1.99714	2.68816	1.40715	0	0	0	2.21718	1.61673	0.091027	0.800333	0	5.64279	0.225339	0	0.126781	0.116645	0.101864	3.41354	0	0.0496191	0.190455	0.0820494	0.0798133	0	0	0.0278218	0	2.3446	0	4.91408	0.033403	0.0654313	3.09816	0	0.840159
27	ifnb_25U	EM CD4+ T	0.00458418	0	0.128366	0.389068	2.23347	2.6233	1.27383	0	0	0	2.59467	1.74099	0.198232	0.66628	0	5.62921	0.337434	0	0.141954	0.121042	0.100425	3.48236	0	0.080692	0.185642	0.07042	0.0677982	0	0	0.0649963	0	2.2861	0	4.92625	0.046357	0.0770818	2.93956	0	0.99794
28	ifnb_250U	EM CD4+ T	0	9.66082e-19	0.074167	0.300249	1.87437	2.75201	1.42759	0	0	0	2.1381	1.53587	0.103436	0.817477	0	5.62419	0.227468	0	0.137785	0.115471	0.101266	3.35562	0	0.018577	0.195436	0.0818867	0.0722327	0	0	0.0105521	0	2.38092	0	4.8985	0.033399	0.0687566	3.16026	0	0.667808
29	ifnb_2500U	EM CD4+ T	0	1.07808e-16	0.0865764	0.277482	2.11491	2.76178	1.44452	0	0	0	2.30631	1.87114	0.100843	0.76989	0	5.62101	0.224562	0	0.14427	0.12019	0.111184	3.36381	0	0.0432186	0.195142	0.0791127	0.0738307	0	0	0.0228502	0	2.35479	0	4.91549	0.0439685	0.104555	3.09686	0	0.66768
30	ifnw_25U	EM CD4+ T	0	0	0.107602	0.446815	1.89701	2.68253	1.44522	0	0	0	2.17281	1.24909	0.0949376	0.809764	0	5.60465	0.254656	0	0.142746	0.120252	0.11448	3.4492	0	0.0496267	0.20328	0.0845806	0.0792642	0	0	0.0288686	0	2.33418	0	4.8812	0.0288937	0.00766304	3.12055	0	1.40084
31	ifnw_250U	EM CD4+ T	0.0012616	5.63925e-17	0.107303	0.380539	2.11989	2.68836	1.32903	0.00177502	0	0	2.40405	1.65965	0.137293	0.738023	0	5.63305	0.277101	0	0.135838	0.120559	0.103877	3.47111	0	0.0599699	0.186149	0.0872415	0.0685416	0	0	0.0440919	0	2.32975	0	4.91292	0.0395571	0.0724	3.03447	0	1.09195
32	ifnw_2500U	EM CD4+ T	0	5.4985e-16	0.13765	0.311487	2.30491	2.63786	1.19297	0.00361592	0	0	2.84689	2.19087	0.186025	0.52858	0	5.58661	0.298375	0	0.12966	0.12822	0.0953545	3.40021	0	0.0767853	0.175115	0.0611829	0.0702863	0	0	0.0679472	0	2.24647	0	4.89181	0.0531561	0.12886	2.7757	0	0.713731
33	unstim	naive CD8+ T	0	0	0.105165	0.582491	2.35738	2.31964	0.541089	3.75334	0	0	0	0.961596	0.055041	0.644434	0.147314	5.50714	0	0	0	2.75857	0.0602935	0	0	0	0.13547	0.0692007	3.29084	0	0	3.68111	0	2.37104	0	4.65761	0.0395169	0.167441	2.57239	0	1.65263
34	ifna1_25U	naive CD8+ T	0	0	0.112772	0.528756	2.28962	2.40977	0.644458	3.68551	0	0	0	0.931922	0.0284028	0.669706	0.338005	5.50411	0	0	0	2.70883	0.0577673	0	0	0	0.15039	0.0704162	3.16977	0	0	3.6654	0	2.33403	0	4.63804	0.0370611	0.140248	2.73229	0	1.61003
35	ifna1_250U	naive CD8+ T	0	0	0.14441	0.499951	2.25561	2.36262	0.631252	3.88488	0	0	0	1.22219	0.0583846	0.759903	1.45267	5.51526	0	0	0	2.72044	0.0817081	0	0	0	0.15006	0.0822111	3.2058	0	0	3.66674	0	2.38374	0	4.68727	0.0423649	0.15107	2.82322	0	1.62868
36	ifna1_2500U	naive CD8+ T	0	0	0.107382	0.434276	2.3742	2.4516	0.653424	3.97736	0	0	0	1.25342	0.0590964	0.73673	0.482134	5.48964	0	0	0	2.68717	0.0762499	0	0	0	0.160756	0.0801126	3.08372	0	0	3.62283	0	2.46238	0	4.65426	0.0483381	0.130163	2.80736	0	1.48798
37	ifna2a_25U	naive CD8+ T	0	0	0.182392	0.554334	2.3554	2.40797	0.57653	3.8724	0	0	0	1.12781	0.0802949	0.722134	0.553091	5.50832	0	0	0	2.71004	0.0825869	0	0	0	0.146829	0.0783876	3.17358	0	0	3.65872	0	2.44418	0	4.6628	0.0483183	0.17174	2.75625	0	1.63197
38	ifna2a_250U	naive CD8+ T	0	0	0.136965	0.48394	2.38244	2.43234	0.577597	3.90375	0	0	0	1.2829	0.0635893	0.681582	0.227256	5.49575	0	0	0	2.74601	0.101715	0	0	0	0.152313	0.0778074	3.1351	0	0	3.62405	0	2.42867	0	4.64447	0.0510916	0.188035	2.74781	0	1.4867
39	ifna2a_2500U	naive CD8+ T	0	1.5038e-17	0.201923	0.41017	2.381	2.42383	0.598635	3.71188	0	0	0	1.67235	0.0911348	0.715281	1.02462	5.51898	0	0	0	2.74079	0.0763872	0	0	0	0.13827	0.0744931	3.21694	0	0	3.58752	0	2.38125	0	4.70979	0.0435448	0.208801	2.78668	0	1.02874
40	ifna10_25U	naive CD8+ T	0	0	0.176465	0.513195	2.36437	2.36226	0.55992	3.77267	0	0	0	1.13877	0.0737327	0.688654	0.174408	5.51965	0	0	0	2.77026	0.0747957	0	0	0	0.137432	0.0760892	3.21825	0	0	3.64048	0	2.38707	0	4.68068	0.0347113	0.175104	2.76803	0	1.5629
41	ifna10_250U	naive CD8+ T	0	0	0.158265	0.465052	2.373	2.43843	0.705699	3.97818	0	0	0	1.42869	0.0843999	0.788879	0.511534	5.48547	0	0	0	2.6807	0.112771	0	0	0	0.163632	0.0983287	3.06331	0	0	3.57343	0	2.46448	0	4.66679	0.0534677	0.183756	2.86978	0	1.33204
42	ifna10_2500U	naive CD8+ T	0	3.03437e-17	0.135143	0.373253	2.28737	2.44778	0.736385	4.02097	0	0	0	1.49182	0.0534503	0.83302	0.536513	5.5177	0	0	0	2.6502	0.0930771	0	0	0	0.156491	0.0852263	3.09844	0	0	3.56359	0	2.48639	0	4.70208	0.0360016	0.166705	2.93225	0	0.97456
43	ifnb_25U	naive CD8+ T	0	0	0.186243	0.40776	2.41798	2.40813	0.583918	3.82798	0	0	0	1.42085	0.107928	0.686441	0.403496	5.51363	0	0	0	2.72802	0.0972801	0	0	0	0.145386	0.0900018	3.19556	0	0	3.59502	0	2.40873	0	4.70592	0.0494087	0.206292	2.76817	0	1.1182
44	ifnb_250U	naive CD8+ T	0	0	0.197227	0.308306	2.25056	2.51124	0.741678	4.07864	0	0	0	1.45233	0.0815142	0.888842	0.3401	5.5217	0	0	0	2.61127	0.112819	0	0	0	0.176336	0.0928324	3.0807	0	0	3.59483	0	2.51128	0	4.73825	0.0482712	0.16185	3.03618	0	0.893875
45	ifnb_2500U	naive CD8+ T	0	0	0.172868	0.297039	2.3469	2.51518	0.762683	4.06378	0	0	0	1.78167	0.0770532	0.794342	0.935003	5.48237	0	0	0	2.62112	0.100444	0	0	0	0.169601	0.0931617	3.02766	0	0	3.51551	0	2.49693	0	4.70064	0.05428	0.161555	2.94864	0	0.832171
46	ifnw_25U	naive CD8+ T	0	0	0.199608	0.489953	2.21837	2.45438	0.755607	4.00149	0	0	0	1.09586	0.0784476	0.825142	0.30302	5.51004	0	0	0	2.6601	0.0997905	0	0	0	0.173677	0.103043	3.10137	0	0	3.65582	0	2.45801	0	4.68935	0.0472992	0.15645	2.9887	0	1.57598
47	ifnw_250U	naive CD8+ T	0	0	0.175959	0.432523	2.38889	2.47761	0.638452	3.93985	0	0	0	1.44438	0.0805243	0.767249	0.332996	5.51454	0	0	0	2.68779	0.0957206	0	0	0	0.157537	0.0931298	3.11728	0	0	3.59536	0	2.44023	0	4.7097	0.051539	0.185323	2.88519	0	1.29686
48	ifnw_2500U	naive CD8+ T	0	4.04999e-18	0.173549	0.360475	2.43911	2.48529	0.519522	3.87606	0	0	0	1.75902	0.0927612	0.582581	0.46729	5.46271	0	0	0	2.74025	0.0809753	0	0	0	0.147165	0.0621977	3.09293	0	0	3.52629	0	2.41393	0	4.63354	0.055731	0.233719	2.60305	0	0.883254
49	unstim	effector CD8+ T	0.0148663	0	0.0348414	0.50646	2.0703	2.36139	1.04861	0	0	0	0.731688	0.95711	0.0332859	0.641434	0	5.40973	0	0	0.161412	0.895949	0.142714	0	0	0	0.133099	0.0700086	3.82241	0	0	0.547325	0	2.12577	0	5.0477	0.0108846	0	2.76629	0	1.96046
50	ifna1_25U	effector CD8+ T	0.00717014	0	0.010421	0.466116	1.92363	2.44641	1.14964	0	0	0	0.477311	0.808567	0	0.675244	0	5.41447	0	0	0.130435	0.866094	0.146747	0	0	0	0.151784	0.0734022	3.80683	0	0	0.546462	0	2.11129	0	5.01938	0.00399776	0	2.8967	0	1.97034
51	ifna1_250U	effector CD8+ T	0.0126917	0	0.0239733	0.44965	1.8002	2.45219	1.13433	0	0	0	0.52075	0.859433	0.00699999	0.709696	0	5.42252	0	0	0.125377	0.864354	0.168234	0	0	0	0.168951	0.075501	3.84942	0	0	0.475078	0	2.14363	0	5.03837	0.0105263	0.0528015	2.978	0	2.05625
52	ifna1_2500U	effector CD8+ T	0.0130898	1.02532e-17	0.02534	0.396687	2.04686	2.53199	1.16069	0	0	0	0.558755	1.21362	0.0182664	0.706049	0	5.40086	0	0	0.128824	0.895588	0.169093	0	0	0	0.217144	0.0803117	3.82337	0	0	0.478434	0	2.22069	0	5.04179	0.0234303	0.135686	2.99513	0	2.04893
53	ifna2a_25U	effector CD8+ T	0.0153848	0	0.0411628	0.476244	2.03274	2.46612	1.10028	0	0	0	0.767995	1.07825	0.025586	0.686661	0	5.4155	0	0	0.141787	0.890261	0.167072	0	0	0	0.182727	0.0789951	3.82033	0	0	0.518224	0	2.18959	0	5.04652	0.0171191	0.0427796	2.91512	0	2.00144
54	ifna2a_250U	effector CD8+ T	0.0240779	3.68386e-19	0.0477135	0.430307	2.1212	2.49252	1.12357	0	0	0	0.726255	1.39095	0.035957	0.671688	0	5.40778	0	0	0.145297	0.940865	0.181884	0	0	0	0.215665	0.0790304	3.81851	0	0	0.538226	0	2.19487	0	5.05664	0.029276	0.167359	2.95163	0	1.88684
55	ifna2a_2500U	effector CD8+ T	0.0247919	2.96007e-18	0.0470169	0.357305	1.99777	2.46787	1.10695	0	0	0	0.474706	1.39756	0.0481881	0.632866	0	5.4485	0	0	0.136195	0.941688	0.169856	0	0	0	0.177325	0.077984	3.87653	0	0	0.363918	0	2.12093	0	5.08203	0.0192282	0.31341	2.94738	0	1.57175
56	ifna10_25U	effector CD8+ T	0.0236552	3.09297e-19	0.0426968	0.461007	2.00883	2.41392	1.08045	0	0	0	0.615457	1.11852	0.0381974	0.703017	0	5.42669	0	0	0.151722	0.926719	0.171696	0	0	0	0.190955	0.0785844	3.84908	0	0	0.494281	0	2.16254	0	5.06112	0.0182973	0.104409	2.91505	0	2.07477
57	ifna10_250U	effector CD8+ T	0.0255416	7.52969e-18	0.0553187	0.404304	2.05979	2.55916	1.22678	0	0	0	0.659545	1.38165	0.0401988	0.766276	0	5.39808	0	0	0.136851	0.930878	0.200327	0	0	0	0.245157	0.09429	3.82167	0	0	0.489387	0	2.2434	0	5.05648	0.0297329	0.259424	3.06962	0	1.85847
58	ifna10_2500U	effector CD8+ T	0.0165152	1.79431e-17	0.0275838	0.32883	1.84341	2.55001	1.22468	0	0	0	0.529531	1.31521	0.0162011	0.752086	0	5.4321	0	0	0.107569	0.866838	0.190167	0	0	0	0.21121	0.0902146	3.84755	0	0	0.411532	0	2.22521	0	5.06721	0.0168858	0.344601	3.11513	0	1.49418
59	ifnb_25U	effector CD8+ T	0.0277045	0	0.0562518	0.366814	2.08445	2.48356	1.10516	0	0	0	0.647793	1.3851	0.0673323	0.673803	0	5.43233	0	0	0.139476	0.929355	0.182025	0	0	0	0.200373	0.079814	3.85179	0	0	0.392624	0	2.17489	0	5.08742	0.0291605	0.313146	2.94693	0	1.62838
60	ifnb_250U	effector CD8+ T	0.00954445	0	0.0225176	0.292236	1.72468	2.60758	1.24892	0	0	0	0.538872	1.3069	0.0191198	0.794843	0	5.4315	0	0	0.095234	0.858816	0.193518	0	0	0	0.208788	0.0891923	3.84057	0	0	0.38798	0	2.26993	0	5.04883	0.0150333	0.332572	3.16402	0	1.30265
61	ifnb_2500U	effector CD8+ T	0.0214198	5.55112e-18	0.0491736	0.271884	1.96725	2.61825	1.2635	0	0	0	0.563023	1.61542	0.0295532	0.760023	0	5.42492	0	0	0.115679	0.910525	0.200926	0	0	0	0.19999	0.088326	3.84566	0	0	0.390193	0	2.26016	0	5.07138	0.0243967	0.418376	3.11954	0	1.31605
62	ifnw_25U	effector CD8+ T	0.0121773	0	0.0384481	0.429997	1.75188	2.55093	1.26706	0	0	0	0.524677	0.958496	0.0143595	0.794183	0	5.4137	0	0	0.11034	0.888226	0.187774	0	0	0	0.233804	0.096259	3.84128	0	0	0.527217	0	2.23778	0	5.03229	0.0161381	0.124802	3.12602	0	2.12685
63	ifnw_250U	effector CD8+ T	0.0197836	9.78381e-19	0.0444626	0.377746	1.96751	2.55404	1.16372	0	0	0	0.546751	1.33977	0.0327902	0.710302	0	5.43005	0	0	0.126638	0.921076	0.188102	0	0	0	0.217993	0.0827194	3.8397	0	0	0.40757	0	2.20288	0	5.06877	0.022156	0.306899	3.05094	0	1.74281
64	ifnw_2500U	effector CD8+ T	0.0280953	3.98831e-17	0.0774286	0.30655	2.21782	2.5228	1.03783	0	0	0	0.72389	1.88464	0.0721861	0.579306	0	5.39232	0	0	0.133412	0.934632	0.174478	0	0	0	0.199362	0.069216	3.80657	0	0	0.373097	0	2.16249	0	5.05873	0.0357747	0.484368	2.82831	0	1.3342
65	unstim	CM CD8+ T	0.00370448	8.97271e-17	0.17492	0.69535	2.24844	2.47602	1.04099	1.53894	0	0	2.87065	1.8896	0.281067	0.858482	0	5.27278	0.0109248	3.19908	0	0.0841691	0.150665	0	0	0	0.167827	0.0803927	3.07143	0	0	1.9863	0	2.4021	0	4.9008	0.0527523	0	2.70696	0.0200624	0.0339951
66	ifna1_25U	CM CD8+ T	0.0008165	2.30011e-16	0.103932	0.579727	2.13162	2.58265	1.13005	1.43186	0	0	2.49485	1.70527	0.142842	0.956674	0	5.29888	0.00686934	3.14745	0	0.0551509	0.186824	0	0	0	0.187855	0.0792159	3.02501	0	0	2.06849	0	2.39603	0	4.90293	0.0287252	0	2.77149	0.121774	0.0341537
67	ifna1_250U	CM CD8+ T	0.00748233	2.73217e-16	0.152869	0.550406	2.08098	2.57874	1.14713	1.52121	0	0	2.36841	1.86066	0.160952	0.932872	0.75343	5.31772	0	3.21305	0	0.0794295	0.203176	0	0	0	0.222656	0.0798375	3.23141	0	0	2.0129	0	2.40669	0	4.89861	0.0515679	0	2.91899	0.0919239	0.0833492
68	ifna1_2500U	CM CD8+ T	0.0003892	1.43364e-15	0.108103	0.411335	2.22071	2.65114	1.22069	1.66085	0	0	2.59731	2.03677	0.16447	0.851925	0.17484	5.32327	0.0137651	3.19753	0	0.0469478	0.196462	0	0	0	0.239429	0.0894788	3.04182	0	0	2.0027	0	2.46466	0	4.86557	0.0714675	0	2.87599	0.0886883	0.129595
69	ifna2a_25U	CM CD8+ T	0	2.39277e-16	0.145461	0.595313	2.20307	2.59646	1.08539	1.56667	0	0	2.80282	1.94813	0.182411	0.89073	0.117138	5.3042	0.0157586	3.23818	0	0.0847546	0.196887	0	0	0	0.208394	0.0880368	3.07045	0	0	2.03433	0	2.45288	0	4.86808	0.0553954	0	2.8208	0.061812	0.0631285
70	ifna2a_250U	CM CD8+ T	0	7.14551e-16	0.182793	0.45311	2.25194	2.60122	1.13017	1.67842	0	0	2.8832	2.10451	0.208373	0.802746	0	5.31269	0	3.18974	0	0.0631219	0.212583	0	0	0.00864818	0.231565	0.096932	3.06733	0	0	2.03844	0	2.44702	0	4.87301	0.0592037	0	2.84694	0	0.0765185
71	ifna2a_2500U	CM CD8+ T	0.00969111	8.81954e-16	0.156884	0.380926	2.22887	2.61333	1.26155	1.57099	0	0	2.57905	2.28305	0.260685	0.739223	0.494474	5.40008	0.00135207	3.06587	0	0.0707647	0.199951	0	0	0	0.235132	0.0782186	3.15881	0	0	2.10538	0	2.35836	0	4.90582	0.0612497	0.00249944	2.85157	0.047039	0.0482639
72	ifna10_25U	CM CD8+ T	0.0008872	3.44494e-16	0.194792	0.515515	2.17539	2.56692	1.11636	1.54345	0	0	2.70742	2.00033	0.215681	0.85597	0	5.32727	0.018308	3.22709	0	0.0789621	0.231521	0	0	0	0.181187	0.0663327	3.10971	0	0	1.95174	0	2.42051	0	4.88914	0.042091	0	2.8159	0.0373943	0.10551
73	ifna10_250U	CM CD8+ T	0.00741573	1.22638e-15	0.158343	0.42768	2.25296	2.60986	1.26815	1.89531	0	0	2.6724	2.17535	0.217657	0.961964	0.209043	5.3076	0.016796	3.19091	0	0.0988885	0.257324	0	0	0	0.278854	0.105458	3.08786	0	0	2.06442	0.00242411	2.47823	0	4.90806	0.0581044	0	2.95091	0.100876	0.105296
74	ifna10_2500U	CM CD8+ T	0.0121366	1.86848e-15	0.130361	0.288867	2.08233	2.63732	1.32009	1.77774	0	0	2.39656	2.14559	0.170673	0.983345	0.201426	5.36922	0	3.14226	0	0.0674181	0.281601	0	0	0	0.265209	0.0929339	3.24642	0	0	2.02667	0	2.47748	0	4.91704	0.0609626	0	2.97978	0.042112	0.15499
75	ifnb_25U	CM CD8+ T	0.0178806	3.67927e-16	0.247806	0.417945	2.23824	2.57442	1.17008	1.68201	0	0	2.80478	2.17752	0.324858	0.748535	0.0637685	5.36643	0.00586682	3.12844	0	0.0680924	0.268217	0	0	0	0.24589	0.0834587	3.23279	0	0	2.09783	0.00197509	2.41006	0	4.93317	0.0675656	0.00825418	2.84168	0.0112205	0.217772
76	ifnb_250U	CM CD8+ T	0.00668775	3.94365e-16	0.145124	0.289367	1.98287	2.66624	1.34495	1.82069	0	0	2.43379	1.97415	0.178961	0.942467	0.0869737	5.38857	0.00397757	3.14668	0	0.0750823	0.286767	0	0	0	0.231746	0.0853696	3.26553	0	0	2.2703	0	2.47602	0	4.95778	0.0378627	0.0113073	3.05268	0.0828686	0.248511
77	ifnb_2500U	CM CD8+ T	0.00605835	1.69877e-15	0.125675	0.275203	2.17604	2.69956	1.26846	1.97898	0	0	2.60712	2.25273	0.230419	0.884624	0.404064	5.36809	0.0030408	3.13154	0	0.0978788	0.299457	0	0	0	0.271432	0.0856991	3.2063	0	0	2.10017	0	2.46159	0	4.94649	0.0514914	0.0223836	2.95968	0.0418581	0.240946
78	ifnw_25U	CM CD8+ T	0.00981654	3.51473e-17	0.173867	0.488149	2.07135	2.69015	1.28568	1.74614	0	0	2.29966	1.82693	0.15808	1.07908	0.0804844	5.36881	0.0195618	3.25768	0	0.0719447	0.210206	0	0	0	0.27016	0.0950874	3.02523	0	0	1.96058	0.0201022	2.50646	0	4.90036	0.0489394	0	3.03926	0.111075	0.10175
79	ifnw_250U	CM CD8+ T	0.00671655	2.86345e-16	0.16877	0.393891	2.20221	2.68818	1.19738	1.73927	0	0	2.54823	2.17525	0.20139	0.860825	0.125027	5.35411	0.00898622	3.10516	0	0.0932962	0.228725	0	0	0.00295034	0.248286	0.102022	3.10204	0	0	1.97988	0	2.43236	0	4.91955	0.0692972	0.00405859	2.93117	0.0612608	0.0656953
80	ifnw_2500U	CM CD8+ T	0.0240257	1.14949e-15	0.195826	0.310604	2.3179	2.55046	1.05329	1.71275	0	0	3.07362	2.44549	0.307297	0.629142	0.115161	5.32331	0.00353577	3.12237	0	0.0843786	0.223702	0	0	0	0.262815	0.0584003	3.24416	0	0	1.98788	0	2.33122	0	4.91832	0.0628382	0.0270185	2.65378	0.0466857	0.159601
81	unstim	MAIT	2.85696	0	0.0162172	0.526006	2.04436	2.43382	1.10706	0	0	0	0.130654	0.733202	0	0.677506	0	4.7577	1.00316	0	0.582986	1.8351	0.136361	0	0	0	0.13596	0.219284	0.192649	0	1.25496	0	0	2.04873	0	4.89686	0.0185883	0.461162	2.85947	0	0.701078
82	ifna1_25U	MAIT	2.51825	0	0	0.47787	1.91193	2.53743	1.19002	0	0	0	0.0802619	0.640077	0	0.721568	0	4.73677	0.882833	0	0.454383	1.82324	0.134017	0	0	0	0.165437	0.220916	0.197984	0	1.32095	0	0	2.03175	0	4.85749	0.00890832	0.46601	2.98283	0.0119273	0.689398
83	ifna1_250U	MAIT	2.78015	0	0.011097	0.468773	1.80839	2.58378	1.21217	0	0	0	0.0761151	0.723926	0	0.752706	0	4.67636	0.922953	0	0.423572	1.87492	0.143831	0	0	0	0.210421	0.234126	0.19111	0	1.4287	0	0	2.08164	0	4.88228	0.0102002	0.905763	3.08429	0	0.655196
84	ifna1_2500U	MAIT	2.67615	0	0.010727	0.407776	2.03365	2.64913	1.21683	0	0	0	0.101721	1.07947	0	0.755488	0	4.73756	1.01312	0	0.431085	1.84271	0.143805	0	0	0	0.257323	0.227259	0.188186	0	1.38864	0	0	2.16476	0	4.89918	0.0265628	1.21974	3.11008	0.00198022	0.569109
85	ifna2a_25U	MAIT	2.77219	0	0.0222741	0.486555	2.01909	2.55451	1.17411	0	0	0	0.129051	0.915191	0	0.724938	0	4.74347	0.948571	0	0.497834	1.85297	0.148133	0	0	0	0.216054	0.233873	0.179713	0	1.32475	0	0	2.12734	0	4.89125	0.0241167	0.771306	3.01282	0	0.672039
86	ifna2a_250U	MAIT	2.87571	0	0.033221	0.440703	2.07488	2.60114	1.17865	0	0	0	0.121684	1.22709	0.00240042	0.725828	0	4.74672	1.14574	0	0.495471	1.90945	0.161726	0	0	0	0.273716	0.250071	0.182848	0	1.3805	0	0	2.14072	0	4.91258	0.0337669	1.3434	3.06093	0	0.509596
87	ifna2a_2500U	MAIT	2.99728	0	0.0218623	0.373818	1.97593	2.57899	1.17388	0	0	0	0.0584293	1.3182	0.0095938	0.695521	0	4.71976	1.14321	0	0.448768	1.92783	0.140933	0	0	0	0.225525	0.229919	0.181141	0	1.38128	0	0	2.06318	0	4.95156	0.0221414	1.87921	3.05544	0	0.319222
88	ifna10_25U	MAIT	3.01019	0	0.0249293	0.477833	1.9779	2.52799	1.15231	0	0	0	0.0900804	0.985604	0.00205957	0.75687	0	4.72799	1.03833	0	0.536061	1.93163	0.14291	0	0	0	0.236887	0.241342	0.18271	0	1.3601	0	0	2.10207	0	4.91354	0.0238939	1.15238	3.02755	0	0.638767
89	ifna10_250U	MAIT	2.81037	0	0.029655	0.419953	2.03158	2.67502	1.29165	0	0	0	0.108415	1.26326	0.0033415	0.819649	0	4.73299	1.12946	0	0.454447	1.90035	0.174909	0	0	0	0.305713	0.259847	0.187933	0	1.44409	0	0	2.18358	0	4.91201	0.0320769	1.69293	3.18592	0.0151262	0.475146
90	ifna10_2500U	MAIT	2.62223	1.22065e-17	0.012014	0.333275	1.83459	2.68829	1.27815	0	0	0	0.0900117	1.25331	0	0.821871	0	4.66526	1.09507	0	0.341738	1.83028	0.167356	0	0	0	0.278907	0.235446	0.1929	0	1.43655	0	0	2.17853	0	4.92381	0.0226293	1.89813	3.2086	0.00279766	0.293161
91	ifnb_25U	MAIT	3.05265	0	0.0326858	0.373447	2.05215	2.60685	1.17818	0	0	0	0.0938599	1.30713	0.0213602	0.742015	0	4.69012	1.16014	0	0.477958	1.92866	0.157197	0	0	0	0.262673	0.247477	0.172636	0	1.41974	0	0	2.11707	0	4.94495	0.0327713	1.88961	3.07254	0	0.330999
92	ifnb_250U	MAIT	2.42728	0	0.0121841	0.292575	1.7239	2.75919	1.32737	0	0	0	0.100342	1.31591	0	0.879027	0	4.74265	1.03097	0	0.299443	1.77161	0.162968	0	0	0	0.289066	0.229103	0.176856	0	1.47932	0	0	2.21627	0	4.90823	0.0202457	1.8323	3.26523	0.0154054	0.234905
93	ifnb_2500U	MAIT	2.47268	1.64071e-18	0.0301293	0.271438	1.95963	2.73977	1.31573	0	0	0	0.119981	1.62235	0.00401058	0.818422	0	4.86778	1.07242	0	0.358147	1.80107	0.163974	0	0	0	0.271124	0.240216	0.179305	0	1.38496	0	0	2.20898	0	4.94167	0.0246675	1.99473	3.22171	0.0058103	0.247236
94	ifnw_25U	MAIT	2.60802	0	0.0134313	0.440496	1.73704	2.68851	1.31127	0	0	0	0.0887631	0.84388	0	0.840333	0	4.65429	1.0282	0	0.377561	1.87956	0.160279	0	0	0	0.287683	0.241428	0.190414	0	1.52797	0	0	2.16151	0	4.879	0.0204443	1.2671	3.22195	0.0264205	0.612869
95	ifnw_250U	MAIT	2.83834	0	0.0181891	0.384567	1.94695	2.66424	1.22651	0	0	0	0.0950528	1.26997	0.000217546	0.773994	0	4.67838	1.12032	0	0.40736	1.87606	0.154881	0	0	0	0.279415	0.242957	0.17592	0	1.43339	0	0	2.14527	0	4.92128	0.0286218	1.77944	3.15454	0	0.389804
96	ifnw_2500U	MAIT	2.85891	1.6499e-18	0.0438618	0.319642	2.15834	2.58097	1.09704	0	0	0	0.116108	1.79092	0.0232535	0.632293	0	4.77969	1.1546	0	0.463679	1.86753	0.13909	0	0	0	0.259725	0.220639	0.169995	0	1.20958	0	0	2.09166	0	4.92303	0.0345044	2.11626	2.94147	0	0.22953
97	unstim	CD56 hi NK	0.269048	0	0.0238491	0.955858	2.30514	2.27657	0.887804	0.108008	0	0	0	0.263987	0.0230635	0.690137	0	0.0501617	3.02451	0	1.11759	2.59672	0.234803	0	0	0	0.107301	0.534592	0.203021	0	1.99068	0.0876717	0	2.28735	0	4.36523	0.058151	2.46013	2.39617	0.0253916	1.42663
98	ifna1_25U	CD56 hi NK	0.266109	0	0	0.873936	2.14932	2.41156	1.01651	0.0579143	0	0	0	0.35379	0	0.785887	0	0.0658833	2.97683	0	0.902805	2.5174	0.243602	0	0	0	0.161818	0.468974	0.198231	0	2.20022	0.0972274	0	2.29432	0	4.38323	0.0497155	2.41041	2.56594	0.0583927	1.43797
99	ifna1_250U	CD56 hi NK	0.300935	0	0.0250221	0.848163	2.12036	2.46001	1.10098	0.0573458	0.000519696	0	0	0.479587	0.00368424	0.825179	0.026685	0.0880867	3.07227	0	0.874882	2.49607	0.272955	0	0	0	0.265327	0.517787	0.196839	0	2.33579	0.121968	0	2.32379	0	4.45001	0.0772839	2.46067	2.67537	0.0367617	1.60695
100	ifna1_2500U	CD56 hi NK	0.319663	0	0.0140806	0.731951	2.25023	2.54148	1.09066	0.0754866	0	0	0	0.759767	0.0363339	0.848642	0.0122256	0.0990988	3.10085	0	0.845709	2.54954	0.279332	0	0	0	0.297198	0.495814	0.189238	0	2.34417	0.125172	0	2.43909	0	4.42682	0.0805902	2.58178	2.71909	0.0342023	1.53713
101	ifna2a_25U	CD56 hi NK	0.27205	0	0.0131497	0.852355	2.25973	2.45496	1.02795	0.0759282	0	0	0	0.499797	0.00847168	0.784226	0.0155454	0.0981615	3.02268	0	0.930351	2.54554	0.308083	0	0	0	0.224669	0.572524	0.19558	0	2.36844	0.137964	0	2.40072	0	4.39958	0.0735775	2.54423	2.6143	0.0433108	1.57926
102	ifna2a_250U	CD56 hi NK	0.315713	0	0.0346328	0.783538	2.33808	2.45336	1.0671	0.0753439	0	0	0	0.832418	0.0547445	0.804642	0.0210701	0.0910616	3.0806	0	0.971052	2.5753	0.291967	0	0	0	0.343155	0.665908	0.186511	0	2.48021	0.124486	0	2.41829	0	4.40952	0.0647109	2.73319	2.71147	0.042629	1.34484
103	ifna2a_2500U	CD56 hi NK	0.24311	0	0.0412779	0.676807	2.32185	2.42812	1.03131	0.0164144	0.00633102	0	0	1.14948	0.0829521	0.75247	0.0432737	0.079892	3.10215	0	0.956869	2.53358	0.308761	0	0	0	0.288767	0.699043	0.165091	0	2.5843	0.127998	0	2.34035	0	4.44792	0.0750721	2.93646	2.71594	0	1.05721
104	ifna10_25U	CD56 hi NK	0.266937	0	0.0177023	0.812925	2.28968	2.33234	1.03039	0.0799873	0	0	0	0.671701	0.0393891	0.826469	0.00939499	0.0838864	3.07875	0	1.03184	2.57274	0.2976	0	0	0	0.259534	0.607481	0.187746	0	2.40654	0.116187	0	2.3839	0	4.39215	0.0772855	2.62517	2.63136	0.0154564	1.50277
105	ifna10_250U	CD56 hi NK	0.280544	0	0.0404886	0.731885	2.29399	2.56212	1.18936	0.0754697	0.0150468	0	0	1.02606	0.0492877	0.910835	0.0598602	0.0932356	2.95279	0	0.905954	2.52337	0.339835	0	0	0	0.425223	0.658941	0.185957	0	2.48001	0.120718	0	2.47175	0	4.40274	0.0982129	2.85538	2.83996	0.045731	1.31497
106	ifna10_2500U	CD56 hi NK	0.2697	0	0.00400455	0.55642	2.10146	2.55255	1.19453	0.034416	0.0208929	0	0	1.10429	0.05734	0.921065	0.0669486	0.1325	2.97483	0	0.765774	2.41177	0.313419	0	0	0	0.375258	0.541898	0.17463	0	2.38336	0.075581	0	2.43492	0	4.40751	0.0647886	2.81607	2.87784	0.0306985	0.959751
107	ifnb_25U	CD56 hi NK	0.24636	0	0.0331533	0.660732	2.33928	2.43614	1.05334	0.0474397	0.0056627	0	0	1.05162	0.0800445	0.78815	0.0457629	0.0798877	3.13955	0	0.949535	2.53766	0.287718	0	0	0	0.29894	0.616389	0.174787	0	2.4101	0.117428	0	2.38834	0	4.43907	0.0703687	2.9333	2.69503	0.0103211	1.06664
108	ifnb_250U	CD56 hi NK	0.309567	0	0.0205423	0.497686	2.02285	2.65236	1.2599	0.0486993	0.029424	0	0	1.16164	0.0492489	0.938845	0.0861604	0.101952	2.93365	0	0.644667	2.43045	0.296055	0	0	0	0.355184	0.559805	0.181264	0	2.47064	0.115064	0	2.47604	0	4.4191	0.0655298	2.82444	2.94951	0.055849	0.726035
109	ifnb_2500U	CD56 hi NK	0.317379	0	0.0259652	0.490654	2.21389	2.63201	1.21674	0.0440422	0.0384175	0	0	1.41937	0.0779137	0.882946	0.128431	0.111934	2.90051	0	0.729492	2.43794	0.321207	0	0	0	0.306144	0.648859	0.18531	0	2.44546	0.101472	0	2.47152	0	4.43778	0.0786326	2.91489	2.89977	0.0550512	0.710722
110	ifnw_25U	CD56 hi NK	0.315263	0	0.0217611	0.772408	1.99723	2.60085	1.23726	0.0717645	0.0153478	0	0	0.72282	0.0261434	0.900162	0.0272918	0.113957	2.94451	0	0.775351	2.44384	0.302873	0	0	0	0.349696	0.527638	0.196677	0	2.4292	0.110977	0	2.43587	0	4.42561	0.0915107	2.50526	2.87743	0.0801535	1.63907
111	ifnw_250U	CD56 hi NK	0.254087	0	0.00394742	0.713735	2.245	2.53269	1.1404	0.0554379	0.0203504	0	0	1.14067	0.0421653	0.850269	0.0402364	0.090904	3.03519	0	0.84217	2.49689	0.349771	0	0	0	0.340889	0.622328	0.17034	0	2.48636	0.116718	0	2.42376	0	4.45089	0.0607211	2.85637	2.82491	0.0191805	1.23944
112	ifnw_2500U	CD56 hi NK	0.222108	0	0.032842	0.584421	2.49027	2.44376	0.970035	0.0391979	0.00317297	0	0	1.41784	0.105308	0.731544	0.0586981	0.0698339	3.06994	0	0.955127	2.51181	0.280169	0	0	0	0.304569	0.676379	0.171265	0	2.51745	0.177004	0	2.39898	0	4.41423	0.0784228	3.11456	2.61525	0.0079312	0.855456
113	unstim	CD56 lo NK	4.22142	0	0.0092011	0.753867	1.99446	2.51852	1.15111	0	0	0	0	0.478876	0	0.772945	0.000304656	0.101627	1.89701	0	1.21408	2.87954	0.142151	0	0	0	0.165468	0.344066	0.385931	0	2.26375	0	0	2.07067	0	4.77118	0.0412104	2.05764	2.87259	0.0343383	0.386751
114	ifna1_25U	CD56 lo NK	3.92077	0	0	0.659853	1.8602	2.62024	1.22985	0	0	0	0	0.457505	0	0.785606	0.0107687	0.109298	1.71889	0	0.989463	2.77427	0.122142	0	0	0	0.202693	0.308646	0.387891	0	2.31125	0	0	2.03601	0	4.71056	0.0309745	2.01045	2.99562	0.103425	0.347858
115	ifna1_250U	CD56 lo NK	4.03175	0	0.00186176	0.645158	1.78865	2.67485	1.2389	0	0	0	0	0.555748	0	0.819075	0.0354701	0.114979	1.82249	0	0.928822	2.77404	0.143533	0	0	0	0.259562	0.315064	0.360649	0	2.35244	0	0	2.08885	0	4.74496	0.0322298	2.43156	3.08597	0.0732558	0.33089
116	ifna1_2500U	CD56 lo NK	4.00374	3.13614e-20	0.0071926	0.571169	1.97374	2.74121	1.25438	0	0	0	0	0.893095	0	0.840399	0.0443093	0.139365	1.91775	0	0.938418	2.79878	0.148221	0	0	0	0.323891	0.324012	0.357153	0	2.36752	0	0	2.18111	0	4.75646	0.0437703	2.66551	3.12839	0.0850599	0.254845
117	ifna2a_25U	CD56 lo NK	4.09586	0	0.00583236	0.680409	1.96679	2.64201	1.2046	0	0	0	0	0.69362	0	0.812762	0.0231355	0.111639	1.85131	0	1.0583	2.82558	0.149004	0	0	0	0.265541	0.340663	0.365944	0	2.29583	0	0	2.14502	0	4.75565	0.0442716	2.41585	3.03321	0.072761	0.323372
118	ifna2a_250U	CD56 lo NK	4.14245	0	0.0198568	0.639951	2.03017	2.6825	1.21137	0	0	0	0	1.00599	0	0.839021	0.0409467	0.139691	2.05529	0	1.05712	2.86234	0.177428	0	0	0	0.350298	0.348075	0.340622	0	2.34615	0	0	2.16165	0	4.78215	0.0549832	2.83816	3.09018	0.0716673	0.222607
119	ifna2a_2500U	CD56 lo NK	4.22305	0	0.0132002	0.538791	1.98276	2.68509	1.19861	0	0	0	0	1.18041	0	0.800583	0.0406187	0.107587	2.08056	0	0.951646	2.84022	0.138428	0	0	0	0.270597	0.32325	0.330437	0	2.36795	0	0	2.08276	0	4.8135	0.0427599	3.15068	3.06886	0.00384232	0.116305
120	ifna10_25U	CD56 lo NK	4.19933	0	0.0105242	0.666732	1.9611	2.62772	1.1825	0	0	0	0	0.77734	0	0.837045	0.017532	0.126835	1.9651	0	1.09721	2.86713	0.149928	0	0	0	0.293328	0.336328	0.35695	0	2.30087	0	0	2.12938	0	4.7841	0.0520995	2.70252	3.03337	0.0458346	0.315161
121	ifna10_250U	CD56 lo NK	4.05476	7.4333e-19	0.0192949	0.590336	2.00085	2.77524	1.32045	0	0	0	0	1.10102	0	0.911091	0.0623009	0.162237	2.00708	0	0.937185	2.80059	0.172661	0	0	0	0.385376	0.344894	0.352543	0	2.38135	0	0	2.19909	0	4.77028	0.0611474	2.96656	3.18854	0.106504	0.201393
122	ifna10_2500U	CD56 lo NK	3.92719	3.10781e-16	0.00872154	0.476442	1.81267	2.79091	1.30195	0	0	0	0	1.1554	0	0.923257	0.0627517	0.157716	1.98254	0	0.780301	2.71924	0.185925	0	0	0	0.3407	0.330357	0.340735	0	2.38747	0	0	2.18873	0	4.77893	0.0462395	3.1224	3.21502	0.0839261	0.102829
123	ifnb_25U	CD56 lo NK	4.2204	0	0.0233994	0.520882	2.04701	2.70687	1.19407	0	0	0	0	1.1848	0	0.834383	0.0437704	0.124949	2.07656	0	0.978466	2.82117	0.174553	0	0	0	0.320415	0.339482	0.329443	0	2.33422	0	0	2.13997	0	4.81204	0.0559877	3.16144	3.07574	0.0240242	0.12355
124	ifnb_250U	CD56 lo NK	3.84151	2.52864e-18	0	0.391267	1.707	2.87148	1.32688	0	0	0	0	1.25398	0	0.957332	0.093935	0.134638	1.84042	0	0.670116	2.64132	0.169866	0	0	0	0.353665	0.304386	0.330104	0	2.43858	0	0	2.22077	0	4.74854	0.0466587	3.05117	3.26003	0.115175	0.0673341
125	ifnb_2500U	CD56 lo NK	3.93083	1.05119e-16	0.0140775	0.367957	1.93031	2.83797	1.34246	0	0	0	0	1.57202	0	0.931017	0.13228	0.142385	1.85328	0	0.759557	2.70817	0.187935	0	0	0	0.353002	0.330189	0.33416	0	2.41618	0	0	2.22294	0	4.78775	0.0514149	3.1912	3.23479	0.0947792	0.0706157
126	ifnw_25U	CD56 lo NK	3.86099	0	0.00788892	0.608858	1.71244	2.78931	1.3329	0	0	0	0	0.709756	0	0.89095	0.0435093	0.149546	1.88386	0	0.814938	2.71881	0.172112	0	0	0	0.352355	0.324184	0.350135	0	2.41667	0	0	2.1695	0	4.72617	0.0435267	2.615	3.21094	0.133296	0.292396
127	ifnw_250U	CD56 lo NK	4.08198	9.36228e-19	0.00850511	0.543629	1.93399	2.76427	1.26753	0	0	0	0	1.14231	0	0.853492	0.0528154	0.141306	2.02055	0	0.890147	2.77563	0.161762	0	0	0	0.355897	0.324879	0.33557	0	2.37707	0	0	2.15445	0	4.78506	0.0473392	3.05372	3.16177	0.073503	0.14822
128	ifnw_2500U	CD56 lo NK	4.21091	4.45513e-18	0.0205968	0.517426	2.12804	2.6606	1.09359	0	0	0	0	1.62328	0.00502018	0.774141	0.066179	0.10599	2.09213	0	1.01763	2.86543	0.148994	0	0	0	0.330982	0.324604	0.322472	0	2.26517	0	0	2.12856	0	4.79541	0.0591772	3.3659	2.97003	0.0176135	0.064614
129	unstim	B cells	0	1.06744e-17	0	0.780201	1.87383	2.23455	0.636042	1.70303	0	0	0	0.317654	0.136173	0.693598	0	0	0	0	0	3.06021	4.53571	0	2.80241	1.62919	0.121355	0.108584	0.0697538	1.95914	0	0.123227	1.15967	2.27736	0.592262	4.76543	0.122191	0.472259	1.97496	0.0252869	0
130	ifna1_25U	B cells	0	3.08937e-18	0	0.670525	1.79796	2.32791	0.749095	1.69293	0	0	0	0.411598	0.112576	0.784835	0	0	0	0	0	3.01627	4.54224	0	2.71695	1.59834	0.129833	0.108811	0.0746273	1.79041	0	0.124748	1.15837	2.27969	0.605724	4.76047	0.123585	0.441109	2.15491	0.0543274	0
131	ifna1_250U	B cells	0	1.36394e-16	0	0.644769	1.77977	2.28646	0.734261	2.08512	0	0	0	0.539336	0.143159	0.840844	0.00979857	0	0	0	0	3.05476	4.6123	0	2.74295	1.63844	0.131077	0.127517	0.0728244	1.80809	0	0.140922	1.2357	2.29775	0.639552	4.78718	0.126787	0.506818	2.26413	0.0268228	0
132	ifna1_2500U	B cells	0	3.7343e-16	0	0.541721	1.90926	2.40455	0.775243	2.30395	0	0	0	0.771068	0.133054	0.780678	0.0142049	0	0	0	0	3.04811	4.53272	0	2.72806	1.87905	0.137684	0.119688	0.0774787	1.73413	0	0.133324	1.28978	2.35293	0.590599	4.7755	0.132981	0.582063	2.34397	0.028678	0
133	ifna2a_25U	B cells	0	2.8542e-17	0	0.685393	1.87493	2.35556	0.728992	2.08498	0	0	0	0.55872	0.136458	0.769747	0.00680573	0	0	0	0	3.0493	4.54046	0	2.77465	1.78246	0.133896	0.117867	0.0704092	1.88265	0	0.142085	1.22843	2.34076	0.625097	4.77297	0.131994	0.506479	2.19223	0.0357841	0
134	ifna2a_250U	B cells	0	1.83126e-16	0.00683021	0.597237	1.95513	2.36621	0.720711	2.22009	0	0	0	0.828328	0.147427	0.720473	0.00940698	0	0	0	0	3.09753	4.55762	0	2.7759	1.90608	0.142187	0.123173	0.0747022	1.89619	0	0.127423	1.29636	2.33479	0.629806	4.78567	0.140151	0.676182	2.30375	0.0160654	0
135	ifna2a_2500U	B cells	0	4.87764e-16	0	0.463313	1.8851	2.23454	0.693334	1.97851	0	0	0	1.12418	0.171772	0.769498	0.00584105	0	0	0	0	3.11723	4.65126	0	2.81554	1.6948	0.125269	0.123257	0.0683697	1.93765	0	0.128751	1.3077	2.26154	0.722364	4.7994	0.130423	0.796802	2.32523	0	0
136	ifna10_25U	B cells	0	1.73436e-16	0	0.653288	1.86976	2.21942	0.705497	2.0089	0	0	0	0.684747	0.157013	0.760409	0	0	0	0	0	3.08501	4.59021	0	2.78542	1.73366	0.129934	0.116341	0.0743729	1.89961	0	0.133774	1.26351	2.28749	0.637194	4.78399	0.132594	0.623685	2.20813	0.013292	0
137	ifna10_250U	B cells	0	3.95304e-16	0	0.540694	1.92957	2.39637	0.808057	2.39433	0	0	0	0.985733	0.154091	0.856157	0.0345229	0.0372057	0	0	0	3.05057	4.55825	0	2.78384	1.90903	0.151313	0.131595	0.0774733	1.76643	0	0.136527	1.29569	2.37688	0.598491	4.77514	0.14059	0.755722	2.44746	0.0264609	0
138	ifna10_2500U	B cells	0	5.8213e-16	0	0.390303	1.83685	2.37979	0.822699	2.46872	0	0	0	1.11186	0.149586	0.960919	0.0231817	0	0	0	0	3.06175	4.61818	0	2.7404	1.75962	0.141249	0.124941	0.0817804	1.71749	0	0.135126	1.31377	2.38169	0.662075	4.79465	0.135681	0.79423	2.53428	0.00456554	0
139	ifnb_25U	B cells	0	4.76694e-18	0	0.448844	1.94094	2.26971	0.691178	2.26838	0	0	0	0.993765	0.166935	0.783392	0.00588254	0	0	0	0	3.10526	4.62485	0	2.82345	1.80809	0.13764	0.125901	0.0663433	1.90538	0	0.138145	1.32737	2.30747	0.677394	4.79752	0.137073	0.847671	2.33718	0	0
140	ifnb_250U	B cells	0	5.56669e-17	0	0.288831	1.78985	2.45713	0.846122	2.63799	0	0	0	1.09956	0.136498	1.06415	0.0399125	0	0	0	0	3.01365	4.60844	0	2.69705	1.67638	0.14679	0.138964	0.069412	1.59264	0	0.161548	1.34963	2.42735	0.711108	4.76594	0.137466	0.728592	2.54346	0.00951977	0
141	ifnb_2500U	B cells	0	3.3265e-16	0	0.255453	1.89891	2.46476	0.849326	2.63654	0	0	0	1.36279	0.142528	0.973022	0.0624234	0	0	0	0	3.0639	4.58168	0	2.745	1.84108	0.152187	0.139321	0.0713406	1.731	0	0.151091	1.37183	2.40942	0.750103	4.77528	0.140685	0.844478	2.54282	0.00385617	0
142	ifnw_25U	B cells	0	2.05757e-17	0	0.587506	1.76493	2.39131	0.870162	2.31236	0	0	0	0.693929	0.133534	1.00082	0.0169621	0.0178222	0	0	0	3.02144	4.60139	0	2.69211	1.74429	0.146775	0.133018	0.0702537	1.63953	0	0.148912	1.2919	2.39323	0.648084	4.77148	0.141025	0.575942	2.45348	0.0485236	0
143	ifnw_250U	B cells	0	3.45294e-16	0	0.478243	1.89157	2.36634	0.776679	2.34206	0	0	0	1.08207	0.151193	0.85807	0.01555	0	0	0	0	3.07083	4.62155	0	2.78048	1.79119	0.140753	0.134159	0.0669057	1.81061	0	0.143212	1.31466	2.35351	0.673251	4.79167	0.140629	0.770807	2.43327	0.0133941	0
144	ifnw_2500U	B cells	0	5.18562e-16	0.00813922	0.402097	2.02943	2.42473	0.64205	2.35128	0	0	0	1.38756	0.14423	0.624961	0.0387116	0	0	0	0	3.11563	4.49038	0	2.79013	1.97361	0.139906	0.110741	0.067689	1.92188	0	0.121359	1.26364	2.31748	0.679458	4.75243	0.138185	0.949977	2.29215	0	0
145	unstim	plasmablasts	0.126407	0	0.223443	2.31954	2.8152	3.02692	1.29616	0	0.0724107	0.0337788	0	1.51291	0.20738	1.54393	0.268211	0.254973	0.0481427	0	0	3.00461	1.72886	0	1.61884	0	0.272312	0.183224	0.127649	0	0	4.12871	0.0358105	2.69511	0	3.98947	0.179616	4.79086	2.29859	0.00951343	0.170364
146	ifna1_25U	plasmablasts	0.121531	0	0.37883	2.11566	2.68978	3.21805	1.36837	0	0.0564777	0	0	1.73715	0.225682	1.69156	0.401165	0.29892	0.0276406	0	0	2.93935	1.59897	0	1.30541	0	0.334324	0.188838	0.127442	0	0	4.26992	0.0998344	2.83476	0	4.05356	0.131573	4.77278	2.7032	0	0.148481
147	ifna1_250U	plasmablasts	0.118263	0	0.295746	2.23461	2.67014	3.27334	1.52454	0	0.104971	0.0108005	0	2.12498	0.370939	1.95757	1.30756	0.26686	0.0523755	0	0	3.02878	1.72013	0	1.2656	0	0.412131	0.239716	0.128251	0	0	4.43969	0.0538672	2.90667	0	4.21248	0.192006	5.14978	3.07752	0	0.27714
148	ifna1_2500U	plasmablasts	0.118147	0	0.292605	1.97896	2.7084	3.27358	1.47973	0	0.0284453	0.0246089	0	2.34236	0.31508	1.7557	0.51607	0.29031	0.0335421	0.00911753	0	2.99169	1.77499	0	1.14521	0	0.358154	0.2207	0.138418	0	0	4.33567	0.0942305	2.90017	0	4.1343	0.162734	5.10258	3.07936	0	0.314357
149	ifna2a_25U	plasmablasts	0.127701	5.02394e-17	0.421967	2.18775	2.69033	3.22868	1.47217	0	0.040966	0.0235578	0	2.01124	0.319623	1.69992	0.65988	0.284162	0.0765821	0.00971503	0	3.00659	1.75099	0	1.28952	0	0.353405	0.256437	0.1093	0	0	4.29141	0.0678266	2.86603	0	4.14819	0.169313	5.02286	2.88477	0	0.224926
150	ifna2a_250U	plasmablasts	0.123281	9.55858e-17	0.368834	2.05001	2.72643	3.27547	1.484	0	0.1129	0.0249904	0	2.25958	0.374801	1.64229	0.432292	0.252859	0.0470036	0.0134533	0.011743	3.08503	1.83789	0	1.38274	0	0.368729	0.266269	0.105784	0	0	4.32411	0.0790032	2.89336	0	4.19222	0.221957	5.2963	3.02323	0	0.307008
151	ifna2a_2500U	plasmablasts	0.133494	4.88188e-16	0.438443	1.98907	2.66926	3.22822	1.39671	0	0.052178	0.067858	0	2.79715	0.490622	1.87126	0.875062	0.274528	0.0886266	0.00345333	0	3.16602	2.17056	0	1.38292	0	0.348663	0.210102	0.12473	0	0	4.27346	0.112147	2.87588	0	4.31934	0.143908	5.34128	3.21113	0	0.20882
152	ifna10_25U	plasmablasts	0.123815	0	0.372394	2.10821	2.67696	3.15384	1.36057	0	0.0591486	0.0605557	0	2.06783	0.399511	1.82879	0.333614	0.27252	0.0621206	0	0	3.07509	1.77393	0	1.30369	0	0.329595	0.206985	0.127368	0	0	4.29524	0.069312	2.83774	0	4.18413	0.137228	5.20439	2.87985	0	0.255316
153	ifna10_250U	plasmablasts	0.13124	2.87846e-18	0.386309	1.95536	2.66937	3.29111	1.6089	0	0.0967062	0.041381	0	2.49134	0.485895	1.86308	0.592176	0.337524	0.092626	0.0313742	0.0104456	2.97565	1.99535	0	1.35378	0	0.357456	0.255415	0.126274	0	0	4.21266	0.146138	3.00435	0	4.18321	0.199806	5.21272	3.14782	0	0.252042
154	ifna10_2500U	plasmablasts	0.163486	1.85383e-15	0.371466	1.70582	2.61304	3.35284	1.5841	0	0.102113	0.0432019	0	2.61258	0.50646	2.06108	0.589623	0.272205	0.051862	0.0423055	0.00259892	2.94846	2.16878	0	1.33092	0	0.387946	0.249803	0.1464	0	0	4.21256	0.0580907	3.04116	0	4.23796	0.147617	5.3657	3.39052	0	0.167606
155	ifnb_25U	plasmablasts	0.109786	1.54972e-18	0.400723	1.8362	2.7279	3.26252	1.40226	0	0.0624323	0.0522172	0	2.6184	0.467002	1.86879	0.508149	0.236268	0.0793152	0.0190974	0	3.06233	2.15192	0	1.38442	0	0.392445	0.264076	0.116997	0	0	4.31059	0.0834332	2.93473	0	4.24054	0.146649	5.36869	3.10552	0	0.185936
156	ifnb_250U	plasmablasts	0.156193	2.87145e-16	0.533197	1.3691	2.61701	3.36608	1.60155	0	0.0967993	0.0178992	0	2.75129	0.525154	2.14973	0.565518	0.230073	0.0942412	0.0191265	0	2.92936	2.03796	0	1.31718	0	0.448608	0.25582	0.11206	0	0	4.21431	0.124702	3.04165	0	4.18	0.178044	5.19246	3.37096	0	0.155375
157	ifnb_2500U	plasmablasts	0.124538	1.59187e-15	0.416081	1.44292	2.69288	3.36686	1.56171	0	0.113732	0.0322746	0	2.90739	0.502432	1.9845	0.95514	0.261273	0.0893145	0	0.0247347	2.97676	2.10662	0	1.32655	0	0.4031	0.252151	0.123676	0	0	4.21898	0.084282	3.07175	0	4.19907	0.131386	5.259	3.38321	0	0.195685
158	ifnw_25U	plasmablasts	0.12309	0	0.590399	2.04458	2.5619	3.25165	1.59578	0	0.0940279	0.0274457	0	2.241	0.358516	1.97167	0.476108	0.293806	0.0830991	0.0216521	0	2.94126	1.66851	0	1.30922	0	0.371511	0.281314	0.1318	0	0	4.34913	0.0833156	2.93755	0	4.17073	0.104963	5.00547	3.19452	0	0.222269
159	ifnw_250U	plasmablasts	0.0998365	2.91789e-16	0.4109	1.97985	2.69799	3.33402	1.4969	0	0.0750824	0.0336233	0	2.65755	0.46681	1.91761	0.469649	0.269451	0.0791047	0.0148955	0.0263987	2.97318	2.04287	0	1.31266	0	0.372607	0.244153	0.141832	0	0	4.30741	0.0930262	2.98458	0	4.18702	0.205284	5.23953	3.21125	0	0.296936
160	ifnw_2500U	plasmablasts	0.121014	1.2237e-15	0.314746	1.73544	2.77471	3.21909	1.2859	0	0.0536992	0.0447984	0	2.89248	0.456909	1.61461	0.477044	0.21282	0.0955078	0.00751128	0	3.04098	2.00041	0	1.40892	0	0.351567	0.268151	0.0929452	0	0	4.22176	0.0683376	2.9063	0	4.14452	0.13291	5.27265	2.98382	0	0.0806529
161	unstim	classical monocytes	0.674189	5.62285	0.0692555	1.31796	2.5878	2.93147	2.04249	0	0.02292	1.25038	0.982922	2.2578	1.11385	1.95607	0.0711942	0	0	0	2.61145	0.18809	4.23189	0.731826	0	0	0.2714	3.30383	0.129218	0	0	0	0.0356872	3.62203	0	5.02239	0.799256	1.94986	3.39134	0	0
162	ifna1_25U	classical monocytes	0.604597	5.68975	0.0451369	1.10507	2.41408	3.06828	2.03001	0	0.03939	0.751007	0.835928	2.23681	1.49719	2.16886	0.137601	0	0	0	2.41538	0.134353	4.4208	0.604571	0	0	0.255191	3.21632	0.135091	0	0	0	0.0171539	3.65379	0	5.0651	0.919404	1.9067	3.69434	0	0
163	ifna1_250U	classical monocytes	0.583045	5.68932	0.0532246	1.11013	2.37433	3.01245	1.86135	0	0.0308786	0.382714	1.3402	2.45102	2.02409	2.08641	0.307571	0	0	0	2.52509	0.0811294	4.80845	0.52178	0	0	0.305141	3.22957	0.129882	0	0	0	0.0138217	3.54908	0	5.14582	0.744915	2.2694	3.80987	0	0
164	ifna1_2500U	classical monocytes	0.756391	5.64591	0.0640184	0.940485	2.54164	3.10896	1.89784	0	0.026076	0.212326	1.59671	2.71433	2.51288	1.75631	0.198488	0.0258472	0	0	2.48105	0.108989	4.57216	0.41464	0	0	0.275957	3.00339	0.145916	0	0	0	0.00629931	3.44179	0	5.05023	0.65576	2.39706	3.88885	0	0
165	ifna2a_25U	classical monocytes	0.705264	5.64042	0.0569598	1.21478	2.52154	3.04855	1.95118	0	0.0356139	0.501432	1.64575	2.44093	2.00237	1.84487	0.167864	0	0	0	2.57491	0.123098	4.63953	0.646181	0	0	0.289635	3.17738	0.126549	0	0	0	0.0136795	3.52483	0	5.035	0.832313	2.2103	3.73283	0	0
166	ifna2a_250U	classical monocytes	0.689472	5.50508	0.0776464	1.06044	2.59937	3.01334	1.80788	0	0.0325329	0.26265	1.67156	2.75263	2.54386	1.48796	0.146387	0	0	0	2.73197	0.140118	4.72352	0.614543	0	0	0.277329	3.07901	0.135647	0	0	0	0.0143314	3.33453	0	5.00728	0.727631	2.6093	3.77432	0	0
167	ifna2a_2500U	classical monocytes	0.835787	5.53519	0.0699744	0.968414	2.5855	2.96094	1.70304	0	0.0226348	0.169892	1.50119	3.05551	3.09405	1.55179	0.276156	0.0763166	0	0	2.86861	0.121936	4.73695	0.259079	0	0	0.245932	3.05986	0.14484	0	0	0	0.00873442	3.28841	0	5.11172	0.410813	3.04533	3.85682	0	0
168	ifna10_25U	classical monocytes	0.774166	5.62835	0.0620869	1.16864	2.54469	2.95017	1.7747	0	0.0283079	0.338591	1.46219	2.62343	2.449	1.65324	0.105654	0	0	0	2.81141	0.115623	4.6796	0.554336	0	0	0.232203	3.12218	0.133502	0	0	0	0.0130936	3.35524	0	5.05343	0.567648	2.49699	3.71888	0	0
169	ifna10_250U	classical monocytes	0.790702	5.63473	0.0709018	0.999892	2.55151	3.1071	1.93828	0	0.0285383	0.193694	1.79455	2.84037	2.8487	1.81678	0.201186	0.17047	0	0	2.6519	0.127256	4.61987	0.352769	0	0	0.301761	3.02301	0.149861	0	0	0	0.0103153	3.45512	0	5.03593	0.594611	2.70946	3.98286	0	0
170	ifna10_2500U	classical monocytes	0.57939	5.57597	0.0694441	0.767943	2.45249	3.11747	1.92521	0	0.0254747	0.156152	1.75321	2.87574	3.17235	1.99024	0.242551	0.314788	0	0	2.6149	0.135679	4.66805	0.224468	0	0	0.299064	3.01483	0.162084	0	0	0	0.00984878	3.47173	0	5.07345	0.764238	3.07802	4.09419	0	0
171	ifnb_25U	classical monocytes	0.687482	5.46335	0.0754695	0.976826	2.62691	2.99969	1.87488	0	0.024575	0.213977	1.79153	2.96956	3.22329	1.43759	0.215368	0.198173	0	0	2.88706	0.146722	4.60458	0.398052	0	0	0.297463	3.05042	0.151068	0	0	0	0.0159897	3.20676	0	5.04438	0.321098	3.13566	3.88364	0	0
172	ifnb_250U	classical monocytes	0.390836	5.39533	0.0799672	0.549314	2.40165	3.20126	2.08308	0	0.0383701	0.157665	1.76555	2.87479	3.32131	2.11673	0.332308	0.490223	0	0	2.51374	0.132788	4.53679	0.248358	0	0	0.360244	3.02583	0.164071	0	0	0	0.0166855	3.4155	0	5.09335	0.400495	3.23946	4.18946	0	0
173	ifnb_2500U	classical monocytes	0.434041	5.45126	0.0792076	0.49265	2.49731	3.20616	2.09367	0	0.0350658	0.157952	2.04767	3.10154	3.51758	1.84225	0.494965	0.778797	0	0	2.60464	0.177292	4.54542	0.125317	0	0	0.358155	3.03111	0.172197	0	0	0	0.0237029	3.36733	0	5.02016	0.369978	3.51539	4.16536	0	0
174	ifnw_25U	classical monocytes	0.698308	5.55901	0.0656456	1.1217	2.36409	3.17484	1.8881	0	0.0448066	0.254838	1.46373	2.57928	2.55453	2.15494	0.1712	0.0136983	0	0	2.45526	0.108003	4.72078	0.457511	0	0	0.289668	3.04455	0.144679	0	0	0	0.0156148	3.50066	0	5.09135	1.03122	2.47242	4.03729	0	0
175	ifnw_250U	classical monocytes	0.623416	5.44815	0.0714765	0.895169	2.5624	3.07646	1.90344	0	0.0307958	0.181687	1.69186	3.03142	2.90702	1.90792	0.209947	0.20588	0	0	2.76201	0.133436	4.7037	0.422168	0	0	0.285448	3.04586	0.143081	0	0	0	0.013302	3.43313	0	5.04744	0.542386	2.88039	3.96465	0	0
176	ifnw_2500U	classical monocytes	0.559695	5.22275	0.0975584	0.799838	2.70121	2.99341	1.83973	0	0.0300875	0.168124	1.96117	3.23032	3.30784	1.20391	0.292706	0.237356	0	0	2.94628	0.158908	4.55206	0.26	0	0	0.324213	3.05497	0.156808	0	0	0	0.0171407	3.16083	0	5.00553	0.37838	3.34532	3.8233	0	0
177	unstim	alt/int monocytes	5.11446	3.83864	0.0638294	1.50069	2.92828	3.28602	2.25648	0	0.0246813	0.757185	0.153592	2.29786	3.17954	1.50762	0.131975	0.302344	0.011177	0	0.962737	2.24554	4.6697	1.25978	0	0	0.423761	3.81004	0.179478	0	0	0	0.0812181	3.40115	0	5.45904	0.429498	0.757425	3.27472	0	0
178	ifna1_25U	alt/int monocytes	4.96094	3.51067	0.0499819	1.42252	2.77089	3.41283	2.34117	0	0.0371743	0.690064	0.0800559	2.3254	3.39218	1.58613	0.153111	0.248761	0	0	0.603914	2.1186	4.72255	0.999273	0	0	0.409127	3.79958	0.184722	0	0	0	0.0535073	3.39681	0	5.46073	0.488449	0.533756	3.461	0	0
179	ifna1_250U	alt/int monocytes	5.08023	2.65101	0.0625231	1.33517	2.70031	3.38051	2.28287	0	0.047752	0.690173	0.0771209	2.37181	3.62933	1.5195	0.281898	0.32353	0	0	0.38629	2.30827	4.78385	0.968213	0	0	0.474241	3.818	0.15765	0	0	0	0.0261874	3.3065	0	5.43218	0.367061	0.784064	3.49413	0	0
180	ifna1_2500U	alt/int monocytes	5.09439	1.86369	0.0624855	1.16253	2.78388	3.45866	2.20427	0	0.0444694	0.724573	0.0759821	2.61585	3.64049	1.39487	0.197666	0.512939	0	0	0.271699	2.45486	4.55342	0.884154	0	0	0.423154	3.67114	0.167939	0	0	0	0.0320234	3.25122	0	5.32449	0.306341	0.763935	3.54109	0	0
181	ifna2a_25U	alt/int monocytes	5.12849	2.73106	0.0993698	1.46837	2.82108	3.411	2.23532	0	0.0431699	0.71333	0.118591	2.49807	3.63148	1.48757	0.177573	0.374917	0	0	0.540785	2.28737	4.73449	1.08106	0	0	0.462612	3.76947	0.166093	0	0	0	0.0568342	3.30769	0	5.38047	0.492336	0.873789	3.45126	0	0
182	ifna2a_250U	alt/int monocytes	5.15407	1.85765	0.103122	1.27397	2.82487	3.32911	2.07902	0	0.0483534	0.82344	0.103209	2.69327	3.79283	1.2801	0.190293	0.665354	0	0	0.379862	2.45735	4.55165	1.0213	0	0	0.420747	3.70129	0.171049	0	0	0	0.0348346	3.19658	0	5.31693	0.375303	0.949284	3.4934	0	0
183	ifna2a_2500U	alt/int monocytes	5.26099	1.47091	0.0763029	1.09083	2.81907	3.31551	2.19281	0	0.0350366	0.822081	0.0305733	2.8349	3.66573	1.19883	0.299645	0.512345	0	0	0.270995	2.6605	4.6393	0.7963	0	0	0.365181	3.75982	0.164519	0	0	0	0.00789734	3.15091	0	5.38103	0.219446	1.24218	3.51976	0	0
184	ifna10_25U	alt/int monocytes	5.18549	2.11031	0.0909691	1.39875	2.80173	3.30178	2.0852	0	0.0516267	0.784672	0.0780613	2.55014	3.81703	1.32237	0.143551	0.444175	0	0	0.522734	2.37429	4.57184	1.00511	0	0	0.363055	3.72271	0.172849	0	0	0	0.0360062	3.18742	0	5.34681	0.348097	0.955838	3.40757	0	0
185	ifna10_250U	alt/int monocytes	5.1436	1.66927	0.0868598	1.17613	2.79369	3.45868	2.25926	0	0.0546263	0.823664	0.0909005	2.76355	3.74308	1.43569	0.238865	0.685525	0	0	0.308199	2.55289	4.49503	0.867568	0	0	0.457634	3.73186	0.180075	0	0	0	0.0437422	3.25425	0	5.32179	0.25283	1.04876	3.63831	0	0
186	ifna10_2500U	alt/int monocytes	5.12914	1.66941	0.0598613	0.914825	2.69604	3.42905	2.32014	0	0.0449722	0.76998	0.0741963	2.7385	3.65481	1.46116	0.277188	0.825073	0	0	0.25887	2.48981	4.51102	0.602512	0	0	0.377924	3.72196	0.18751	0	0	0	0.0262328	3.25578	0	5.37817	0.261639	1.46609	3.73109	0	0
187	ifnb_25U	alt/int monocytes	5.24194	1.43405	0.0874536	1.07856	2.83157	3.3206	2.23246	0	0.040852	0.8375	0.0465222	2.78724	3.74453	1.17936	0.233351	0.467555	0	0	0.353385	2.56589	4.39151	0.696243	0	0	0.370841	3.74501	0.156966	0	0	0	0.021914	3.11988	0	5.32569	0.184564	1.2471	3.52632	0	0
188	ifnb_250U	alt/int monocytes	5.05122	1.33303	0.065029	0.760216	2.6381	3.51637	2.4146	0	0.0560198	0.776138	0.0619208	2.64424	3.60412	1.54512	0.348642	0.598585	0	0	0.20292	2.45591	4.31647	0.473248	0	0	0.419977	3.69627	0.161146	0	0	0	0.0160232	3.28782	0	5.30028	0.202936	1.30756	3.78085	0	0
189	ifnb_2500U	alt/int monocytes	5.11535	1.28893	0.0763937	0.69935	2.73692	3.50027	2.47403	0	0.0511686	0.781604	0.0408497	2.93626	3.55481	1.43955	0.479231	0.681814	0	0	0.197513	2.6031	4.37419	0.383599	0	0	0.417325	3.7263	0.165647	0	0	0	0.022938	3.25056	0	5.30568	0.205183	1.66169	3.73277	0	0
190	ifnw_25U	alt/int monocytes	5.03499	1.84585	0.0779702	1.29095	2.63613	3.48844	2.18456	0	0.0663415	0.745261	0.0781576	2.37598	3.7529	1.54921	0.195084	0.539979	0	0	0.297665	2.32761	4.58886	0.858156	0	0	0.463744	3.6598	0.166691	0	0	0	0.042991	3.30325	0	5.33752	0.398786	0.828076	3.71418	0	0
191	ifnw_250U	alt/int monocytes	5.16536	1.39962	0.069029	1.03634	2.78786	3.42304	2.15996	0	0.0563978	0.811893	0.0711442	2.75384	3.70849	1.37842	0.243835	0.699016	0	0	0.291167	2.53342	4.51859	0.841567	0	0	0.376574	3.70376	0.161923	0	0	0	0.0328058	3.24133	0	5.32395	0.243989	1.15958	3.63518	0	0
192	ifnw_2500U	alt/int monocytes	5.22594	1.32127	0.121803	0.930295	2.88184	3.31787	2.269	0	0.047989	0.815742	0.0731566	3.11643	3.63053	1.16432	0.317471	0.550537	0	0	0.317253	2.49693	4.41737	0.574534	0	0	0.433526	3.73477	0.16688	0	0	0	0.026094	3.12289	0	5.30402	0.237072	1.81993	3.49859	0	0
193	unstim	cDC	0.125628	0.0864872	0.140874	1.29123	2.74833	3.29472	2.04715	1.55381	0	2.13969	0.31582	2.07084	2.94385	1.35129	0.210537	0.825888	0	0	0.026913	0.836711	6.12525	0.802306	0	0.194694	0.282953	3.4833	0.15148	0	0	0	3.21755	3.18463	0	4.62952	0.397852	2.32917	2.92257	0	0.0663119
194	ifna1_25U	cDC	0.115284	0.0924784	0.129023	1.04375	2.62543	3.52954	2.38133	1.37136	0	2.21248	0.261089	2.06599	3.09737	1.62737	0.41378	0.862411	0	0	0	0.82933	6.22724	0.675322	0	0.193705	0.318184	3.46911	0.15297	0	0	0	3.21798	3.33486	0	4.71064	0.348909	2.31787	3.40157	0	0.0770978
195	ifna1_250U	cDC	0.160255	0.121397	0.105956	0.897141	2.58986	3.49063	2.20846	2.41197	0	1.75832	0.314042	2.0868	2.94568	1.46122	0.972748	1.18674	0	0	0.0177293	0.799047	6.53674	0.506126	0	0.0887816	0.404548	3.50109	0.146722	0	0	0	3.19062	3.21326	0	4.80857	0.212521	2.55385	3.5632	0	0.0742782
196	ifna1_2500U	cDC	0.160837	0.186055	0.120677	0.950834	2.71543	3.53174	2.1836	1.90259	0	2.09339	0.395982	2.58748	3.15063	1.38227	0.786738	1.27145	0	0	0	0.834429	6.39686	0.478553	0	0.0571894	0.327236	3.42267	0.160275	0	0	0	3.18867	3.30461	0	4.77278	0.339305	2.78412	3.74523	0	0.0555873
197	ifna2a_25U	cDC	0.130716	0.0888119	0.161135	1.0086	2.68248	3.46438	2.14383	2.30559	0	1.80959	0.396853	2.24355	2.94695	1.36628	0.486261	1.00502	0	0	0.022127	0.849248	6.4785	0.662197	0	0.130543	0.364841	3.44429	0.146537	0	0	0	3.22433	3.17866	0	4.71402	0.282087	2.51621	3.44007	0	0.0727696
198	ifna2a_250U	cDC	0.151222	0.178793	0.11858	1.03489	2.77003	3.48917	2.05726	1.89016	0	1.8198	0.444419	2.70459	3.18088	1.25368	0.559462	1.29043	0	0	0.0673197	0.879458	6.52697	0.66888	0	0.120554	0.353162	3.43286	0.149328	0	0	0	3.30253	3.24292	0	4.7734	0.388279	2.9187	3.59779	0	0.0584779
199	ifna2a_2500U	cDC	0.189991	0.189453	0.125859	0.715997	2.77981	3.48431	2.01728	1.77345	0	1.93851	0.291204	2.81478	3.18653	1.32338	1.29407	1.40363	0	0	0	0.836463	6.64447	0.474768	0	0.0649385	0.346113	3.49022	0.155312	0	0	0	3.10374	3.17933	0	4.85074	0.226544	3.36723	3.83664	0	0.0173183
200	ifna10_25U	cDC	0.156311	0.103902	0.139348	1.21606	2.70266	3.44259	2.14908	1.60193	0	2.03915	0.40408	2.396	3.22058	1.37741	0.448097	1.2032	0	0	0.0247379	0.833975	6.38371	0.648235	0	0.10154	0.334724	3.43443	0.146536	0	0	0	3.21232	3.19125	0	4.73852	0.350643	2.78741	3.52165	0	0.078378
201	ifna10_250U	cDC	0.179679	0.242176	0.169565	0.891814	2.80442	3.5652	2.27149	2.18325	0	2.09693	0.451698	2.74459	3.19866	1.51124	0.869674	1.52622	0	0	0.104579	0.83811	6.44873	0.680623	0	0.0727018	0.410134	3.43901	0.163451	0	0	0	3.10666	3.31689	0	4.75458	0.33144	3.12209	3.86887	0	0.074005
202	ifna10_2500U	cDC	0.17771	0.270409	0.0958521	0.517889	2.67601	3.56677	2.22016	2.4708	0	1.62334	0.326359	2.71453	3.28974	1.54615	0.904552	1.5395	0	0	0.0519994	0.904048	6.6626	0.412398	0	0.0302784	0.411931	3.46776	0.188209	0	0	0	3.03094	3.32582	0	4.84658	0.246718	3.60264	4.02339	0	0.00667857
203	ifnb_25U	cDC	0.167091	0.149556	0.131649	0.706834	2.78193	3.43874	2.01154	1.89989	0	1.99363	0.405047	2.72783	3.28866	1.24629	0.666798	1.50409	0	0	0.0310115	0.802831	6.58395	0.652446	0	0.0483926	0.347218	3.45415	0.142318	0	0	0	3.08325	3.19767	0	4.80171	0.227567	3.55985	3.76798	0	0.0370769
204	ifnb_250U	cDC	0.207012	0.241478	0.132371	0.333128	2.63418	3.63915	2.22236	2.78251	0	1.61439	0.27602	2.72678	3.29512	1.71767	0.661933	1.81872	0	0.00200278	0.0166119	0.824212	6.61508	0.434955	0	0.0467554	0.406061	3.42261	0.142826	0	0	0	2.89054	3.39509	0	4.84212	0.209109	3.77645	4.12915	0	0
205	ifnb_2500U	cDC	0.19451	0.331443	0.147177	0.213829	2.7287	3.61473	2.2286	3.07039	0	1.57052	0.251969	3.18391	3.24521	1.58783	1.3071	1.6594	0	0.00465518	0.0103293	0.86592	6.5668	0.409241	0	0.0356628	0.413524	3.39162	0.165505	0	0	0	2.86455	3.3847	0	4.74313	0.11284	4.12589	4.10927	0	0
206	ifnw_25U	cDC	0.147941	0.156736	0.104012	1.06632	2.5734	3.64369	2.33484	1.89049	0	2.17447	0.433758	2.24689	3.1954	1.71899	0.522988	1.40964	0	0	0.0475863	0.868476	6.45052	0.739987	0	0.0921858	0.36729	3.50792	0.151978	0	0	0	3.196	3.37079	0	4.85958	0.448958	2.7011	3.85502	0	0.0908206
207	ifnw_250U	cDC	0.179346	0.216128	0.1173	0.79079	2.77929	3.57995	2.20286	2.03183	0	1.91027	0.386528	2.75969	3.23803	1.49598	0.666405	1.44055	0	0	0.00804009	0.862015	6.55118	0.637238	0	0.0726917	0.368461	3.43707	0.159214	0	0	0	3.18827	3.31674	0	4.80611	0.322902	3.19972	3.90559	0	0.0345597
208	ifnw_2500U	cDC	0.174872	0.176887	0.108213	0.349569	2.81587	3.36671	1.85627	2.45323	0	1.62411	0.282206	3.2554	3.3435	1.0324	0.921518	1.01068	0	0	0	0.736748	6.58203	0.214092	0	0.0224173	0.352062	3.38459	0.133005	0	0	0	2.99151	3.15325	0	4.70446	0.119906	3.88707	3.7037	0	0
209	unstim	pDC	0.00558406	0	0.0539547	2.87155	2.8825	2.89562	1.21413	0.276959	0	1.43401	0	2.06562	4.90696	1.13537	0.0921015	0.0852173	0	0	0	2.6721	3.54472	2.23658	0	0	0.231816	0.191133	0.124199	0	0	0	0.0453681	2.91208	0	3.91938	0.0840261	2.39814	2.82612	0	3.91907
210	ifna1_25U	pDC	0.0485319	0.00639897	0.0583096	2.94916	3.15735	3.36306	1.71065	0.389704	0.0104445	1.14021	0	2.42239	4.96324	1.65763	0.130016	0.194276	0	0	0	2.80722	3.43643	2.58805	0	0	0.316389	0.236581	0.14408	0	0	0	0.0529513	3.27231	0	4.091	0.109905	2.67518	3.4549	0	4.23373
211	ifna1_250U	pDC	0.0645959	0.0653999	0.064871	2.85537	3.15669	3.45369	1.80154	0.491286	0.0189785	1.15392	0	2.56237	5.0867	1.68457	0.331909	0.203468	0	0	0	2.90364	3.56354	2.9108	0	0	0.335342	0.313482	0.146323	0	0	0	0.0636518	3.30235	0	4.23238	0.0914031	3.23272	3.65505	0	4.25015
212	ifna1_2500U	pDC	0.0972606	0.0911516	0.117793	2.63316	3.27436	3.53965	1.92194	0.565481	0.0178399	1.10826	0	2.90266	5.03168	1.765	0.174274	0.292095	0	0	0.0112156	2.78263	3.49975	2.93311	0	0	0.394751	0.331162	0.145857	0	0	0	0.0753385	3.37909	0	4.10352	0.121248	3.58106	3.72688	0	4.13293
213	ifna2a_25U	pDC	0.0637957	0.0500272	0.105668	2.89758	3.27724	3.41882	1.74059	0.632014	0.0141197	1.16176	0	2.68334	5.03189	1.64168	0.215773	0.335445	0	0	0.00052775	2.81028	3.54027	2.86416	0	0	0.322934	0.315875	0.13957	0	0	0	0.0816292	3.31053	0	4.14171	0.148998	3.15832	3.5527	0	4.31655
214	ifna2a_250U	pDC	0.0966178	0.0770519	0.136655	2.75329	3.32324	3.50893	1.80577	0.564128	0.0256282	1.09429	0	2.93832	5.0928	1.69157	0.152578	0.330668	0	0	0.013508	2.86848	3.63247	3.01515	0	0	0.369801	0.337259	0.147632	0	0	0	0.0711229	3.33533	0	4.13141	0.104195	3.71405	3.66279	0	4.11425
215	ifna2a_2500U	pDC	0.109376	0.0950455	0.136884	2.53527	3.31457	3.53622	1.78412	0.284559	0.0215838	1.13084	0	3.15511	5.19639	1.63896	0.227139	0.253923	0	0	0.00988853	2.95491	3.74133	3.14031	0	0	0.35858	0.315259	0.151968	0	0	0	0.0770648	3.24537	0	4.26263	0.0523352	4.12656	3.72535	0	3.68913
216	ifna10_25U	pDC	0.0774769	0.050873	0.134702	2.83977	3.28989	3.40116	1.75313	0.494572	0.0109259	1.20942	0	2.81346	5.11834	1.63594	0.128506	0.277514	0.00188227	0	0.00699854	2.92053	3.56004	2.90389	0	0	0.326958	0.283521	0.150116	0	0	0	0.0889278	3.29303	0	4.1954	0.11512	3.54165	3.57501	0	4.24904
217	ifna10_250U	pDC	0.112346	0.0996287	0.175892	2.56676	3.32053	3.62364	1.95632	0.507358	0.051355	1.15551	0	3.02073	5.05111	1.83564	0.199593	0.346353	0	0	0.040636	2.80203	3.56629	3.05327	0	0	0.452995	0.344491	0.162186	0	0	0	0.103	3.37457	0	4.14475	0.137129	3.88254	3.85516	0	3.98921
218	ifna10_2500U	pDC	0.106654	0.124618	0.129705	2.2781	3.21045	3.67974	2.02984	0.530147	0.060357	1.08834	0	3.04583	5.16532	1.91222	0.232193	0.369494	0	0.0157113	0.0267051	2.87253	3.66377	3.17383	0	0	0.374997	0.327714	0.163652	0	0	0	0.0888715	3.39307	0	4.22834	0.0876179	4.10225	3.93047	0	3.56233
219	ifnb_25U	pDC	0.0911712	0.0689245	0.110219	2.56553	3.35623	3.5396	1.79204	0.449721	0.0247459	1.06817	0	3.09696	5.14568	1.68928	0.190174	0.223104	0	0	0	2.90482	3.6269	3.0566	0	0	0.354575	0.352114	0.139437	0	0	0	0.0848412	3.29257	0	4.21074	0.100075	4.06279	3.72705	0	3.81868
220	ifnb_250U	pDC	0.0840848	0.0952061	0.108589	2.16745	3.15998	3.71941	2.01368	0.522175	0.0628671	0.974628	0	2.94027	5.05214	1.96772	0.219244	0.334452	0	0	0.00961717	2.81594	3.59957	3.11814	0	0	0.387715	0.338563	0.136309	0	0	0	0.0832397	3.39322	0	4.2498	0.142741	3.96677	4.01117	0	3.53076
221	ifnb_2500U	pDC	0.1011	0.129257	0.0886777	2.13843	3.28196	3.73565	2.03463	0.459238	0.0903546	1.05717	0	3.15019	5.1357	1.85624	0.302131	0.321976	0	0	0.0092431	2.82314	3.70762	3.21419	0	0	0.380759	0.355178	0.147115	0	0	0	0.0905425	3.39047	0	4.21697	0.0584014	4.13794	3.98318	0	3.37806
222	ifnw_25U	pDC	0.0967898	0.083075	0.0912818	2.74733	3.0834	3.58202	1.91503	0.562712	0.0427314	1.19743	0	2.78206	5.00666	1.98189	0.179109	0.333482	0	0.0163218	0.0191092	2.82619	3.44988	2.88107	0	0	0.445997	0.362142	0.138476	0	0	0	0.0771401	3.40045	0	4.23839	0.152825	3.51164	3.81348	0	4.22244
223	ifnw_250U	pDC	0.106153	0.0848243	0.110189	2.47344	3.2819	3.6226	1.9322	0.458362	0.0624622	1.08718	0	3.11753	5.07243	1.82149	0.197417	0.329616	0	0	0.0151402	2.83655	3.53935	3.08603	0	0	0.367555	0.346398	0.155937	0	0	0	0.0803725	3.38842	0	4.18423	0.102346	3.99031	3.83738	0	3.83139
224	ifnw_2500U	pDC	0.103913	0.100539	0.124384	2.26368	3.41309	3.59954	1.81134	0.329718	0.024045	0.975268	0	3.29901	5.15123	1.54181	0.180458	0.273769	0	0	0.0286787	2.83132	3.73247	3.16326	0	0	0.352067	0.303623	0.122734	0	0	0	0.0555307	3.2749	0	4.03919	0.0594153	4.35226	3.68303	0	3.4402
225	unstim	myeloid	0.0235522	0.550681	0	0.940427	2.17413	1.62032	0.0876306	0	0	0.974146	2.46847	0	0.539875	0.328862	0	0.0536572	0	0	2.91299	0.198147	3.24032	0.308145	0	0	0.0487856	3.04369	0.217482	0	0	0	0	0.560036	0	4.38205	0.0973624	1.94942	0.607582	0.0248457	0
226	ifna1_25U	myeloid	0.0293712	0.7421	0	0.89127	1.7441	1.51884	0.0781973	0	0	0.689286	2.12383	0	0.71097	0.355627	0	0.058124	0	0	2.6986	0.179709	3.30496	0.383845	0	0	0.0533742	2.93305	0.230046	0	0	0	0	0.497799	0	4.37994	0.0911988	1.80194	0.640385	0.0173075	0
227	ifna1_250U	myeloid	0.0864212	0.768858	0	0.844576	2.02506	1.66698	0.101467	0	0	0.406948	2.06597	0.00397116	1.08911	0.412717	0.00783749	0.0351321	0	0	2.51441	0.223749	3.46572	0.450975	0	0	0.0634093	2.80189	0.212424	0	0	0	0	0.555513	0	4.23159	0.094065	1.81681	1.0513	0.00305609	0
228	ifna1_2500U	myeloid	0.411477	0.381039	0.00576573	0.705347	2.48607	2.40554	0.212581	0	0	0.367365	0.409492	0.0853548	2.28334	0.99772	0.0708374	0.0515632	0	0	0.90925	0.686659	3.55827	0.362903	0	0	0.126827	2.62836	0.200228	0	0	0	0	1.05702	0	4.08747	0.164013	1.06651	2.45737	0.0107928	0
229	ifna2a_25U	myeloid	0.0794178	0.749639	0	0.927735	2.18057	1.73085	0.104226	0	0	0.454547	2.25309	0	1.09031	0.370996	0.00614476	0.0658978	0	0	2.55361	0.203008	3.48325	0.446253	0	0	0.0818032	2.77635	0.19853	0	0	0	0	0.51114	0	4.19846	0.10167	1.80219	1.10422	0.0118728	0
230	ifna2a_250U	myeloid	0.204406	0.584128	0	0.780645	2.55809	2.07084	0.165606	0	0	0.376989	1.21247	0.0477901	1.76469	0.673257	0.0452129	0.0753552	0	0	2.14914	0.425506	3.50461	0.439313	0	0	0.115035	2.61602	0.197688	0	0	0	0	0.792072	0	4.07043	0.133212	1.52845	2.10267	0	0
231	ifna2a_2500U	myeloid	0.348548	0.633705	0.028718	0.739427	2.49396	2.38541	0.383186	0	0.0373356	0.423991	0.341331	0.328383	2.52086	1.18305	0.186528	0.144011	0	0	0.600753	0.867207	3.7174	0.248926	0	0	0.19747	2.74158	0.158105	0	0	0	0	1.70739	0	4.22941	0.175961	1.70713	2.59094	0.0127945	0
232	ifna10_25U	myeloid	0.177988	0.709994	0.0321085	0.879515	2.61138	2.04653	0.148565	0	0	0.380561	1.51714	0.0539914	1.58255	0.697918	0.0261164	0.0779376	0	0	2.50112	0.33047	3.46116	0.447587	0	0	0.0925134	2.74051	0.224942	0	0	0	0	0.77581	0	4.1124	0.140542	1.65533	2.00785	0	0
233	ifna10_250U	myeloid	0.29293	0.632171	0.0366346	0.737649	2.29964	2.32698	0.243263	0	0	0.470999	0.52972	0.211408	2.55094	1.02009	0.0991167	0.158777	0	0	0.944285	0.665672	3.67505	0.25477	0	0	0.175117	2.59538	0.187042	0	0	0	0.0113247	1.42262	0	4.06289	0.246785	1.42668	2.52677	0.00347176	0
234	ifna10_2500U	myeloid	0.303931	0.881653	0	0.563266	2.12236	2.27399	0.378691	0	0.0249548	0.313278	1.00414	0.358426	2.29758	1.19402	0.113595	0.178733	0	0	1.128	0.633258	3.41445	0.170947	0	0	0.163515	2.67245	0.160658	0	0	0	0	1.63741	0	4.12268	0.200508	1.8942	2.29438	0.061566	0
235	ifnb_25U	myeloid	0.347247	0.451755	0.00675152	0.750517	2.5275	2.38493	0.271472	0	0.00497342	0.417551	0.418498	0.167938	2.49734	1.0627	0.101901	0.0670358	0	0	1.20979	0.640657	3.38626	0.257908	0	0	0.124211	2.65293	0.193837	0	0	0	0	1.32119	0	4.09073	0.184637	1.55805	2.51504	0	0
236	ifnb_250U	myeloid	0.274126	0.577888	0.0102591	0.476546	2.11554	2.26273	0.277358	0	0.0542928	0.324489	0.467931	0.275969	2.28746	0.896389	0.146452	0.0401204	0	0	0.851921	0.663694	3.4329	0.268883	0	0	0.152831	2.6363	0.235418	0	0	0	0	0.978855	0	4.16816	0.194751	1.6382	2.57663	0.0309183	0
237	ifnb_2500U	myeloid	0.314162	0.672423	0.0609451	0.389987	2.39675	2.50243	0.625877	0	0.0218073	0.189136	0.669387	0.924399	2.28617	1.16332	0.186953	0.190137	0	0	0.840663	0.483157	3.56426	0.128458	0	0	0.227654	2.56164	0.161662	0	0	0	0	1.92795	0	4.01718	0.207992	1.88129	3.10496	0.0509051	0
238	ifnw_25U	myeloid	0.256294	0.559246	0	0.803023	2.17194	2.03957	0.180533	0	0.00801635	0.402169	0.93435	0.0710872	2.01063	0.900692	0.0117202	0.0654138	0	0	1.648	0.561033	3.52343	0.37735	0	0	0.110581	2.72941	0.220563	0	0	0	0	0.856846	0	4.22556	0.149768	1.3472	1.99524	0.0228658	0
239	ifnw_250U	myeloid	0.30735	0.642392	0.00125125	0.659661	2.37225	2.2336	0.246635	0	0	0.432245	0.772477	0.155797	2.22766	1.03927	0.0822249	0.0822987	0	0	1.37381	0.688887	3.56262	0.254269	0	0	0.116516	2.66586	0.186928	0	0	0	0	1.2447	0	4.15916	0.170741	1.49158	2.45827	0.0287965	0
240	ifnw_2500U	myeloid	0.223228	0.67945	0.0109717	0.541638	2.54624	2.26129	0.349699	0	0.00894794	0.245951	1.02741	0.360765	2.33457	0.811925	0.144533	0.147068	0	0	1.54211	0.354795	3.57893	0.108426	0	0	0.185619	2.69251	0.202288	0	0	0	0.0169344	1.45639	0	4.08779	0.159984	2.06835	2.54782	0.0383693	0
241	unstim	basophils	0	5.6666e-16	0.0608799	0.930316	1.45342	1.84154	0.794695	0	0	0	1.65085	1.2101	4.62498	0.732123	0	0.0854726	0	0	1.34137	0	0.13392	0	0	0	0.546182	0.492178	0.0747651	0	0	0	0	2.18448	0	3.63823	0.13054	3.17644	2.96308	0	0
242	ifna1_25U	basophils	0	1.43573e-17	0.0277221	0.806484	1.33907	1.92453	0.863866	0	0	0	1.30575	0.824265	4.63918	0.782171	0	0.0733625	0	0	1.27826	0	0.120838	0	0	0	0.641192	0.462122	0.0865142	0	0	0	0	2.06045	0	3.6353	0.106422	3.12416	3.03427	0.0395362	0
243	ifna1_250U	basophils	0	1.12676e-17	0.0270727	0.712044	1.30719	1.9348	0.877207	0	0	0	1.39972	0.747819	4.63627	0.81048	0	0.0921711	0	0	1.21663	0	0.136118	0	0	0	0.597287	0.485453	0.0980271	0	0	0	0	1.98553	0	3.63852	0.0906711	3.11433	3.11331	0.0236247	0
244	ifna1_2500U	basophils	0	2.97813e-16	0.0682368	0.584673	1.4338	1.98331	0.908305	0	0	0	1.39692	1.25742	4.59682	0.693622	0	0.0921499	0	0	1.26952	0	0.135201	0	0	0	0.38814	0.488913	0.0915914	0	0	0	0	2.12969	0	3.61951	0.0999942	3.06312	3.18775	0.0407905	0
245	ifna2a_25U	basophils	0	5.76081e-16	0.0483578	0.766409	1.42992	1.92315	0.830183	0	0	0	1.65684	1.1138	4.62526	0.674894	0	0.0966534	0	0	1.30109	0	0.13706	0	0	0	0.381534	0.504499	0.0843514	0	0	0	0	2.11937	0	3.62162	0.10827	3.15897	3.117	0.0198254	0
246	ifna2a_250U	basophils	0.00485236	5.10796e-16	0.112552	0.63824	1.49219	1.9421	0.920336	0	0	0	1.62871	1.63991	4.67693	0.790263	0.000483835	0.0918127	0	0	1.37688	0.00802855	0.131543	0	0	0	0.543291	0.526497	0.0823254	0	0	0	0	2.21142	0	3.58909	0.151003	3.19154	3.18311	0	0
247	ifna2a_2500U	basophils	0	1.04097e-15	0.0347259	0.484757	1.42613	1.86748	0.938485	0	0	0	1.31148	1.23473	4.71969	0.617888	0	0.0893867	0	0	1.44506	0	0.12229	0	0	0	0.489865	0.529311	0.0885493	0	0	0	0	1.93009	0	3.64228	0.106264	3.20501	3.14925	0	0
248	ifna10_25U	basophils	0	1.02532e-17	0.0528149	0.697726	1.43896	1.91254	0.880922	0	0	0	1.52557	1.16233	4.68043	0.732294	0	0.0887928	0	0	1.46643	0	0.132287	0	0	0	0.58833	0.540829	0.0866561	0	0	0	0	2.0753	0	3.63773	0.107818	3.22655	3.11392	0	0
249	ifna10_250U	basophils	0	2.81148e-16	0.0620711	0.577682	1.47239	2.01251	1.02272	0	0	0	1.53606	1.33346	4.65708	0.855303	0.00248945	0.117383	0	0	1.41142	0.00256181	0.155283	0	0	0	0.501563	0.553519	0.0952592	0	0	0	0	2.11561	0	3.62119	0.139643	3.17321	3.26997	0.0540557	0
250	ifna10_2500U	basophils	0	5.92997e-16	0.0258891	0.396882	1.32147	1.97161	0.994272	0	0	0	1.37972	0.96737	4.63155	0.800966	0.00901106	0.0897214	0	0	1.25722	0	0.140268	0	0	0	0.265973	0.494718	0.091688	0	0	0	0	1.93826	0	3.6184	0.0876453	3.13085	3.27531	0.0260456	0
251	ifnb_25U	basophils	0.0014753	4.74692e-16	0.0532259	0.621746	1.49164	1.90752	0.914273	0	0	0	1.54881	1.36925	4.65091	0.64576	0.000553476	0.0934418	0	0	1.46845	0.0126194	0.144008	0	0	0	0.460687	0.53284	0.0834089	0	0	0	0	2.06533	0	3.64473	0.105882	3.24146	3.17517	0	0
252	ifnb_250U	basophils	0	5.61471e-16	0.0326794	0.487624	1.25781	1.98929	0.949175	0	0	0	1.44441	0.595245	4.59659	0.701404	0	0.0987528	0	0	1.12934	0	0.141664	0	0	0	0.271869	0.45536	0.094727	0	0	0	0	1.66246	0	3.60513	0.0500857	3.07345	3.24752	0.0627418	0
253	ifnb_2500U	basophils	0	7.49807e-16	0.0583976	0.510048	1.40459	2.00365	0.993386	0	0	0	1.44294	1.12999	4.62873	0.686071	0.0180686	0.0938046	0	0	1.32029	0.00561051	0.145688	0	0	0	0.405466	0.536027	0.0836843	0	0	0	0	1.99045	0	3.63976	0.0872985	3.13991	3.26675	0.0426887	0
254	ifnw_25U	basophils	0	2.06468e-18	0.0262115	0.59343	1.28519	2.03137	1.01951	0	0	0	1.41827	0.687554	4.7006	0.924056	0	0.117855	0	0	1.19548	0.00894837	0.143083	0	0	0	0.544397	0.47866	0.094697	0	0	0	0	1.90027	0	3.60828	0.107113	3.0844	3.22661	0.0569998	0
255	ifnw_250U	basophils	0	1.62029e-16	0.0449318	0.5045	1.41452	1.96665	0.909759	0	0	0	1.46721	1.03956	4.62345	0.684787	0.00636461	0.091485	0	0	1.40001	0.0116297	0.133609	0	0	0	0.257281	0.510235	0.0812048	0	0	0	0	1.97923	0	3.64906	0.0903231	3.18053	3.24807	0.0193296	0
256	ifnw_2500U	basophils	0.0110968	8.18645e-16	0.160828	0.418253	1.51821	1.84737	0.861084	0	0	0	1.5832	2.23708	4.56386	0.576774	0.0149989	0.0806202	0	0	1.3966	0.0332817	0.120473	0	0	0	0.303277	0.518666	0.0725004	0	0	0	0	2.16302	0	3.51853	0.11976	3.13551	3.06285	0	0
257	unstim	unknown	0.16939	1.47873e-15	0	0.601524	2.57568	2.10403	0.505366	0.0919217	0	0	0.122853	0.277626	0.144862	0.645957	0	0.462399	0	0	0.416169	1.54156	3.29322	0.0927171	0.036908	0	0.131218	0.44908	0.210494	0.0165552	0	0	0.110512	1.83949	0	3.70738	0.106862	0.734562	2.43705	0	0.0117662
258	ifna1_25U	unknown	0.280945	0.0159721	0	0.604849	2.43165	2.58613	0.863355	0.0979313	0	0	0.247091	0.711659	0.182257	1.00054	0	0.850248	0.00939928	0	0.471485	1.59599	3.42352	0.143539	0	0	0.192443	0.506841	0.295588	0	0	3.88644e-08	0.093751	2.44745	0	4.40753	0.133209	0.760347	3.04027	0	0.0685956
259	ifna1_250U	unknown	0.650924	0.119175	0	0.720799	2.51385	2.9468	1.21662	0.0628554	0	0.0252567	0.752654	1.58275	0.415466	1.40103	0.032518	3.0623	0.078846	0	0.793828	1.73076	3.86875	0.237128	0	0	0.312622	0.960229	0.344776	0	0	0.047119	0.0808024	2.88532	0	5.17054	0.199185	1.36041	3.49719	0	0.151174
260	ifna1_2500U	unknown	1.11169	0.30947	0.00137791	0.66297	2.70511	3.13287	1.40123	0.0393728	0	0.0285097	1.02434	2.11683	0.81162	1.34739	0	3.77126	0.0730607	0	0.894949	1.67039	3.95882	0.254302	0	0	0.35164	1.53609	0.404257	0	0	0.0718819	0.0625736	3.0358	0	5.26624	0.222216	1.56484	3.63234	0	0.16882
261	ifna2a_25U	unknown	0.532811	0.0850862	0	0.705546	2.61299	2.77502	1.02193	0.0666224	0	0.027304	0.774354	1.30748	0.374144	1.14941	0	1.75652	0.0618816	0	0.790084	1.5545	3.65729	0.221887	0	0	0.280748	0.837777	0.286071	0	0	0.0370271	0.0780188	2.73602	0	4.91502	0.193189	1.15099	3.28448	0	0.103113
262	ifna2a_250U	unknown	0.878386	0.194841	0.0219962	0.695795	2.74088	3.01041	1.24662	0.0666366	0	0.0253765	1.11592	2.09401	0.714882	1.19589	0	3.3781	0.0839803	0	0.948107	1.72257	3.95905	0.306294	0	0	0.340939	1.21532	0.369243	0	0	0.0590244	0.0860789	2.93002	0	5.21566	0.231459	1.70547	3.53095	0	0.127917
263	ifna2a_2500U	unknown	2.4784	4.11341	0.00881732	0.708676	2.77315	3.11679	1.43277	0	0.00314576	0.0576851	1.21112	2.80765	2.06234	1.36465	0.0677152	3.81905	0.128317	0	1.78725	1.81494	4.30898	0.231781	0	0	0.352926	2.68562	0.399818	0	0.0311876	0.0669985	0.0564241	3.07361	0	5.41544	0.191111	2.68495	3.79816	0	0.0724888
264	ifna10_25U	unknown	0.821804	0.12384	0.00769775	0.750956	2.65974	2.88411	1.14117	0.0535895	0	0.0305213	0.728434	1.70179	0.596965	1.20678	0	2.96506	0.0659082	0	0.928866	1.64565	3.84641	0.238045	0	0	0.299857	0.984953	0.329911	0	0	0.0512294	0.0797357	2.81868	0	5.1324	0.177072	1.49502	3.41168	0	0.136651
265	ifna10_250U	unknown	1.52362	1.17851	0.0234918	0.730209	2.73708	3.23182	1.5869	0.049217	0	0.0535036	1.40039	2.4582	1.40178	1.5094	0.0025233	4.17878	0.101688	0	1.17766	1.71032	4.06679	0.322708	0	0	0.427468	2.25962	0.419666	0	0	0.0983781	0.0728646	3.13143	0	5.34889	0.236602	2.06021	3.81024	0	0.153089
266	ifna10_2500U	unknown	2.03134	2.5925	0.0126222	0.572623	2.61129	3.27677	1.64668	0.0219554	0.0134914	0.0552174	1.23151	2.61392	2.04665	1.66444	0.0308868	4.03442	0.123273	0	1.186	1.87977	4.20546	0.204461	0	0	0.40298	2.49081	0.481769	0	0.049643	0.100652	0.0658982	3.1989	0	5.39389	0.25976	2.65143	3.95026	0	0.0707548
267	ifnb_25U	unknown	2.02614	1.40882	0.0226155	0.671331	2.80004	3.10214	1.42379	0.00313386	0	0.059017	1.31099	2.57455	1.85321	1.28173	0.00902574	3.49547	0.117928	0	1.51701	1.78737	4.0728	0.27334	0	0	0.375511	2.40815	0.361002	0	0.0142251	0.0611686	0.0685603	3.01317	0	5.3329	0.159671	2.52243	3.70852	0	0.0656016
268	ifnb_250U	unknown	1.51784	1.86004	0.0257935	0.45607	2.54726	3.34222	1.701	0.0318372	0.00943103	0.049049	1.30004	2.56431	1.99832	1.77523	0.0866444	3.9726	0.129849	0.00448942	1.1278	1.78236	4.04619	0.225201	0	0	0.458979	2.43876	0.416921	0	0.0613396	0.0943915	0.067029	3.20006	0	5.3773	0.181664	2.67839	3.99985	0	0.0322439
269	ifnb_2500U	unknown	2.17777	3.43225	0.0249375	0.410862	2.69288	3.33339	1.73991	0.0175699	0.0222464	0.0513566	1.50397	2.92431	2.39319	1.61026	0.263305	3.46751	0.143148	0	1.47494	1.85571	4.06407	0.147002	0	0	0.45846	2.57816	0.389237	0	0.0968832	0.0718446	0.0636482	3.18503	0	5.34192	0.179219	3.07975	3.99708	0	0.0107957
270	ifnw_25U	unknown	0.852035	0.122149	0.00883595	0.707614	2.45935	3.13821	1.43124	0.104085	0.0157151	0.0214772	0.830323	1.73255	0.590181	1.5195	0	3.74255	0.0825878	0	0.649374	1.7346	3.9378	0.258961	0	0.00649313	0.38035	0.963965	0.390493	0	0	0.0948152	0.0899405	2.98319	0	5.23192	0.238771	1.42457	3.68356	0	0.209461
271	ifnw_250U	unknown	1.59568	0.637902	0.0163034	0.615523	2.69443	3.201	1.48424	0.0269703	0.00678614	0.0400776	1.22652	2.53876	1.40368	1.47665	0.0164752	3.73347	0.111739	0	1.12967	1.72771	4.11245	0.312308	0	0	0.377977	2.23884	0.364537	0	0.00355151	0.0940859	0.0605957	3.10328	0	5.31971	0.202532	2.21489	3.77159	0	0.104904
272	ifnw_2500U	unknown	2.67189	4.41806	0.0388097	0.628026	2.92302	3.20649	1.49921	0	0.0112636	0.0788944	1.8366	3.22233	2.71142	1.19531	0.0467895	3.91936	0.165622	0	2.35667	1.86854	4.24165	0.201432	0	0	0.416746	2.85997	0.431291	0	0.0914582	0.0183245	0.0510913	3.12376	0	5.41179	0.196367	3.29342	3.83323	0	0.0248156

## Sheet: legend
Dataset EV7: Mass cytometry: Median expression of markers per cluster (IFN-α1, IFN-α2α, IFN-α10, IFN-β, IFN-ω, 24 h stimulation), used in Appendix Figure 6
