# Supplementary material for: Single-cell analysis of signalling and transcriptional responses to type I interferons
Source: EMBO Rep. 2026 Mar 27;27(9):2491–513. doi: 10.1038/s44319-026-00750-3 (PMC13172048; doi:10.1038/s44319-026-00750-3)
Supplement: Supplementary file 11 — Dataset EV9 [file 44319_2026_750_MOESM11_ESM.xlsx]

## Sheet: Dataset EV9
Group ID	Group name	Gene IDs	Gene names	ERX10466138+A-mock	ERX10466137+B-mock	ERX10476454+C-mock	ERX10487730+A-IFNa1	ERX10476248+B-IFNa1	ERX10476470+C-IFNa1	ERX10475515+A-IFNa2a	ERX10479637+B-IFNa2a	ERX10476466+C-IFNa2a	ERX10475516+A-IFNa10	ERX10475581+B-IFNa10	ERX10476334+C-IFNa10	ERX10487731+A-IFNo	ERX10476340+B-IFNo	ERX10476471+C-IFNo	ERX10475529+A-IFNb	ERX10475594+B-IFNb	ERX10476465+C-IFNb
ENSG00000002726.21	AOC1[201/202]	ENSG00000002726.21	AOC1	4.66025	2.51406	3.77281	5.21738	2.87638	5.25066	6.00345	2.25157	5.06291	3.28384	2.09445	4.14608	5.07194	2.81291	3.24072	1.59095	0.952244	1.69648
ENSG00000004142.12	POLDIP2[201/202]	ENSG00000004142.12	POLDIP2	36.3373	35.0423	33.7594	40.5805	39.5014	38.1834	41.3402	39.1315	34.4404	39.4514	37.5686	33.8853	40.3821	41.1858	31.3291	35.6515	34.8509	27.5588
ENSG00000008735.14	MAPK8IP2[201/202]	ENSG00000008735.14	MAPK8IP2	0.090592	0.188707	0.107334	0.0963	0.248343	0.152974	0.229081	0.087643	0.106988	0.301133	0.172389	0.130834	0.166464	0.197367	0.125207	0.248587	0.386086	0.183536
ENSG00000010818.11	HIVEP2[N=6]	ENSG00000010818.11	HIVEP2	23.5649	25.3288	24.7701	17.7102	24.1297	21.6608	23.6964	18.2871	20.7645	17.1849	23.0163	22.4514	24.4213	22.9751	16.3733	18.4155	29.0581	20.5249
ENSG00000010932.17	FMO1[201/202/208]	ENSG00000010932.17	FMO1	0	0	0.018321	0.015416	0	0.028291	0	0.043095	0.052932	0.015524	0	0.018496	0	0.018244	0.01586	0.026524	0	0.03522
ENSG00000020181.18	ADGRA2[201/202]	ENSG00000020181.18	ADGRA2	1.02378	0.657204	0.89944	0.981271	0.470425	0.857439	1.28596	0.320181	0.651039	0.579234	0.249813	0.748605	0.710146	0.215255	0.242512	0.205589	0.139838	0.172898
ENSG00000038210.14	PI4K2B[201/202]	ENSG00000038210.14	PI4K2B	12.3077	11.8852	10.8894	28.417	28.4106	24.8714	39.3216	36.665	31.4455	48.5533	51.9772	39.7501	55.835	51.7056	38.0081	70.7156	79.0683	59.9669
ENSG00000047932.14	GOPC[201/202]	ENSG00000047932.14	GOPC	15.4846	16.5905	16.2471	14.0861	16.5978	15.5507	17.833	13.6051	15.5062	14.5516	16.1008	14.9891	19.1014	15.3291	12.4792	14.0772	18.2548	14.2583
ENSG00000049130.16	KITLG[201/203/205]	ENSG00000049130.16	KITLG	0.460831	0.352053	0.567206	0.21906	0.533444	0.259934	0.300287	0.602639	0.15938	0.46657	1.06803	0.237464	0.395214	0.936994	0.324604	0.845099	1.65027	0.28102
ENSG00000049239.13	H6PD[201/203]	ENSG00000049239.13	H6PD	18.6498	17.5808	15.7533	13.2298	13.8222	13.1966	14.7326	9.0982	10.6212	10.1362	10.785	10.6544	13.4797	10.1858	8.05194	8.37575	11.4595	8.59478
ENSG00000054793.14	ATP9A[201/202]	ENSG00000054793.14	ATP9A	6.20254	4.19322	2.26309	4.20948	2.84351	1.43744	4.32175	1.67251	1.31229	2.62648	1.34655	1.00279	3.18548	1.44595	0.789491	1.39621	1.07544	0.505851
ENSG00000057704.13	TMCC3[201/203]	ENSG00000057704.13	TMCC3	6.87318	4.36159	4.26525	6.73315	4.61753	5.17293	6.89476	4.66205	4.08688	6.8896	5.35851	5.34552	7.1081	5.76299	5.32019	9.4228	7.22001	7.29258
ENSG00000062370.17	ZNF112[201/202]	ENSG00000062370.17	ZNF112	0.489284	0.278982	0.5105	0.354357	0.377735	0.521722	0.358492	0.323483	0.393868	0.17874	0.179005	0.261729	0.60836	0.205784	0.353826	0.2754	0.39459	0.277403
ENSG00000073150.14	PANX2[201/202]	ENSG00000073150.14	PANX2	0.251421	0.352926	0.318207	0.465057	0.592346	0.481928	0.480341	0.480528	0.458946	0.478714	0.450576	0.690801	0.884895	0.54854	0.697839	1.05873	1.36069	0.680543
ENSG00000077522.15	ACTN2[201/206]	ENSG00000077522.15	ACTN2	0.019686	0	0	0	0	0.005654	0	0	0	0.006244	0.014566	0	0.020676	0.007294	0.006316	0.021366	0.035118	0.021018
ENSG00000078804.13	TP53INP2[201/202]	ENSG00000078804.13	TP53INP2	3.01588	2.36285	2.18917	3.29709	2.17374	2.22619	3.7117	2.02496	1.8269	3.64384	2.62953	1.85322	3.96188	2.75633	1.40658	3.27562	3.10581	1.94637
ENSG00000079931.15	MOXD1[201/202]	ENSG00000079931.15	MOXD1	0.279731	0.361269	0.419669	0.349097	0.620033	0.456109	0.630462	1.00051	0.550325	0.703073	1.44627	0.682031	0.576434	1.50382	1.13672	0.676188	1.63251	1.09329
ENSG00000084652.16	TXLNA[201/202]	ENSG00000084652.16	TXLNA	17.9147	18.1206	20.8007	17.5907	18.9541	18.5534	23.309	15.3195	19.0416	16.9791	19.0723	19.0069	25.6582	20.0474	14.4411	17.4982	23.2016	17.2098
ENSG00000086827.9	ZW10[201/202]	ENSG00000086827.9	ZW10	10.4137	10.2801	9.33016	10.6173	11.2048	10.1269	10.5308	9.59803	9.32241	10.4583	9.72766	9.98777	12.0367	10.1072	7.92687	8.93866	9.56547	7.7685
ENSG00000087245.13	MMP2[201/202/208]	ENSG00000087245.13	MMP2	3.00882	2.66149	3.29014	1.03417	0.968973	1.50071	0.849471	0.533964	1.01503	0.794409	0.501074	0.811159	0.3636	0.392046	0.777603	0.426211	0.190423	0.661154
ENSG00000087269.16	NOP14[201/202/203]	ENSG00000087269.16	NOP14	18.9249	19.1997	20.3059	16.3872	19.2387	18.7829	24.8412	14.9901	20.7855	15.1273	18.0269	20.004	25.5346	17.223	14.3762	14.3951	21.66	15.9426
ENSG00000088298.13	EDEM2[201/202]	ENSG00000088298.13	EDEM2	32.6302	35.2604	32.2062	42.6169	40.2928	39.5203	42.8479	38.1417	40.1983	45.3459	35.2278	37.7825	43.7499	39.089	39.0242	38.7614	32.3172	39.645
ENSG00000089289.16	IGBP1[201/202]	ENSG00000089289.16	IGBP1	74.4973	72.0204	68.5008	72.978	66.8532	74.2917	67.9583	70.7796	71.5178	68.2014	69.4528	71.6571	67.8304	68.0184	73.0784	71.2613	65.5592	73.2214
ENSG00000092847.14	AGO1[N=6]	ENSG00000092847.14	AGO1	15.8697	15.4419	13.5278	14.0328	13.9564	11.8836	14.7497	9.9556	10.6504	10.866	10.342	10.6148	12.7149	9.91574	7.13413	8.06635	9.6652	6.50419
ENSG00000095139.15	ARCN1[201/202/203]	ENSG00000095139.15	ARCN1	76.75	73.3367	72.496	71.5	75.7395	75.0025	77.4781	70.9373	68.4363	74.5504	76.724	67.5105	76.1838	72.8223	61.1212	71.4231	74.3433	63.336
ENSG00000096433.11	ITPR3[201/202]	ENSG00000096433.11	ITPR3	5.58853	5.21408	10.6904	3.95829	4.92564	6.90016	7.82719	3.24023	8.56274	3.91115	4.76198	6.50075	7.93759	4.39742	4.72166	3.74595	5.9317	5.44612
ENSG00000096654.16	ZNF184[202/203]	ENSG00000096654.16	ZNF184	7.3492	7.8505	7.4681	7.81404	8.05444	6.59923	7.6628	6.60701	6.95428	6.69852	6.97238	5.9652	7.47335	7.05437	5.5077	6.33791	7.67321	5.27733
ENSG00000099954.19	CECR2[201/204]	ENSG00000099954.19	CECR2	0.098461	0.076048	0.085609	0.063945	0.128858	0.074289	0.116877	0.083542	0.049277	0.178714	0.21788	0.079197	0.351942	0.267431	0.100289	0.39077	0.770012	0.134104
ENSG00000100147.15	CCDC134[201/202]	ENSG00000100147.15	CCDC134	5.58916	5.63535	5.60142	3.58244	4.78851	4.39809	5.2591	3.12343	4.28508	3.34461	4.21063	3.68237	5.14073	4.03813	2.76023	2.35869	4.1203	2.87047
ENSG00000100216.6	TOMM22[201/202]	ENSG00000100216.6	TOMM22	44.701	48.4921	44.2188	48.6356	41.7365	46.9671	36.7826	53.3029	42.2178	45.7614	45.5138	41.7893	33.2909	43.1247	47.279	42.9343	41.9916	47.4054
ENSG00000100427.16	MLC1[201/202]	ENSG00000100427.16	MLC1	5.30989	4.35875	3.74809	4.46386	3.26218	3.49185	4.44831	2.24174	3.39505	3.76076	2.39408	3.1647	4.22525	2.56664	2.11465	2.6192	1.81652	2.17293
ENSG00000100991.12	TRPC4AP[201/202]	ENSG00000100991.12	TRPC4AP	41.8228	41.1886	43.4382	54.8024	49.6509	46.2061	61.6844	50.1139	47.4608	65.2744	55.9513	50.0138	71.9597	58.4557	46.2426	79.0194	67.455	54.5196
ENSG00000101216.11	GMEB2[201/202/203]	ENSG00000101216.11	GMEB2	13.2948	12.5203	13.5598	9.75091	11.6052	10.6736	13.4977	8.49653	10.4724	9.95302	9.53613	9.8249	13.171	9.80796	7.15636	8.91193	10.5338	7.94578
ENSG00000101255.13	TRIB3[201/203/209]	ENSG00000101255.13	TRIB3	6.86685	6.4762	7.13142	5.65202	4.75491	5.76463	5.86673	4.7177	4.37982	5.90264	4.67818	4.73577	5.68265	4.59697	3.7909	5.94144	5.11401	3.82373
ENSG00000101447.15	FAM83D[201/202]	ENSG00000101447.15	FAM83D	0.509785	0.392143	0.490579	0.419317	0.245385	0.441898	0.278535	0.329376	0.508727	0.360806	0.325553	0.313508	0.422729	0.244274	0.254644	0.30819	0.360003	0.329801
ENSG00000101846.9	STS[201/205/206]	ENSG00000101846.9	STS	1.84174	2.19622	1.47907	1.94184	2.06954	1.54825	2.01767	1.69109	1.60265	1.85739	1.45075	1.41853	1.89104	1.40584	1.1372	1.63334	1.8144	1.20316
ENSG00000101916.12	TLR8[201/202]	ENSG00000101916.12	TLR8	48.0718	53.7171	25.9251	65.1625	65.3274	38.7574	76.531	67.6324	38.1715	94.9694	77.67	44.8057	84.0188	72.9445	41.1765	78.6161	72.4604	43.6492
ENSG00000102580.15	DNAJC3[201/202]	ENSG00000102580.15	DNAJC3	31.0422	29.0339	26.6958	26.9157	25.0186	22.5755	24.297	21.6076	20.8931	19.9122	21.5839	19.9973	23.7874	19.4034	16.6823	17.2398	19.6758	16.5257
ENSG00000104221.14	BRF2[201/202]	ENSG00000104221.14	BRF2	9.85729	10.352	8.89546	8.83686	10.4981	9.22261	10.7016	10.3658	11.4942	10.1301	10.6539	10.2193	10.0247	12.8362	9.70345	11.8726	12.0871	9.9478
ENSG00000106789.13	CORO2A[201/202]	ENSG00000106789.13	CORO2A	4.39129	4.31232	4.22932	3.33049	3.68034	3.59608	4.14125	2.85652	2.98311	2.91648	2.85118	2.59904	4.18355	2.86262	2.01353	2.75068	2.52643	1.92983
ENSG00000107731.12	UNC5B[201/202]	ENSG00000107731.12	UNC5B	0.307808	0.295464	0.240566	0.229401	0.307203	0.319245	0.161938	0.19274	0.264548	0.161261	0.274075	0.148917	0.286459	0.208495	0.123181	0.085772	0.11756	0.077867
ENSG00000107779.16	BMPR1A[201/202/205/209]	ENSG00000107779.16	BMPR1A	2.68967	3.19084	2.02751	2.23693	2.68702	1.66267	2.22756	2.15818	1.5558	1.95715	2.17698	1.48976	2.58957	2.62582	1.54513	2.22854	2.76645	1.74316
ENSG00000107864.15	CPEB3[201/202]	ENSG00000107864.15	CPEB3	1.59444	1.60966	1.32115	1.87549	1.85427	1.61798	2.69253	1.61102	1.67302	2.30559	2.20011	1.68134	2.94651	2.25101	1.44989	2.55139	3.00614	1.91554
ENSG00000108733.11	PEX12[201/203]	ENSG00000108733.11	PEX12	4.35504	4.95459	4.85445	4.05671	4.02433	4.71607	3.16563	4.58007	4.20765	3.51566	3.93228	4.13145	3.02187	4.00709	3.83065	2.88837	3.58752	3.66405
ENSG00000110108.11	TMEM109[201/202/204]	ENSG00000110108.11	TMEM109	87.9706	87.2794	72.8004	91.8145	87.9731	75.0982	92.3468	78.1454	63.7288	87.554	77.0784	74.6369	92.6277	75.4844	54.964	92.3055	83.0137	63.3508
ENSG00000112079.10	STK38[201/202]	ENSG00000112079.10	STK38	104.369	96.3491	88.3506	95.2878	91.1238	84.9864	104.752	74.5541	85.7988	93.6974	79.539	82.1765	102.745	73.4175	67.9583	77.6838	71.1067	68.5664
ENSG00000112144.16	CILK1[201/202/203]	ENSG00000112144.16	CILK1	7.46335	8.05821	6.92893	6.09143	6.77341	6.56102	7.971	5.43359	6.44652	5.67799	6.34875	6.11476	7.25592	5.90334	4.60201	4.59943	6.13666	4.92657
ENSG00000112486.18	CCR6[201/202/203]	ENSG00000112486.18	CCR6	9.2378	8.09525	6.18045	10.1474	9.40555	6.74834	10.0288	8.9567	6.46466	10.696	9.63839	8.09541	11.2065	9.97717	7.75873	11.7381	10.0741	8.16528
ENSG00000114853.15	ZBTB47[201/203]	ENSG00000114853.15	ZBTB47	2.53841	2.09731	1.93656	2.71473	2.02144	1.79333	2.87668	1.35087	1.65614	1.82242	1.47156	1.65104	3.25303	1.7305	1.26483	1.69526	1.1727	1.24907
ENSG00000115896.17	PLCL1[201/202]	ENSG00000115896.17	PLCL1	4.09524	3.50128	4.77854	3.2404	3.57575	4.25352	3.7996	3.21878	3.92957	3.59355	3.90719	3.96065	4.4093	3.53339	3.36925	4.52337	5.89121	3.73185
ENSG00000116459.11	ATP5PB[201/202/203/205]	ENSG00000116459.11	ATP5PB	125.552	124.623	119.587	102.694	104.288	113.439	83.3607	106.779	108.973	83.7388	89.222	97.9547	78.5434	87.7322	112.325	70.1817	72.8703	91.603
ENSG00000116690.13	PRG4[203/204]	ENSG00000116690.13	PRG4	0.188164	0.187886	0.044999	0.114309	0.338329	0.092652	0.237738	0.336083	0.064822	0.285523	0.656386	0.105694	0.31055	0.500554	0.194068	0.28991	0.532284	0.208098
ENSG00000116962.15	NID1[201/202]	ENSG00000116962.15	NID1	13.6606	4.41537	8.80361	14.5845	4.46266	10.088	15.5304	3.91451	7.86918	18.6895	6.41574	11.416	19.1642	6.96959	10.3417	18.1948	9.54005	12.5262
ENSG00000118689.15	FOXO3[201/202]	ENSG00000118689.15	FOXO3	16.3635	13.7107	11.4982	12.9024	12.1514	10.0773	15.5463	9.56319	9.50701	13.4024	10.9275	9.98491	15.8511	10.5231	6.8507	11.7821	12.8896	8.22189
ENSG00000119396.12	RAB14[N=6]	ENSG00000119396.12	RAB14	70.2491	66.5162	60.5607	77.0396	73.8939	70.9448	78.1459	69.6871	64.9518	80.7661	73.9004	66.7784	83.3137	66.9118	62.6278	75.101	70.1569	62.3595
ENSG00000119714.11	GPR68[201/203/205]	ENSG00000119714.11	GPR68	48.2394	43.4804	33.4585	36.0596	37.3503	28.4761	38.6543	34.9466	22.6588	31.1025	33.3833	23.1828	31.0181	33.9325	21.7794	23.5545	27.806	17.807
ENSG00000120063.10	GNA13[201/202]	ENSG00000120063.10	GNA13	60.3621	57.906	47.4021	60.5431	59.8773	51.1562	64.4175	61.585	47.9294	71.4641	70.9229	47.6593	73.8936	61.7793	41.7676	79.5592	81.4591	54.3869
ENSG00000122025.15	FLT3[201/202]	ENSG00000122025.15	FLT3	1.10749	0.916406	2.05588	1.55367	1.70008	2.60539	2.08098	1.30171	2.66834	1.81212	1.88271	2.98039	2.43093	1.54578	2.41595	1.78899	2.50136	2.85363
ENSG00000122778.10	KIAA1549[201/202]	ENSG00000122778.10	KIAA1549	0.049068	0.042178	0.046855	0.004681	0.064543	0.046361	0.035003	0.045558	0.02908	0.014139	0.038358	0.060961	0.010297	0.027191	0.028483	0.012101	0.026463	0.021055
ENSG00000123700.5	KCNJ2[201/202]	ENSG00000123700.5	KCNJ2	2.2651	5.69697	3.02223	2.80491	5.13881	4.62808	4.13968	5.75029	5.16028	3.88992	8.64144	5.2479	3.81035	7.38054	5.75181	3.38521	7.39303	5.88243
ENSG00000124191.18	TOX2[201/203]	ENSG00000124191.18	TOX2	1.47169	0.725682	1.06483	0.897484	0.67889	0.702993	0.959523	0.46013	0.341567	0.681102	0.337923	0.342494	0.520891	0.399591	0.306971	0.470127	0.339812	0.266673
ENSG00000126775.9	ATG14[201/202]	ENSG00000126775.9	ATG14	8.20392	8.47942	8.45171	7.18316	7.80804	7.84437	9.37123	6.88963	8.36033	7.05868	7.12287	6.99488	9.003	7.7161	6.68185	5.90856	7.18241	6.75766
ENSG00000128165.9	ADM2[201/202]	ENSG00000128165.9	ADM2	0.661116	0.690248	0.599827	0.687534	0.952213	0.520826	0.908475	0.673417	0.453567	0.567657	0.805116	0.441476	1.19767	0.974297	0.592729	0.878842	1.17039	0.581091
ENSG00000130052.14	STARD8[202/203/205]	ENSG00000130052.14	STARD8	2.55496	2.14854	1.03707	3.23053	3.01402	1.03525	4.28167	2.44022	0.775404	4.09313	3.46155	0.932089	4.91497	3.21735	0.683656	4.12802	3.35936	1.03476
ENSG00000130147.16	SH3BP4[201/202]	ENSG00000130147.16	SH3BP4	3.10469	1.74227	5.32629	2.1039	1.4642	3.43068	1.88125	0.786618	2.37167	0.953344	0.603801	1.58325	1.24699	0.618568	1.35062	0.664513	0.430174	0.930548
ENSG00000130544.12	ZNF557[201/202]	ENSG00000130544.12	ZNF557	2.17746	2.39949	3.16369	2.24386	2.53222	2.78831	3.72931	1.88982	3.82734	2.59455	2.58519	2.88022	4.22826	2.97485	2.66302	2.95418	4.18672	3.13019
ENSG00000130684.14	ZNF337[201/202]	ENSG00000130684.14	ZNF337	7.50985	7.92437	9.34547	5.59021	8.16689	6.66932	8.57297	6.04529	7.69045	5.03127	6.62458	7.40699	8.52713	5.62153	4.93771	4.4927	6.90598	5.25249
ENSG00000132003.10	ZSWIM4[201/202]	ENSG00000132003.10	ZSWIM4	5.75176	4.71265	4.25715	4.2957	4.76793	3.79771	5.04088	4.43748	2.73685	4.42038	5.16974	3.17051	5.95856	5.09432	2.74699	5.23425	5.67747	2.8974
ENSG00000132639.15	SNAP25[201/202]	ENSG00000132639.15	SNAP25	0.017257	0.037188	0.019415	0.016326	0.04852	0	0	0.015218	0	0	0	0.019606	0	0	0.016813	0.014043	0.01857	0
ENSG00000133059.18	DSTYK[201/202]	ENSG00000133059.18	DSTYK	7.8844	7.55723	6.59463	6.08989	5.65344	5.7616	7.19563	3.81894	5.09759	4.78869	4.41373	4.70051	6.23449	3.77935	3.17022	3.60267	3.89186	3.11768
ENSG00000134765.10	DSC1[201/202]	ENSG00000134765.10	DSC1	1.98928	1.46659	4.15124	1.1758	0.979894	3.00922	0.944902	0.620597	2.68766	0.718236	0.455426	2.5401	0.555055	0.474665	1.49002	0.408449	0.374006	1.15347
ENSG00000134970.14	TMED7[201/202]	ENSG00000134970.14	TMED7	41.975	40.3776	34.316	47.1114	45.6472	44.7535	41.1151	45.5518	43.1724	47.6218	48.2931	44.6634	44.2572	40.8612	44.7828	46.6469	45.3914	43.8924
ENSG00000135315.12	CEP162[202/207]	ENSG00000135315.12	CEP162	2.11012	2.45086	2.10106	1.61994	2.3648	1.93701	2.72565	1.70808	2.77642	1.59526	2.42221	2.39281	3.46737	2.16158	1.51092	1.35417	3.58085	2.19821
ENSG00000135540.13	NHSL1[202/207]	ENSG00000135540.13	NHSL1	0.469177	0.442347	0.64634	0.546522	0.536498	0.477824	0.51393	0.502996	0.576259	0.58728	0.446657	0.599408	0.794853	0.497782	0.549059	0.361255	0.400346	0.590283
ENSG00000136870.11	ZNF189[201/202/203]	ENSG00000136870.11	ZNF189	10.0031	10.5978	10.5501	10.3012	11.3936	10.878	10.1263	10.0629	11.3439	10.0098	12.0913	10.943	12.2178	11.1366	10.985	10.4022	12.4117	11.3138
ENSG00000136929.13	HEMGN[201/202]	ENSG00000136929.13	HEMGN	0.778537	1.21027	2.09395	0.688459	1.20756	2.087	0.701278	1.28337	1.32017	0.546915	1.00454	2.01829	0.570171	0.758216	1.53958	0.568269	0.898132	1.57403
ENSG00000137338.6	PGBD1[201/202]	ENSG00000137338.6	PGBD1	0.409759	0.48849	0.51711	0.336492	0.545345	0.476403	0.383085	0.409042	0.477534	0.236927	0.433912	0.436335	0.386761	0.420089	0.501405	0.369439	0.509517	0.441291
ENSG00000137656.12	BUD13[201/202]	ENSG00000137656.12	BUD13	15.7578	18.0735	16.7601	16.8287	18.2362	18.6858	19.5245	17.224	18.3655	17.1268	18.8138	16.3272	19.7208	17.6574	17.1735	17.1974	17.4373	16.3582
ENSG00000138160.7	KIF11[201/203]	ENSG00000138160.7	KIF11	1.36921	1.25926	1.02518	1.0399	1.01395	0.712379	1.02002	1.03111	0.82037	0.660806	0.830996	0.707206	0.898955	0.685783	0.703892	0.62651	0.680745	0.393783
ENSG00000138182.15	KIF20B[201/202/204]	ENSG00000138182.15	KIF20B	4.27655	3.21609	3.79585	3.01935	3.83052	3.45193	4.99081	2.5476	4.1125	2.76603	3.22251	3.94997	4.76561	3.35207	2.8601	2.68721	3.37453	3.74362
ENSG00000139289.15	PHLDA1[201/202]	ENSG00000139289.15	PHLDA1	3.62665	3.47316	2.08381	1.75703	2.42154	1.44885	1.67722	2.02637	1.11732	1.10783	2.17756	0.933606	0.974437	1.67876	0.722531	0.976172	2.31866	0.799062
ENSG00000139505.13	MTMR6[201/202]	ENSG00000139505.13	MTMR6	21.0629	20.7494	17.7331	26.056	25.5743	24.418	26.4555	25.631	23.9359	26.7092	26.5783	22.6879	26.851	24.3575	22.1413	22.5071	23.464	20.9784
ENSG00000139517.9	LNX2[201/202]	ENSG00000139517.9	LNX2	5.79466	5.55774	4.66585	5.32407	5.22726	5.06836	5.36726	4.95477	4.73418	5.36974	4.68263	4.03013	5.40573	4.64792	3.97293	4.32494	4.56141	3.40573
ENSG00000139697.14	SBNO1[201/203]	ENSG00000139697.14	SBNO1	12.7292	11.9929	11.9196	9.40657	10.8589	10.5702	12.8847	7.78766	10.755	8.05398	9.33368	9.44455	12.0309	8.92705	7.43732	6.29406	10.1542	8.10393
ENSG00000141384.13	TAF4B[201/202]	ENSG00000141384.13	TAF4B	1.95178	2.87558	3.20833	2.37623	3.54757	2.87409	2.83996	3.55437	2.67123	2.55315	3.56581	2.96904	2.594	3.16578	2.75758	2.01818	3.65743	2.58883
ENSG00000141441.16	GAREM1[201/202]	ENSG00000141441.16	GAREM1	0.031152	0.031596	0.034706	0.054658	0.128477	0.028894	0.165693	0.128803	0.066616	0.312514	0.256743	0.094763	0.390042	0.309797	0.145278	0.521741	0.521003	0.207808
ENSG00000144655.15	CSRNP1[201/202]	ENSG00000144655.15	CSRNP1	14.3025	12.3399	10.3898	35.0899	29.3883	23.4765	43.6325	32.1929	26.5757	51.6459	43.4326	32.2222	55.6526	42.7433	25.8225	69.8639	63.9118	36.9751
ENSG00000145220.14	LYAR[201/202/203]	ENSG00000145220.14	LYAR	60.6175	41.8093	41.1489	46.4627	40.0724	39.3132	52.5511	36.8232	36.471	49.1971	36.1106	36.8476	48.2145	35.2879	31.061	39.974	34.8577	31.0357
ENSG00000145911.7	N4BP3[201/202]	ENSG00000145911.7	N4BP3	2.82163	3.93507	2.43392	1.75927	2.61237	1.58771	1.89642	2.43293	1.77391	1.10976	2.00812	1.07067	1.60033	1.83643	1.10614	0.966654	1.7091	0.87219
ENSG00000146112.12	PPP1R18[N=5]	ENSG00000146112.12	PPP1R18	160.413	146.315	130.849	163.694	143.989	128.402	175.902	127.506	110.551	157.271	139.731	110.926	182.392	138.273	95.833	167.379	147.209	99.9003
ENSG00000147036.12	LANCL3[201/202]	ENSG00000147036.12	LANCL3	0.131051	0.068776	0.088187	0.082026	0.070094	0.028808	0.074682	0.074555	0.07058	0.085917	0.080786	0.064801	0.124729	0.087601	0.066368	0.042176	0.074891	0.077187
ENSG00000147118.12	ZNF182[201/202]	ENSG00000147118.12	ZNF182	5.87016	5.27589	5.58666	4.9569	5.88797	5.84334	5.54803	4.76745	6.38732	5.10959	4.95988	5.65385	6.32545	5.09455	4.51865	4.11449	5.37764	5.12073
ENSG00000147251.16	DOCK11[201/204]	ENSG00000147251.16	DOCK11	30.264	29.5591	27.1778	22.7151	24.2561	24.4595	29.4775	19.0008	24.7454	20.8627	21.9037	22.1714	30.1618	21.7632	16.9696	16.997	24.8292	18.0247
ENSG00000148943.12	LIN7C[201/202]	ENSG00000148943.12	LIN7C	12.0753	10.4844	10.7181	11.6669	11.3868	12.7206	13.2653	9.99724	13.4133	12.1505	11.7446	13.1486	13.0638	10.1997	13.3518	11.0175	10.7962	12.6525
ENSG00000149289.11	ZC3H12C[201/202]	ENSG00000149289.11	ZC3H12C	1.72169	1.29478	1.36098	1.50632	1.06346	1.41909	1.61874	1.16109	1.52007	1.32564	1.43454	1.52695	1.49204	1.45987	1.39108	1.50131	1.97773	1.69941
ENSG00000150054.19	MPP7[202/208/209]	ENSG00000150054.19	MPP7	8.99284	9.12698	9.36456	6.84138	7.81972	8.4331	7.401	9.28254	7.64802	6.56767	8.02407	7.91348	7.38427	7.96222	7.23787	5.67005	7.77346	7.00412
ENSG00000151458.12	ANKRD50[201/202]	ENSG00000151458.12	ANKRD50	3.7603	3.42719	3.20817	2.6919	2.25441	2.62643	2.84722	1.35525	2.68197	2.13401	1.71833	1.91752	2.80355	1.44193	1.32156	1.34735	1.27882	1.33655
ENSG00000151948.12	GLT1D1[201/203/204]	ENSG00000151948.12	GLT1D1	6.80309	5.20546	5.5574	13.6074	8.99673	9.74286	14.0284	8.49441	8.80013	14.8195	9.39042	10.2804	15.6234	9.58302	8.58136	14.9584	12.3197	9.92047
ENSG00000152102.18	FAM168B[201/202]	ENSG00000152102.18	FAM168B	38.9893	37.2373	34.4998	24.9702	25.6997	23.9354	25.2722	18.275	20.3287	17.7781	18.268	18.4357	22.7804	17.8426	13.4059	14.398	18.5318	13.1137
ENSG00000152291.15	TGOLN2[N=5]	ENSG00000152291.15	TGOLN2	105.968	92.0529	98.8712	87.65	83.01	88.8098	104.988	57.2328	86.1665	65.3879	64.8257	75.7104	100.135	67.6854	54.633	57.0431	71.0922	58.2607
ENSG00000152409.10	JMY[201/203]	ENSG00000152409.10	JMY	5.8138	4.9091	6.14074	4.44621	4.71152	4.65497	5.50034	2.81482	5.27754	3.88887	3.75968	4.51192	5.28921	3.54367	3.08157	2.9899	4.29221	3.28333
ENSG00000153179.15	RASSF3[201/203]	ENSG00000153179.15	RASSF3	77.8727	74.7496	63.391	71.2307	67.8647	63.9772	71.7917	58.7876	60.236	71.1255	60.1116	62.366	72.8213	58.884	50.7285	66.7351	63.0345	51.5341
ENSG00000155093.20	PTPRN2[201/202/203]	ENSG00000155093.20	PTPRN2	1.00437	1.0286	1.25822	1.27841	1.59397	1.8959	1.52282	1.70855	1.76496	1.43034	1.9188	2.00357	1.75811	1.80032	1.56093	2.0966	2.0039	2.04304
ENSG00000156876.10	SASS6[201/202]	ENSG00000156876.10	SASS6	2.54345	2.48617	2.32103	2.17118	2.58543	1.93819	2.26199	2.19959	2.1689	1.83601	2.25589	2.26453	2.29775	1.99017	1.83081	1.73991	2.38488	1.67477
ENSG00000157593.20	SLC35B2[201/202]	ENSG00000157593.20	SLC35B2	19.6673	15.8894	18.2221	17.6793	17.208	16.1168	17.8967	15.9097	15.3508	20.8438	16.4321	15.7428	19.9826	17.2457	12.6809	19.4018	17.9836	13.5049
ENSG00000158270.12	COLEC12[201/203]	ENSG00000158270.12	COLEC12	3.75415	0.945184	7.05842	0.775723	0.319348	2.08833	0.43307	0.252063	1.23246	0.228872	0.354032	0.543717	0.232167	0.218895	0.421959	0.157489	0.218227	0.147295
ENSG00000158301.20	GPRASP2[201/202]	ENSG00000158301.20	GPRASP2	0.784676	1.11966	1.22517	0.458927	1.13145	0.837681	0.613179	0.39067	0.611018	0.326877	0.656264	0.844882	0.572194	0.380822	0.35864	0.357141	0.398768	0.467922
ENSG00000159921.20	GNE[N=5]	ENSG00000159921.20	GNE	9.52909	9.92788	8.85657	10.02	11.4449	9.75443	11.7474	9.68069	10.0094	12.0125	12.4797	10.6138	13.1704	11.63	9.3101	11.8486	14.1977	11.2608
ENSG00000160877.7	NACC1[201/203]	ENSG00000160877.7	NACC1	24.6196	21.2039	19.3141	22.7091	22.5736	17.9444	26.6148	17.2778	16.6534	22.5969	20.8586	17.0171	27.2104	20.3221	12.7752	20.7624	22.0138	14.2249
ENSG00000162437.15	RAVER2[201/202]	ENSG00000162437.15	RAVER2	0.583292	0.381485	0.701371	0.607602	0.454877	0.6555	0.697332	0.421585	0.896686	0.78765	0.746847	0.905565	0.86941	0.715098	0.54105	0.930018	0.704221	0.829236
ENSG00000162702.8	ZNF281[201/202/203]	ENSG00000162702.8	ZNF281	13.453	13.5432	12.4427	12.1513	13.3713	12.4178	13.5048	11.9583	11.459	11.9027	12.1866	12.5059	13.8736	13.4768	9.40566	11.1691	14.3988	11.1388
ENSG00000162775.17	RBM15[N=6]	ENSG00000162775.17	RBM15	10.7959	10.5975	10.8743	11.1683	10.7504	9.89162	12.9737	8.65455	10.1879	10.2307	10.5984	9.63633	12.4456	11.4785	7.99112	9.6758	12.0281	8.73324
ENSG00000163026.12	WDCP[201/202]	ENSG00000163026.12	WDCP	5.42078	6.1041	5.57453	4.85107	5.83017	4.99433	4.98905	5.56829	4.51987	5.65113	5.4114	4.73576	5.37274	5.32532	4.20539	5.17345	4.79863	4.37579
ENSG00000163349.22	HIPK1[N=8]	ENSG00000163349.22	HIPK1	33.0343	33.8619	31.543	28.3049	34.4214	27.5744	32.7168	24.8186	27.1655	25.7484	27.0785	25.6849	32.0606	27.2792	19.2181	21.8508	27.1303	20.2611
ENSG00000163453.11	IGFBP7[201/203]	ENSG00000163453.11	IGFBP7	11.0787	10.2293	12.0039	11.8441	10.4358	12.0464	12.4314	8.71729	10.8512	10.3626	7.29864	9.96488	10.9511	10.9031	9.40157	6.06591	9.56131	9.3873
ENSG00000163808.17	KIF15[201/204]	ENSG00000163808.17	KIF15	0.222014	0.166394	0.247772	0.095365	0.20699	0.162324	0.182472	0.141811	0.158633	0.076823	0.209087	0.241861	0.183714	0.089753	0.123049	0.147856	0.129621	0.136495
ENSG00000163961.4	RNF168[201/202]	ENSG00000163961.4	RNF168	13.8491	13.0348	12.5325	11.3577	11.0253	11.3429	15.7905	8.20086	12.0759	10.726	10.7905	11.2922	14.8763	10.3669	7.90571	8.39883	11.1764	8.50625
ENSG00000164117.14	FBXO8[201/202]	ENSG00000164117.14	FBXO8	13.9736	15.7365	13.9075	17.7293	18.403	17.5286	17.8488	21.4495	18.1594	23.0228	20.6915	20.1415	19.6006	21.125	22.0429	22.4667	21.5281	22.0056
ENSG00000164938.14	TP53INP1[201/202]	ENSG00000164938.14	TP53INP1	15.7472	12.7846	12.4826	12.4091	12.3071	10.8616	13.8392	9.7297	10.016	11.5174	10.5058	9.24819	13.6341	9.94615	7.33573	9.74119	8.65591	7.91024
ENSG00000164978.19	NUDT2[201/203]	ENSG00000164978.19	NUDT2	20.4917	27.3061	12.6152	20.8424	25.2645	16.2396	21.745	25.8428	14.6186	17.7266	24.3226	12.3442	19.024	27.6132	14.4679	18.9039	25.1038	14.0665
ENSG00000165006.14	UBAP1[201/202/204/205]	ENSG00000165006.14	UBAP1	35.2006	36.0885	30.7611	39.4382	36.7323	34.1836	38.5703	38.5328	33.2425	40.1843	38.1373	33.1789	40.0144	39.5488	31.883	40.5013	38.1629	32.6276
ENSG00000165474.8	GJB2[201/202]	ENSG00000165474.8	GJB2	0.6503	0.506044	0.119167	1.24266	0.454074	0.065719	1.25516	0.333805	0.098334	0.678477	0.694823	0.20617	0.542284	0.661167	0.147309	0.740056	0.602815	0.163541
ENSG00000165943.5	MOAP1[201/202]	ENSG00000165943.5	MOAP1	32.0539	36.8969	34.6483	25.0989	32.7661	28.9166	24.3145	28.1164	27.473	22.3655	27.5746	26.4861	23.8713	26.9362	21.955	19.373	28.4495	20.9046
ENSG00000166170.12	BAG5[201/202/203]	ENSG00000166170.12	BAG5	22.0668	24.5873	21.4411	20.7547	21.9575	22.6113	22.6021	20.8353	22.2119	21.8405	20.6388	20.8104	23.4066	22.436	20.4135	21.3531	20.5386	20.8551
ENSG00000166750.10	SLFN5[201/202/203]	ENSG00000166750.10	SLFN5	82.4287	83.4291	60.7117	106.642	179.312	54.2411	148.321	159.743	58.3121	123.359	214.985	61.3633	171.321	211.618	47.4474	145.811	300.089	67.5787
ENSG00000166963.13	MAP1A[201/202]	ENSG00000166963.13	MAP1A	0.47762	0.409948	0.487072	1.21449	1.7304	1.61723	1.85892	1.37583	1.57633	1.21045	1.80342	1.79498	2.05537	1.67053	1.36486	1.3831	2.2529	1.88703
ENSG00000167378.10	IRGQ[201/203]	ENSG00000167378.10	IRGQ	3.33297	2.39276	2.97627	2.597	1.97275	2.24225	3.0076	1.33197	1.74117	1.61681	1.67913	1.65544	2.85691	1.45845	1.09696	1.13502	1.64528	1.27622
ENSG00000167711.14	SERPINF2[202/204]	ENSG00000167711.14	SERPINF2	2.61582	2.30069	1.80853	3.21378	1.5508	2.76582	2.72876	1.43198	2.14309	1.84285	1.0387	1.68497	1.8769	1.07366	1.48988	1.42636	0.881974	1.34413
ENSG00000169570.10	DTWD2[201/203]	ENSG00000169570.10	DTWD2	3.35085	2.78187	3.13328	2.65923	2.45634	3.19487	2.59498	1.62756	2.39695	2.29139	1.96704	2.51095	2.13281	1.47172	1.94211	1.22318	1.57549	1.45853
ENSG00000169635.10	HIC2[201/202/203]	ENSG00000169635.10	HIC2	3.18177	2.93301	2.86571	2.16749	2.45149	2.11211	3.58982	1.93659	2.53948	2.24685	2.36244	2.04663	3.25259	2.24095	1.54612	1.79851	2.37068	1.61081
ENSG00000169641.16	LUZP1[201/202/203]	ENSG00000169641.16	LUZP1	9.91032	9.26582	9.01609	7.99767	8.64755	7.31089	8.88902	7.16737	7.2322	6.76327	8.32304	7.14265	8.7041	7.90708	5.31579	5.86383	8.82023	5.77092
ENSG00000169957.10	ZNF768[201/202]	ENSG00000169957.10	ZNF768	11.9085	9.30062	12.23	9.19781	6.8832	8.61089	10.2015	5.62929	6.67819	6.90503	5.84325	6.62157	8.95919	6.01371	4.50076	5.02189	5.6284	4.64229
ENSG00000170340.11	B3GNT2[201/202]	ENSG00000170340.11	B3GNT2	26.2535	22.3242	22.6908	28.398	26.4766	26.3163	29.9114	29.661	27.5629	34.387	35.4952	31.3075	35.2773	35.1614	32.4126	46.7194	50.5558	42.7329
ENSG00000170458.15	CD14[201/202/203/204]	ENSG00000170458.15	CD14	530.059	456.421	473.654	885.761	622.986	551.386	880.354	590.881	490.226	922.297	544.172	520.899	820.676	503.163	479.314	380.88	180.289	279.443
ENSG00000170542.7	SERPINB9[201/202]	ENSG00000170542.7	SERPINB9	36.417	27.7233	27.3595	42.7627	38.7346	30.8288	61.0593	41.2664	33.211	64.8306	59.6937	34.9935	77.3235	58.7614	32.6701	87.2121	96.6482	45.7614
ENSG00000170624.14	SGCD[201/202]	ENSG00000170624.14	SGCD	0.339541	0.067309	0.24218	0.229676	0.067501	0.158664	0.225172	0.014438	0.140818	0.197551	0.021888	0.1107	0.148757	0.014623	0.06322	0.085872	0.031702	0.07743
ENSG00000170779.11	CDCA4[201/202]	ENSG00000170779.11	CDCA4	9.99064	8.17433	9.4011	10.2548	7.9172	9.12455	10.0792	8.1542	9.70383	8.80622	9.4806	9.24243	10.0179	9.45224	9.50495	9.18621	9.94677	8.43671
ENSG00000170915.9	PAQR8[201/202]	ENSG00000170915.9	PAQR8	14.7689	19.53	17.3038	14.0595	16.1417	16.7452	14.8678	13.0804	15.38	15.8725	15.5134	17.1813	17.2748	14.6971	14.7015	21.2602	20.0356	19.35
ENSG00000170962.13	PDGFD[201/202]	ENSG00000170962.13	PDGFD	6.29997	4.87807	2.71188	4.83343	4.10664	2.69343	5.14714	3.79733	2.51836	4.83292	3.6434	2.7899	4.35671	4.25769	2.3755	3.7692	4.21686	2.19432
ENSG00000171246.7	NPTX1[201/203]	ENSG00000171246.7	NPTX1	0.611006	0.562561	0.158008	0.430102	0.284456	0.150821	0.34828	0.184245	0.106226	0.13326	0.154781	0.085146	0.241425	0.116702	0.028059	0.099752	0.276698	0.022338
ENSG00000171867.18	PRNP[201/202/203/204]	ENSG00000171867.18	PRNP	61.7966	48.0163	50.9385	55.3391	44.9085	53.5024	50.9928	40.1226	47.6126	43.8301	38.9262	44.9807	47.2752	41.555	43.1428	37.4864	35.3021	35.1786
ENSG00000172216.7	CEBPB[201/202]	ENSG00000172216.7	CEBPB	72.2219	42.2858	55.2922	53.9273	63.8539	50.6756	61.2014	74.3588	43.1591	67.6419	67.2062	54.139	69.1954	53.3652	51.1632	41.1759	51.6698	45.0016
ENSG00000172292.15	CERS6[201/202]	ENSG00000172292.15	CERS6	14.4039	15.8576	13.5686	13.7701	16.9201	16.1932	14.3951	15.2828	14.5668	12.7723	15.7996	16.1239	14.0942	14.1529	12.1403	12.8558	17.665	13.4944
ENSG00000172315.6	TP53RK[201/202]	ENSG00000172315.6	TP53RK	20.2801	22.0179	18.034	18.5801	21.936	19.9705	18.8313	20.8549	18.3324	19.6842	21.1339	18.8288	18.0629	21.0434	19.0234	19.6666	18.7989	18.0183
ENSG00000172650.15	AGAP5[201/202]	ENSG00000172650.15	AGAP5	1.55652	1.27868	2.90033	1.00421	1.62339	1.55585	1.97708	0.920877	2.30755	0.869102	1.66866	1.76746	2.21675	1.21872	1.45101	0.619055	1.70109	1.9241
ENSG00000173372.18	C1QA[201/202]	ENSG00000173372.18	C1QA	10.3442	23.2338	8.59043	9.80551	25.3303	6.17309	12.9012	30.3144	10.9246	13.0584	33.9687	10.0325	11.757	37.8719	14.1463	10.3979	28.4206	10.8917
ENSG00000173578.9	XCR1[201/202/203]	ENSG00000173578.9	XCR1	0.198162	0.245032	0.158751	0.450757	0.651138	0.203438	0.745443	0.926987	0.123396	1.12004	1.41301	0.255904	1.40958	1.54807	0.138525	1.35807	1.95078	0.234708
ENSG00000174010.10	KLHL15[201/202/203/204]	ENSG00000174010.10	KLHL15	4.13924	4.1133	3.64078	4.14186	4.1771	3.93134	4.86715	3.76071	3.72	4.42701	4.72358	3.68748	4.52079	4.14502	3.17885	4.05927	4.41296	3.70079
ENSG00000174130.13	TLR6[201/202]	ENSG00000174130.13	TLR6	8.53398	6.86019	6.152	8.3958	5.77303	6.41503	6.90429	3.89104	5.26708	5.53052	3.53139	4.36081	6.70347	3.04365	3.29451	3.30606	2.27083	2.31779
ENSG00000174282.12	ZBTB4[201/202]	ENSG00000174282.12	ZBTB4	52.3873	49.1879	47.7142	45.0001	45.9105	40.9974	52.5295	33.9184	38.7298	38.6107	38.701	37.6897	49.9934	37.719	27.0811	34.7377	40.172	27.5637
ENSG00000174370.13	KCNJ5-AS1[201/202]	ENSG00000174370.13	KCNJ5-AS1	1.21534	0.68386	0.587856	1.35621	0.627248	0.900976	1.7578	0.366925	0.995199	1.14052	0.222201	1.0225	1.22147	0.32361	0.46417	0.946077	0.272485	0.729377
ENSG00000176928.7	GCNT4[201/202]	ENSG00000176928.7	GCNT4	6.1067	8.41257	7.69946	4.92415	6.1401	6.71226	4.97691	5.26466	6.57035	4.43616	5.52919	5.92956	4.77958	4.96201	4.98592	3.83512	5.58841	5.1118
ENSG00000177125.6	ZBTB34[201/202]	ENSG00000177125.6	ZBTB34	6.85094	6.5132	6.18534	6.59928	6.10012	6.08592	8.54219	5.19349	5.85287	7.41357	6.61103	5.66452	8.51681	5.90174	4.56035	6.61829	6.45247	4.91681
ENSG00000177485.7	ZBTB33[201/202]	ENSG00000177485.7	ZBTB33	19.8539	17.9989	15.6489	18.3529	18.8484	16.1024	19.4959	16.9622	16.0511	18.9783	19.5662	17.5296	20.0538	17.7744	14.1552	18.539	19.3486	16.3222
ENSG00000178397.13	FAM220A[201/203]	ENSG00000178397.13	FAM220A	16.1888	14.7995	14.7802	16.4114	16.233	16.6195	15.0416	15.3884	15.5701	14.8614	13.6767	14.681	14.488	13.7963	14.0137	13.7471	13.348	14.7759
ENSG00000178732.6	GP5[201/202]	ENSG00000178732.6	GP5	1.76961	1.99503	3.17896	1.17448	1.66962	2.16192	1.50003	1.25695	2.08408	0.940764	1.18335	1.89828	1.04857	1.31061	1.59962	0.620561	1.00889	1.22023
ENSG00000178966.17	RMI1[201/202]	ENSG00000178966.17	RMI1	7.23535	7.21942	6.46721	7.02477	7.8892	8.21886	7.73166	7.66018	7.89301	7.89335	7.57104	8.28562	8.15954	8.02461	8.479	7.22716	8.1822	8.39408
ENSG00000178977.5	LINC00324[201/203]	ENSG00000178977.5	LINC00324	10.5029	10.0272	11.3431	9.11405	7.49391	8.24913	8.58229	8.46016	9.95462	8.08049	7.16055	9.01467	7.65958	6.8996	8.40848	6.61744	5.90993	7.92192
ENSG00000179855.9	GIPC3[201/202]	ENSG00000179855.9	GIPC3	1.02975	1.21386	1.04372	0.586664	0.943395	1.05772	0.648523	0.759221	0.650065	0.440373	0.567715	0.664987	0.467954	0.527968	0.54872	0.202113	0.383152	0.296552
ENSG00000180035.13	ZNF48[201/204]	ENSG00000180035.13	ZNF48	6.51599	6.46356	7.20821	6.05557	6.48457	5.54391	6.20664	5.27245	5.40859	4.31555	4.92592	4.80128	5.61397	5.17325	4.04119	3.6686	5.02174	3.74167
ENSG00000180884.10	ZNF792[201/202]	ENSG00000180884.10	ZNF792	7.81618	7.99222	7.92308	5.73198	6.84727	6.55746	6.43111	5.95187	6.36657	5.20296	4.88812	5.53132	6.37138	5.13441	3.74176	4.90958	5.85029	4.61085
ENSG00000182324.7	KCNJ14[201/202]	ENSG00000182324.7	KCNJ14	0.292991	0.271377	0.536466	0.153843	0.3341	0.400173	0.3745	0.157204	0.419314	0.154915	0.226114	0.39375	0.410428	0.496868	0.149094	0.192107	0.331269	0.226348
ENSG00000183307.4	TMEM121B[201/202]	ENSG00000183307.4	TMEM121B	1.50621	2.46932	1.02326	2.15589	2.67888	1.142	2.38596	1.6957	1.20822	1.94376	1.76507	0.945468	2.25632	1.61632	0.713862	1.60694	1.11687	0.817716
ENSG00000183578.8	TNFAIP8L3[201/202]	ENSG00000183578.8	TNFAIP8L3	0.490755	0.204631	0.747207	0.17969	0.11861	0.178566	0.149869	0.027902	0.25696	0.120634	0.177115	0.143667	0.08331	0.124013	0.076992	0.180361	0.119162	0.068385
ENSG00000183662.12	TAFA1[201/203]	ENSG00000183662.12	TAFA1	0.822485	0.261903	0.631594	0.477536	0.262974	0.341344	0.487185	0.379407	0.385495	0.356218	0.209662	0.361594	0.45281	0.062888	0.237148	0.121688	0.14091	0.303891
ENSG00000183808.12	RBM12B[N=5]	ENSG00000183808.12	RBM12B	7.84837	7.89999	7.61281	6.3966	7.19352	6.89226	7.68523	5.47287	7.21523	5.9307	6.8068	6.43602	7.53194	6.43087	5.26223	4.75823	6.93482	5.40131
ENSG00000183813.8	CCR4[201/202]	ENSG00000183813.8	CCR4	26.5901	14.093	27.1985	18.8081	11.8901	24.4324	27.27	8.66111	23.5179	18.5268	12.1766	22.2298	27.3386	13.4256	19.108	18.0053	13.0003	20.3064
ENSG00000183864.6	TOB2[201/202]	ENSG00000183864.6	TOB2	31.5853	25.0824	24.2749	26.9839	22.3401	21.047	29.5748	19.2549	17.8205	25.2457	21.3606	17.7031	28.1948	20.2104	13.0276	21.284	20.6259	13.7099
ENSG00000184178.17	SCFD2[201/202]	ENSG00000184178.17	SCFD2	6.84945	6.50222	6.26579	6.92899	7.1813	6.63043	7.12706	6.12235	5.97245	5.38381	6.15772	5.54071	5.35702	6.47511	5.54511	4.5395	5.55496	4.84248
ENSG00000185177.14	ZNF479[201/202]	ENSG00000185177.14	ZNF479	0	0	0	0	0	0	0	0	0	0	0	0	0	0	0	0	0	0
ENSG00000185875.13	THNSL1[201/202]	ENSG00000185875.13	THNSL1	3.8055	5.33827	4.07718	3.47194	4.72075	4.41187	2.95923	4.9595	4.11071	3.02686	4.45909	3.5984	2.61344	4.47867	4.02307	2.08959	3.75849	3.33824
ENSG00000186197.15	EDARADD[201/202]	ENSG00000186197.15	EDARADD	4.57353	1.41383	1.47116	4.86351	1.91912	1.4586	4.63699	1.20403	1.65792	5.59858	2.04723	2.244	4.95977	2.19565	1.85238	8.78453	4.21065	3.53311
ENSG00000186407.8	CD300E[201/202]	ENSG00000186407.8	CD300E	56.2015	23.1262	34.6359	307.029	129.776	129.478	411.956	122.912	163.415	396.023	139.903	209.739	513.154	137.342	164.901	283.37	87.2767	146.551
ENSG00000188167.9	TMPPE[201/202]	ENSG00000188167.9	TMPPE	3.53653	3.63429	2.53186	4.11882	3.46866	2.84997	4.85879	2.77431	2.77927	4.11992	3.46501	2.72472	5.25299	3.08908	2.15829	4.38231	2.74575	2.50618
ENSG00000188848.17	BEND4[201/202]	ENSG00000188848.17	BEND4	0.535332	0.459951	0.456478	0.413437	0.42106	0.42948	0.492682	0.31888	0.375733	0.304483	0.433933	0.285919	0.530845	0.386767	0.251835	0.352979	0.401503	0.315558
ENSG00000196422.11	PPP1R26[201/202/206]	ENSG00000196422.11	PPP1R26	2.53044	1.94835	2.29926	1.59752	2.03843	1.82247	2.46706	1.26042	1.6897	1.56778	2.19311	1.7667	3.06549	2.15156	1.50161	1.78096	2.66883	1.57403
ENSG00000196639.7	HRH1[201/203]	ENSG00000196639.7	HRH1	0.486606	0.082231	0.550913	0.539024	0.228335	0.233655	0.613372	0.32829	0.273696	0.79381	0.422866	0.249967	0.91759	0.601607	0.341365	1.20785	0.923512	0.544856
ENSG00000197362.15	ZNF786[201/202]	ENSG00000197362.15	ZNF786	5.19261	5.85511	5.99339	4.00739	4.84356	4.84933	5.14363	4.13288	4.74765	3.81828	4.59585	4.54496	5.47407	4.79681	3.64567	2.66618	4.63373	3.37228
ENSG00000197429.11	IPP[201/202]	ENSG00000197429.11	IPP	3.73421	4.05061	4.29469	2.8988	3.70259	3.76262	4.0972	2.55903	3.68057	3.06457	3.7376	3.74366	4.27318	3.44581	2.91158	2.37072	3.59783	3.30517
ENSG00000197442.11	MAP3K5[201/203]	ENSG00000197442.11	MAP3K5	14.8394	13.0377	12.2542	13.6403	13.8623	12.1317	16.9184	10.2626	11.6315	12.3029	11.9319	11.3471	16.1368	10.9508	7.33709	9.39319	11.3308	8.34127
ENSG00000197579.8	TOPORS[201/202]	ENSG00000197579.8	TOPORS	14.4356	15.0069	12.9146	11.5849	13.7543	12.4995	13.0739	10.904	12.4275	11.0456	12.0688	11.9196	13.635	12.0326	10.6874	9.01327	11.3047	10.7827
ENSG00000198133.9	TMEM229B[201/203/206/207]	ENSG00000198133.9	TMEM229B	14.2279	17.1227	11.9517	24.3599	26.5453	21.2189	30.5088	29.4754	22.3757	40.3244	39.7251	29.2202	44.3171	38.149	25.7846	58.3289	51.6663	38.3013
ENSG00000198252.12	STYX[201/202]	ENSG00000198252.12	STYX	20.838	20.0765	17.426	19.9881	20.1303	20.1863	22.3294	18.5433	18.5948	21.8167	19.0551	18.9675	22.2735	18.6445	16.8169	21.4822	19.69	17.8562
ENSG00000198380.13	GFPT1[201/202/205]	ENSG00000198380.13	GFPT1	7.71046	6.97258	6.54254	6.68566	6.98269	6.08401	7.16757	6.05554	5.50137	6.33887	6.62046	5.43474	7.31024	6.77831	4.65643	5.66855	7.53132	5.13199
ENSG00000198682.13	PAPSS2[201/202]	ENSG00000198682.13	PAPSS2	2.53501	2.08933	3.2002	1.28355	0.783287	1.39877	1.43728	0.448053	0.918863	0.759831	0.448224	0.601984	0.830144	0.311444	0.484127	0.32826	0.167513	0.220125
ENSG00000198780.13	FAM169A[201/204/206/207]	ENSG00000198780.13	FAM169A	5.18806	4.09145	3.88181	4.27803	4.14895	3.60015	4.88381	3.21201	3.48884	3.68867	3.49641	3.21733	3.85461	2.93262	2.38925	3.12462	3.15321	2.53685
ENSG00000198961.11	PJA2[201/202]	ENSG00000198961.11	PJA2	66.9227	61.354	57.9498	62.1264	58.6215	56.8415	64.8205	49.5996	55.0732	58.7932	51.5522	53.228	62.1896	49.7786	49.1682	46.8845	46.1396	47.4151
ENSG00000204116.12	CHIC1[201/202]	ENSG00000204116.12	CHIC1	4.29958	3.79206	3.54253	3.6249	3.6857	3.28557	3.72511	3.42213	3.53566	3.34099	3.25016	3.36436	4.03257	3.11907	2.86519	3.21941	3.25375	3.00712
ENSG00000205413.8	SAMD9[201/202]	ENSG00000205413.8	SAMD9	20.5691	20.6291	18.3044	84.4517	98.0717	81.1415	144.458	93.4791	113.238	133.013	146.658	143.635	199.488	153.278	126.009	159.874	236.149	182.628
ENSG00000213934.9	HBG1[201/203]	ENSG00000213934.9	HBG1	0	0.120934	0.144696	0	0.434471	0	0	0	0.129747	0	0.401806	0.136257	0	0.132084	0.71857	0	0.41637	0.260542
ENSG00000214688.6	C10orf105[201/202]	ENSG00000214688.6	C10orf105	0.799267	0.713812	0.514051	0.979344	1.12411	0.62455	1.26205	0.879595	0.827635	0.947491	0.917252	0.768603	1.5224	0.801004	0.580339	0.66712	0.585728	0.541797
ENSG00000226137.6	BAIAP2-DT[201/202]	ENSG00000226137.6	BAIAP2-DT	10.5854	9.86406	9.78405	6.5089	6.0618	7.33639	6.50758	3.90179	5.80661	3.61163	2.94194	4.39513	4.77524	2.86045	2.53847	1.6823	1.52003	2.1565
ENSG00000236104.4	ZBTB22[207/208]	ENSG00000236104.4	ZBTB22	17.0664	17.7704	15.4862	14.9334	14.5315	13.1417	16.4783	12.6744	12.3628	13.9549	13.2718	13.7872	15.9945	14.1219	10.7178	13.1717	15.3615	11.8073
ENSG00000243244.7	STON1[201/202]	ENSG00000243244.7	STON1	0.265446	0.257076	0.260628	0.270941	0.206185	0.128388	0.277828	0.190846	0.276644	0.109131	0.096111	0.128718	0.132477	0.184759	0.170942	0.098029	0.169575	0.12844
ENSG00000243978.9	RTL9[201/202]	ENSG00000243978.9	RTL9	0.011724	0	0	0	0	0	0.00691	0	0	0.005578	0.006502	0.006579	0	0	0	0	0	0.006253
ENSG00000258461.5	ENST00000483208/ENST00000495723	ENSG00000258461.5	ENSG00000258461	1.05052	0.813871	1.86697	0.990837	0.890315	1.30543	2.52928	0.606825	2.61503	0.90587	1.42997	1.76956	2.64068	1.14067	1.39016	0.875781	2.54929	2.51955
ENSG00000260032.3	NORAD[201/204]	ENSG00000260032.3	NORAD	97.5164	95.8996	90.8555	74.1118	78.6638	73.8858	82.808	54.8843	64.0819	58.875	60.0254	59.3511	76.0028	55.5861	43.6094	49.5481	61.8392	43.6748
ENSG00000268043.9	NBPF12[201/202]	ENSG00000268043.9	NBPF12	8.23018	8.02285	12.2074	4.56625	7.53426	8.72621	11.406	4.32301	10.9898	4.73607	6.69566	8.87495	12.5113	7.06873	6.0549	3.84432	9.32325	7.02803
ENSG00000268500.8	SIGLEC5[202/203]	ENSG00000268500.8	SIGLEC5	8.06655	9.08837	8.69593	10.096	11.3032	9.11175	11.3976	9.96593	9.77313	10.7792	10.928	9.57231	14.3892	10.5892	9.50512	12.6576	11.0086	8.83236
ENSG00000276644.5	DACH1[201/202]	ENSG00000276644.5	DACH1	0.279008	0.31178	0.484233	0.382876	0.277001	0.600755	0.307481	0.266002	0.414915	0.190452	0.182582	0.257115	0.234309	0.192705	0.308595	0.171211	0.217386	0.167461
ENSG00000289981.2	ENST00000702275/ENST00000748212	ENSG00000289981.2	ENSG00000289981	0.203353	0.164583	0.230218	0.192539	0.1196	0.044434	0.422679	0.247129	0.138943	0.338748	0.22944	0.291345	0.160607	0.200523	0.049912	0.206459	0.191941	0.111
ENSG00000290104.2	ENST00000702982/ENST00000832927	ENSG00000290104.2	ENSG00000290104	11.0853	15.1143	10.9128	17.7581	26.6197	25.0419	22.7998	30.5545	28.4309	25.0249	32.5443	31.4864	24.3453	31.7753	35.3853	26.3375	35.9681	37.3846
ENSG00000293615.1	ENST00000419542/ENST00000630975/ENST00000682294	ENSG00000293615.1	ENSG00000293615	0.694053	0.5813	0.84717	0.753146	0.669325	0.629148	0.927789	0.505598	0.53452	0.7321	0.602705	0.710591	0.774784	0.828086	0.638833	0.492968	1.0082	0.529241
ENST00000000233.10|ENST00000489673.1	ARF5[201/206]	ENSG00000004059.11	ARF5	192.004	201.878	205.293	195.794	176.068	187.041	174.608	175.882	171.292	173.401	162.768	167.386	156.614	158.513	158.375	153.565	150.556	139.663
ENST00000000412.8	M6PR-201	ENSG00000003056.8	M6PR	147.921	146.409	145.897	167.515	157.361	160.524	154.307	146.776	151.122	156.587	143.156	159.041	159.564	141.648	149.794	155.011	134.431	146.158
ENST00000000442.11|ENST00000405666.5|ENST00000406310.6|ENST00000677967.1	ESRRA[201/202/203/208]	ENSG00000173153.17	ESRRA	22.6058	19.7777	20.9162	22.7473	22.3672	21.7094	26.5278	20.987	20.8804	21.62	21.5137	22.875	26.3659	22.9335	19.4346	23.7378	25.0418	20.7138
ENST00000001008.6	FKBP4-201	ENSG00000004478.8	FKBP4	31.7545	30.1641	28.1553	28.5732	30.7266	27.4844	29.3379	31.4273	26.9834	27.3086	32.062	24.9149	29.4758	33.5466	25.5519	27.8056	33.1876	27.227
ENST00000001146.7	CYP26B1-201	ENSG00000003137.9	CYP26B1	0	0	0	0	0	0	0	0	0	0	0	0	0	0	0	0	0	0
ENST00000002125.9	NDUFAF7-201	ENSG00000003509.16	NDUFAF7	4.22202	3.33973	3.48166	3.68652	3.86217	3.77889	3.3839	3.40024	4.16282	2.87538	3.63697	3.50388	3.69849	3.23095	3.12847	3.19081	3.25021	3.34159
ENST00000002165.11	FUCA2-201	ENSG00000001036.14	FUCA2	30.4695	24.9557	24.6856	39.1689	31.0216	30.1008	35.8812	25.0241	29.4169	36.6582	26.9248	30.1474	40.6668	27.5018	26.6795	36.1131	26.0664	29.2116
ENST00000002501.11	DBNDD1-201	ENSG00000003249.15	DBNDD1	0.478976	0.956949	0.249981	0.292844	0.511043	0.313257	0.047654	0.125538	0.044903	0.280602	0.401558	0.080103	0.21463	0.751323	0.037312	0.04363	0	0
ENST00000002596.6	HS3ST1-201	ENSG00000002587.10	HS3ST1	2.21916	1.28892	1.52891	1.40484	1.44595	1.0733	1.34332	1.50768	0.565017	1.0731	1.22146	0.445401	0.958449	1.207	0.612415	0.342141	0.534092	0.350639
ENST00000002829.8	SEMA3F-201	ENSG00000001617.12	SEMA3F	0	0	0	0	0	0	0	0	0	0	0	0	0	0	0	0	0	0
ENST00000003084.11	CFTR-201	ENSG00000001626.18	CFTR	0	0	0	0	0	0	0	0	0	0	0	0	0	0	0	0	0	0
ENST00000003100.13	CYP51A1-201	ENSG00000001630.18	CYP51A1	21.0935	21.6366	15.4938	28.4054	28.8874	21.8419	26.3116	26.1775	20.731	29.1343	27.3601	22.0804	30.352	22.5649	20.6117	26.0979	23.1056	19.8702
ENST00000003302.8|ENST00000537706.5|ENST00000544967.5|ENST00000545540.5|ENST00000696973.1	USP28[N=5]	ENSG00000048028.12	USP28	24.9553	30.0302	21.4502	24.9964	25.3552	20.2157	28.9256	24.3537	20.0222	27.5375	24.7028	21.2006	26.3372	21.8971	18.3287	24.4112	25.4939	22.282
ENST00000003583.12	STPG1-201	ENSG00000001460.18	STPG1	1.04535	0	0.157074	0.599638	0	0.36525	0.372925	0	0.071843	1.11605	0.038035	0.133763	0.844588	0	0.22284	0.905475	0	0.497486
ENST00000003912.9	NIPAL3-201	ENSG00000001461.19	NIPAL3	1.98573	1.88305	2.20208	0.947426	1.61057	1.54922	1.38589	1.159	1.74713	0.999153	1.26904	1.39574	1.71068	1.28004	1.11628	0.843846	1.22184	1.05751
ENST00000004103.8	TMEM176A-201	ENSG00000002933.9	TMEM176A	101.157	162.427	12.1543	138.595	203.914	18.2964	143.131	217.201	15.77	163.143	186.489	13.5893	136.022	191.833	15.6349	132.987	142.896	10.4167
ENST00000004982.6	HSPB6-201	ENSG00000004776.13	HSPB6	0	0	0	0.074358	0	0	0	0	0.028639	0	0	0	0	0	0	0	0	0
ENST00000005082.13|ENST00000526601.5	ZNF195[201/215]	ENSG00000005801.18	ZNF195	4.73498	4.06087	5.15923	3.62707	5.06341	4.75444	5.04046	5.37647	5.37351	4.22923	5.2718	5.75953	4.90767	5.60309	5.01386	3.78118	4.16162	6.43723
ENST00000005178.6	PDK4-201	ENSG00000004799.8	PDK4	9.3671	4.90643	8.64081	10.7137	5.41264	8.02739	9.91739	3.81417	7.13025	10.9	4.2424	6.11057	13.2011	4.11587	6.2385	10.7953	3.91193	4.64052
ENST00000005180.9	CCL26-201	ENSG00000006606.9	CCL26	0	0	0	0	0	0	0	0	0	0	0	0	0	0	0	0	0	0
ENST00000005226.12	USH1C-201	ENSG00000006611.17	USH1C	0	0	0	0	0	0	0	0	0	0	0	0	0	0	0	0	0	0
ENST00000005257.7	RALA-201	ENSG00000006451.8	RALA	28.6936	31.2745	28.1528	29.5001	30.7457	30.0281	27.336	30.8365	28.3757	29.6665	30.9561	28.0454	27.1809	28.4424	27.7691	26.1206	27.3432	23.163
ENST00000005259.9|ENST00000673665.1|ENST00000673689.1|ENST00000673720.1|ENST00000673780.1|ENST00000673970.1|ENST00000673992.1|ENST00000674049.1|ENST00000674062.1	BCAP29[201]|DUS4L-BCAP29[N=8]	ENSG00000075790.12|ENSG00000288558.3	BCAP29|DUS4L-BCAP29	9.08798	9.68898	7.8741	9.93941	10.229	9.93868	9.91633	9.17393	9.56668	9.22906	9.06991	10.1493	10.0273	8.41728	8.21739	8.70939	7.70043	8.25594
ENST00000005260.9	BAIAP2L1-201	ENSG00000006453.14	BAIAP2L1	0.206602	0.067645	0.140589	0.098662	0.121406	0.023261	0.265047	0.099754	0.039977	0.034613	0.102046	0.060694	0.160467	0.130035	0.1127	0.182781	0.057755	0.06733
ENST00000005284.4	CACNG3-201	ENSG00000006116.4	CACNG3	0	0	0	0	0	0	0	0	0	0	0	0	0	0	0	0	0	0
ENST00000005286.8	TMEM132A-201	ENSG00000006118.15	TMEM132A	0	0.172869	0.238596	0.088321	0	0.14624	0.345874	0.041518	0	0.062397	0	0.063894	0	0.052641	0.082139	0.023078	0.111436	0.040506
ENST00000005340.10|ENST00000575458.5	DVL2[201/209]	ENSG00000004975.12	DVL2	12.6217	13.6128	13.1989	11.443	12.2319	11.2664	13.0891	9.88429	10.6505	9.90339	11.1316	11.1199	14.052	12.196	8.48037	9.33104	11.2513	8.62037
ENST00000005386.8	RPAP3-201	ENSG00000005175.10	RPAP3	5.30004	5.99934	5.54598	5.56196	6.94145	6.01074	5.934	6.25799	5.55283	4.18476	6.88584	6.73529	6.32787	6.34185	4.73563	4.95092	8.00701	5.47555
ENST00000005558.8	IFRD1-201	ENSG00000006652.15	IFRD1	3.43606	4.58082	2.62575	3.95966	2.99479	4.46341	4.19087	3.8043	3.57369	5.9407	3.67276	5.36793	4.83175	4.96189	4.11145	7.13947	6.05735	4.42504
ENST00000005756.5	UPP2-201	ENSG00000007001.14	UPP2	0	0	0	0	0	0	0	0	0	0	0	0	0	0	0	0	0	0
ENST00000005995.8	PRSS21-201	ENSG00000007038.11	PRSS21	0.696222	0.56402	0.213419	0.692883	0.595869	0.219378	0.198133	0.275733	0.094776	0.39311	0.485745	0.602773	0.371029	0.424291	0.09552	0.316068	0.589125	0.293274
ENST00000006015.4	HOXA11-201	ENSG00000005073.6	HOXA11	0	0	0	0	0	0	0	0	0	0	0	0	0	0	0	0	0	0
ENST00000006053.7	CX3CL1-201	ENSG00000006210.7	CX3CL1	0	0	0	0	0	0.017403	0.023787	0	0	0	0	0	0	0	0	0.024595	0.0324	0
ENST00000006251.11|ENST00000336985.11|ENST00000432186.6|ENST00000455389.3|ENST00000495017.5	PRR5[N=5]	ENSG00000186654.22	PRR5	20.3563	21.7443	17.9923	16.0772	20.0997	14.6882	24.7266	17.7956	15.3539	22.1346	27.9847	22.144	29.7956	27.591	20.5815	60.3712	84.14	45.2896
ENST00000006275.8	TRAPPC6A-201	ENSG00000007255.10	TRAPPC6A	22.8259	29.4904	27.7087	18.0156	26.4512	26.7504	23.4193	23.9167	22.6014	18.485	24.4535	19.1881	15.4989	23.4738	22.2505	12.9462	21.564	19.7141
ENST00000006658.11|ENST00000356488.8|ENST00000503127.5|ENST00000634597.1	SPATA20[201/202/205/226]	ENSG00000006282.22	SPATA20	9.45694	7.65358	7.59874	7.404	6.63858	6.94441	8.58013	5.22623	5.68793	5.80689	5.53811	6.1423	6.75671	5.52096	3.69367	5.39208	5.45126	4.17892
ENST00000006724.7	CEACAM7-201	ENSG00000007306.15	CEACAM7	0	0	0	0	0	0	0	0	0	0	0	0	0	0	0	0	0	0
ENST00000006750.8	CD79B-201	ENSG00000007312.14	CD79B	22.7955	26.0608	25.4275	23.4504	29.8956	24.5468	27.5273	31.853	21.5004	22.4804	26.2503	23.9427	25.2733	28.658	17.5753	26.321	24.0247	18.8122
ENST00000006777.11	RHBDD2-201	ENSG00000005486.17	RHBDD2	29.2159	25.5418	25.1648	30.1246	27.6114	26.1287	29.0656	22.9481	18.9622	27.6169	24.4899	20.6354	31.9537	24.549	16.9066	24.5813	19.476	16.7468
ENST00000007264.7|ENST00000567114.5	RPUSD1[201/208]	ENSG00000007376.8	RPUSD1	15.0197	13.6964	12.9527	13.4722	13.7366	12.8342	17.0026	12.1218	13.3948	14.0431	13.6669	11.3848	16.7728	13.0168	9.6842	14.2142	13.7647	10.5664
ENST00000007390.3	TSR3-201	ENSG00000007520.4	TSR3	47.2135	35.7851	40.0627	41.8476	40.5902	38.8414	40.4197	36.3663	32.4345	40.0389	37.9223	38.3192	42.3235	36.2706	34.4864	34.9938	35.4686	30.9035
ENST00000007414.8	OSBPL7-201	ENSG00000006025.13	OSBPL7	6.1932	5.48167	7.17054	4.36159	5.08804	4.35091	6.34107	3.82135	5.69506	4.25038	5.13829	5.1417	7.89415	5.34699	3.12552	4.49714	5.52954	4.03445
ENST00000007510.9	ARHGAP33-201	ENSG00000004777.19	ARHGAP33	0.493186	0.502091	0.428653	0.094497	0.308827	0.22706	0.744684	0.276572	0.325432	0.456532	0.465025	0.358112	0.558544	0.167759	0.310901	0.278351	0.304589	0.179882
ENST00000007516.8	NDUFAB1-201	ENSG00000004779.10	NDUFAB1	84.7097	90.0156	80.62	89.159	91.5055	83.7321	91.706	99.2949	91.496	85.8825	78.84	86.7713	74.2855	91.67	99.2511	72.3947	69.2485	91.2365
ENST00000007699.10	YBX2-201	ENSG00000006047.13	YBX2	0	0	0.02527	0	0	0	0	0.039559	0	0	0	0	0.047169	0	0	0.036409	0	0
ENST00000007735.4	KRT33A-201	ENSG00000006059.4	KRT33A	0	0	0	0	0	0	0	0	0	0	0	0	0	0	0	0	0	0
ENST00000007969.12	LRRC23-201	ENSG00000010626.15	LRRC23	1.19056	0.468348	1.25773	1.01776	0.783606	0.481292	0.617066	0.065011	0.660948	0.578576	0	0.40137	0.461799	0.612094	0.37006	1.06681	0.399669	0.790941
ENST00000008180.13	IL32-201	ENSG00000008517.19	IL32	36.2701	40.3429	34.4176	32.0148	33.2732	31.4917	31.5751	36.6639	29.7103	30.9505	37.4175	30.3853	30.8732	36.5429	27.9213	27.6835	32.08	29.1193
ENST00000008391.4	TFAP2D-201	ENSG00000008197.5	TFAP2D	0	0	0.019324	0	0	0	0	0	0	0	0	0	0	0	0	0	0	0
ENST00000008440.9	SPRTN-201	ENSG00000010072.16	SPRTN	0.042822	0.108442	0.244926	0.03925	0.139315	0.033167	0.037529	0	0.187771	0.294543	0.218026	0	0.039404	0.081725	0.20482	0.237155	0.040018	0.223213
ENST00000008527.10	CRY1-201	ENSG00000008405.12	CRY1	10.311	13.5671	13.5356	9.29113	12.3444	11.2815	10.2687	11.1183	12.2553	8.9172	9.98597	9.50084	10.0864	9.8171	8.48717	6.84742	9.00727	7.51268
ENST00000008938.5	PGLYRP1-201	ENSG00000008438.5	PGLYRP1	0.459406	0.166858	2.43525	0.291474	0	2.64612	0.092721	0.486641	1.32732	0	0.090436	1.9493	0	0.358478	1.76034	0.186732	0.509543	1.87722
ENST00000009041.12|ENST00000396013.5	STARD3NL[201/202]	ENSG00000010270.14	STARD3NL	24.2506	28.5367	23.5911	25.7668	28.0114	28.654	25.4715	35.0143	29.7217	28.0309	30.0959	29.2233	25.0492	30.725	35.3469	27.9482	27.8198	29.0408
ENST00000009180.10|ENST00000538834.6	CD9[201/208]	ENSG00000010278.15	CD9	182.337	136.784	66.1512	144.038	59.5217	40.9862	96.1431	30.6663	28.493	64.3049	16.5885	17.0331	53.9483	16.6345	16.2761	37.0095	8.91096	9.22168
ENST00000009530.13|ENST00000353334.11|ENST00000517752.5|ENST00000522153.1|ENST00000523208.6	CD74[N=5]	ENSG00000019582.17	CD74	5924.14	4630	4932.54	7685.9	5842.03	6344.59	7733.27	5883.01	6018.38	7180.2	5903.08	6294.91	7786.8	6012.85	5026.13	5966.38	5927.37	4917.37
ENST00000009589.8	RPS20-201	ENSG00000008988.11	RPS20	6032.86	6401.79	7097.05	4900.2	5356.69	5969.77	4159.93	5550.22	5943.29	4330.71	4989.26	5870.56	3584.38	4961.21	6377.92	4106.37	4171.76	5724.82
ENST00000010299.10	FAM76A-201	ENSG00000009780.16	FAM76A	0	0	0	0	0	0	0	0	0	0	0	1.5532	0	0	0	0.501555	1.10878	0.32719
ENST00000011292.8	CPA1-201	ENSG00000091704.10	CPA1	0	0	0.063625	0.026559	0	0.02456	0	0	0	0	0	0	0	0	0	0	0	0
ENST00000011473.6	SYPL1-201	ENSG00000008282.10	SYPL1	0	0	0.062683	0	0	0	0	0	0	0.064713	0	0	0	0	0	0	0	0.166278
ENST00000011619.6	RANBP9-201	ENSG00000010017.13	RANBP9	22.2593	20.2216	19.4624	20.4294	20.6291	18.3499	24.5758	17.4849	19.2147	21.8675	21.0378	18.4545	25.867	19.0671	14.6778	19.9837	21.8886	15.8291
ENST00000011653.9	CD4-201	ENSG00000010610.10	CD4	208.144	268.731	219.651	207.214	258.022	247.894	204.223	196.698	210.433	160.321	178.152	211.136	170.445	168.576	147.229	109.499	131.175	132.453
ENST00000011684.11	PLEKHG6-201	ENSG00000008323.16	PLEKHG6	0	0	0.052251	0	0	0	0	0	0.025126	0	0	0	0	0	0	0.170828	0.086369	0.162861
ENST00000011691.6	SS18L2-201	ENSG00000008324.12	SS18L2	0	0.054764	0.056783	0	0.01448	0.013333	0	0.060649	0.054816	0.065517	0	0.017393	0.016324	0	0.014931	0	0.016643	0
ENST00000011700.10|ENST00000613099.4|ENST00000620676.6	VPS13D[201/213/214]	ENSG00000048707.15	VPS13D	10.1165	9.14026	8.12538	7.42817	7.3909	7.54256	10.6964	4.68058	8.29532	4.66286	5.82698	6.30031	7.90198	5.00209	3.93311	2.99305	5.82228	4.9254
ENST00000011898.10	TSPAN9-201	ENSG00000011105.14	TSPAN9	0.238839	0.152515	0.233361	0.253935	0.278447	0.233167	0.255316	0.216181	0.20014	0.333837	0.298427	0.167832	0.28225	0.307177	0.136625	0.121503	0.239758	0.191451
ENST00000012049.10	QPCTL-201	ENSG00000011478.13	QPCTL	3.37533	2.76866	3.10048	2.44041	2.3911	2.28332	3.02091	1.65696	2.14035	1.83476	1.8672	1.81795	2.41199	2.02708	1.38762	1.8864	2.04915	1.56102
ENST00000012443.9	PPP5C-201	ENSG00000011485.15	PPP5C	14.9368	16.9752	14.0209	12.8896	16.3335	11.4902	14.2521	15.6371	10.3188	11.0527	13.9978	10.485	12.3123	14.166	9.0372	9.20498	12.6294	8.28771
ENST00000013070.11|ENST00000553674.1	UBR7[201/202]	ENSG00000012963.15	UBR7	17.9927	19.2106	17.1747	18.508	20.9078	19.346	19.6488	19.5896	19.525	18.6489	19.2352	17.7089	19.8935	19.1609	15.6221	17.0534	18.1962	16.6954
ENST00000013125.9|ENST00000682126.1	MAP4K5[201/210]	ENSG00000012983.12	MAP4K5	6.03169	4.76315	6.07254	4.37645	4.26837	4.30868	6.28455	3.31555	4.72334	3.52196	3.98863	3.76627	5.54298	3.75334	3.1111	3.1888	4.39255	3.20242
ENST00000013222.5	INMT-201	ENSG00000241644.2	INMT	0.050888	0.100515	0.059837	0.050447	0	0.046199	0.138368	0.082172	0.028787	0.0508	0.034706	0.081949	0.129165	0.055735	0.103483	0.054269	0.132664	0.043074
ENST00000013807.9	ERCC1-201	ENSG00000012061.17	ERCC1	13.0728	9.11825	11.4839	13.3583	8.94867	10.4298	11.4536	7.44638	9.28472	8.12192	6.66072	7.45694	9.40445	6.48451	6.53342	7.8033	4.39643	4.01988
ENST00000014914.6	GPRC5A-201	ENSG00000013588.10	GPRC5A	0.004771	0	0	0	0	0	0	0	0	0	0	0	0	0	0	0	0	0.005082
ENST00000014930.9	HEBP1-201	ENSG00000013583.10	HEBP1	42.5372	45.601	39.3562	46.0542	45.178	44.7121	44.2759	48.5806	42.7655	50.8256	50.2793	44.9962	50.2636	46.1925	50.9579	55.0476	40.416	51.5551
ENST00000014935.7|ENST00000309585.9	DNASE1L1[201/202]	ENSG00000013563.14	DNASE1L1	13.9723	15.062	11.8901	15.6688	16.2413	13.0563	14.9346	14.6227	11.2081	14.8545	14.7381	13.0847	18.1905	14.4069	10.6788	15.3971	13.4654	11.0773
ENST00000016171.6|ENST00000370483.9	COX15[201/202]	ENSG00000014919.13	COX15	15.019	14.9499	15.0374	16.76	17.0274	15.4728	14.714	15.092	15.0351	15.7807	15.0749	14.2444	14.3397	14.7143	14.16	14.0388	14.1071	12.5403
ENST00000016913.8	MS4A12-201	ENSG00000071203.9	MS4A12	0	0	0	0	0.033301	0	0.041985	0	0	0.100841	0.040079	0	0	0.159888	0	0.028644	0.764868	0
ENST00000016946.8|ENST00000302558.8|ENST00000329516.8|ENST00000409750.5|ENST00000696447.1|ENST00000696448.1|ENST00000696449.1	RGPD5[201]|RGPD6[201/213/214/215]|RGPD8[201/203]	ENSG00000015568.13|ENSG00000169629.12|ENSG00000183054.13	RGPD5|RGPD6|RGPD8	10.1616	9.48357	11.1944	7.96881	8.5594	8.76754	10.8498	6.60677	10.4269	7.07607	7.48574	8.69302	11.3855	7.41594	6.95628	6.66839	8.34704	7.77255
ENST00000017003.7|ENST00000376550.7	XYLT2[201/202]	ENSG00000015532.10	XYLT2	10.1653	9.99447	11.1006	7.64873	8.5675	8.47043	10.0222	6.5465	8.29933	7.35368	7.15302	7.88511	10.0832	7.76587	6.13023	5.92094	7.82385	6.25214
ENST00000019019.6|ENST00000348411.3|ENST00000496365.5	FTSJ1[201/202/213]	ENSG00000068438.15	FTSJ1	21.5809	21.8116	22.2881	21.6352	22.3352	20.8271	21.2265	20.9101	22.5274	22.1585	22.0679	20.8841	20.1922	19.8428	16.7173	18.2125	21.1744	17.7803
ENST00000019103.8	SCTR-201	ENSG00000080293.10	SCTR	0	0	0	0	0	0	0	0	0	0	0	0	0	0	0	0	0	0
ENST00000019317.8|ENST00000383432.8|ENST00000609094.2	RALBP1[201/202/206]	ENSG00000017797.13	RALBP1	36.2732	32.3107	32.6042	31.4326	32.332	30.3123	35.6246	23.6388	29.0232	27.6991	27.7453	28.6274	35.6752	27.4026	22.3721	25.1859	27.7162	22.5649
ENST00000020673.6	PSD-201	ENSG00000059915.17	PSD	0.4797	0.819387	1.0263	0.306155	0.612797	0.742077	0.472933	0.453095	0.615318	0.324541	0.656855	0.549187	0.234769	0.673112	0.476891	0.31221	0.391052	0.226614
ENST00000020926.8	SYT13-201	ENSG00000019505.8	SYT13	0	0	0	0	0	0	0	0	0	0	0	0	0	0	0	0	0	0
ENST00000020945.4	SNAI2-201	ENSG00000019549.13	SNAI2	0	0	0	0	0	0	0	0	0	0	0	0.05464	0	0	0	0	0	0
ENST00000022615.9	VDAC3-201	ENSG00000078668.14	VDAC3	90.0053	90.6433	86.7242	97.6105	92.6448	102.375	85.3882	98.802	100.076	94.074	88.0442	96.3379	88.373	91.6297	112.139	85.0242	77.4834	99.923
ENST00000023064.9	SLC7A9-201	ENSG00000021488.13	SLC7A9	0	0	0	0	0.058138	0	0	0	0	0	0	0	0	0	0	0	0	0
ENST00000023897.10	GABRA1-201	ENSG00000022355.18	GABRA1	0	0	0	0	0	0	0	0	0	0	0	0	0	0	0	0	0	0
ENST00000024061.7|ENST00000517878.6	SLC45A4[201/202]	ENSG00000022567.10	SLC45A4	4.9794	4.9581	4.20529	4.41373	4.77377	3.22952	4.75819	4.61117	3.60905	5.83947	5.33105	3.01107	6.45911	5.75924	2.51246	4.52379	6.39861	3.79585
ENST00000025008.10|ENST00000435644.6	RB1CC1[201/202]	ENSG00000023287.13	RB1CC1	14.7699	15.3091	14.8866	12.4084	15.2597	13.7541	16.8813	11.2624	14.8974	11.0085	12.4883	14.1375	15.9653	12.1954	10.5708	8.38874	12.7104	10.8006
ENST00000025301.4	AKAP11-201	ENSG00000023516.9	AKAP11	21.1179	19.7184	18.7644	16.7896	17.9357	17.7837	19.3057	15.3165	17.7891	15.4993	15.8494	15.8735	17.7691	15.0812	12.3048	11.9751	15.43	13.105
ENST00000025399.10	STRAP-201	ENSG00000023734.11	STRAP	0	0.310815	0	0.173047	0.064251	0.387341	0	0.325721	0.069899	0.392992	0.068485	0.387716	0.07499	0	0.06024	0.587619	0	0.355794
ENST00000026218.9	PIGQ-201	ENSG00000007541.17	PIGQ	1.27667	0.865912	0.600821	0.771401	1.18886	1.26681	0.331031	1.18781	0.673998	0.512026	1.04678	0.31603	0.917101	0.45797	0.35468	0.310219	0.47264	0.536646
ENST00000027335.8	CDH17-201	ENSG00000079112.10	CDH17	0	0	0.019933	0	0	0.023086	0	0	0	0	0	0	0	0	0	0	0	0
ENST00000029410.10	B4GALT7-201	ENSG00000027847.14	B4GALT7	13.7476	12.364	13.6696	12.1952	11.3518	12.1135	10.9961	11.7369	10.4413	10.6214	10.5484	9.9576	12.1542	11.7665	10.1997	10.3578	12.5576	11.0694
ENST00000031146.8|ENST00000336643.10	SLC39A9[201/202]	ENSG00000029364.12	SLC39A9	20.139	20.6604	17.4911	19.9378	19.7789	17.966	18.4352	18.9296	15.2404	19.4441	18.249	15.8138	16.6569	17.2758	12.911	15.6193	14.5628	13.9381
ENST00000033079.7|ENST00000420893.6|ENST00000425075.6|ENST00000689681.1	FAM13B[201/202/203/212]	ENSG00000031003.11	FAM13B	23.3316	20.2571	21.6478	18.9632	20.7455	19.4874	25.6835	15.0687	19.9991	19.7362	19.3349	19.2668	26.6756	19.7036	15.6606	19.3764	22.7012	17.5676
ENST00000034275.12|ENST00000591092.5	RANBP3[201/220]	ENSG00000031823.14	RANBP3	26.1514	26.6005	26.3806	23.7774	27.8917	24.1211	30.8888	21.6995	25.0611	24.8407	28.8095	22.0765	34.6702	28.4726	20.3612	25.6802	30.5583	20.4066
ENST00000035307.7	CHPF2-201	ENSG00000033100.17	CHPF2	19.6024	18.6744	20.2816	18.9947	18.3864	17.9604	21.3491	14.806	16.506	18.6329	16.6445	16.8131	23.1646	16.2056	12.9475	19.1537	16.1469	13.4743
ENST00000037243.7	GABARAPL2-201	ENSG00000034713.8	GABARAPL2	109.778	117.328	110.552	116.876	125.842	126.189	114.09	126.051	137.275	120.655	124.179	133.226	110.801	126.384	155.352	127.103	124.358	156.541
ENST00000037502.11	MYOC-201	ENSG00000034971.17	MYOC	0	0	0	0	0	0	0	0	0	0	0	0	0	0	0	0	0	0
ENST00000037869.8	FAM136A-201	ENSG00000035141.10	FAM136A	18.0051	18.2714	17.217	20.279	20.7005	18.2494	17.0769	17.6596	16.4329	17.0044	17.9374	16.3588	20.364	17.7914	15.3761	15.8153	16.4235	14.5107
ENST00000038176.8|ENST00000427130.7	NSMAF[201/202]	ENSG00000035681.10	NSMAF	28.9018	23.518	26.6493	25.8847	23.0588	26.7868	26.0216	20.0915	25.1111	22.0449	19.1972	24.0371	24.7795	18.7981	20.1662	19.1406	19.7314	20.4369
ENST00000039007.5	OTC-201	ENSG00000036473.9	OTC	0	0	0	0	0	0	0	0	0	0	0	0	0	0	0	0	0	0
ENST00000039989.9|ENST00000703837.1	TTC17[201/216]	ENSG00000052841.16	TTC17	10.705	10.1495	11.9407	8.20425	9.67811	9.36684	10.1176	6.65278	9.91759	8.46793	8.49516	8.96512	10.3617	8.68757	7.96525	6.43639	9.37377	8.3138
ENST00000040584.6	HOXC8-201	ENSG00000037965.6	HOXC8	0	0.015333	0	0	0	0	0	0	0	0	0	0	0	0	0	0	0	0
ENST00000040663.8|ENST00000319545.12	MRI1[201/202]	ENSG00000037757.14	MRI1	4.692	5.73999	7.93998	2.95305	4.90622	5.72516	5.43653	3.14895	6.74945	2.90952	3.87632	4.7525	5.70426	3.94232	3.93853	2.54647	3.95468	4.19546
ENST00000040738.10|ENST00000507943.2	BOD1L1[201/204]	ENSG00000038219.13	BOD1L1	12.3402	11.8428	14.8265	6.74391	10.3893	10.5027	14.4131	5.77784	13.2807	5.69091	9.66328	10.8875	15.175	8.53214	7.54691	5.07541	12.8388	9.54577
ENST00000040877.2	TARBP1-201	ENSG00000059588.10	TARBP1	3.60917	3.87184	5.1889	3.33983	3.90193	3.9789	3.83916	2.71696	4.34862	2.54358	3.95708	3.98343	4.17321	3.30103	2.8247	2.36913	4.08937	3.26626
ENST00000042381.9|ENST00000379312.7|ENST00000422602.8|ENST00000428437.6	RIPOR1[201/202/203/204]	ENSG00000039523.20	RIPOR1	16.5009	15.0168	15.9447	12.7602	13.1543	11.6992	17.3656	9.50769	12.0737	11.872	10.4897	9.50555	17.1731	11.0031	7.30435	11.4955	10.3262	7.82184
ENST00000043402.8	RTN4R-201	ENSG00000040608.14	RTN4R	1.14352	0.795531	1.11898	0.627811	0.546603	0.098456	0.223613	0.866091	0.594778	0.63041	0.294675	0.290087	0.408657	0.303744	0.096279	0.188106	0.39896	0.09246
ENST00000044462.12	PSMA4-201	ENSG00000041357.16	PSMA4	2.11786	2.30168	1.57486	2.86581	3.03115	2.71436	2.88983	2.8487	3.60216	3.13333	3.71966	4.25516	3.2963	4.34461	4.49883	4.09713	4.94416	4.9007
ENST00000046087.7	ZPBP-201	ENSG00000042813.8	ZPBP	0	0	0	0	0	0	0	0.030309	0	0	0	0	0	0	0	0	0	0
ENST00000046640.9	CTNS-201	ENSG00000040531.16	CTNS	1.33386	1.53258	2.12181	1.68243	1.06386	1.23702	1.65214	1.40043	1.21753	1.8737	1.48415	1.14411	2.23991	0.945511	1.29918	1.6273	1.18471	1.45766
ENST00000046794.10	LCP2-201	ENSG00000043462.13	LCP2	36.0256	35.07	31.731	41.3163	42.496	35.0527	51.6848	37.2402	34.778	48.4326	45.2222	35.6847	58.2164	39.6648	29.7311	47.0039	42.2115	33.9167
ENST00000052754.10	DCN-201	ENSG00000011465.18	DCN	0	0.009835	0	0	0.012923	0	0.00539	0.024059	0	0.006198	0.00589	0.006083	0	0.016296	0.004393	0	0.009783	0.005191
ENST00000053243.6	TNFRSF17-201	ENSG00000048462.11	TNFRSF17	2.34817	3.16938	1.50792	3.71567	5.22539	3.07306	3.0683	5.19573	3.7582	3.29352	5.30638	3.26415	3.71111	4.13858	5.08431	4.11548	4.12203	5.07613
ENST00000053468.4	MRPS10-201	ENSG00000048544.7	MRPS10	27.2583	27.3397	26.0968	25.2469	28.3749	27.3677	25.4471	30.8038	29.6424	26.6876	28.1222	28.3152	27.2053	28.8265	31.7428	24.7126	25.9725	27.1214
ENST00000053867.8	GRN-201	ENSG00000030582.19	GRN	656.251	530.05	472.246	1062.93	706.575	723.356	1048.61	617.561	685.44	1023.93	674.815	766.467	1129.99	684.746	613.251	1068.9	781.488	705.559
ENST00000054650.9	THAP3-201	ENSG00000041988.16	THAP3	12.2103	12.5687	10.9427	11.1275	12.3521	11.8113	11.0425	10.9855	11.0695	11.4239	11.3283	12.1527	10.7917	12.3786	12.46	12.4532	11.6169	11.3252
ENST00000054666.11	VAMP3-201	ENSG00000049245.13	VAMP3	53.0159	44.4958	41.3641	58.4531	48.8757	46.4905	56.7517	48.6683	41.9722	60.3833	50.8701	44.8068	59.8789	46.5091	40.3526	55.5012	43.4261	41.5888
ENST00000054668.5	UTS2-201	ENSG00000049247.14	UTS2	1.95604	0.747235	1.95532	0.960291	0	0.512203	1.7599	0.534197	0.308209	1.9078	0.938076	0.967498	0.454172	0	0.279765	0.501714	0	0
ENST00000054950.4	RCN1-201	ENSG00000049449.10	RCN1	16.7132	15.7125	10.6919	16.9109	18.1102	15.8418	18.284	18.001	16.4372	18.2741	17.1667	18.4819	19.8513	17.8771	17.354	21.063	20.1544	19.7102
ENST00000055077.8	RFC2-201	ENSG00000049541.11	RFC2	18.9423	16.4805	15.1921	19.9745	21.1393	20.1582	21.1574	19.6404	17.811	19.8053	19.13	18.6398	20.1414	19.3526	21.0896	18.8256	16.0375	16.2911
ENST00000055335.11	PPP1R3F-201	ENSG00000049769.14	PPP1R3F	2.22423	2.5042	4.00388	1.94648	2.33578	2.35943	2.5386	2.15327	2.70532	2.16976	2.08354	2.76873	2.35195	2.22499	2.19318	1.78555	2.31392	2.13814
ENST00000055682.12	NEXMIF-201	ENSG00000050030.16	NEXMIF	0.012084	0	0.017149	0	0.05854	0.075561	0.067904	0	0	0	0.052189	0	0	0	0.047503	0.023475	0.042003	0.052918
ENST00000056217.10	ARHGEF5-201	ENSG00000050327.15	ARHGEF5	1.97148	0.946187	1.7228	1.11175	0.926353	1.08838	1.60875	0.364174	1.54721	1.08943	0.763897	1.32733	1.72441	0.772974	0.792245	0.998373	0.788176	1.03274
ENST00000056233.4|ENST00000606261.1	NFE2L3[201/202]	ENSG00000050344.9	NFE2L3	6.65111	6.00035	7.63157	9.56177	9.50336	12.7575	13.6776	11.0521	13.4255	19.0561	16.6631	19.5573	19.1892	16.8101	20.4588	28.3794	24.1622	25.8234
ENST00000057513.8	TNIP3-201	ENSG00000050730.16	TNIP3	1.44096	0.874873	1.02298	1.60838	0.805415	1.27838	1.98528	1.45228	1.28652	1.8749	1.09408	1.43531	1.40931	1.25553	1.04444	1.34631	0.752115	1.14268
ENST00000060969.6|ENST00000369528.9	SIKE1[201/203]	ENSG00000052723.12	SIKE1	8.75423	8.91292	9.31532	8.6412	10.2765	9.31694	10.7865	8.14484	10.1059	8.6956	9.96762	9.90552	10.3768	9.42692	8.18371	8.07481	10.213	9.14967
ENST00000061240.7	TLL1-201	ENSG00000038295.8	TLL1	0	0	0	0	0	0	0	0	0	0	0	0	0	0	0	0	0	0
ENST00000064571.3	CBLN4-201	ENSG00000054803.4	CBLN4	0	0	0	0	0	0	0	0	0	0	0	0	0	0	0	0	0	0
ENST00000064724.8	CLDN11-201	ENSG00000013297.12	CLDN11	0	0.118667	0.013727	0	0.091609	0.021198	0.014475	0.021551	0.013204	0	0.013661	0	0.064405	0.041016	0.023731	0.009969	0.013147	0
ENST00000064778.8|ENST00000356467.5	FAM168A[201/202]	ENSG00000054965.11	FAM168A	13.6601	12.4465	10.2803	12.5392	12.0384	11.4983	13.9777	9.24824	10.0259	11.915	10.2279	10.1252	14.2717	9.60281	6.91279	10.242	11.0977	8.08828
ENST00000064780.7|ENST00000393580.2	RELT[201/202]	ENSG00000054967.13	RELT	16.273	15.5625	16.359	20.1463	18.8063	16.1599	26.3046	17.534	16.9425	23.3002	21.9543	18.1687	30.3554	22.6237	14.3411	25.0113	27.3206	16.219
ENST00000066544.8	CDC27-201	ENSG00000004897.12	CDC27	10.8244	9.43217	8.55595	11.096	11.7807	10.7085	12.714	10.9798	10.6018	13.1863	11.6955	11.7753	14.0228	11.0187	10.4045	12.9182	11.8417	10.6176
ENST00000070846.11	PKP2-201	ENSG00000057294.19	PKP2	0	0	0	0	0	0	0	0	0	0	0	0	0	0	0	0	0	0
ENST00000072516.7|ENST00000447382.6	IL1RAP[201/211]	ENSG00000196083.11	IL1RAP	4.69751	3.7927	4.46241	5.95345	5.30228	5.44962	5.84495	5.16641	5.06374	5.66271	4.33502	5.04545	6.12299	4.38784	4.5507	5.43552	4.61356	3.9345
ENST00000072644.7	YIPF1-201	ENSG00000058799.15	YIPF1	9.86206	11.9773	10.0675	8.98075	13.3359	13.0355	8.6863	15.0088	12.0031	11.1757	14.8929	12.6016	9.84389	13.009	11.9499	10.3231	14.6949	12.0054
ENST00000072869.9|ENST00000476491.5	ADCK2[201/203]	ENSG00000133597.11	ADCK2	17.3192	17.9313	16.3671	18.9628	16.9178	15.1141	17.8385	16.5559	12.9956	17.3829	15.7074	14.2797	17.3051	15.4342	11.7804	16.7872	15.3261	11.6085
ENST00000075120.12|ENST00000715759.1	SLC2A3[201/215]	ENSG00000059804.18	SLC2A3	49.7657	38.2888	38.5205	50.2995	38.9749	38.2788	52.9451	34.0015	31.6974	45.7015	33.7217	32.4303	45.6735	30.2853	26.2804	33.3915	26.0863	23.2448
ENST00000075322.11	ENPP2-201	ENSG00000136960.13	ENPP2	2.9926	2.47392	3.00376	11.9178	7.77204	7.93744	22.3404	14.0137	10.701	37.659	18.889	12.2544	23.7251	18.5915	15.7963	31.2172	25.687	19.3824
ENST00000075430.11|ENST00000591598.5|ENST00000613122.5	CTDP1[201/207/208]	ENSG00000060069.18	CTDP1	22.4685	18.8106	20.3321	19.4665	20.2567	18.0885	25.1544	16.2369	18.2438	19.991	19.8873	19.9835	27.5929	20.7169	15.2841	20.2284	25.3719	17.6064
ENST00000075503.8	STYK1-201	ENSG00000060140.9	STYK1	0.182757	0.091806	0.232119	0.437767	0.125291	0.115965	0.302352	0.160772	0.236403	0.290019	0.081527	0.275349	0.276702	0.367166	0.249483	0.168571	0.117696	0.130982
ENST00000078429.9	GNA11-201	ENSG00000088256.9	GNA11	2.90772	2.31534	3.29633	2.31489	1.61397	2.32603	2.65479	1.34825	2.2341	1.60793	1.28416	2.10847	2.45141	1.19355	1.54713	1.36822	0.982669	1.2851
ENST00000078445.7	CREB3L3-201	ENSG00000060566.14	CREB3L3	0	0	0	0	0	0	0	0	0	0	0	0	0	0	0	0	0	0
ENST00000078527.9|ENST00000374145.6|ENST00000688522.1	PIGV[201/202/216]	ENSG00000060642.12	PIGV	6.80111	6.18955	5.64558	6.73207	4.56323	5.11562	6.61945	5.27424	4.86581	6.42676	5.67416	5.30621	5.83823	4.4643	5.31435	6.26212	4.74337	4.94214
ENST00000080059.12|ENST00000354334.7|ENST00000459625.5|ENST00000470668.5|ENST00000548938.5|ENST00000552960.5	HDAC7[N=6]	ENSG00000061273.18	HDAC7	24.0551	27.5101	30.6855	20.1654	24.159	22.2451	27.2263	16.9648	24.1448	18.6169	18.6483	20.188	26.1781	18.3334	15.1796	17.5059	21.2158	14.8807
ENST00000081029.8	MRPS35-201	ENSG00000061794.13	MRPS35	28.153	31.3365	30.2857	29.7048	34.205	36.1798	28.5097	34.6709	36.067	28.4663	32.1447	36.6817	30.2767	32.4708	38.8889	26.6552	27.8656	34.7397
ENST00000082468.11	BTN3A1-201	ENSG00000026950.18	BTN3A1	0.987418	1.35049	1.48023	0.588698	3.46426	1.86706	2.86973	1.97971	3.75841	1.68492	2.26905	2.2241	2.93228	4.29145	2.2308	2.8037	6.86129	2.42145
ENST00000083182.8	APPBP2-201	ENSG00000062725.10	APPBP2	10.4826	9.55153	9.69534	10.3211	10.7649	10.2189	10.6276	8.80832	9.26508	10.4683	9.78123	9.7362	11.7706	8.54567	7.51301	8.90183	9.87351	8.42888
ENST00000084795.9	RPL18-201	ENSG00000063177.13	RPL18	0	3.10006	0	0	0	0	0	0	0	0	0	0	0	0	0	0	0	0
ENST00000084798.9	CA11-201	ENSG00000063180.9	CA11	8.38143	7.63689	6.78571	4.53609	4.76238	4.77285	5.2271	3.30867	4.98423	4.15929	4.10931	3.858	4.72689	3.94291	3.60269	2.59409	2.67651	2.32686
ENST00000085068.7	ISOC2-201	ENSG00000063241.8	ISOC2	3.638	1.80731	2.91499	1.55409	3.25528	1.28102	2.99032	3.00306	2.28342	2.11828	2.99097	1.77706	2.54787	3.36558	2.17393	1.6384	3.0326	4.16449
ENST00000085079.11	EPN1-201	ENSG00000063245.15	EPN1	28.8794	25.8312	25.1768	31.161	26.9338	24.3114	34.8663	24.3053	20.0844	30.8998	28.0011	24.4126	34.8101	26.5055	18.1661	30.4475	28.5097	19.6803
ENST00000085219.10|ENST00000419549.6|ENST00000601769.5	CD22[201/203/231]	ENSG00000012124.17	CD22	6.75578	6.12597	5.52862	6.24266	5.92251	4.76885	8.08536	4.98747	5.04287	6.34513	5.42426	4.48801	7.71222	5.33415	3.05225	5.61252	5.19949	3.23802
ENST00000086933.3	GSC2-201	ENSG00000063515.3	GSC2	0	0	0.014527	0	0	0.011216	0	0	0	0	0	0	0	0	0	0	0	0
ENST00000155093.8|ENST00000383052.5	ZFY[201/202]	ENSG00000067646.12	ZFY	7.56754	6.96377	6.60817	7.33988	7.66915	7.15158	7.37073	6.73155	7.2739	6.99895	7.27596	6.73202	7.89077	7.10244	6.73272	6.40289	7.3428	7.07527
ENST00000155674.9|ENST00000336737.8	HDHD5[201/202]	ENSG00000069998.12	HDHD5	19.2131	20.0814	19.4892	17.372	17.4232	19.1936	15.6268	13.74	18.3205	13.9996	12.9967	16.2127	14.3659	13.2977	14.3212	10.6083	9.34491	12.6329
ENST00000155840.12|ENST00000335475.6|ENST00000496887.7	KCNQ1[201/202/205]	ENSG00000053918.20	KCNQ1	19.7527	17.4724	20.7842	17.4446	12.1795	18.7774	15.8803	6.81682	16.5576	10.7598	5.28093	14.2889	11.9956	4.74946	8.29696	5.66971	3.83485	6.86678
ENST00000155926.9|ENST00000381465.2	TRIB2[201/202]	ENSG00000071575.12	TRIB2	18.2764	21.219	23.3771	12.8777	16.5226	17.2842	15.9973	13.1149	17.7903	11.0585	15.2993	15.4821	14.252	13.5425	11.6852	10.8835	17.9076	15.7377
ENST00000156084.8|ENST00000376488.8|ENST00000396743.7|ENST00000428668.2|ENST00000455452.5	OTUD5[N=5]	ENSG00000068308.15	OTUD5	33.6536	34.0669	33.531	35.9729	37.1765	31.2783	42.5386	31.6054	32.5248	38.2301	39.8534	32.8587	49.1412	40.158	25.8762	41.2197	45.484	32.941
ENST00000156109.7	GPKOW-201	ENSG00000068394.11	GPKOW	26.2331	23.0717	24.0347	32.1778	28.7767	26.0835	35.8048	26.405	26.42	33.7231	30.5097	28.0299	37.2458	30.8757	21.0295	30.4382	32.4655	25.4039
ENST00000156471.10	AQR-201	ENSG00000021776.11	AQR	7.99628	7.83996	7.75854	6.33843	6.73441	7.23716	7.27234	5.42532	6.45575	5.61412	5.36921	6.13811	6.53101	5.16287	4.27643	3.97239	4.94774	4.75758
ENST00000156476.6	KLK13-201	ENSG00000167759.13	KLK13	0	0	0	0	0	0	0	0	0	0	0	0	0	0	0	0	0	0
ENST00000156499.7	KLK14-201	ENSG00000129437.11	KLK14	0	0	0	0	0	0	0	0	0	0	0	0	0	0	0	0	0	0.089774
ENST00000156626.12	ST6GALNAC1-201	ENSG00000070526.15	ST6GALNAC1	0.29979	0.488749	0.208296	0.368055	0.50227	0.295045	0	0.148615	0	0	0.391571	0.364074	0.363545	0.248926	0	0	0	0
ENST00000156825.5	MBD3-201	ENSG00000071655.18	MBD3	2.02357	1.90075	2.19717	1.63682	2.27169	1.77228	1.95032	1.99346	1.37706	1.52224	1.83363	1.97168	2.00722	1.76241	1.56393	1.09672	1.88997	1.48859
ENST00000157600.8	LMCD1-201	ENSG00000071282.12	LMCD1	0.155533	0.104347	0.073737	0.150349	0.126334	0.106435	0.114695	0.132526	0.132266	0.099751	0.124507	0.11343	0.15122	0.170623	0.078186	0.102692	0.086986	0.094819
ENST00000157812.7|ENST00000455878.2	PSMC4[201/202]	ENSG00000013275.8	PSMC4	56.2471	59.0999	56.2368	73.1744	69.8853	66.5049	64.2183	66.7973	57.8605	66.8605	67.3573	64.5924	65.2245	68.7181	64.0385	62.4997	63.0215	56.9611
ENST00000158009.6	FNDC8-201	ENSG00000073598.6	FNDC8	0	0	0	0	0	0	0	0.076921	0	0	0	0.033263	0.061045	0	0	0	0.031297	0
ENST00000158166.5	CAMKK1-201	ENSG00000004660.15	CAMKK1	0.081579	0.195371	0.109421	0.037215	0.036461	0.080595	0.116082	0.054704	0	0.060149	0.14347	0.058302	0.132347	0.045968	0	0	0.022225	0
ENST00000158526.9	FAM50A-201	ENSG00000071859.15	FAM50A	0.207919	0.303886	0.422942	0.050259	0	0.10463	0.595555	0.232895	0.568853	0.053162	0.13564	0.432207	0.29328	0.22006	0.132766	0.172699	0.678674	0.13534
ENST00000158762.8	ACAP1-201	ENSG00000072818.12	ACAP1	52.4004	59.8292	59.9664	52.0121	58.2651	54.0508	62.1221	50.9269	54.9344	53.5238	55.1741	49.8063	59.62	54.8252	43.3255	45.243	51.089	42.339
ENST00000158771.9	DERL2-201	ENSG00000072849.11	DERL2	9.34852	8.72481	9.04033	9.09406	9.11506	9.13232	8.63427	9.0813	9.16589	8.75379	9.11891	8.772	8.92217	8.76459	8.86547	8.00375	9.04449	8.22788
ENST00000159060.3	NOX3-201	ENSG00000074771.4	NOX3	0	0	0	0	0	0	0	0	0	0	0	0	0	0	0	0	0	0
ENST00000159087.7	ANO8-201	ENSG00000074855.11	ANO8	2.90131	2.71872	3.71	2.35291	3.22283	2.61381	3.71163	1.45735	2.63024	2.69423	2.30607	2.11751	3.97925	2.23605	1.33849	1.7708	2.03097	1.23002
ENST00000159111.9|ENST00000536461.6|ENST00000589104.5	KDM4B[201/203/208]	ENSG00000127663.16	KDM4B	17.2001	16.1591	16.1672	12.6417	15.2067	13.3946	17.3163	10.4892	11.8986	11.9392	13.195	11.4965	16.7745	13.2889	8.01754	10.2154	12.992	8.8465
ENST00000160262.10|ENST00000587992.1|ENST00000589900.5	ICAM3[201/203/207]	ENSG00000076662.11	ICAM3	123.631	104.928	112.598	96.3009	81.6169	86.4102	92.6598	73.1231	79.8358	86.7879	72.4633	79.8072	84.1434	73.4714	68.2708	87.8154	73.833	71.0846
ENST00000160298.9	CAMSAP3-201	ENSG00000076826.10	CAMSAP3	0	0	0.167966	0.118332	0.159281	0.074236	0.123842	0.061561	0.041983	0.081921	0.147798	0.132023	0	0.113186	0.045254	0.076433	0.125714	0.050204
ENST00000160373.8|ENST00000441556.5	CTTNBP2[201/206]	ENSG00000077063.11	CTTNBP2	5.84716	2.32259	5.22229	5.87636	2.53232	5.01879	7.30213	1.42281	3.94659	3.83611	1.57452	3.21148	5.45192	1.21167	2.33635	1.57117	0.661814	1.77366
ENST00000160382.10	ACTL6B-201	ENSG00000077080.10	ACTL6B	0	0	0	0	0	0	0	0	0	0	0	0	0	0	0	0	0	0
ENST00000160740.7|ENST00000572681.6|ENST00000575354.6|ENST00000681038.1	CIC[201/203/206/209]	ENSG00000079432.9	CIC	20.9647	19.7226	20.5044	19.0783	21.0887	17.828	25.8682	15.8597	16.3328	21.877	21.0489	17.0183	28.0036	19.9401	12.4015	19.1168	21.881	14.0458
ENST00000160827.9|ENST00000685526.1|ENST00000689089.1|ENST00000689660.1|ENST00000689743.1|ENST00000690258.1|ENST00000691169.1|ENST00000691203.1	KIF22[N=8]	ENSG00000079616.14	KIF22	25.3906	22.4726	26.4857	20.3153	19.7423	19.0715	22.6496	17.2188	18.6498	18.1967	17.4035	17.9533	22.2708	19.1968	14.2303	16.9771	17.2647	14.7356
ENST00000161006.8	PRSS22-201	ENSG00000005001.10	PRSS22	0	0.333364	0.254744	0	0.238042	0.024446	0	0	0.030773	0	0	0	0	0	0.055383	0	0.135201	0
ENST00000161559.11|ENST00000403444.7	CEACAM1[201/207]	ENSG00000079385.23	CEACAM1	0.197794	0.268904	0.168372	0.178063	0.15204	0.234179	0.275569	0.195951	0.550199	0.252492	0.405314	0.447637	0.642823	0.706223	0.56772	1.11167	1.42038	0.634416
ENST00000161863.9	YTHDC2-201	ENSG00000047188.16	YTHDC2	8.69072	8.5906	8.56506	8.26778	8.17719	8.45779	9.52872	6.24205	8.94738	6.41719	6.92473	6.55405	9.06427	6.43635	6.30509	4.50183	6.27757	5.7561
ENST00000162044.14|ENST00000587406.5|ENST00000587583.6|ENST00000589448.5	TMEM161A[201/205/206/210]	ENSG00000064545.15	TMEM161A	10.4326	7.92431	9.79832	9.05685	7.50522	7.40507	8.38471	5.58688	6.85496	7.02201	5.41309	6.91838	6.88056	6.13507	5.67626	5.5235	5.59433	4.87899
ENST00000162330.10	BCAR1-201	ENSG00000050820.17	BCAR1	0.0714	0	0	0	0	0	0.018719	0	0	0	0.008815	0	0.025004	0	0	0	0	0
ENST00000162391.8	FOXJ2-201	ENSG00000065970.9	FOXJ2	17.599	16.2185	15.5562	14.9944	14.4144	13.2422	17.462	10.7284	12.7424	13.4303	12.2066	12.3192	17.0393	11.5723	8.44871	10.5167	11.4867	9.03834
ENST00000162749.7|ENST00000698340.1	TNFRSF1A[201/218]	ENSG00000067182.9	TNFRSF1A	128.514	136.736	111.095	163.774	144.774	122.243	179.093	136.697	110.762	190.854	135.365	116.163	195.003	132.562	106.237	187.92	127.47	116.662
ENST00000163416.7	GOLGA5-201	ENSG00000066455.13	GOLGA5	16.723	15.8109	17.5521	15.7892	17.0873	17.1763	19.4676	14.8817	18.6448	16.5664	14.9766	17.2195	20.5573	16.4675	15.0765	16.2746	18.8011	16.9761
ENST00000163678.11	METTL22-201	ENSG00000067365.15	METTL22	2.59907	2.98653	4.25772	2.20561	2.81196	2.76925	4.62055	1.92489	3.29112	1.66014	1.86315	2.18678	2.8534	2.80359	2.10602	1.56938	2.90213	2.54258
ENST00000164024.5	CELSR3-201	ENSG00000008300.17	CELSR3	0.1961	0.438963	0.627654	0.164842	0.357498	0.411986	0.217387	0.258469	0.381419	0.145713	0.252816	0.229655	0.216069	0.289738	0.241642	0.10345	0.331623	0.26904
ENST00000164133.7	PPP2R5B-201	ENSG00000068971.14	PPP2R5B	6.66043	6.59174	6.12105	6.01295	6.45725	5.49634	7.20625	5.53891	5.91385	6.14937	5.5848	4.6646	7.8731	5.67509	3.92644	4.83547	5.22677	4.00071
ENST00000164139.4	PYGM-201	ENSG00000068976.14	PYGM	0.631163	0.544414	1.40041	0.550294	0.450282	0.559812	0.948447	0.27468	1.26004	0.147421	0.334947	0.36636	0.797319	0.510669	0.480624	0.261644	0.49964	0.458711
ENST00000164227.10|ENST00000474300.1	BCL3[201/207]	ENSG00000069399.15	BCL3	29.7225	23.9561	21.7823	36.1674	29.0954	24.3741	46.1196	29.6639	19.1726	42.5578	36.4054	21.2235	42.9672	34.5674	18.1632	36.365	36.4859	19.9234
ENST00000164305.10	PIGB-201	ENSG00000069943.10	PIGB	3.75052	4.38214	3.52977	4.76873	4.63228	5.0415	4.17092	5.58362	5.28484	4.79623	5.01185	5.03445	5.75063	4.92641	5.77736	5.2831	4.73222	4.83961
ENST00000164640.8|ENST00000393758.7	PDZD4[201/202]	ENSG00000067840.13	PDZD4	4.04993	6.30517	4.64613	1.9916	3.56371	2.42561	2.45706	2.1251	2.2286	1.1244	1.91482	1.80827	1.59822	1.70369	0.773233	0.40704	1.22953	0.793827
ENST00000165086.8	NPIPB4-201	ENSG00000185864.20	NPIPB4	0	0.633928	5.74268	1.63813	3.86502	1.96483	5.32232	2.7891	3.88396	2.40854	1.79432	1.84685	1.24814	0.704183	1.76067	0.568743	5.5524	1.62424
ENST00000165524.1	PRLH-201	ENSG00000071677.1	PRLH	0	0	0	0	0	0	0	0	0	0	0	0	0	0	0	0	0	0
ENST00000165698.9	REEP1-201	ENSG00000068615.20	REEP1	0.033778	0	0.094366	0.007981	0.047279	0.051003	0.009965	0.007415	0.054402	0.040186	0.009387	0.019008	0	0	0	0.02062	0	0.009036
ENST00000166139.9	FSTL3-201	ENSG00000070404.10	FSTL3	0.07827	0	0.164388	0	0	0.019558	0	0.105944	0.089871	0	0	0.181257	0.03248	0	0.026215	0	0.03198	0
ENST00000166244.8	EPHA8-201	ENSG00000070886.12	EPHA8	0	0	0	0	0	0	0	0	0	0	0	0	0	0	0	0	0	0.006785
ENST00000166345.8	TRIP13-201	ENSG00000071539.14	TRIP13	0.381907	0.365558	0.428634	0.374555	0.291194	0.343201	0.217458	0.460833	0.305577	0.336767	0.34764	0.352369	0.29763	0.379437	0.192245	0.287783	0.398127	0.289624
ENST00000166534.8	P4HA2-201	ENSG00000072682.20	P4HA2	0.358962	0.408375	0.108132	0.181456	0.044997	0.360852	0	0.292818	0.384753	0.484308	0.527649	0.277278	0.597222	0.700574	0.098235	0.416711	0.439507	0.172843
ENST00000167106.9	VASH1-201	ENSG00000071246.11	VASH1	13.3067	14.8638	11.3223	10.1174	14.4083	8.60094	10.9671	9.33479	8.50995	6.35658	7.38889	5.30306	9.2307	7.15378	4.50627	3.93622	4.41763	2.66321
ENST00000167218.9	PDCD2-201	ENSG00000071994.11	PDCD2	6.67127	0.712649	6.87687	4.56613	5.30923	8.49015	3.34126	10.414	6.21235	7.29498	8.71447	8.28702	5.69023	5.71783	7.61531	3.09044	7.31395	6.95456
ENST00000167462.9|ENST00000392550.8|ENST00000577200.5	LLGL2[201/203/205]	ENSG00000073350.14	LLGL2	4.7695	3.7482	3.92678	3.20417	3.058	2.92176	3.73291	2.49361	2.82154	3.14457	3.06364	2.35076	3.61838	2.64385	2.088	2.50988	2.67652	1.58111
ENST00000167586.7	KRT14-201	ENSG00000186847.6	KRT14	0	0	0	0	0	0	0	0	0	0	0	0	0	0	0	0	0	0
ENST00000167588.4	KRT20-201	ENSG00000171431.4	KRT20	0	0	0	0	0	0	0	0	0	0	0	0	0	0	0	0	0	0
ENST00000167825.5	ARHGEF10L-201	ENSG00000074964.17	ARHGEF10L	0.200412	0.04976	0	0	0.139485	0	0	0.081903	0	0	0	0	0.291322	0.04076	0.218307	0	0.281193	0.042961
ENST00000168148.8	SPP2-201	ENSG00000072080.11	SPP2	0	0	0	0	0	0	0	0	0	0	0	0	0	0	0	0	0	0
ENST00000168216.11	HSD17B10-201	ENSG00000072506.14	HSD17B10	99.2641	92.1749	101.359	99.1595	88.9084	97.7359	88.1192	83.7235	90.2015	79.8017	70.1034	84.6268	75.6007	74.2892	79.7775	70.4849	60.6359	73.0717
ENST00000168712.3	FGF4-201	ENSG00000075388.4	FGF4	0	0	0	0	0	0	0	0	0	0	0	0	0	0	0	0	0	0
ENST00000168977.7	NMRK2-201	ENSG00000077009.14	NMRK2	0	0	0	0	0	0	0	0	0	0	0	0	0	0	0	0	0	0
ENST00000169293.10	MASP1-201	ENSG00000127241.18	MASP1	0	0	0	0	0	0	0	0	0	0	0	0	0	0	0	0	0	0
ENST00000169298.8|ENST00000416235.6|ENST00000448044.5|ENST00000457772.6|ENST00000676633.1|ENST00000677292.1	ST6GAL1[N=6]	ENSG00000073849.16	ST6GAL1	98.1855	105.537	93.2898	99.4963	105.689	91.5525	97.4851	96.7707	76.8054	104.49	101.522	90.4686	103.763	97.4585	66.0813	122.89	116.446	81.8505
ENST00000169551.11	TIMM21-201	ENSG00000075336.12	TIMM21	3.4934	4.37466	3.76341	2.86257	2.96791	3.4114	2.0834	2.46678	2.82712	1.94024	2.75342	3.2331	1.80749	2.24877	2.8935	1.59095	1.84736	2.09426
ENST00000170150.4	BPIFB2-201	ENSG00000078898.7	BPIFB2	0	0	0	0	0	0	0	0	0	0	0	0	0	0	0	0	0	0
ENST00000170168.9|ENST00000643515.1	REXO1[201/208]	ENSG00000079313.15	REXO1	17.0429	16.0122	18.0576	14.6492	16.093	13.5858	21.8714	12.3631	14.4343	13.9875	15.1864	14.7314	22.5271	16.6267	10.7714	13.3464	19.6878	12.6679
ENST00000170447.12|ENST00000411987.5|ENST00000677237.1	MKRN2[201/202/209]	ENSG00000075975.17	MKRN2	21.386	20.2802	22.8225	19.3869	20.6635	22.2013	19.7312	20.5769	21.5579	20.5117	21.9242	24.0091	22.4967	21.6029	19.8982	21.1241	20.9189	18.8004
ENST00000170564.7	GPATCH1-201	ENSG00000076650.7	GPATCH1	5.69387	5.69119	6.51574	5.29589	5.67565	5.3015	6.45551	3.98604	5.85531	5.34714	5.60776	5.07732	6.75868	5.21009	4.5144	4.96272	5.68033	5.19599
ENST00000171111.10|ENST00000393623.6	KEAP1[201/202]	ENSG00000079999.14	KEAP1	36.2314	33.0205	31.8783	34.401	35.0791	31.1929	39.1386	34.2565	30.0188	39.4442	40.2659	33.5817	42.7073	40.4354	27.3756	46.5654	48.662	34.1538
ENST00000171757.3	P2RY10-201	ENSG00000078589.13	P2RY10	40.8376	35.9969	38.0513	41.9561	40.7115	44.2662	40.6305	44.2239	42.4195	45.1893	46.9209	47.0381	40.9117	43.575	47.4822	41.4846	44.754	46.3284
ENST00000171887.8|ENST00000419504.6|ENST00000446688.5|ENST00000615025.6|ENST00000646520.1|ENST00000682258.1	TNS1[N=6]	ENSG00000079308.21	TNS1	7.64923	7.6884	2.9046	6.05706	8.10218	3.28552	7.36876	4.91178	4.02595	5.65289	6.51723	3.89704	8.26303	5.68473	3.32445	6.24127	6.23416	4.65482
ENST00000172229.8	NGFR-201	ENSG00000064300.9	NGFR	0.183764	0.072843	0.108181	0.127996	0.081274	0.050117	0.239782	0.067984	0.093583	0.386669	0.16144	0.141696	0.335443	0.344811	0.112099	1.14144	0.767219	0.424977
ENST00000173229.7	NTN1-201	ENSG00000065320.9	NTN1	0.063268	0.017004	0.047021	0.064761	0.073681	0.040844	0.068353	0.013868	0.028211	0.04013	0.058446	0.041398	0.154995	0.058553	0.040536	0.197418	0.315798	0.162975
ENST00000173527.6	ISOC1-201	ENSG00000066583.12	ISOC1	14.8329	16.5425	13.5537	11.993	14.1698	12.8325	10.8789	13.1499	11.8626	12.4156	14.1188	12.6664	12.0174	12.9178	11.5632	11.7074	13.8126	11.2663
ENST00000173785.4	KLF6-201	ENSG00000067082.15	KLF6	1.61144	1.97332	1.95029	4.0093	1.29642	3.01439	3.15779	2.16684	2.68949	3.03395	1.72423	2.96062	6.29672	6.71719	3.29966	4.33361	4.91226	3.39193
ENST00000173898.12	TRO-201	ENSG00000067445.22	TRO	0.128113	0.096566	0.286413	0	0.043681	0.268534	0.02413	0.091426	0	0.142905	0	0.256755	0.054861	0.040901	0.068256	0.08454	0.036192	0
ENST00000174618.5	MNT-201	ENSG00000070444.15	MNT	12.001	11.1949	11.519	10.4657	9.8069	9.08781	14.4717	7.90186	10.0222	10.94	9.32343	8.90386	13.984	9.18179	6.72545	9.63239	10.2903	7.41666
ENST00000175091.5	LAPTM4A-201	ENSG00000068697.7	LAPTM4A	199.083	194.472	170.766	250.17	221.848	218.63	238.937	243.332	219.306	279.818	240.054	246.162	250.267	232.047	251.401	267.698	213.684	236.665
ENST00000175238.10	ADAM7-201	ENSG00000069206.15	ADAM7	0	0	0	0	0	0	0	0	0	0	0	0	0	0	0	0	0	0
ENST00000175756.10|ENST00000347849.7	PTPN18[201/202]	ENSG00000072135.13	PTPN18	39.3362	34.3805	30.5017	35.1014	30.5116	27.4573	39.1551	23.742	25.1842	31.0769	25.2986	23.2751	37.4222	24.9466	16.8272	28.2726	23.0619	18.6502
ENST00000176183.6	DRD4-201	ENSG00000069696.7	DRD4	0.443012	0.149274	0.21953	1.33566	1.48497	0.968475	1.51081	0.882367	1.48738	1.477	0.937899	1.14382	0.904775	0.593098	0.985587	0.697438	0.957323	0.848723
ENST00000176195.4	SCT-201	ENSG00000070031.4	SCT	1.54995	1.39598	2.76087	7.82582	8.9428	11.0699	8.87182	7.08416	9.26601	11.1611	8.18401	11.1556	8.53232	10.6115	12.942	9.51039	11.2387	15.0276
ENST00000176643.11|ENST00000339618.8|ENST00000581518.6|ENST00000671878.1	ALDH3A2[201/202/221/228]	ENSG00000072210.19	ALDH3A2	17.1057	16.1248	15.3664	15.1275	14.2008	12.8012	14.3591	11.2514	10.8699	13.3198	11.5016	11.7782	13.7083	11.7927	7.84858	13.1485	10.2317	7.59996
ENST00000176763.10	STK10-201	ENSG00000072786.13	STK10	88.5596	82.5211	79.1587	65.9496	69.5347	67.4297	87.6216	52.2406	62.396	62.815	58.8211	60.5148	85.0251	58.9717	44.6703	55.8337	61.4394	48.3666
ENST00000177648.13|ENST00000458497.6|ENST00000509722.5|ENST00000650871.1	ALPK1[201/203/214/219]	ENSG00000073331.18	ALPK1	3.43553	3.35322	3.11474	4.77974	4.9204	4.23337	6.55555	4.92043	5.60445	5.71021	6.68803	5.89004	7.35251	6.6988	5.41934	6.592	9.07421	8.05114
ENST00000177694.2	TBX21-201	ENSG00000073861.3	TBX21	44.3018	33.6818	24.7171	38.491	30.0694	22.8047	48.163	25.126	21.4775	40.0956	29.6209	20.9931	47.1489	29.0324	17.6724	38.4305	35.1532	20.8238
ENST00000177742.7	MRPS34-201	ENSG00000074071.15	MRPS34	8.25513	9.39887	9.87444	9.39021	7.3116	7.30735	6.87053	7.0671	7.52211	6.57877	4.50625	8.3424	7.86112	6.77806	5.71791	5.85202	5.12773	4.60983
ENST00000178638.8	CA12-201	ENSG00000074410.14	CA12	0	0	0	0	0	0	0	0	0	0	0	0	0	0	0	0	0	0
ENST00000178640.10	MAP2K5-201	ENSG00000137764.20	MAP2K5	13.1656	10.5052	12.8345	9.83288	9.72608	10.2263	10.0927	8.35026	9.61167	9.5418	7.51726	8.75911	9.90992	7.57463	7.86542	7.22417	7.28313	6.13748
ENST00000179259.6	TIGAR-201	ENSG00000078237.7	TIGAR	4.93066	4.76194	4.37059	5.42367	5.30954	4.89382	5.37518	4.56223	5.13072	5.33166	5.21563	4.89437	5.91824	5.3061	4.69426	5.37626	5.31029	4.96799
ENST00000180166.6	FGF20-201	ENSG00000078579.9	FGF20	0	0	0	0	0	0	0.023274	0	0	0	0	0.022369	0	0	0.019186	0	0	0
ENST00000180173.10	MTMR7-201	ENSG00000003987.14	MTMR7	0	0	0	0	0.011626	0	0	0	0	0	0	0	0	0	0.006	0	0	0
ENST00000181383.10	CPB2-201	ENSG00000080618.17	CPB2	0	0	0.023991	0	0	0	0	0	0	0	0	0	0	0	0	0	0	0
ENST00000181796.7	FAM107B-201	ENSG00000065809.14	FAM107B	0.205962	0	0	0	0	0	0.084739	0	0	0	0	0	0	0	0	0	0	0.172811
ENST00000181839.10	CDK13-201	ENSG00000065883.18	CDK13	2.14584	2.43235	1.95069	1.56397	2.06487	1.49441	2.14424	1.37908	1.48966	1.464	1.75912	1.71621	1.89222	1.34799	0.846913	1.07416	1.88524	1.31577
ENST00000182290.9|ENST00000451520.6	TSPAN32[201/207]	ENSG00000064201.16	TSPAN32	2.27024	3.81497	3.5615	2.89797	2.40334	2.56036	2.29404	2.85604	2.61535	1.6614	1.88891	1.63142	1.59284	1.65017	1.47037	1.85283	1.20227	0.711356
ENST00000182377.8|ENST00000536681.8|ENST00000547759.2|ENST00000686419.1	FAR2[201/202/205/214]	ENSG00000064763.12	FAR2	3.99084	4.87704	3.15921	4.71163	5.12281	3.81846	6.23022	5.45992	5.27242	9.18951	7.39261	6.5133	8.23695	7.07615	7.16456	12.3542	9.56066	10.5429
ENST00000182527.4	TRAM2-201	ENSG00000065308.5	TRAM2	6.30176	6.82134	6.79974	5.71041	5.96794	5.62719	6.78118	4.26976	5.19944	4.79105	4.43245	4.79296	6.63835	4.34249	3.31736	3.78494	4.24474	3.44258
ENST00000183605.10	CLDN18-201	ENSG00000066405.13	CLDN18	0	0	0	0	0	0	0	0	0	0	0	0	0	0	0	0	0	0
ENST00000184183.8	ROPN1-201	ENSG00000065371.18	ROPN1	0	0	0	0	0	0	0	0	0	0	0	0	0	0	0	0	0	0
ENST00000184266.3	NDUFB4-201	ENSG00000065518.8	NDUFB4	148.025	147.749	138.769	170.128	158.856	146.414	156.608	157.207	138.859	164.821	158.586	140.369	150.59	155.805	140.296	163.039	152.812	136.641
ENST00000184956.11	HEATR6-201	ENSG00000068097.16	HEATR6	3.20143	3.30255	2.22874	2.91673	3.85789	2.75917	3.73038	2.54592	2.24415	3.37817	2.7471	2.74438	3.85342	2.22123	2.03661	2.15373	3.31193	2.03121
ENST00000185150.9|ENST00000378239.5|ENST00000687552.1|ENST00000692350.1	ERLEC1[201/202/211/236]	ENSG00000068912.15	ERLEC1	24.8994	27.3163	24.5867	25.0105	26.7327	26.5771	26.4677	29.3398	28.6078	27.9291	28.6293	26.1479	25.7696	27.5305	28.7193	25.521	28.4627	27.9297
ENST00000185206.12|ENST00000339561.12	CLIC5[201/202]	ENSG00000112782.19	CLIC5	3.28582	3.03228	1.82641	2.50428	2.32199	1.27601	2.33268	2.08883	1.43088	1.8496	2.24792	1.27516	2.33856	1.79896	1.14499	1.83162	2.22477	1.01913
ENST00000186436.10	TMEM131-201	ENSG00000075568.17	TMEM131	19.8135	17.5786	16.3813	15.3005	18.0497	14.889	22.0043	13.3001	15.1468	15.185	17.6887	14.3437	23.8329	17.4231	11.5296	14.4673	23.8533	14.1525
ENST00000187397.8	ARPP21-201	ENSG00000172995.17	ARPP21	0	0	0	0	0	0	0.056631	0	0	0	0	0	0	0	0	0	0	0
ENST00000187608.13	CEACAM21-201	ENSG00000007129.18	CEACAM21	3.60125	1.77454	2.83499	2.66628	1.32563	1.80975	3.20354	1.51524	1.07477	2.19984	1.20182	2.32771	3.04003	1.11899	2.46296	1.07207	0.757128	1.98162
ENST00000187762.7	TMEM38A-201	ENSG00000072954.7	TMEM38A	0.840805	0.695673	0.782555	0.682877	0.616285	0.649707	0.649186	0.585716	0.440417	0.512277	0.427833	0.495498	0.557214	0.447322	0.238006	0.661327	0.180364	0.194654
ENST00000187879.12	ZNF222-201	ENSG00000159885.14	ZNF222	0	0	0	0	0	0	0	0	0	0	0	0.147619	0.078477	0	0.073867	0.119369	0.062703	0.124179
ENST00000187910.7	PSG6-201	ENSG00000170848.16	PSG6	0	0	0	0	0	0	0	0	0	0	0	0	0	0	0	0	0	0
ENST00000188312.7	ACTR6-201	ENSG00000075089.10	ACTR6	18.7297	20.2546	18.0781	18.2613	21.8207	22.1008	21.5226	21.1925	20.2828	19.2954	19.9818	19.7042	19.971	21.3633	21.864	16.4332	19.0128	21.9641
ENST00000188376.9	SLC25A3-201	ENSG00000075415.15	SLC25A3	14.8892	11.5637	12.6707	13.0964	14.0846	14.8259	12.3563	15.322	13.5715	13.3864	12.2653	12.2509	13.5825	13.8887	15.7808	12.6409	10.427	13.1659
ENST00000188403.7	NR1H4-201	ENSG00000012504.15	NR1H4	0	0	0	0	0	0	0	0	0	0	0	0	0	0	0	0	0	0
ENST00000188790.9	FAP-201	ENSG00000078098.15	FAP	0	0	0	0	0	0	0	0	0	0	0	0	0	0.014032	0	0.010229	0.018953	0.023157
ENST00000189444.11|ENST00000428099.6|ENST00000652277.1|ENST00000661543.1	NFKB2[201/204/210/211]	ENSG00000077150.21	NFKB2	29.9808	29.9271	27.6821	32.4097	32.4114	29.758	44.5854	33.4081	27.4599	41.3376	43.1564	32.8562	51.8259	46.6225	28.42	50.9728	59.0818	32.6904
ENST00000190165.3	DMRT3-201	ENSG00000064218.5	DMRT3	0	0	0	0	0	0	0	0.036292	0	0	0	0	0	0	0	0	0	0
ENST00000190611.9	OSBPL6-201	ENSG00000079156.17	OSBPL6	0.00367	0.040977	0.017394	0.021853	0.012946	0.014868	0.011583	0.033119	0.004253	0	0.016646	0.021892	0.004138	0.024831	0.006908	0.009548	0.034453	0.016079
ENST00000190983.5	CCN5-201	ENSG00000064205.11	CCN5	0	0	0	0	0	0	0	0	0	0	0	0	0	0	0	0	0	0
ENST00000191018.9|ENST00000354880.9|ENST00000484855.4|ENST00000607482.6|ENST00000646241.3|ENST00000679053.2|ENST00000679343.2	CTSA[N=7]	ENSG00000064601.21	CTSA	119.943	104.649	82.8771	115.392	90.5324	80.3963	120.399	77.1978	68.2453	92.5197	76.309	67.287	110.763	72.857	52.3395	74.858	68.4202	49.907
ENST00000191063.8	ANKRD16-201	ENSG00000134461.16	ANKRD16	0.358009	0.398873	0.571916	0.167933	0.956168	0.310668	0.163229	0	0.540252	0.138832	0.514838	1.1868	1.02692	0.858216	0.269593	0	0.668542	0.501018
ENST00000192314.7	GAL3ST2-201	ENSG00000154252.12	GAL3ST2	0.079083	0	0.149326	0	0.024818	0	0.187928	0.070049	0.028847	0.050276	0	0.030245	0.027813	0	0.025954	0.042894	0	0
ENST00000192788.6	BLTP3A-201	ENSG00000065060.18	BLTP3A	9.74771	8.22876	6.66379	10.2704	9.00624	7.45287	13.2287	7.06377	7.09354	10.3098	8.88816	7.1712	13.2742	8.29436	5.82093	8.76614	9.00443	6.27271
ENST00000193322.8|ENST00000492130.2	OSTM1[201/206]	ENSG00000081087.16	OSTM1	28.9959	27.3222	23.7318	29.8902	29.8907	26.7941	28.3573	28.9487	26.7944	28.6712	29.2911	26.6104	28.1196	28.5196	29.1096	28.7632	29.8221	28.0027
ENST00000193391.8	IMPG2-201	ENSG00000081148.12	IMPG2	0.081831	0.115929	0.140816	0.049195	0.041553	0.073552	0.074481	0.019553	0.087428	0.056613	0.045295	0.04582	0.089788	0.037136	0.028547	0.006056	0.091432	0.0277
ENST00000193403.11|ENST00000394419.9|ENST00000438964.6|ENST00000538545.6|ENST00000553882.2|ENST00000682378.1|ENST00000682381.1|ENST00000683267.1|ENST00000683342.1|ENST00000684182.1	ACTN1[N=10]	ENSG00000072110.17	ACTN1	45.2699	62.4655	62.7598	35.3935	51.7555	46.8461	37.5102	38.9188	41.741	25.6621	35.1632	39.0622	30.1112	36.3986	27.82	19.3659	34.8596	27.7098
ENST00000194118.8	DELE1-201	ENSG00000081791.9	DELE1	14.6477	13.3351	14.7929	13.4359	13.3793	11.8498	12.7318	12.1883	12.3013	12.4945	12.482	11.5871	14.5499	11.8303	8.99682	12.5423	12.9655	9.65753
ENST00000194130.7	SLC13A1-201	ENSG00000081800.9	SLC13A1	0	0	0	0	0	0	0	0	0	0	0	0	0	0	0	0	0	0
ENST00000194152.4	PCDHB4-201	ENSG00000081818.4	PCDHB4	0	0	0	0	0	0	0	0	0	0.008155	0	0	0	0	0	0.006974	0	0
ENST00000194155.7	PCDHB2-201	ENSG00000112852.7	PCDHB2	0	0	0	0.01498	0.007393	0.034176	0	0	0	0	0	0	0	0.008818	0.007639	0	0.025463	0
ENST00000194214.10	IFT25-201	ENSG00000081870.12	IFT25	30.9219	32.3831	30.0999	38.6641	38.5482	34.6457	31.4023	36.087	37.4039	40.691	36.5012	36.6214	33.8156	40.5855	44.7486	49.3027	43.7866	45.7027
ENST00000194530.8	STRADB-201	ENSG00000082146.13	STRADB	7.80403	7.78422	7.63949	8.7607	8.0871	8.18203	9.02656	7.21652	8.21882	9.12524	7.29936	8.11584	8.95209	7.21699	6.53346	7.32405	6.12259	5.89085
ENST00000194672.11|ENST00000361499.7|ENST00000418814.7|ENST00000457062.6	FAM135A[201/202/205/207]	ENSG00000082269.17	FAM135A	3.00786	3.02685	4.09625	2.98123	3.17351	3.76634	2.90995	2.62065	3.22196	2.8104	2.69684	3.25787	2.32877	2.63794	2.61919	3.08397	4.13505	3.97523
ENST00000196061.5	PLOD1-201	ENSG00000083444.17	PLOD1	31.5758	32.6475	25.7791	33.5954	33.2966	25.6674	32.1698	24.8402	20.3676	25.5532	23.1303	22.0327	31.6058	22.3963	16.8271	18.1402	15.9765	15.3093
ENST00000196169.7|ENST00000621840.4	TDRD3[201/208]	ENSG00000083544.16	TDRD3	3.4602	3.98944	3.35534	4.1874	4.56707	4.14063	4.88411	3.91985	4.30776	3.81754	5.0615	4.91445	5.82603	4.59788	3.88437	5.59161	5.51811	4.77389
ENST00000196371.10	OXCT1-201	ENSG00000083720.13	OXCT1	11.5487	13.7447	11.8204	10.2337	13.0439	12.3819	11.5493	11.4815	12.2729	9.62752	12.6939	10.9688	11.7723	11.9396	9.53937	8.77016	14.2096	10.5089
ENST00000196482.4	ZNF324-201	ENSG00000083812.13	ZNF324	5.24289	5.4879	5.5267	4.5408	4.95145	4.23726	6.17994	4.02893	4.3354	3.9865	4.23472	4.21875	5.51356	4.44064	2.83556	3.78068	4.87928	2.69891
ENST00000196489.4	ZNF416-201	ENSG00000083817.9	ZNF416	5.27426	5.5198	5.85607	5.06376	5.57392	5.5559	5.49144	5.75299	5.02646	5.34203	5.9933	4.70733	5.66098	5.63718	4.71248	5.35184	5.32004	4.76846
ENST00000196551.8	RPS5-201	ENSG00000083845.9	RPS5	1938.8	1956.82	2418.52	1465.85	1499.45	1843.48	1229.9	1667.85	1784.33	1233.82	1330.75	1591.6	993.838	1351.7	1823.89	1102.23	1053.38	1567.72
ENST00000197268.13	FAM234B-201	ENSG00000084444.14	FAM234B	2.38274	2.40649	2.44476	3.76076	3.01342	3.06724	4.26786	3.27147	2.90934	4.21053	2.96761	3.17952	4.57271	3.11668	2.66548	3.19619	2.84362	3.13899
ENST00000198536.7	PILRA-201	ENSG00000085514.16	PILRA	80.6905	80.5693	55.9903	116.037	98.648	76.8216	130.894	107.999	78.7888	164.339	138.205	104.573	174.457	147.444	93.1665	251.71	214.91	141.162
ENST00000198767.11	RRN3-201	ENSG00000085721.13	RRN3	21.5556	22.2354	22.1955	19.8196	22.7938	23.1276	21.4974	19.2296	22.9731	17.5683	21.5167	21.4073	22.4507	19.8466	19.4567	17.7126	21.1243	19.0457
ENST00000198801.10	MOGAT2-201	ENSG00000166391.15	MOGAT2	0	0	0	0	0	0	0	0	0	0	0	0	0	0	0	0	0	0
ENST00000198939.6|ENST00000546361.7	CHERP[201/203]	ENSG00000085872.15	CHERP	22.8806	22.1886	24.3032	18.9355	21.952	19.1054	24.9348	17.2398	17.8777	19.3985	20.1784	17.4319	26.3287	21.2134	13.7466	19.2005	22.2398	15.3131
ENST00000199280.4	AQP2-201	ENSG00000167580.8	AQP2	0	0	0	0	0	0	0	0	0	0	0	0	0	0	0	0	0	0
ENST00000199320.9|ENST00000680214.1	DIMT1[201/209]	ENSG00000086189.11	DIMT1	0.789899	1.21367	1.75228	0.731057	1.07711	1.11315	1.02566	0.803338	1.11511	0.744585	1.11674	1.57939	1.38181	1.18583	1.39902	0.731674	1.17671	1.7203
ENST00000199389.11|ENST00000490523.1	EIF2AK1[201/209]	ENSG00000086232.13	EIF2AK1	35.7872	31.8494	30.012	29.9724	30.6909	28.4411	32.846	29.4439	27.5031	31.0552	30.2139	27.5154	35.4305	28.2139	24.2581	29.7104	25.7868	22.1041
ENST00000199447.9|ENST00000440017.5	NME8[201/203]	ENSG00000086288.12	NME8	0.311534	0.778641	0.696593	0.634306	0.768994	1.02472	0.961692	1.15914	1.17719	0.644467	1.03043	1.13574	1.00442	1.15409	1.12834	0.672812	1.05866	1.3529
ENST00000199448.9	EPDR1-201	ENSG00000086289.13	EPDR1	0.816228	0.292952	0.952068	0.746153	0.68723	1.10766	0.627731	0.419143	1.15644	0.878084	0.592422	0.879491	0.833982	0.712827	1.21765	1.24508	0.601086	1.06949
ENST00000199706.13	MRPL28-201	ENSG00000086504.18	MRPL28	28.613	29.1457	27.6983	36.7975	32.5247	31.8121	32.2935	32.9336	32.6864	34.0631	34.3822	29.5774	33.5397	34.9828	30.3676	33.0041	37.9597	31.8407
ENST00000199708.3	HBQ1-201	ENSG00000086506.3	HBQ1	0	0	0.170941	0	0	0	0	0	0	0.134892	0	0	0.301979	0.169561	0	0	0	0
ENST00000199764.7	CEACAM6-201	ENSG00000086548.9	CEACAM6	0.118184	0.226205	0.574382	0.074505	0.110536	0.659485	0.09314	0.138686	0.609277	0.075026	0.087941	0.475308	0.12431	0.102666	0.522068	0.074809	0.126911	0.424009
ENST00000199814.9	RBM22-201	ENSG00000086589.12	RBM22	44.6359	46.3343	41.2589	50.8436	49.687	44.6906	52.0693	45.4403	42.7331	54.3242	52.0696	46.8172	57.4817	52.4054	42.066	58.5188	58.5845	45.3949
ENST00000199936.9	HSD17B2-201	ENSG00000086696.11	HSD17B2	0	0	0	0	0	0	0	0	0	0	0	0	0	0	0	0	0	0
ENST00000199940.10	MAP2-201	ENSG00000078018.22	MAP2	0.066107	0.021715	0.034269	0.022205	0.022457	0	0.119596	0.019206	0.081489	0	0.050035	0.017626	0.065167	0.05658	0.055949	0.055999	0.082022	0
ENST00000200181.8	ITGB4-201	ENSG00000132470.14	ITGB4	0.107149	0.097913	0	0.119994	0	0.073788	0.075511	0.088831	0.09174	0	0	0	0	0.142804	0.036757	0	0.061967	0.022844
ENST00000200453.6	PPP1R15A-201	ENSG00000087074.9	PPP1R15A	42.1402	36.8137	40.378	50.5821	42.194	43.0896	65.7167	37.4545	46.2867	56.0376	53.5678	47.7733	72.2264	54.9813	42.1808	62.0684	74.8905	51.7693
ENST00000200457.9	TRIP6-201	ENSG00000087077.14	TRIP6	8.17253	6.81841	8.91813	17.9208	14.4656	15.0327	20.5698	13.397	15.7813	23.2598	17.314	18.6138	28.5794	21.1878	18.8655	35.3974	28.701	23.2095
ENST00000200557.11	ADAM11-201	ENSG00000073670.14	ADAM11	0	0	0.062118	0	0	0	0.082039	0	0	0	0	0.10162	0	0	0	0.056622	0	0.029721
ENST00000200639.9	LAMP2-201	ENSG00000005893.17	LAMP2	6.65837	7.46671	5.38994	8.01371	7.66277	7.77921	7.92812	7.40075	7.7098	10.1851	8.46635	8.67544	9.20092	7.79928	9.99272	9.40177	7.98416	9.70187
ENST00000200652.4	SLC22A4-201	ENSG00000197208.6	SLC22A4	0.857967	0.991355	0.999067	1.19515	1.08098	1.16381	1.27361	1.01717	1.26571	1.09952	0.802659	1.2384	1.14922	0.715624	0.849478	1.07905	0.687667	0.77471
ENST00000200676.8	CETP-201	ENSG00000087237.12	CETP	0	0.063332	0.035502	0.061816	0.02045	0.132828	0.15493	0	0.09483	0	0	0	0.033166	0	0.106607	0	0.070444	0
ENST00000200691.5	MT3-201	ENSG00000087250.9	MT3	0	0.302254	1.01267	0	0.819918	2.35144	0	0.25516	2.35567	0	1.02496	0.702162	0	0.669669	0.915384	0.444635	0	1.70458
ENST00000201031.3	TFAP2C-201	ENSG00000087510.7	TFAP2C	0.011748	0.012645	0.013161	0.011108	0.02196	0.040647	0.01388	0.04133	0	0	0	0	0.012353	0.06554	0.011374	0	0	0
ENST00000201586.7	SULT2B1-201	ENSG00000088002.12	SULT2B1	0	0.110416	0	0	0.064363	0	0	0.151371	0.150288	0	0.038715	0.078792	0.035992	0.115854	0.067656	0.027698	0.110873	0.075256
ENST00000201647.11	EPS8L1-201	ENSG00000131037.15	EPS8L1	0	0	0	0	0	0	0	0	0	0	0	0	0	0	0	0	0	0
ENST00000201943.10	CACNB4-201	ENSG00000182389.20	CACNB4	0.050718	0	0	0	0.052742	0	0	0	0	0	0	0	0	0	0	0	0	0
ENST00000201961.6	NOL4L-201	ENSG00000197183.15	NOL4L	0.441608	0.65487	0.674769	0.614587	0.444247	0.228012	0.826134	0.760918	0.781275	0.5408	0.687003	0.270369	1.27445	0.97242	0.448248	0.231713	0.911999	0.503355
ENST00000201963.3	DNMT3B-201	ENSG00000088305.19	DNMT3B	0	0.083886	0.046334	0	0	0	0	0	0	0	0	0	0	0.027272	0.02209	0	0	0
ENST00000201979.3	REM1-201	ENSG00000088320.4	REM1	0	0	0	0	0	0	0	0.01969	0	0	0	0	0	0.025044	0	0	0	0
ENST00000202017.6	PDRG1-201	ENSG00000088356.6	PDRG1	15.4281	12.7351	14.8241	14.7176	13.7311	16.1375	16.5891	14.1589	15.6494	15.0122	15.1506	16.525	16.7465	16.9482	16.0087	16.1907	17.651	16.9091
ENST00000202028.9	EPB41L1-201	ENSG00000088367.23	EPB41L1	0.134927	0.113607	0.149215	0.107164	0.030042	0.125103	0.04797	0.071518	0.049239	0.061683	0.049011	0	0.044138	0.066089	0	0.050368	0.161737	0.062699
ENST00000202556.14|ENST00000556597.1	PPP1R13B[201/214]	ENSG00000088808.18	PPP1R13B	3.39039	4.73152	4.33237	2.59438	3.81517	2.81263	3.78088	2.6791	2.83326	1.94402	2.77854	2.47882	3.64101	3.03838	2.03288	2.04649	2.99149	1.49121
ENST00000202625.7	TGM6-201	ENSG00000166948.10	TGM6	0	0	0	0	0	0	0	0	0	0	0	0	0	0	0	0	0	0
ENST00000202677.12|ENST00000430436.5	RALGAPA2[201/204]	ENSG00000188559.16	RALGAPA2	7.37459	8.25135	8.13121	5.435	6.83623	5.67836	7.18541	4.31471	6.01586	4.34798	5.31279	5.34392	6.92273	5.0141	4.09559	3.21638	5.65418	3.67202
ENST00000202773.14|ENST00000424576.6|ENST00000549847.5|ENST00000552455.5|ENST00000553213.2	RPL6[N=5]	ENSG00000089009.16	RPL6	2417.58	2419.11	2560.88	1617.25	1675.67	1846.7	1441.02	1550.33	1640.54	1143.09	1305.84	1402.34	1157.54	1301.17	1301.97	926.939	1105.03	1121.47
ENST00000202834.12	TMEM230-201	ENSG00000089063.16	TMEM230	82.8727	76.1777	65.1843	78.9317	69.8855	72.6519	63.7451	69.5849	63.9617	66.151	66.1021	62.6818	61.9968	57.8817	63.433	63.1677	59.5221	58.2776
ENST00000202917.10|ENST00000452357.7|ENST00000540589.3|ENST00000549820.2|ENST00000550689.2|ENST00000550883.2|ENST00000552526.2|ENST00000680934.1|ENST00000681194.1|ENST00000681436.1|ENST00000681505.1|ENST00000681700.1|ENST00000681934.1	OAS1[N=13]	ENSG00000089127.15	OAS1	20.0972	24.1528	10.9674	552.491	542.135	306.878	717.019	679.276	380.23	985.431	944.543	513.195	1018.11	992.084	509.244	1430.74	1349.57	694.338
ENST00000202967.4	SIRT4-201	ENSG00000089163.5	SIRT4	1.2637	1.76105	1.74237	1.51259	1.38234	1.43068	1.10931	1.88781	1.50316	0.983831	1.66246	1.26859	0.556394	1.24388	1.86658	0.811538	1.656	0.991208
ENST00000203001.7	TRMT6-201	ENSG00000089195.15	TRMT6	8.70877	10.1886	8.94902	9.06424	10.5424	9.71707	8.65868	8.30313	8.46853	8.07123	9.9634	8.64841	9.96804	10.0645	8.6565	7.96412	9.14209	8.84481
ENST00000203166.10	HAUS5-201	ENSG00000249115.9	HAUS5	1.93693	2.80274	2.62339	1.42834	2.0754	1.42603	2.03416	1.52909	1.96948	1.44283	1.74935	1.61408	1.90437	1.84574	1.23303	1.14299	1.15771	1.23223
ENST00000203407.6|ENST00000412343.6|ENST00000714197.1	UQCRC1[201/202/213]	ENSG00000010256.12	UQCRC1	107.254	98.4381	91.6029	118.706	109.008	102.894	109.605	111.839	96.2558	110.194	94.2858	96.7387	102.621	99.8851	86.137	102.788	89.4972	82.2363
ENST00000203556.9|ENST00000587238.5	GMIP[201/204]	ENSG00000089639.11	GMIP	66.4464	62.4761	60.8419	74.1953	75.7156	60.6064	98.0363	63.6417	59.7884	83.2816	76.6416	66.3405	111.232	75.9582	51.9286	89.4447	84.8413	60.2821
ENST00000203629.3	LAG3-201	ENSG00000089692.9	LAG3	7.50483	2.0801	3.23293	15.904	6.36388	6.00547	27.8194	8.72329	8.65822	45.1482	15.7149	14.6217	50.6956	18.3147	13.5196	92.2648	44.4093	31.3745
ENST00000203630.10	MLF2-201	ENSG00000089693.11	MLF2	81.2455	81.689	82.4162	82.8274	82.8689	87.029	85.1334	82.6679	76.7562	79.4479	81.3531	83.546	85.4498	86.063	70.7921	80.135	82.4046	72.8782
ENST00000203664.10	OTUB2-201	ENSG00000089723.10	OTUB2	0.499056	0.465239	0.418223	0.369487	0.333717	0.365972	0.314061	0.379777	0.232167	0.269152	0.231122	0.243363	0.323342	0.249955	0.152404	0.169251	0.240573	0.124588
ENST00000204005.13|ENST00000308370.11|ENST00000396819.8|ENST00000595118.5|ENST00000601032.5	LTBP4[N=5]	ENSG00000090006.18	LTBP4	11.2262	6.9738	10.1333	8.70027	6.79731	6.19432	12.2088	5.44537	6.48345	7.9058	6.52058	6.28299	9.808	4.91527	4.73537	7.82975	5.75656	4.83889
ENST00000204517.11	TFAP4-201	ENSG00000090447.12	TFAP4	8.5297	9.67265	10.925	7.3502	9.69089	8.99426	8.01785	8.26728	8.62021	7.15062	9.67583	8.46209	6.95983	9.04904	8.04609	5.59635	7.83984	6.53964
ENST00000204549.9	PDCD7-201	ENSG00000090470.15	PDCD7	18.4511	18.879	17.7384	15.7117	18.568	16.7518	18.4318	17.0213	16.3784	16.1324	17.7872	15.9575	18.6298	14.8579	13.3666	13.4775	17.532	12.7068
ENST00000204566.7|ENST00000433215.6	SPG21[201/203]	ENSG00000090487.11	SPG21	85.288	88.6898	74.3286	95.1203	91.6034	84.2995	82.1299	87.3732	79.303	86.9621	78.617	81.0093	81.4517	71.7816	82.2215	68.6838	59.484	67.1163
ENST00000204604.6|ENST00000420973.5|ENST00000448472.5	CHRD[201/204/205]	ENSG00000090539.16	CHRD	0	0	0.172743	0.017801	0	0.104799	0	0.01137	0.089711	0	0	0.148516	0	0	0	0	0	0
ENST00000204637.6	FLT3LG-201	ENSG00000090554.13	FLT3LG	4.90794	4.97421	4.88855	4.94378	6.41371	7.03882	5.65891	5.91688	7.19125	7.48825	3.1591	4.82875	4.71098	5.95106	5.24567	3.91196	5.21044	3.96048
ENST00000204679.9	GNPTG-201	ENSG00000090581.11	GNPTG	18.3213	16.6864	14.8098	16.381	13.9825	13.7435	15.7908	12.0294	12.911	15.4648	12.6325	13.0546	14.6495	12.5195	11.2174	10.4225	10.7923	10.6219
ENST00000204726.9|ENST00000450791.8|ENST00000688114.1|ENST00000690465.1|ENST00000690897.1|ENST00000691636.1|ENST00000691696.1|ENST00000693666.1	GOLGA3[N=8]	ENSG00000090615.16	GOLGA3	14.4429	14.987	16.516	9.96897	14.0584	13.2221	15.6109	8.55159	13.7952	6.91103	11.6914	12.1056	13.8164	11.5152	8.26688	7.05735	13.4749	9.14498
ENST00000204801.12	CD209-201	ENSG00000090659.18	CD209	0	0	0	0	0	0.326594	0	0	0	0	0	0.180687	0.137576	0.300118	0	0.088297	0	0
ENST00000204961.5	EFNB1-201	ENSG00000090776.6	EFNB1	6.72809	6.04363	7.13542	6.01	5.01144	5.6477	5.61518	3.80091	4.39324	4.2223	3.83376	4.11984	5.53531	4.00543	3.05697	3.29268	3.35988	2.59774
ENST00000205061.9	GLG1-201	ENSG00000090863.12	GLG1	0.799567	0.589679	0.22885	0.381851	0.358284	0.427491	0.169085	0.341524	0.371394	0.123621	0.130485	0.232743	0.231737	0.21474	0.171925	0.063061	0.257897	0.17721
ENST00000205135.8	PLEKHG2-201	ENSG00000090924.15	PLEKHG2	2.51456	2.12119	2.14388	2.10405	1.49446	1.44948	3.38287	1.68763	1.81114	3.1103	2.05713	1.71513	3.08631	2.51773	1.29328	3.40367	3.49205	1.77811
ENST00000205143.4	DLL3-201	ENSG00000090932.11	DLL3	0	0	0	0.014036	0.033911	0	0	0.026143	0.016042	0	0	0	0	0.016657	0	0	0.032471	0
ENST00000205194.5	NAT14-201	ENSG00000090971.5	NAT14	2.63457	2.49612	2.84558	2.30444	3.40938	2.51337	2.75393	1.82405	2.66702	2.21054	3.11221	2.77338	2.44545	3.04315	2.51988	2.37959	2.47264	2.34457
ENST00000205214.11|ENST00000513376.5	AASDH[201/207]	ENSG00000157426.14	AASDH	4.84364	6.09616	3.82739	4.91664	5.23064	4.94868	4.68324	5.70435	4.54069	4.42408	5.49876	3.68152	4.15389	5.17344	3.88604	3.41288	5.11572	3.05888
ENST00000205386.8	LAMB4-201	ENSG00000091128.13	LAMB4	0	0	0	0	0	0	0	0	0	0	0	0	0	0	0	0	0	0
ENST00000205402.10	DLD-201	ENSG00000091140.15	DLD	13.0238	11.9101	12.3053	11.1513	12.1992	13.134	12.2704	10.945	11.896	12.15	12.0187	13.6863	11.5618	11.3271	12.7775	9.23676	10.6885	10.8623
ENST00000205557.12	ABCC6-201	ENSG00000091262.17	ABCC6	0.061975	0.046646	0.041482	0.023425	0.011553	0.042706	0.094988	0.016309	0.026554	0.011794	0	0	0.006508	0	0.017887	0.005045	0	0
ENST00000205636.4	CMTM6-201	ENSG00000091317.8	CMTM6	96.7116	93.3869	72.3028	110.069	98.8016	94.3403	104.338	99.3625	87.7816	114.892	98.0746	87.7133	106.037	92.1615	85.324	107.746	98.8018	78.4334
ENST00000205948.11	APOH-201	ENSG00000091583.11	APOH	0	0	0	0	0	0	0	0	0	0	0	0	0	0	0	0	0	0
ENST00000206020.8	SPAG7-201	ENSG00000091640.8	SPAG7	62.0047	63.1463	69.3318	68.6142	64.7964	70.2727	69.7993	65.4267	70.617	62.0063	62.701	68.1407	67.1847	64.9989	68.7463	62.6933	67.8586	72.1757
ENST00000206249.8	ESR1-201	ENSG00000091831.25	ESR1	0.402825	0.390261	0.381885	0.25789	0.438274	0.487888	0.345774	0.310728	0.324538	0.222378	0.299892	0.418249	0.270452	0.254003	0.295473	0.25311	0.212736	0.232936
ENST00000206262.2	RGS17-201	ENSG00000091844.8	RGS17	0	0	0	0.011124	0	0.030374	0	0	0.037747	0	0	0	0.020597	0	0	0.041533	0	0.016706
ENST00000206380.8	TMEM101-201	ENSG00000091947.10	TMEM101	32.1898	35.0011	33.0112	36.138	36.9776	33.7191	32.1682	37.816	34.32	35.1654	30.1346	35.3957	33.3218	33.3445	33.816	32.9388	30.6541	32.4706
ENST00000206423.8	CCDC80-201	ENSG00000091986.16	CCDC80	0.014962	0.013397	0.003209	0	0	0.01071	0	0.008894	0	0	0.005516	0.002789	0.003241	0	0	0.00406	0	0
ENST00000206446.4	CMA1-201	ENSG00000092009.10	CMA1	0	0	0	0	0	0	0	0	0	0	0	0	0	0	0	0	0	0.451282
ENST00000206451.11	PSME1-201	ENSG00000092010.15	PSME1	410.105	424.8	354.822	623.835	621.956	624.766	589.808	776.717	745.348	713.965	783.375	740.393	629.782	821.168	910.948	834.509	803.781	950.347
ENST00000206474.11|ENST00000342454.12|ENST00000541587.6|ENST00000554516.5|ENST00000555040.5|ENST00000555367.5|ENST00000555986.5	HAUS4[N=7]	ENSG00000092036.19	HAUS4	23.7503	32.7238	26.0469	24.2287	25.6421	25.401	22.6763	29.2277	27.401	21.5338	26.7807	26.6993	22.3792	25.451	27.8026	20.4066	25.9293	24.8133
ENST00000206513.6	CEBPE-201	ENSG00000092067.7	CEBPE	1.06853	1.18227	1.1242	1.87237	1.55085	1.5217	1.38868	0.903912	2.05642	1.71855	1.25509	0.866999	1.4362	0.91297	1.24747	0.83459	1.7314	1.03709
ENST00000206542.9	OSGEP-201	ENSG00000092094.11	OSGEP	13.8383	15.5856	14.1256	15.2768	13.7095	13.3182	12.636	14.8407	12.6759	11.77	10.7713	9.64307	11.5389	9.68124	11.3336	10.2272	8.46083	10.5599
ENST00000206544.8|ENST00000397267.6	SLC22A17[201/204]	ENSG00000092096.19	SLC22A17	0.663344	1.11136	0.587444	0.720454	0.283371	0.25344	0.170049	0.105792	0.565694	0.315219	0.517873	0.168834	0.398357	0	0.124978	0	0.338836	0.244429
ENST00000206595.11|ENST00000549159.1	G2E3[201/207]	ENSG00000092140.16	G2E3	5.74136	5.49466	5.39243	5.70001	5.98968	5.80789	6.66247	5.4204	6.05832	5.69018	5.6637	6.04426	6.72213	4.8224	5.2983	4.96575	5.48892	5.03383
ENST00000206765.11	TGM1-201	ENSG00000092295.12	TGM1	0.332625	0.450891	0.524683	0.728405	0.829269	0.967831	1.71793	0.650754	1.52568	1.4428	1.33285	1.68465	2.26723	2.03522	1.8499	3.23819	2.56152	3.01924
ENST00000207157.7	TBX15-201	ENSG00000092607.15	TBX15	0.018832	0.01013	0.01053	0	0	0	0	0	0	0	0.020951	0	0.019791	0	0	0	0	0.030263
ENST00000207457.8	TEKT2-201	ENSG00000092850.12	TEKT2	0	0	0.086632	0	0	0	0	0.022583	0	0	0	0.029237	0	0	0	0	0	0
ENST00000207549.9	UNC13D-201	ENSG00000092929.13	UNC13D	41.7209	39.1242	38.3246	38.7105	41.0599	36.4625	52.4403	34.3029	34.8001	43.1158	39.7449	35.0851	57.1102	41.9754	27.4425	41.2016	44.0711	29.5524
ENST00000207636.9	COMT-201	ENSG00000093010.15	COMT	0.498056	0.552273	0.336967	0.93801	0.383046	0.704725	0.575904	0.259321	1.24968	0.378579	0.209878	1.01323	1.12162	0.190906	0.442537	0.354149	0.322466	1.34726
ENST00000207870.8|ENST00000424034.5	XYLB[201/202]	ENSG00000093217.11	XYLB	0.921743	1.19039	1.13892	0.480783	0.611765	0.708616	0.68458	0.381591	0.584762	0.305771	0.466417	0.335327	0.525117	0.377588	0.378914	0.174318	0.315556	0.191094
ENST00000209540.2	OR1I1-201	ENSG00000094661.3	OR1I1	0	0	0	0	0	0	0	0	0	0	0	0	0	0	0	0	0	0
ENST00000209668.3	ADH1A-201	ENSG00000187758.8	ADH1A	0	0	0	0	0	0	0	0	0	0	0	0	0	0	0	0	0	0
ENST00000209718.8	KRT23-201	ENSG00000108244.17	KRT23	0	0	0.071048	0	0	0	0	0	0	0	0	0	0	0	0	0	0	0
ENST00000209728.9	CDC6-201	ENSG00000094804.12	CDC6	0.394144	0.181655	0.298556	0.219496	0.210016	0.163791	0.30713	0.277933	0.211286	0.140652	0.375083	0.237291	0.199602	0.172182	0.20333	0.177597	0.241113	0.225554
ENST00000209873.9|ENST00000394384.7|ENST00000549450.6	AAAS[201/202/213]	ENSG00000094914.14	AAAS	24.3117	21.5482	20.8158	18.0786	18.4934	17.4725	17.3395	15.0824	14.5772	13.6573	12.9068	12.8536	16.497	13.3074	9.57576	10.7457	11.1032	9.05395
ENST00000209875.9|ENST00000439541.6	CBX5[201/202]	ENSG00000094916.16	CBX5	16.323	13.5238	12.3624	12.6396	12.8252	11.6424	12.452	10.0143	8.16779	9.53443	10.0699	9.75166	11.0229	11.341	8.49118	9.11677	10.1805	8.311
ENST00000209884.5	KLHL20-201	ENSG00000076321.11	KLHL20	7.27084	7.28121	7.56771	7.00724	7.41468	7.04181	8.11542	6.98528	8.0349	7.45096	7.05025	7.5557	7.54903	6.50426	7.36982	7.59566	7.81478	7.64325
ENST00000209929.10	FMO2-201	ENSG00000094963.14	FMO2	0	0	0	0	0	0	0	0	0	0	0	0	0	0	0	0	0	0
ENST00000210060.12	DHPS-201	ENSG00000095059.17	DHPS	46.6504	44.4672	51.9119	43.0706	45.9722	46.929	42.6264	47.8198	49.0042	44.0983	44.8119	47.8707	40.1801	51.6685	47.1016	38.6716	43.0494	43.1849
ENST00000210187.11	RAB26-201	ENSG00000167964.13	RAB26	0	0.095092	0	0	0.020709	0.038435	0.026148	0	0	0	0	0	0	0	0	0	0	0
ENST00000210227.5|ENST00000343327.6	PTBP3[201/202]	ENSG00000119314.17	PTBP3	11.1456	9.70247	11.2751	13.7931	11.5339	10.5229	11.2638	10.3955	7.70585	16.6557	12.1146	7.07343	16.3824	12.4042	9.19665	15.2255	13.9259	8.97709
ENST00000210313.8	PSMD5-201	ENSG00000095261.14	PSMD5	17.1459	16.9849	16.2139	17.1614	19.0495	18.4549	19.2361	18.1366	18.8914	18.5685	18.2019	17.4456	18.3306	18.9332	16.6854	16.6112	16.9102	16.9945
ENST00000210444.6	NANS-201	ENSG00000095380.11	NANS	43.0069	42.8572	42.3715	43.9807	37.6835	40.4997	42.6056	37.8382	35.1389	43.8426	36.0374	39.3655	41.91	38.3039	41.3669	39.963	32.8664	36.9623
ENST00000210633.4	SEMA4G-201	ENSG00000095539.16	SEMA4G	0.142583	0.024527	0	0.029795	0	0	0	0.02558	0.061461	0.109092	0	0	0.127939	0.063743	0.055204	0	0.053695	0
ENST00000211076.5	TPSD1-201	ENSG00000095917.15	TPSD1	0.952952	0	0.511706	0.776288	0	0.277351	0.700674	0	0.233947	0.794717	0	0.463515	0.454469	0	0.282605	0.855626	0	0.259841
ENST00000211122.4	GSTA3-201	ENSG00000174156.15	GSTA3	0	0	0	0	0	0	0	0	0	0	0	0	0	0	0	0	0	0
ENST00000211287.9	MAPK13-201	ENSG00000156711.17	MAPK13	9.92635	9.31883	7.7933	7.75053	8.46246	6.23282	8.5629	5.91481	5.53101	6.2177	5.87976	4.61668	7.149	5.6617	3.49588	4.54424	4.48101	2.71869
ENST00000211314.5	TMEM14A-201	ENSG00000096092.6	TMEM14A	8.92573	10.6338	8.41067	8.55251	9.71033	8.86797	8.75798	9.53239	9.46431	11.6843	8.6568	10.4233	8.22834	9.48098	12.6148	8.85538	8.81508	10.6482
ENST00000211379.9|ENST00000362049.10|ENST00000375976.8|ENST00000424480.5|ENST00000435080.5|ENST00000451898.5|ENST00000456622.5|ENST00000676571.1|ENST00000676615.2|ENST00000679119.1	BAG6[N=10]	ENSG00000204463.14	BAG6	112.166	105.742	92.7932	105.885	104.449	89.9384	119.506	85.8743	80.5993	89.2998	87.1308	82.8755	106.522	86.7258	67.2631	83.9621	87.7263	68.0108
ENST00000211413.10	PRRT1-201	ENSG00000204314.12	PRRT1	0.295121	0.398265	0.855368	0.063147	0.239603	0.368044	0.202896	0.261088	0.588789	0.16542	0.693833	0.343013	0.258949	0.341744	0.211998	0	0.184277	0.204892
ENST00000211921.11	LST1-201	ENSG00000204482.11	LST1	0	1.52016	1.3521	0.522548	2.64708	3.37784	1.71127	2.40095	3.55559	0.282084	2.47457	2.43286	0.925388	2.23267	2.01041	2.54832	1.66602	4.33338
ENST00000211998.10|ENST00000372755.7	VCL[201/202]	ENSG00000035403.18	VCL	26.8983	19.0165	21.8246	23.2683	16.1678	17.8425	24.098	10.3636	15.2453	14.4597	9.55883	12.2641	19.1684	9.15747	7.44111	11.1014	7.6775	6.60119
ENST00000212015.11|ENST00000403579.1|ENST00000406900.5	SIRT1[201/202/203]	ENSG00000096717.12	SIRT1	20.4863	19.2288	17.9843	18.4032	19.1044	18.1575	21.025	14.6506	16.6336	19.8759	18.8377	17.3592	23.1998	16.6591	14.3523	18.1884	18.3012	15.8918
ENST00000212355.9|ENST00000465892.6|ENST00000525962.5|ENST00000532540.5	TGFBR3[201/204/207/209]	ENSG00000069702.11	TGFBR3	38.5814	28.1823	24.0963	33.381	23.1065	19.8299	38.551	17.1875	18.3412	30.9742	19.396	18.3013	32.0972	19.7995	12.5707	22.6461	15.227	12.272
ENST00000214869.7	TMED1-201	ENSG00000099203.7	TMED1	15.7302	13.9913	10.9251	18.4547	15.5417	15.5712	18.1246	16.9949	12.2741	19.4272	16.8664	15.3231	20.8837	18.1117	14.9442	20.3945	17.6376	15.459
ENST00000214893.10|ENST00000339450.10|ENST00000489219.5|ENST00000685462.1|ENST00000686418.1|ENST00000688899.1|ENST00000689671.1|ENST00000689742.1|ENST00000690037.1|ENST00000690648.1|ENST00000691251.1|ENST00000692974.1|ENST00000693638.1	ERMP1[N=13]	ENSG00000099219.15	ERMP1	16.148	19.9957	13.9578	12.1474	17.8193	11.5717	11.9619	13.6818	10.2055	9.78281	14.1091	9.29114	11.841	12.8743	7.07458	7.91288	12.1071	7.13098
ENST00000215057.7|ENST00000594234.5|ENST00000599369.5	MZF1[201/203/206]	ENSG00000099326.9	MZF1	2.07902	4.19711	3.88809	2.00321	3.23243	2.63004	2.69901	2.88704	2.40091	1.77533	2.6193	1.75073	2.1349	2.75034	1.19709	1.2096	2.40769	1.55512
ENST00000215061.9	OCEL1-201	ENSG00000099330.9	OCEL1	10.8854	11.3055	11.5198	11.3893	10.904	10.2488	11.67	9.28303	10.6467	10.6238	9.77866	10.4792	11.5837	8.95839	8.82381	7.69717	6.7171	8.63235
ENST00000215071.9|ENST00000602911.5	PSMD8[201/209]	ENSG00000099341.13	PSMD8	69.8103	74.5117	77.9998	82.3974	84.4632	87.6894	77.2477	91.1921	90.0669	83.4172	89.9739	87.6357	81.7306	97.8191	102.518	98.4825	86.1472	98.6753
ENST00000215095.11	STX1B-201	ENSG00000099365.11	STX1B	0.226398	0.204669	0.200054	0.181532	0.185504	0.224669	0.167259	0.102864	0.191203	0.137097	0.152314	0.215838	0.237786	0.122045	0.125498	0.139606	0.139533	0.124559
ENST00000215115.5	BCL7C-201	ENSG00000099385.12	BCL7C	48.982	44.2466	48.5303	46.8814	44.408	44.522	41.9969	46.7574	42.275	42.1272	48.7803	46.0442	39.5216	38.4193	47.1414	33.1502	33.3215	35.8589
ENST00000215368.4	EFNA2-201	ENSG00000099617.4	EFNA2	0	0	0	0	0	0	0	0	0	0	0	0	0	0	0	0	0	0
ENST00000215375.7|ENST00000589478.1	ATP5F1D[201/204]	ENSG00000099624.8	ATP5F1D	31.6268	28.835	28.5805	24.7883	26.006	29.2899	27.7466	27.1137	22.0032	22.6228	21.8778	23.8624	23.4299	20.7207	17.7771	20.7224	20.972	13.7993
ENST00000215473.7	PCDH11Y-201	ENSG00000099715.15	PCDH11Y	0	0	0	0	0	0	0	0	0	0	0	0	0	0	0	0	0	0
ENST00000215530.7	FGF22-201	ENSG00000070388.12	FGF22	0	0	0.197608	0	0	0	0.070355	0.10493	0.090951	0.056416	0.133943	0	0	0.1337	0.087667	0	0.03202	0
ENST00000215531.6	SMIM24-201	ENSG00000095932.7	SMIM24	0	0.047596	0	0.119107	0	0.043411	0	0	0.052057	0	0	0.059401	0	0	0	0	0	0
ENST00000215539.4	IGFALS-201	ENSG00000099769.6	IGFALS	0.034355	0.040125	0.173918	0	0.048295	0.01492	0.081352	0.015148	0.093073	0	0.019241	0.02421	0.045368	0.019242	0.066937	0	0	0
ENST00000215555.7|ENST00000594796.1	MARCHF2[201/203]	ENSG00000099785.11	MARCHF2	34.4496	30.0856	26.4335	44.5407	30.1416	25.5075	36.2072	30.2898	26.3605	36.6305	28.2422	26.6017	40.7396	32.2351	24.9934	35.6311	24.5241	21.5721
ENST00000215565.3	NDUFB7-201	ENSG00000099795.7	NDUFB7	230.795	242.869	252.04	243.752	264.448	268.621	224.128	277.856	278.8	226.767	232.918	263.381	207.071	257.45	289.141	208.156	209.861	278.603
ENST00000215567.10	TECR-201	ENSG00000099797.15	TECR	162.813	157.302	145.556	144.027	140.415	126.347	135.661	114.701	107.906	123.81	111.446	107.72	123.311	100.288	77.0899	89.251	92.2689	70.9226
ENST00000215570.8	TIMM13-201	ENSG00000099800.8	TIMM13	27.532	25.3423	29.7273	25.4603	24.8312	26.1455	25.3772	24.4934	26.4113	19.8456	22.1227	26.8862	21.9723	23.7341	27.3071	24.0135	22.914	25.1883
ENST00000215574.9|ENST00000606400.3	CDC34[201/206]	ENSG00000099804.9	CDC34	30.071	27.294	29.2803	27.7318	29.5606	25.044	29.1054	26.502	26.972	27.2991	25.3183	23.9716	28.5818	29.4733	22.091	24.2226	27.4109	22.0542
ENST00000215582.8	MISP-201	ENSG00000099812.9	MISP	0	0	0.013042	0	0	0	0.027511	0	0	0	0	0	0	0	0	0	0	0
ENST00000215587.11|ENST00000586746.5|ENST00000614705.4|ENST00000615234.5	POLR2E[201/204/212/213]	ENSG00000099817.12	POLR2E	221.085	172.476	170.94	207.162	166.947	164.017	203.16	144.088	147.5	187.8	137.769	162.071	201.177	143.195	143.558	168.502	139.37	122.026
ENST00000215631.9	GADD45B-201	ENSG00000099860.10	GADD45B	49.6227	50.2176	50.4818	57.965	67.1576	62.0168	82.9584	71.574	74.6075	75.6427	90.9986	78.8411	96.0413	96.2116	68.051	109.948	147.496	98.2166
ENST00000215637.8	MADCAM1-201	ENSG00000099866.16	MADCAM1	0	0	0	0	0	0	0	0	0	0	0	0	0	0	0	0	0	0
ENST00000215659.13	MAPK12-201	ENSG00000188130.14	MAPK12	0	0.110362	0.150323	0.290617	0.047649	0.298447	0.390137	0	0.267163	0.485745	0.160992	0.396087	0.409854	0.035202	0.240245	0.346698	0	0.295855
ENST00000215727.10	SERPIND1-201	ENSG00000099937.11	SERPIND1	0	0	0	0.014998	0	0.041274	0	0.013973	0	0	0	0	0	0	0	0.025807	0	0
ENST00000215730.12	SNAP29-201	ENSG00000099940.12	SNAP29	18.1	17.8546	16.1885	18.0098	18.6234	16.2131	19.6315	15.3891	15.0795	16.5984	15.6238	15.1635	18.6416	16.0774	12.6928	13.9362	16.7086	12.7287
ENST00000215742.9	THAP7-201	ENSG00000184436.12	THAP7	0.136141	0.583382	0.831737	0.421253	0.358269	0.250299	0.643192	0.315837	0.449965	0.270946	1.28118	0.953772	0.738521	0.707942	0.518261	0.263927	0.383555	0.99814
ENST00000215743.8	MMP11-201	ENSG00000099953.10	MMP11	0.610849	0.8012	0.830093	0.857543	1.12172	0.680461	0.653972	0.542121	0.76884	0.424895	0.842962	0.520383	0.825613	0.648652	0.449116	0.733209	0.560843	0.280833
ENST00000215754.8	MIF-201	ENSG00000240972.2	MIF	427.102	455.485	598.744	475.048	495.44	580.828	433.989	546.45	592.708	465.294	486.468	531.475	401.579	495.446	622.513	412.294	446.574	544.772
ENST00000215770.6	DDTL-201	ENSG00000099974.8	DDTL	0.814814	0.889346	0.866471	0.898563	1.07546	0.971054	0.855832	0.497226	0.456357	0.692818	0.389241	0.627156	0.814897	0.649278	0.528181	0.550321	0.696181	0.695781
ENST00000215781.3	OSM-201	ENSG00000099985.4	OSM	1.48774	1.87124	2.74831	2.05444	1.78455	1.89897	2.85976	1.8441	1.90967	1.8411	1.70338	1.82272	2.31781	2.06175	2.06781	1.44644	1.97535	1.71796
ENST00000215790.12	TBC1D10A-201	ENSG00000099992.16	TBC1D10A	27.4502	29.9393	32.4327	25.1052	24.8486	25.9719	25.8136	22.6498	27.5154	21.9592	22.0085	25.5266	23.5874	23.058	21.4373	19.6592	23.204	19.1161
ENST00000215793.13	SF3A1-201	ENSG00000099995.19	SF3A1	76.1842	68.0384	65.8606	67.2931	65.338	60.0462	72.7699	53.8688	50.1095	60.7305	57.2493	51.6433	70.7196	54.4202	38.212	55.5385	57.0644	40.4093
ENST00000215794.8|ENST00000699061.1	USP18[201/203]	ENSG00000184979.12	USP18	1.71453	3.13345	2.50964	72.1178	81.9863	67.5578	101.808	118.431	92.7569	159.377	177.895	133.679	167.755	183.152	145.547	264.888	276.671	224.271
ENST00000215798.10	RNF215-201	ENSG00000099999.15	RNF215	0.534286	0.188548	0.89712	0.272554	0.374726	0.322067	0.072383	0	0.342105	0.047581	0	0.115599	0.26769	0.520715	0	0	0.145097	0
ENST00000215812.9	SEC14L3-201	ENSG00000100012.12	SEC14L3	0	0	0	0	0	0	0	0	0	0	0	0	0	0	0	0	0	0
ENST00000215829.8	SNRPD3-201	ENSG00000100028.12	SNRPD3	35.6163	37.4572	31.4418	26.7162	29.2098	26.3731	26.9888	24.5056	26.2469	21.9535	24.4929	23.1157	26.3529	23.5711	20.1942	20.6042	25.0162	20.6381
ENST00000215832.11	MAPK1-201	ENSG00000100030.15	MAPK1	57.3818	60.9729	48.4608	51.8298	54.8216	47.0558	52.9051	46.6236	40.1005	44.0492	46.0476	39.2854	50.1812	39.9727	29.2408	36.4955	39.9605	28.2135
ENST00000215838.8|ENST00000405742.7|ENST00000407817.3|ENST00000698263.1|ENST00000698265.1|ENST00000698267.1|ENST00000698268.1	TCN2[N=7]	ENSG00000185339.10	TCN2	6.88045	4.14435	3.43548	41.4695	18.0469	24.9262	45.7008	22.835	30.8935	73.8526	39.1698	48.5321	82.3706	43.3525	46.7659	119.335	82.0616	82.2338
ENST00000215855.7	CRYBB3-201	ENSG00000100053.10	CRYBB3	0.222704	0	0.516268	0	0	0.149448	0.267607	0	0.314474	0.159795	0	0.131933	0.059147	0.064163	0.056745	0.045266	0.061102	0.442852
ENST00000215862.8|ENST00000397641.8|ENST00000675317.1|ENST00000676263.1	MORC2[201/202/210/217]	ENSG00000133422.14	MORC2	17.4996	16.64	18.6484	14.2699	15.8446	16.7851	18.9843	10.8762	16.1143	13.086	15.3465	16.9763	18.4423	13.9824	12.515	12.2241	15.0527	13.2232
ENST00000215882.10|ENST00000451283.5	SLC25A1[201/202]	ENSG00000100075.10	SLC25A1	50.0855	44.711	36.0096	49.2456	45.9985	34.3378	47.229	36.647	31.4786	48.8068	36.5617	32.0126	48.5324	39.6362	26.6511	46.9836	38.6613	27.7111
ENST00000215885.4	PLA2G3-201	ENSG00000100078.4	PLA2G3	0	0	0	0	0	0	0	0	0	0	0	0	0	0	0	0	0	0
ENST00000215886.6	LGALS2-201	ENSG00000100079.7	LGALS2	4.70225	77.7282	47.4549	27.6443	158.702	152.287	49.9528	206.545	218.708	109.549	309.875	300.79	107.634	330.411	351.423	336.668	512.706	530.413
ENST00000215904.7	PDXP-201	ENSG00000241360.2	PDXP	11.9805	9.92454	11.0202	9.98217	9.22906	9.75033	9.42326	8.85518	8.13015	7.88383	8.79848	7.98169	8.52752	8.12614	6.12251	6.38935	7.38738	4.98455
ENST00000215906.6	ASPHD2-201	ENSG00000128203.7	ASPHD2	4.88631	4.20386	3.23138	4.98003	5.04717	4.03425	5.69953	4.70656	4.35896	5.90963	5.0893	4.08363	7.08077	5.02973	3.63233	7.70697	7.23283	4.10397
ENST00000215909.10	LGALS1-201	ENSG00000100097.12	LGALS1	1043.14	1185.06	1268.56	1293.27	1220.38	1277.16	1154.82	1334.91	1221.72	1434.85	1319.86	1320.84	1207.54	1353.51	1485.13	1350.25	1073.07	1416.41
ENST00000215912.10|ENST00000441972.5|ENST00000443175.1	PIK3IP1[201/203/204]	ENSG00000100100.14	PIK3IP1	154.381	217.356	215.782	134.464	207.428	203.366	150.414	191.515	201.311	121.306	182.434	187.519	148.354	189.649	172.314	122.255	181.726	164.21
ENST00000215917.11	SRRD-201	ENSG00000100104.13	SRRD	8.56777	9.24209	7.0784	8.75381	8.87663	7.98345	8.62585	7.97015	6.41212	7.73126	8.1179	7.56041	8.74407	8.06234	5.89533	6.79312	6.73496	5.94675
ENST00000215919.3	PATZ1-201	ENSG00000100105.18	PATZ1	12.3598	15.0928	13.4625	12.1097	15.6358	14.3381	14.5437	14.6179	14.7447	14.2259	15.5539	16.9108	14.5441	14.1364	10.981	13.2934	14.8152	11.4897
ENST00000215941.9	ANKRD54-201	ENSG00000100124.15	ANKRD54	10.2948	6.61303	7.72965	9.01047	8.26886	5.93794	10.1599	6.88432	6.04567	8.90997	6.11122	6.27518	11.3138	6.25712	4.8465	7.66338	5.51637	5.14918
ENST00000215956.10	SNU13-201	ENSG00000100138.15	SNU13	17.0233	21.6013	18.7767	22.3591	20.0056	22.6696	20.1094	25.2606	22.7717	26.0636	22.6034	20.157	21.6706	26.3563	23.0984	29.7576	22.7189	23.2786
ENST00000215957.10|ENST00000424008.2|ENST00000679832.1|ENST00000680501.1	MICALL1[201/203/207/209]	ENSG00000100139.14	MICALL1	11.0909	9.83928	9.53748	9.20319	10.8066	8.08675	12.9716	8.99094	10.2435	10.7973	10.1557	9.33982	15.2423	12.0804	7.6721	13.7762	15.114	9.00669
ENST00000215980.10	CENPM-201	ENSG00000100162.16	CENPM	0.517757	0.614432	0.546501	1.2453	0.245237	1.07191	0.430498	0.800793	0.780324	0.483087	0.572243	1.03257	1.18363	0.285902	1.16932	0.218614	0.521199	0.545414
ENST00000216014.9	KDELR3-201	ENSG00000100196.11	KDELR3	0.043447	0.093703	0	0.02056	0.081618	0	0.05153	0	0.023655	0	0.04886	0.049599	0	0	0.021274	0.017676	0	0
ENST00000216019.11|ENST00000431312.2	DDX17[201/204]	ENSG00000100201.23	DDX17	32.8573	36.8547	71.1782	20.3628	37.1629	41.4646	51.7199	18.414	64.898	20.8409	36.0836	41.0773	47.2597	32.9734	31.4065	15.8823	44.3343	42.2466
ENST00000216024.7	DMC1-201	ENSG00000100206.11	DMC1	0.061278	0	0.034419	0	0.043031	0.026574	0.018125	0	0.016568	0.043774	0.034264	0.017369	0	0.017138	0.014892	0.037401	0.032938	0.033076
ENST00000216027.8	HSCB-201	ENSG00000100209.11	HSCB	4.36984	7.681	6.69602	7.30516	6.39532	8.26592	7.31444	7.45821	8.53645	7.70849	6.89962	6.5215	5.6723	7.42303	8.92223	5.52983	7.23134	8.40962
ENST00000216029.8	CBY1-201	ENSG00000100211.12	CBY1	4.94839	7.03765	5.2001	4.59626	4.69684	6.09305	3.25301	3.31447	4.22486	3.42696	4.33098	4.05828	3.80479	4.94742	3.85672	3.16251	3.62145	4.32512
ENST00000216036.9	RSPH14-201	ENSG00000100218.12	RSPH14	0.034364	0.111439	0.274222	0	0.064965	0	0	0	0	0	0	0	0	0	0	0	0	0
ENST00000216037.10	XBP1-201	ENSG00000100219.17	XBP1	119.002	111.57	110.878	121.217	108.941	111.981	109.888	107.543	93.0468	105.22	95.7399	94.0269	89.6662	95.1493	81.1315	83.8329	86.291	76.2245
ENST00000216038.6	RTCB-201	ENSG00000100220.12	RTCB	60.4692	60.0605	55.8973	128.92	115.463	108.631	144.695	131.159	111.737	178.126	160.939	141.587	184.165	158.922	144.429	231.757	197.543	183.141
ENST00000216039.9|ENST00000683374.1	JOSD1[201/210]	ENSG00000100221.11	JOSD1	34.5841	26.0693	26.9503	31.9183	24.9226	24.9643	33.4224	22.9057	22.5521	27.1628	23.9463	22.326	30.3681	24.7952	17.8417	25.5523	24.1067	18.0212
ENST00000216044.10	GTPBP1-201	ENSG00000100226.16	GTPBP1	22.5412	21.1984	17.8196	37.6375	38.2745	31.4622	53.0245	38.5071	34.1107	53.5519	55.1352	42.3115	70.262	56.2471	34.7513	73.4572	82.7244	49.2233
ENST00000216061.9	PPP6R2-201	ENSG00000100239.16	PPP6R2	0.603804	0.102015	0.545722	0.41209	0.442646	0.346165	0.801417	0.034626	0.676109	0.448733	0.967925	0.319736	0.64633	0.51491	0.521067	0.566866	0.365588	0.615373
ENST00000216068.9	DNAL4-201	ENSG00000100246.13	DNAL4	10.3577	11.8738	11.1978	9.20046	10.3234	9.31055	9.69039	7.87734	7.54513	9.07854	8.08171	7.88834	9.54985	8.51056	7.63682	8.44033	8.43015	6.60138
ENST00000216071.5	C22orf31-201	ENSG00000100249.5	C22orf31	0	0	0	0	0	0	0	0	0	0	0	0	0	0	0	0	0	0
ENST00000216075.11	MIOX-201	ENSG00000100253.13	MIOX	0.08721	0	0	0	0	0	0	0	0	0	0	0	0.030005	0	0	0	0	0
ENST00000216080.5|ENST00000474879.7	LMF2[201/202]	ENSG00000100258.18	LMF2	36.4349	31.2733	32.4505	42.0042	38.5567	34.2736	53.454	36.128	34.5256	51.8151	40.8494	37.6937	62.4384	43.2108	30.2803	58.7161	49.7808	36.355
ENST00000216083.6	CBX6-201	ENSG00000183741.12	CBX6	1.97021	1.99697	2.52024	1.80239	2.49859	2.24998	1.25662	0.927967	1.07005	1.12463	1.56632	1.83567	1.36992	2.30318	0.669067	2.12502	3.09953	0.826306
ENST00000216085.12	RHBDD3-201	ENSG00000100263.14	RHBDD3	4.37787	4.01643	4.96064	3.9415	5.23497	4.02303	4.52501	3.12424	4.9582	4.07291	4.76261	5.01067	5.83321	4.51231	4.07731	4.45834	5.23769	4.33326
ENST00000216099.13|ENST00000381568.9	APOBEC3D[201]|ENST00000381568	ENSG00000243811.12|ENSG00000284554.2	APOBEC3D|ENSG00000284554	10.4286	6.34865	9.5749	9.47107	8.79824	9.11547	12.8351	6.34693	9.83586	9.55413	7.88994	9.3529	13.5865	8.82009	9.17282	12.6704	9.63448	9.9721
ENST00000216101.7	RASL10A-201	ENSG00000100276.10	RASL10A	0.075	0.367507	0.121763	0.076302	0.172601	0.188009	0.159594	0.361293	0.058815	0.12807	0.33377	0.092497	0.134189	0.212101	0.079379	0.065554	0.14522	0.05882
ENST00000216106.6|ENST00000418170.5	HMGXB4[201/202]	ENSG00000100281.14	HMGXB4	8.42129	9.44649	8.47951	7.73697	7.93057	8.18487	8.41061	7.57021	8.66692	7.67923	7.42932	8.30838	8.62416	7.51233	7.58198	7.85599	7.95307	7.35519
ENST00000216115.3	BIK-201	ENSG00000100290.3	BIK	0.661324	1.94505	1.63177	2.15157	2.92109	2.01539	1.86709	2.87431	2.43212	1.67046	2.17376	1.55256	1.40232	2.00157	2.62138	1.99737	1.70333	1.11494
ENST00000216117.9	HMOX1-201	ENSG00000100292.18	HMOX1	125.853	109.119	103.185	121.42	95.9354	101.533	129.222	97.3305	100.97	142.411	123.66	106.671	162.346	136.5	96.3739	193.797	170.076	125.727
ENST00000216121.12	NIPSNAP1-201	ENSG00000184117.12	NIPSNAP1	25.2517	25.6234	27.1336	22.2881	23.6514	27.2294	24.064	22.6074	25.3534	21.62	25.5189	24.5016	22.2624	22.3131	22.8285	20.5257	22.7942	22.9418
ENST00000216122.9	MCM5-201	ENSG00000100297.16	MCM5	34.0795	32.5627	30.6967	39.3473	33.7398	33.05	40.302	32.0889	30.39	37.9058	31.8981	31.1926	39.7864	31.346	26.9733	35.7437	31.6281	25.9019
ENST00000216124.10	ARSA-201	ENSG00000100299.18	ARSA	3.32953	2.66562	3.73799	3.16793	2.22711	2.77639	4.15252	1.17264	3.61706	3.08098	2.344	2.5262	4.90296	1.63317	1.87999	2.53895	2.60671	2.21685
ENST00000216127.5	RASD2-201	ENSG00000100302.7	RASD2	0.009551	0	0	0.027086	0.008917	0	0.045101	0.008392	0	0.009092	0.010627	0	0	0	0	0.015548	0.020476	0.010235
ENST00000216129.7	TTLL12-201	ENSG00000100304.13	TTLL12	19.7817	18.0068	19.9036	18.2163	17.1216	18.0298	18.3019	14.9888	14.9315	16.6437	14.3653	14.4682	18.2521	13.7842	11.3567	13.2526	13.0047	10.2966
ENST00000216133.10	CBX7-201	ENSG00000100307.13	CBX7	41.7237	39.6241	40.4312	26.4744	24.7242	28.4342	27.4375	16.215	22.7246	14.6673	13.4271	18.1879	19.2873	12.4641	11.0144	7.88067	9.46722	8.68641
ENST00000216139.10	ACR-201	ENSG00000100312.11	ACR	0	0	0	0	0	0	0	0	0	0.025637	0	0	0	0	0	0.021871	0	0
ENST00000216144.4	CABP7-201	ENSG00000100314.4	CABP7	0.049546	0.05331	0.044342	0	0	0	0.023399	0.008708	0.010656	0.018865	0.011029	0	0	0.055208	0.019147	0	0.021247	0
ENST00000216146.9	RPL3-201	ENSG00000100316.16	RPL3	4282.76	4201.92	4358.92	2336.29	2547.19	2674.65	1976.03	2312.89	2277.72	1658.12	1871.48	2097.72	1545.13	1844.65	1847.56	1396.24	1530.43	1630.96
ENST00000216155.11	SYNGR1-201	ENSG00000100321.15	SYNGR1	2.69735	1.84251	1.91793	5.39877	1.21303	0	2.61748	2.06563	1.56202	1.1641	2.32262	0	2.45136	1.90517	1.93741	2.60008	0.943076	2.48332
ENST00000216160.11|ENST00000331454.3	TAB1[201/202]	ENSG00000100324.14	TAB1	19.2898	20.8379	19.6776	18.3865	19.5906	20.074	22.0003	15.5411	18.5369	19.0693	17.9023	18.3627	21.0198	17.8925	14.6549	15.7162	17.2352	16.3476
ENST00000216177.9	PNPLA5-201	ENSG00000100341.13	PNPLA5	0	0	0	0	0	0	0	0	0	0	0	0	0	0	0	0	0	0
ENST00000216180.8	PNPLA3-201	ENSG00000100344.11	PNPLA3	0.012274	0.052849	0	0	0.011475	0.010621	0	0	0	0	0.013689	0	0	0	0	0	0	0
ENST00000216181.11|ENST00000685801.1	MYH9[201/215]	ENSG00000100345.23	MYH9	398.532	335.149	325.879	266.52	284.425	254.981	359.087	193.138	228.431	211.487	217.063	220.095	339.534	213.979	155.851	179.768	224.879	156.463
ENST00000216185.7|ENST00000487725.1	TXN2[201/205]	ENSG00000100348.10	TXN2	66.4165	62.2946	64.5374	64.0585	59.9261	64.0751	61.0461	59.7957	56.636	59.0056	54.8933	59.7775	55.3073	54.8873	48.5563	53.9768	50.1038	53.2915
ENST00000216187.10|ENST00000397224.9|ENST00000684868.1|ENST00000685224.1|ENST00000691242.1	FOXRED2[N=5]	ENSG00000100350.16	FOXRED2	4.19554	4.47454	3.2048	2.32587	3.02357	2.21153	2.47069	1.68398	2.05577	1.66635	1.66563	1.69608	2.229	1.30635	1.15104	0.7635	1.06681	1.08226
ENST00000216190.13	EIF3D-201	ENSG00000100353.18	EIF3D	194.628	195.409	193.825	169.381	167.947	161.924	159.342	160.762	157.24	147.809	149.653	143.596	151.95	146.482	137.692	131.094	134.513	129.101
ENST00000216200.9	PVALB-201	ENSG00000100362.13	PVALB	0	0	0	0	0	0	0	0	0	0	0	0	0	0	0	0	0	0
ENST00000216211.9	UPK3A-201	ENSG00000100373.10	UPK3A	0.082388	0.507393	0.126556	0.316112	0.419447	0.481818	0.226069	0.483088	0.103376	0.161254	0.26211	0.307397	0.969871	0.666463	0.32855	0.582805	0.467201	0.520909
ENST00000216214.7	FAM118A-201	ENSG00000100376.12	FAM118A	0	0.078576	0	0.024923	0.104937	0	0.030769	0	0.029915	0	0.030549	0.0776	0	0	0.026478	0	0.074402	0
ENST00000216218.8	ST13-201	ENSG00000100380.15	ST13	98.7838	100.832	103.168	82.3354	91.8636	96.6512	78.2609	90.9643	90.5417	75.1231	86.6153	84.792	73.424	83.4384	90.8199	68.6689	78.6215	84.2544
ENST00000216223.10|ENST00000483573.1|ENST00000698891.1|ENST00000698895.1|ENST00000698897.1|ENST00000698902.1|ENST00000698903.1|ENST00000698904.1|ENST00000703410.1	IL2RB[N=9]	ENSG00000100385.15	IL2RB	139.423	146.484	87.9108	98.6321	135.716	72.8386	121.588	90.5649	60.8885	84.991	103.72	66.6409	116.432	97.4753	41.2339	75.384	106.929	49.6765
ENST00000216225.9	RBX1-201	ENSG00000100387.9	RBX1	54.2785	56.7583	50.5372	98.4651	88.4919	89.9764	84.6037	100.205	94.4951	121.046	97.644	101.305	102.116	104.172	130.646	132.009	99.0574	126.214
ENST00000216237.10|ENST00000452106.5|ENST00000466589.5	L3MBTL2[201/204/206]	ENSG00000100395.15	L3MBTL2	22.885	22.3881	22.4054	21.502	22.0907	21.0395	24.7742	19.866	19.8649	20.9182	22.4615	19.4718	23.0255	21.8375	16.8277	18.8726	22.7512	17.1955
ENST00000216241.14	CHADL-201	ENSG00000100399.16	CHADL	0.081069	0.087288	0.121259	0.089441	0.075838	0.070217	0	0.011894	0.02917	0.025734	0.015086	0.030579	0.099493	0.075476	0.039323	0	0.029024	0.01455
ENST00000216252.4	PHF5A-201	ENSG00000100410.8	PHF5A	43.4884	44.1578	42.4234	52.9193	52.0372	52.8657	48.3736	57.4394	55.1949	51.8932	58.2201	54.4631	48.6857	54.8082	63.1426	59.5921	54.5811	64.9072
ENST00000216254.9|ENST00000677554.1	ACO2[201/220]	ENSG00000100412.17	ACO2	63.4756	61.6654	55.9577	58.5402	57.7323	52.1988	58.2101	51.9717	46.854	52.1562	49.9071	45.9254	54.4639	52.1908	38.1052	51.19	51.3095	38.7737
ENST00000216259.8	PMM1-201	ENSG00000100417.12	PMM1	18.9407	14.6711	14.6205	16.8461	12.6991	16.0047	17.4463	12.0083	16.4097	16.7802	11.9222	16.1857	17.8538	14.6379	15.5558	16.0825	13.4297	13.9205
ENST00000216264.13	CERK-201	ENSG00000100422.14	CERK	69.1582	59.2906	66.6606	40.4392	34.1464	38.7901	39.6498	25.6542	35.256	26.9411	23.0471	27.6376	35.6226	21.8398	21.1619	21.7783	19.1247	19.1735
ENST00000216267.12|ENST00000404034.5|ENST00000404760.6|ENST00000438393.6	BRD1[201/202/203/204]	ENSG00000100425.20	BRD1	23.7971	21.4191	25.6692	18.2424	19.3752	20.0738	24.7725	14.2715	19.9014	16.5125	18.0722	18.0926	24.5777	17.0729	13.0502	13.8023	19.3371	14.4907
ENST00000216268.6	ZBED4-201	ENSG00000100426.8	ZBED4	10.038	8.82335	10.4808	7.65042	7.44061	8.31478	8.64849	5.3965	7.03751	6.62244	6.4098	6.91531	8.08768	6.67963	4.8934	5.51209	5.90329	4.82203
ENST00000216271.10|ENST00000626012.2	HDAC10[201/222]	ENSG00000100429.18	HDAC10	12.7028	10.4726	12.0215	12.0353	10.7624	10.1178	14.1134	8.06327	9.71862	11.0609	8.72864	10.1571	13.8554	7.78104	6.1027	8.8063	9.45078	7.49467
ENST00000216274.10	RIPK3-201	ENSG00000129465.16	RIPK3	9.23213	10.0977	9.87335	15.4723	15.9258	15.8032	19.0118	18.6463	17.5504	23.4265	23.2524	18.5056	25.1904	22.2945	19.9199	27.7542	27.1439	24.9098
ENST00000216277.13|ENST00000392990.6|ENST00000553689.5|ENST00000555626.5|ENST00000557320.5	PAPOLA[N=5]	ENSG00000090060.19	PAPOLA	77.7827	75.4564	74.2764	75.7372	78.7718	73.6111	80.2284	67.3231	68.4987	70.1949	69.7204	69.6084	77.509	71.4976	60.5606	59.7208	65.9939	59.7273
ENST00000216281.13	HSP90AA1-201	ENSG00000080824.19	HSP90AA1	336.954	282.641	292.342	328.483	325.032	324.238	371.391	301.707	331.589	313.707	348.763	320.764	405.282	368.033	341.785	340.817	431.167	373.608
ENST00000216286.10	NID2-201	ENSG00000087303.19	NID2	0.236344	0.329684	0.161169	0.383344	0.468442	0.599587	0.448667	0.501097	0.369411	0.287367	0.37158	0.435079	0.112639	0.402082	0.295228	0.016131	0.159797	0.121753
ENST00000216288.11|ENST00000303622.13|ENST00000416682.6|ENST00000429436.7|ENST00000553942.5|ENST00000560417.6|ENST00000561314.6|ENST00000676475.1|ENST00000676694.1|ENST00000676938.1|ENST00000677133.1|ENST00000677348.1|ENST00000677829.1|ENST00000678302.1|ENST00000679005.1	MARK3[N=15]	ENSG00000075413.19	MARK3	26.2264	26.6128	28.3255	25.4425	27.1298	27.9055	29.3555	24.5107	29.1373	27.3014	28.3052	27.9277	31.0038	27.919	25.6441	26.4122	28.87	27.19
ENST00000216294.5	SNAPC1-201	ENSG00000023608.5	SNAPC1	4.30903	3.18241	3.80119	4.19895	3.98106	4.01555	3.96018	3.78085	4.12508	3.94062	3.35792	4.5323	3.6895	3.69762	4.24211	3.6031	3.42812	3.95919
ENST00000216297.7	SUPT16H-201	ENSG00000092201.10	SUPT16H	52.4351	49.8613	44.74	41.1159	46.578	41.3698	50.1409	33.2321	38.8762	34.778	39.0894	38.4753	50.6845	39.079	29.1965	31.5541	42.7913	31.704
ENST00000216330.7	FKBP3-201	ENSG00000100442.11	FKBP3	0.130752	0.3057	0.401302	0	0	0.312842	0.433545	0.044888	0.224739	0.201635	0.487596	0.057816	0.460456	0.228776	0.055764	0.344414	0.055149	0.30204
ENST00000216336.3	CTSG-201	ENSG00000100448.4	CTSG	0.652197	0.761492	1.44748	0.380965	0.621376	2.19007	0.120314	0.40462	1.40833	0.383725	0.289346	1.77242	0.372594	0.172739	0.965137	0.367131	0.658835	1.0188
ENST00000216338.9	GZMH-201	ENSG00000100450.13	GZMH	237.292	92.8503	89.8879	223.719	84.114	90.7284	221.895	76.3823	86.5667	218.194	67.0648	84.3968	201.771	73.4512	83.9497	172.582	47.0826	62.0132
ENST00000216341.9	GZMB-201	ENSG00000100453.14	GZMB	159.205	128.081	92.4129	218.375	210.583	155.511	221.976	220.427	173.936	232.455	231.773	197.202	228.069	233.282	208.184	233.825	219.673	194.814
ENST00000216350.12	PRMT5-201	ENSG00000100462.16	PRMT5	0.039001	0	0	0.136148	0	0	0	0	0	0	0.071354	0	0	0	0	0	0	0
ENST00000216361.9	COCH-201	ENSG00000100473.18	COCH	0.083389	0.260546	0.118752	0.149767	0	0	0	0.179537	0.167382	0	0.138393	0.199319	0.133963	0	0.064478	0	0.046756	0.144965
ENST00000216366.9	AP4S1-201	ENSG00000100478.17	AP4S1	0.122529	0	0.125699	0.080481	0.108535	0.036146	0.026767	0.055723	0.180353	0.044995	0.026499	0.081924	0.245392	0.071812	0.125992	0.016738	0.072169	0.15024
ENST00000216367.10	POLE2-201	ENSG00000100479.14	POLE2	0.369833	0	0.417512	0.17315	0.495698	0.303381	0.541857	0	0.544867	0.397614	0.318064	0.372543	0.224007	0.586826	0.444657	0.569809	0.586601	0.733734
ENST00000216373.10|ENST00000543680.5	SOS2[201/202]	ENSG00000100485.12	SOS2	19.3233	18.8566	16.8703	13.3812	14.9716	14.0898	16.1688	11.798	13.6907	11.931	13.6059	11.9247	15.5272	11.8047	9.19525	10.4847	13.4762	9.66754
ENST00000216378.2	CDKL1-201	ENSG00000100490.10	CDKL1	0.090656	0.076884	0	0.094337	0.024523	0	0.101861	0.057375	0.085203	0.028063	0	0.062529	0.162754	0	0.249672	0.027287	0.154942	0.272457
ENST00000216392.8|ENST00000544180.6	PYGL[201/206]	ENSG00000100504.17	PYGL	30.0662	27.553	29.9053	28.7899	20.3792	27.2266	26.6617	14.0139	25.1721	18.1649	11.3758	21.6712	21.3315	10.5085	13.9974	8.47245	6.59894	11.0492
ENST00000216407.4	ENST00000216407	ENSG00000256075.1	ENSG00000256075	0	0	0	0	0	0	0	0	0	0	0	0	0	0	0	0	0	0
ENST00000216410.8	GNPNAT1-201	ENSG00000100522.10	GNPNAT1	6.55832	6.21931	6.21286	5.68142	6.22169	6.4117	5.25461	6.73763	6.52067	5.39959	6.79143	5.99876	6.4969	6.24573	6.21301	5.31362	5.4362	6.00373
ENST00000216414.12	CDKN3-201	ENSG00000100526.21	CDKN3	0	0	0	0	0	0	0	0	0	0	0	0	0	0	0	0	0	0
ENST00000216416.9	CNIH1-201	ENSG00000100528.12	CNIH1	6.08427	6.90219	7.39768	6.30013	6.48505	7.09555	5.32618	6.79409	6.75131	4.91085	6.29755	5.62243	4.03652	4.90051	5.52956	4.05687	3.98625	5.208
ENST00000216420.12	CGRRF1-201	ENSG00000100532.13	CGRRF1	8.29965	8.37724	6.48957	7.42869	8.29793	8.15578	6.90463	8.7723	7.73834	8.3745	8.6677	7.97712	7.36751	7.68705	8.82242	7.61932	6.74644	8.39713
ENST00000216442.12|ENST00000554236.5|ENST00000555335.1	ATP6V1D[201/206/208]	ENSG00000100554.12	ATP6V1D	42.2639	39.7771	31.1278	40.477	39.2764	37.4505	41.5276	42.4576	32.8744	47.0453	33.8413	30.7154	36.817	37.8502	38.7187	41.9331	29.3346	32.8528
ENST00000216445.8	CCDC198-201	ENSG00000100557.10	CCDC198	0	0	0	0	0	0	0	0	0	0	0	0	0	0	0	0	0	0
ENST00000216446.9	PLEK2-201	ENSG00000100558.9	PLEK2	1.40083	1.32262	0.943042	0.710796	1.31795	0.917995	0.861489	1.32856	0.956715	0.381616	0.874627	0.80244	0.817924	0.99306	0.852984	1.03797	1.05407	1.31172
ENST00000216452.9	PIGH-201	ENSG00000100564.9	PIGH	11.0205	11.4136	9.51961	13.1565	11.687	12.0378	12.8632	11.3231	11.261	13.6935	13.6433	11.5579	13.4484	13.5773	13.794	15.4477	13.3538	14.1633
ENST00000216455.9|ENST00000555743.1	PSMA3[201/208]	ENSG00000100567.13	PSMA3	105.147	109.129	93.33	130.776	138.812	146.992	135.826	164.286	167.803	156.895	173.439	163.492	155.847	168.416	216.336	182.277	199.331	231.26
ENST00000216456.6	VTI1B-201	ENSG00000100568.11	VTI1B	53.8766	46.6848	46.6547	51.1866	51.9275	49.7834	49.2544	49.3755	51.3102	51.1702	49.6336	44.8943	56.6237	49.432	52.8352	51.7008	48.7688	53.9643
ENST00000216463.8	TIMM9-201	ENSG00000100575.14	TIMM9	0.517741	0.688083	0.238706	0.739296	0.726997	0.632244	0.08521	0.949679	1.148	0.687662	0.895637	0.700849	0.184603	0.619066	0.844546	0.915045	0.181924	0.486061
ENST00000216465.10	GSTZ1-201	ENSG00000100577.19	GSTZ1	12.6876	13.1243	14.2689	11.2869	10.6077	14.2609	9.40068	9.95952	12.6822	7.19838	8.62231	11.7156	6.70384	9.10602	10.0806	6.26065	7.22083	9.2316
ENST00000216468.8	TMED8-201	ENSG00000100580.8	TMED8	9.25846	8.12555	7.51217	7.61267	7.72693	6.29068	7.95563	6.2024	6.05446	6.09308	6.8022	5.40612	7.33678	5.98727	4.12275	4.78782	6.20995	4.36744
ENST00000216471.5	SAMD15-201	ENSG00000100583.5	SAMD15	0.089682	0.096519	0.075322	0.042394	0.136173	0.067849	0.066211	0.019714	0.024143	0.042691	0.224846	0.075925	0.082503	0.150039	0.043386	0.027371	0.084185	0.072222
ENST00000216479.8|ENST00000535854.6|ENST00000555473.1|ENST00000556866.5	AHSA1[201/202/207/211]	ENSG00000100591.8	AHSA1	118.628	97.6975	85.4479	115.473	126.056	97.4308	124.41	95.7918	106.537	118.216	113.273	101.364	158.918	106.631	100.024	148.453	144.735	99.2163
ENST00000216484.7|ENST00000554901.1|ENST00000687688.1	SPTLC2[201/203/208]	ENSG00000100596.8	SPTLC2	20.0539	20.8545	16.4385	30.5011	27.6051	27.0823	35.1804	25.9236	26.8373	39.1688	30.5272	31.6199	42.3225	32.0277	23.5316	43.9453	39.0086	33.4545
ENST00000216487.12	RIN3-201	ENSG00000100599.16	RIN3	60.9713	61.425	60.1319	50.4582	52.2652	48.4699	59.0218	39.4804	43.4819	45.6398	40.7471	43.29	57.5588	41.6057	29.831	39.3483	43.8048	34.8362
ENST00000216489.8|ENST00000557057.5	ALKBH1[201/204]	ENSG00000100601.10	ALKBH1	6.74689	7.21525	8.18686	9.52279	8.42662	8.11325	9.15398	8.06766	9.06366	10.0352	9.29936	9.38161	10.2368	8.25817	7.77332	9.34725	8.52018	8.29264
ENST00000216492.10	CHGA-201	ENSG00000100604.13	CHGA	0	0	0	0	0	0	0	0	0	0	0	0	0	0	0	0	0	0
ENST00000216513.5	SIX4-201	ENSG00000100625.9	SIX4	0	0.005204	0.01079	0	0.004509	0.004166	0	0	0	0.009211	0	0	0	0.016124	0.01395	0.005254	0	0
ENST00000216517.10	CEP128-201	ENSG00000100629.17	CEP128	0	0	0	0	0	0	0	0	0	0	0	0	0	0.291134	0	0	0	0
ENST00000216520.6	ERH-201	ENSG00000100632.11	ERH	0.277009	0	0	0.103565	0.100866	0.094464	0.423208	0.317149	0.259891	0	0.125819	0.279686	0.641645	0	0	0.194936	0	0
ENST00000216540.5	SLC10A1-201	ENSG00000100652.5	SLC10A1	0	0	0	0	0	0	0	0	0	0	0	0	0	0	0	0	0	0
ENST00000216554.8	EIF5-201	ENSG00000100664.11	EIF5	3.46906	4.70407	5.53978	2.98671	5.70336	4.9094	4.63653	4.27654	5.45904	3.08743	4.99901	4.52202	4.30041	5.0906	5.41641	2.73686	5.5904	4.9357
ENST00000216568.11	SLC8A3-201	ENSG00000100678.20	SLC8A3	0	0	0.061682	0	0	0	0	0	0	0	0.051287	0	0	0	0	0	0.077069	0
ENST00000216602.10	ZFYVE21-201	ENSG00000100711.14	ZFYVE21	2.31035	1.88257	2.42515	2.45345	2.08126	1.85376	2.66191	2.26003	1.55373	1.38505	2.27827	1.20402	2.61504	0.890863	1.81303	1.55246	2.71882	0.831086
ENST00000216629.11	BDKRB1-201	ENSG00000100739.11	BDKRB1	0	0	0	0	0	0	0	0	0	0	0	0.035047	0	0	0	0	0	0
ENST00000216639.8|ENST00000680538.1|ENST00000681195.1	VRK1[201/237/249]	ENSG00000100749.9	VRK1	15.5921	15.69	13.5459	15.4023	15.3725	16.0671	14.6519	15.8965	16.1935	16.0769	14.6061	18.3121	15.4163	15.2435	19.7126	14.5897	14.113	17.6019
ENST00000216658.9	PAPLN-201	ENSG00000100767.17	PAPLN	0	0.013518	0	0	0	0	0	0	0	0	0	0	0	0	0	0	0	0
ENST00000216714.8|ENST00000553681.5|ENST00000555839.5	APEX1[201/206/211]	ENSG00000100823.12	APEX1	87.9626	91.6398	107.424	91.6692	88.165	108.335	77.8925	87.8081	110.71	79.3039	80.6906	104.752	69.9514	86.5113	92.1115	69.1879	79.0328	85.3607
ENST00000216727.9|ENST00000557702.5	PABPN1[201/208]	ENSG00000100836.11	PABPN1	75.8849	75.6091	76.5011	71.8266	71.3849	72.2776	83.2503	62.4468	73.9908	65.6066	71.9129	62.6776	87.5274	72.5172	52.7503	61.9063	74.168	55.4406
ENST00000216733.8	EFS-201	ENSG00000100842.13	EFS	0	0	0	0	0	0	0	0	0	0	0	0	0	0	0	0	0	0
ENST00000216743.6|ENST00000433497.5	ARHGAP5[201/204]	ENSG00000100852.14	ARHGAP5	4.05492	2.67476	4.17441	4.40503	3.35892	4.4263	5.0229	2.84375	4.33851	4.04231	3.47861	4.37192	3.99953	3.37103	3.49581	3.60531	3.72328	4.17287
ENST00000216756.11	CINP-201	ENSG00000100865.15	CINP	38.4787	41.368	35.1349	54.1115	48.1787	42.4931	46.9603	50.4478	48.7583	47.3844	52.9173	48.4239	44.8539	46.8011	48.9656	43.4603	47.3913	50.2484
ENST00000216774.11|ENST00000555557.5|ENST00000677561.1|ENST00000678519.1	SRP54[201/208/214/219]	ENSG00000100883.13	SRP54	39.4327	39.7118	38.208	44.1113	44.8886	45.8461	43.7614	43.1666	47.7529	44.8308	47.5582	46.0485	48.228	44.5734	49.5127	44.4211	48.6643	53.8492
ENST00000216780.9|ENST00000545054.6	PCK2[201/203]	ENSG00000100889.12	PCK2	23.1016	20.9905	19.3421	30.8441	28.3467	24.7456	32.6806	29.167	20.5122	33.3319	30.8226	23.221	30.9127	29.091	21.9403	33.694	29.3093	22.6578
ENST00000216797.10|ENST00000553342.2|ENST00000697957.1	NFKBIA[201/202/214]	ENSG00000100906.12	NFKBIA	129.686	135.323	116.554	129.166	126.702	121.049	137.257	141.993	112.394	131.352	137.31	118.019	128.56	139.828	121.426	147.695	166.293	120.233
ENST00000216799.9	EMC9-201	ENSG00000100908.14	EMC9	3.78421	6.01976	3.4271	7.20329	5.32397	4.31419	4.87241	6.85935	5.04521	5.09432	4.72577	4.2717	5.49057	4.81815	4.44377	4.88016	6.73626	2.58324
ENST00000216802.10	PSME2-201	ENSG00000100911.16	PSME2	229.192	256.097	187.225	396.368	437.638	426.137	399.201	559.901	508.37	461.877	523.087	529.097	429.739	583.246	690.513	531.798	588.741	702.158
ENST00000216807.12	BRMS1L-201	ENSG00000100916.14	BRMS1L	2.42499	2.52707	2.371	1.9053	2.41446	2.49804	2.80065	1.83332	2.45549	3.11442	2.57438	2.12159	2.5304	2.50317	2.75522	2.48397	2.07364	2.34358
ENST00000216832.9	PNN-201	ENSG00000100941.9	PNN	22.9762	22.7996	30.5103	16.2889	21.2313	21.4122	24.2166	13.6912	26.0576	13.03	20.4836	21.214	25.2283	18.0102	16.6149	11.8155	21.9158	18.1298
ENST00000216840.11	RABGGTA-201	ENSG00000100949.15	RABGGTA	12.4987	11.5643	10.5112	14.9739	15.2188	12.7171	19.3138	15.6049	14.2866	21.5602	16.3932	15.9223	18.4806	18.538	12.9406	18.7917	16.4709	17.3698
ENST00000216862.8	CYP24A1-201	ENSG00000019186.10	CYP24A1	0	0	0.135564	0.066812	0.150865	0.200617	0.030556	0.053239	0.111455	0	0	0	0	0.022504	0.078053	0.040162	0	0.022975
ENST00000216877.10|ENST00000318266.9|ENST00000399903.7	PTPRA[201/202/204]	ENSG00000132670.21	PTPRA	38.1748	37.6791	34.629	36.2163	38.1162	34.1777	45.5051	32.2574	34.7918	38.5518	38.9646	32.8181	48.9149	37.1193	26.0395	38.7706	43.8898	32.6123
ENST00000216879.9|ENST00000381653.9	NSFL1C[201/203]	ENSG00000088833.18	NSFL1C	26.8361	25.5211	27.1184	30.5514	30.2026	27.1677	31.4004	28.728	27.6803	31.6405	31.0694	30.9736	34.5864	31.767	25.8428	37.9729	35.4694	29.6322
ENST00000216923.5|ENST00000371515.8	ZFP64[201/204]	ENSG00000020256.20	ZFP64	7.29751	6.67892	6.77719	5.8273	6.59993	6.04682	6.91332	5.82027	4.99847	5.83567	6.72854	4.94593	6.81816	5.37859	3.85447	5.60021	5.33394	3.91651
ENST00000216927.4	SIRPG-201	ENSG00000089012.14	SIRPG	0	0	0	0	0.367078	0	0	0	0	0	0	0	0	0	0	0	0	0
ENST00000216962.9	PYGB-201	ENSG00000100994.12	PYGB	41.5936	46.1298	40.588	44.4496	50.9316	41.7467	45.189	43.3516	38.0034	38.6588	43.6987	38.7877	43.8404	42.9393	30.0468	34.6271	42.3174	29.898
ENST00000216968.5	PROCR-201	ENSG00000101000.6	PROCR	4.75528	4.19569	3.2588	6.12444	5.11154	3.7865	7.24225	5.81185	3.56386	6.80402	5.61207	3.40407	7.1632	3.89873	4.32406	8.56273	3.29588	5.25298
ENST00000217026.5	MYBL2-201	ENSG00000101057.16	MYBL2	0.839384	1.57452	1.31177	2.08047	3.29423	4.49162	2.67569	3.77133	4.49916	2.76109	4.48409	5.09024	3.07646	5.05534	4.86897	3.36392	5.68018	5.51363
ENST00000217043.4	R3HDML-201	ENSG00000101074.5	R3HDML	0	0	0	0	0	0	0	0	0	0	0	0	0	0	0	0	0	0
ENST00000217073.7	PABPC1L-201	ENSG00000101104.13	PABPC1L	0.024364	0.122091	0.524745	0.249109	0.156311	0.177519	0.319231	0	0.283331	0.093038	0.103227	0.524435	0.393186	0.12371	0.035836	0.026175	0.346649	0.293822
ENST00000217075.7	PABPC1L-203	ENSG00000101104.13	PABPC1L	0	0	0	0	0.128483	0.108614	0.443673	0	0	0	0	0	0	0	0	0	0	0
ENST00000217086.9	SALL4-201	ENSG00000101115.13	SALL4	0.201631	0.045987	0.088604	0.092378	0.022779	0.063151	0.093645	0.005359	0.039266	0.058138	0.013556	0.034299	0.012833	0	0.00779	0	0.006538	0.032597
ENST00000217109.9	CSTF1-201	ENSG00000101138.12	CSTF1	4.72834	4.89378	4.79684	4.80346	4.39759	4.48461	4.56505	4.40356	3.96484	4.48142	3.85329	4.34941	4.71875	4.43295	2.54543	3.14148	3.63361	3.26658
ENST00000217131.6	CTSZ-201	ENSG00000101160.15	CTSZ	586.385	581.63	456.043	593.834	655.758	528.432	624.868	590.358	459.343	639.295	770.615	549.575	746.275	757.92	502.098	743.915	947.145	619.448
ENST00000217133.2	TUBB1-201	ENSG00000101162.4	TUBB1	0.278656	0.224873	0.05567	0.301049	0.176574	0.05158	0.164504	0.148672	0.053513	0.303151	0.144004	0	0.083681	0.144168	0.028846	0.2025	0.149377	0.021339
ENST00000217159.6|ENST00000370507.5	SLCO4A1[201/202]	ENSG00000101187.16	SLCO4A1	1.84127	1.25393	1.78403	1.51944	1.51893	1.49032	1.46042	1.84044	1.25121	1.26533	1.54291	1.47156	1.3055	1.60086	1.02259	1.29224	1.69669	1.08589
ENST00000217169.8	BIRC7-201	ENSG00000101197.13	BIRC7	0	0	0.066829	0	0	0.098337	0	0.026101	0	0	0	0	0	0	0	0	0	0
ENST00000217173.7	UBOX5-201	ENSG00000185019.17	UBOX5	4.84854	4.32647	5.57044	4.19718	5.20883	4.81018	5.58957	4.27663	5.08457	4.86142	5.18293	6.12669	6.34359	3.96926	3.93475	5.3157	5.84814	4.96851
ENST00000217182.6	EEF1A2-201	ENSG00000101210.15	EEF1A2	0.859778	0.2861	0.278044	0.719324	0.11571	0.196778	0.876761	0.379584	0.100732	1.12756	0.161644	0.304493	0.887477	0.25376	0.120545	0.933452	0.155006	0.155437
ENST00000217188.2	SRMS-201	ENSG00000125508.4	SRMS	0.063518	0.025619	0.008869	0	0.022221	0	0.037469	0.013941	0.00852	0	0.04411	0	0.025025	0.044173	0	0.02585	0	0.008491
ENST00000217195.12	ADISSP-201	ENSG00000101220.18	ADISSP	1.18755	0.165712	1.13028	0.3138	0.976243	0.702773	1.01816	0.734026	0.177404	0.359087	0.267265	0.425924	0.154237	0.579942	0.280568	0.144185	0.637575	0.296274
ENST00000217244.9|ENST00000646561.1	CSNK2A1[201/243]	ENSG00000101266.19	CSNK2A1	0.420989	0.289588	0.306841	0.266591	0.289663	0.353813	0.379408	0.160754	0.289461	0.211965	0.315344	0.23101	0.402622	0.242454	0.237727	0.162805	0.304641	0.27655
ENST00000217260.9	RSPO4-201	ENSG00000101282.9	RSPO4	0.012254	0.026381	0	0.011586	0	0.09543	0.028962	0.01078	0.03963	0	0.016407	0.05539	0.025773	0	0.035611	0	0.026306	0.013175
ENST00000217270.4	PROKR2-201	ENSG00000101292.8	PROKR2	0	0.01738	0	0	0	0	0	0	0	0	0.008978	0	0	0	0	0	0.008654	0
ENST00000217289.9	FERMT1-201	ENSG00000101311.17	FERMT1	0	0	0	0	0	0	0	0	0	0	0	0	0	0	0	0	0	0
ENST00000217305.3	PDYN-201	ENSG00000101327.9	PDYN	0	0.043136	0	0	0	0	0	0	0	0	0	0	0	0	0	0	0	0
ENST00000217315.9|ENST00000398022.7	TM9SF4[201/202]	ENSG00000101337.16	TM9SF4	30.3174	27.2298	25.5591	29.1759	28.5548	23.6992	33.1589	23.3818	23.4381	27.9735	26.137	21.9124	33.8693	26.2031	16.2401	23.8257	25.4388	18.4101
ENST00000217320.8	TLDC2-201	ENSG00000101342.10	TLDC2	0	0.054954	0.019124	0.064335	0.031864	0.014765	0.020128	0.014991	0	0.04859	0.019041	0.154487	0.178993	0.064721	0	0.041506	0.073173	0
ENST00000217381.3	SNTA1-201	ENSG00000101400.6	SNTA1	4.54723	4.91515	6.51171	4.59984	5.36758	5.38375	4.70832	4.91158	4.59577	4.2862	6.39441	4.54917	5.48386	5.19462	3.56281	5.58928	5.41593	3.98975
ENST00000217386.2	OXT-201	ENSG00000101405.3	OXT	0	0.164728	0	0	0.594383	0.709984	0.36977	0	0.548398	0	0	0.574935	1.13307	0.728533	0.498305	0.121576	0.341492	0
ENST00000217402.3	CHMP4B-201	ENSG00000101421.4	CHMP4B	108.104	111.499	103.88	114.881	120.101	114.343	134.6	104.995	111.793	120.175	125.423	109.732	141.16	121.589	99.9616	129.752	140.194	106.05
ENST00000217407.3	LBP-201	ENSG00000129988.6	LBP	0	0	0	0	0	0	0	0	0	0	0	0	0	0	0.038763	0	0	0
ENST00000217420.2	SLC32A1-201	ENSG00000101438.4	SLC32A1	0.080343	0.043252	0.06008	0.329229	0.288088	0.359504	0.300787	0.40074	0.231241	0.216772	0.448478	0.36361	0.225367	0.523551	0.37666	0.403213	0.431435	0.288339
ENST00000217423.4	CST4-201	ENSG00000101441.5	CST4	0	0	0	0	0	0	0	0	0	0	0	0	0	0	0	0	0	0
ENST00000217425.9	WFDC2-201	ENSG00000101443.18	WFDC2	0	0	0	0	0	0	0	0	0	0	0	0	0	0	0	0	0	0
ENST00000217426.7	AHCY-201	ENSG00000101444.13	AHCY	38.5784	33.5494	39.4661	39.8463	36.8878	39.6938	34.3227	37.0032	34.9983	34.7031	33.9865	35.4595	33.0713	36.3274	33.3707	32.8288	30.6541	32.5013
ENST00000217428.7	SPINT3-201	ENSG00000101446.8	SPINT3	0	0	0	0	0	0	0	0	0	0	0	0	0	0	0	0	0	0
ENST00000217446.8	PIGU-201	ENSG00000101464.11	PIGU	7.73879	14.4482	11.8354	7.90345	13.4373	11.6439	7.75888	13.6446	10.3087	7.63566	13.4981	11.8168	7.68094	11.6364	9.50991	5.98371	11.4953	11.0901
ENST00000217455.9	ACOT8-201	ENSG00000101473.17	ACOT8	13.7542	16.8122	15.5359	15.3681	18.6634	16.2056	15.1852	17.6652	17.2796	15.6811	15.7115	15.7361	13.2696	14.1316	14.7776	15.3074	12.7429	14.5723
ENST00000217456.3	APMAP-201	ENSG00000101474.12	APMAP	195.905	174.56	153.787	160.993	152.346	131.736	155.443	128.256	122.691	135.973	122.463	112.333	135.83	123.997	105.52	110.205	110.885	90.9577
ENST00000217515.11	TXNL1-201	ENSG00000091164.13	TXNL1	2.41977	3.12323	2.8717	3.09309	3.19023	3.33867	2.80539	3.26645	3.34031	2.8634	3.41833	3.38726	2.85164	3.40668	3.61663	2.69135	3.12441	4.13466
ENST00000217652.8	MYL12A-201	ENSG00000101608.13	MYL12A	532.721	540.591	546.546	802.724	808.113	846.441	854.675	949.385	975.341	1141.8	1112.97	1136.71	1057.21	1125.6	1399.16	1493.68	1233.97	1616.98
ENST00000217740.4	RNF125-201	ENSG00000101695.10	RNF125	20.0889	19.0508	19.5099	15.8731	16.6172	17.1653	17.6	11.1049	17.3067	11.7601	10.5054	13.9485	15.2299	9.98055	10.1245	8.60443	8.64892	8.51178
ENST00000217885.5	NOX1-201	ENSG00000007952.18	NOX1	0	0	0	0	0	0	0	0	0	0.040238	0	0	0	0	0	0	0	0
ENST00000217890.10	ARSD-201	ENSG00000006756.16	ARSD	0.499454	0.147896	0.406281	0.69556	0.020835	0.268099	0.306059	0.082529	0.409319	0.610354	0.171842	0.273939	0.636465	0.103411	0.255592	0.384618	0.145564	0.438534
ENST00000217893.10|ENST00000512152.6	TAF9[201/208]	ENSG00000273841.6	TAF9	44.9344	48.5716	52.9692	51.357	50.5734	56.9928	48.509	55.484	58.3495	56.9599	50.6376	65.2049	52.532	55.2979	74.6609	60.1722	53.3646	73.0878
ENST00000217901.10|ENST00000495356.5	IDH3G[201/210]	ENSG00000067829.20	IDH3G	55.1144	49.9496	49.7658	60.9222	60.8236	52.9656	65.7364	51.1541	51.3304	60.9403	54.251	52.687	62.2498	46.4483	44.5638	51.1038	47.2486	44.5648
ENST00000217909.8	SLC25A43-201	ENSG00000077713.19	SLC25A43	7.40815	5.83779	4.55633	6.93465	7.42484	5.21576	7.02737	6.10524	5.34495	7.68338	6.95555	5.7649	9.03437	7.54646	5.36203	7.54503	7.32997	4.75429
ENST00000217926.7	H2BW1-201	ENSG00000123569.10	H2BW1	0	0	0	0	0	0	0	0	0	0	0	0	0	0	0	0	0	0
ENST00000217939.7	MXRA5-201	ENSG00000101825.8	MXRA5	0	0	0	0	0	0	0	0	0	0	0	0	0	0	0	0	0	0
ENST00000217957.10	VSIG1-201	ENSG00000101842.14	VSIG1	4.47777	4.97361	5.29496	3.24283	4.19271	4.43896	4.21	3.00774	4.78062	2.29385	2.98822	3.71204	3.96405	3.21417	2.93405	1.95716	1.90393	2.39851
ENST00000217958.8	PSMD10-201	ENSG00000101843.19	PSMD10	38.7377	41.6945	32.2911	42.2957	43.8812	41.6928	39.2617	46.667	46.4934	45.0372	43.0771	47.0286	38.5341	46.6056	50.8788	42.5994	39.2333	47.3878
ENST00000217971.8	PGRMC1-201	ENSG00000101856.10	PGRMC1	22.8053	21.8152	19.7228	26.4524	25.92	25.7336	25.7282	24.7943	21.4171	27.8244	25.7609	23.0632	26.2196	23.8001	22.211	25.9276	22.8525	20.8892
ENST00000217999.3	RHOXF1-201	ENSG00000101883.6	RHOXF1	0	0.757851	0.244821	0.132478	0.134021	0.189008	0.25238	0.378114	0.239667	0.200223	0.163514	0.251406	0.222685	0	0.21656	0	0.076981	0.080593
ENST00000218004.5	NXT2-201	ENSG00000101888.12	NXT2	0	0	0	0	0	0	0	0	0.185235	0	0	0	0	0.160837	0	0	0	0.103873
ENST00000218006.3	GUCY2F-201	ENSG00000101890.5	GUCY2F	0	0	0	0	0	0	0	0	0	0	0	0	0.009209	0	0	0	0	0
ENST00000218008.8	ATP1B4-201	ENSG00000101892.12	ATP1B4	0	0	0	0	0	0	0	0	0	0	0	0	0	0	0	0	0	0
ENST00000218056.9	WDR13-201	ENSG00000101940.18	WDR13	11.4257	11.0324	10.8218	10.9678	12.5721	9.75306	11.3974	11.0474	9.20898	12.5271	9.61973	10.1215	12.2109	11.0646	8.17614	10.2027	9.50059	7.687
ENST00000218068.7	PAGE4-201	ENSG00000101951.18	PAGE4	0	0	0	0	0	0	0	0	0	0	0	0	0	0	0	0	0	0
ENST00000218075.9	GLRA2-201	ENSG00000101958.14	GLRA2	0	0	0	0	0	0	0	0	0	0	0	0	0	0	0	0	0	0
ENST00000218089.13|ENST00000371144.7|ENST00000371145.8|ENST00000371157.7|ENST00000371160.5|ENST00000455404.6|ENST00000691035.1	STAG2[N=7]	ENSG00000101972.20	STAG2	62.5732	60.3619	55.425	53.6962	59.5592	55.0482	64.3407	50.3048	54.5941	50.7419	54.0286	54.0059	62.9502	51.1601	43.3486	45.6663	58.8311	46.8762
ENST00000218099.7	F9-201	ENSG00000101981.12	F9	0	0	0	0	0	0	0.014229	0	0	0	0	0	0	0	0	0	0	0
ENST00000218104.6	ABCD1-201	ENSG00000101986.12	ABCD1	13.7827	12.9573	10.9382	20.6483	18.0466	14.5288	26.7417	18.5892	14.3271	30.799	27.4945	18.6592	36.2404	27.7224	16.1793	47.5635	39.6572	25.0578
ENST00000218176.4	KCND1-201	ENSG00000102057.11	KCND1	0.101879	0.086593	0.439657	0.111024	0.22797	0.251	0.273198	0.077472	0.232957	0.08402	0.213983	0.140809	0.211325	0.109528	0.085567	0.055284	0.214283	0.232099
ENST00000218197.9|ENST00000545805.6	SLC25A14[201/214]	ENSG00000102078.16	SLC25A14	1.33924	1.12442	1.40202	1.16686	1.25658	1.02556	0.982612	1.13488	1.33464	1.34729	1.07306	0.774197	1.54436	1.19731	1.33171	1.55506	1.1387	1.6043
ENST00000218200.12|ENST00000370470.5|ENST00000370475.9|ENST00000370477.5|ENST00000439526.6|ENST00000440235.6|ENST00000492846.2|ENST00000621453.5|ENST00000621987.5|ENST00000687593.1|ENST00000690137.1|ENST00000691111.1|ENST00000691214.1|ENST00000691793.1|ENST00000692108.1|ENST00000693452.1	FMR1[N=16]	ENSG00000102081.16	FMR1	16.8501	18.3142	16.0081	18.8074	21.3241	20.207	29.0387	16.814	21.3437	22.6591	25.5477	21.9726	33.5231	23.2609	17.4735	24.7631	33.2973	21.249
ENST00000218224.9	PQBP1-201	ENSG00000102103.18	PQBP1	0.529631	1.00777	1.42055	0	0.394128	0.741605	0.467939	0.196668	0.993458	0.395896	0.893174	1.34083	0.997807	0.335835	0.837378	0	1.09391	0.965346
ENST00000218230.6	PCSK1N-201	ENSG00000102109.9	PCSK1N	2.1569	5.31099	3.25022	1.68474	6.30133	2.62139	2.73031	4.94562	1.93047	2.62603	4.65025	2.12314	1.70198	5.30832	2.16367	1.61655	5.76209	1.60588
ENST00000218249.7	RAB40AL-201	ENSG00000102128.8	RAB40AL	0	0	0	0	0.199526	0	0.100544	0	0.046807	0	0	0	0	0	0	0	0	0
ENST00000218316.4	GPR50-201	ENSG00000102195.10	GPR50	0	0	0	0	0	0	0	0	0	0	0	0	0	0	0	0	0	0
ENST00000218328.12	HUWE1-201	ENSG00000086758.17	HUWE1	0.162674	0.442131	0.223871	0.263775	0.296825	0.353217	0.390574	0.234395	0.421827	0.031445	0.159907	0.317906	0.173217	0.208267	0.161993	0.065366	0.481591	0.232112
ENST00000218340.4	RP2-201	ENSG00000102218.6	RP2	27.7381	28.4646	23.2426	37.0682	35.7187	33.115	34.9889	36.8961	35.2367	42.5075	37.924	35.0526	39.6707	37.4278	39.7355	44.9738	38.151	42.3119
ENST00000218364.5	HTATSF1-201	ENSG00000102241.12	HTATSF1	28.9151	28.8087	28.2789	23.776	29.2685	25.4939	30.461	21.0672	25.8252	21.8289	24.7393	23.3902	28.1887	24.1943	19.8411	20.2947	29.1839	18.8651
ENST00000218388.9	TIMP1-201	ENSG00000102265.12	TIMP1	364.565	383.521	245.787	594.176	479.074	387.346	568.662	447.726	350.938	541.928	401.411	385.471	537.298	392.087	323.95	399.13	342.537	281.144
ENST00000218432.10	PIN4-201	ENSG00000102309.15	PIN4	0.355425	0.262671	0.133808	0.223858	0.261756	0.114209	0.407665	0.073678	0.188112	0.247295	0.128638	0.3166	0.406232	0.232061	0.135282	0.11754	0.140731	0.159771
ENST00000218436.7	ITIH6-201	ENSG00000102313.9	ITIH6	0	0	0	0	0	0	0	0	0	0	0	0	0	0	0	0	0	0
ENST00000218516.4	GLA-201	ENSG00000102393.15	GLA	36.9098	41.2908	30.0281	38.2429	38.9263	31.8145	30.7687	39.4012	28.1885	33.209	36.9887	27.0086	32.0013	35.868	30.3303	28.656	28.2838	25.8766
ENST00000218652.12|ENST00000703122.1	NDFIP2[201/210]	ENSG00000102471.16	NDFIP2	0.493537	0.578747	0.591234	0.320588	0.35484	0.482171	0.35056	0.46774	0.301637	0.332173	0.265061	0.509143	0.2674	0.358707	0.427409	0.443293	0.244657	0.345431
ENST00000218721.1	MLNR-201	ENSG00000102539.5	MLNR	0	0	0	0	0	0	0	0	0.035756	0	0	0	0	0	0	0	0	0
ENST00000218758.10|ENST00000412435.7|ENST00000592828.7|ENST00000648477.1|ENST00000695791.1	ACP5[N=5]	ENSG00000102575.14	ACP5	95.8598	93.3601	70.7878	70.9325	80.8056	59.4214	67.1242	74.0856	47.5314	51.42	57.375	40.1799	52.5246	59.2695	36.4374	37.9881	46.0541	29.2832
ENST00000218867.4	SGCG-201	ENSG00000102683.8	SGCG	0.046853	0.277976	0.052961	0	0.176183	0.040888	0.027803	0.103603	0.025555	0.022333	0.079155	0	0	0.105447	0.045973	0	0	0
ENST00000218981.5	DHRS12-201	ENSG00000102796.12	DHRS12	0.520949	0.901592	1.37984	0.81396	0.459819	0.62679	1.1203	0.600901	1.18658	0.71252	0.673501	0.53795	1.01192	0.696877	0.589489	0.882697	0.769786	0.409939
ENST00000219022.3	OLFM4-201	ENSG00000102837.7	OLFM4	0.118363	0.611533	0.968061	0.011191	0.475722	1.66894	0.097897	0.343554	1.44123	0.101425	0.738994	1.43057	0.062231	0.594341	1.4784	0.115599	0.685913	1.53902
ENST00000219054.10	ACSM2A-201	ENSG00000183747.12	ACSM2A	0	0	0	0	0	0	0	0	0	0	0	0	0	0	0	0	0	0
ENST00000219066.5|ENST00000651570.2	NTHL1[201/212]	ENSG00000065057.9	NTHL1	7.54585	7.21434	8.78442	8.44635	8.59994	9.71228	8.52688	7.14391	8.82019	7.62476	5.58697	8.10117	8.50859	9.08425	9.03773	4.83107	6.57889	7.18349
ENST00000219069.6|ENST00000572748.2	ZNF263[201/202]	ENSG00000006194.12	ZNF263	12.4643	12.5548	13.5835	11.8934	12.7799	11.7335	13.4111	10.6598	11.9401	10.6031	10.796	11.0456	14.41	12.2089	9.57798	10.032	13.3194	10.5451
ENST00000219084.10|ENST00000398510.7|ENST00000447540.6|ENST00000564845.5|ENST00000565803.2|ENST00000566029.5	CHD9[N=6]	ENSG00000177200.18	CHD9	7.72316	7.5793	6.8491	5.47629	7.14098	6.05812	7.77692	4.8628	7.0817	4.43408	5.86846	5.72122	7.69035	5.80791	4.41764	3.84258	6.65788	4.66908
ENST00000219091.9|ENST00000382192.7	ZNF205[201/202]	ENSG00000122386.11	ZNF205	1.23158	2.16801	1.39916	1.06938	2.06009	1.47109	1.25438	1.87128	1.52478	0.881653	1.78113	1.73725	1.24176	2.02215	0.759654	0.863436	1.91553	1.09268
ENST00000219097.7	ORC6-201	ENSG00000091651.9	ORC6	1.33954	0.805315	1.42063	1.13671	1.06813	1.58695	1.66828	1.02936	1.11293	1.11176	0.948576	1.29659	1.19709	1.12978	1.19375	0.66485	0.913441	1.14946
ENST00000219139.8	PHAF1-201	ENSG00000125149.12	PHAF1	8.75488	8.84953	8.93188	7.37087	8.31155	7.82058	9.78941	6.81641	8.1221	7.88795	7.14431	7.72252	9.93601	6.08212	6.24501	7.05466	6.50842	5.6678
ENST00000219150.10|ENST00000564768.1|ENST00000565497.5|ENST00000567034.5|ENST00000568763.1|ENST00000568982.5|ENST00000569469.1	CORO1A[N=7]	ENSG00000102879.17	CORO1A	739.657	730.018	734.036	824.316	755.672	729.158	787.105	683.345	700.568	682.157	613.651	663.063	752.504	657.389	528.078	567.773	553.587	470.825
ENST00000219162.4	MT4-201	ENSG00000102891.4	MT4	0	0	0	0	0	0	0	0	0	0	0	0	0	0	0	0	0	0
ENST00000219169.9	NUTF2-201	ENSG00000102898.13	NUTF2	9.21435	9.15667	8.28046	8.88206	12.6321	9.19286	8.88531	10.1238	8.40078	7.08237	8.8061	9.83885	7.38757	8.2785	9.98709	9.04764	7.81973	7.78868
ENST00000219197.11	CBLN1-201	ENSG00000102924.13	CBLN1	0	0	0	0	0	0	0	0	0	0	0	0	0	0	0	0	0	0
ENST00000219204.8	ARL2BP-201	ENSG00000102931.8	ARL2BP	55.2051	54.3598	54.5202	50.5202	52.8748	53.6783	44.487	48.3755	48.2942	43.7808	43.5589	46.6917	42.4542	39.8945	44.5116	36.5246	35.2037	39.2625
ENST00000219207.10	PLLP-201	ENSG00000102934.10	PLLP	1.54662	2.27091	2.84156	0.912227	0.978194	1.44037	0.96364	1.1448	1.35808	0.33846	0.858162	0.958924	0.882584	0.571436	0.997371	0.206284	0.383552	0.554207
ENST00000219235.5	CCL22-201	ENSG00000102962.5	CCL22	74.0783	72.9234	37.3009	46.6487	57.5903	26.9743	47.0863	43.2921	21.0094	34.432	41.475	16.5828	34.3746	39.5808	13.3002	23.6908	33.0527	10.8696
ENST00000219240.9	DHODH-201	ENSG00000102967.12	DHODH	1.718	2.12422	2.01496	1.61526	2.07646	2.04548	2.01461	1.73005	2.02691	1.44331	1.68075	1.73453	1.78374	1.64077	1.48347	1.0672	1.90928	1.38143
ENST00000219244.9	CCL17-201	ENSG00000102970.11	CCL17	0.399445	0.43702	0.598145	0.38103	0.09751	0.184808	0.243847	0.458414	0.47258	0.672258	0	0.123927	0.107151	0.712643	0.749497	0.243545	2.24042	0.718928
ENST00000219251.13	ACD-201	ENSG00000102977.18	ACD	0	0	0	0.048333	0.068367	0.063314	0	0.033548	0.095714	0.188176	0.176421	0.185067	0.098752	0.032374	0.216695	0	0.261655	0.089341
ENST00000219252.10|ENST00000562953.5|ENST00000564651.5	POLR2C[201/203/207]	ENSG00000102978.13	POLR2C	57.9397	59.2685	62.3268	64.5038	61.9904	57.8648	58.2556	66.3828	52.3946	60.8826	67.6926	62.3022	60.7875	71.5949	61.3105	60.5261	61.7275	58.1917
ENST00000219255.3	PARD6A-201	ENSG00000102981.10	PARD6A	2.11653	0.854492	2.14775	1.76736	1.23849	1.40177	1.10812	1.12595	1.26766	2.316	2.00521	1.08218	1.13095	0.819801	1.23412	1.99381	0.831894	1.09686
ENST00000219271.4	MMP15-201	ENSG00000102996.5	MMP15	0.375159	0.248979	0.151584	0.475276	0.28297	0.502585	0.263685	0.203223	0.282688	0.349446	0.310428	0.269381	0.268346	0.301989	0.292401	0.201407	0.179534	0.350001
ENST00000219281.8|ENST00000561568.6|ENST00000698444.1	USB1[201/204/217]	ENSG00000103005.13	USB1	22.986	20.766	17.4098	23.7315	20.2571	17.5218	25.2351	19.6249	16.9276	26.1222	21.2288	16.1784	29.3558	20.5286	12.8393	24.5235	22.0402	13.8854
ENST00000219299.8	CFAP263-201	ENSG00000103021.10	CFAP263	0.108582	0.064859	0.094201	0.028501	0.056222	0.041573	0.078228	0.047619	0.064606	0.057398	0.100373	0.081263	0.050676	0.120653	0.07543	0.093294	0.129091	0.090102
ENST00000219302.8	NME3-201	ENSG00000103024.8	NME3	34.8524	36.53	36.9619	33.6692	32.7645	34.2636	32.825	28.2015	33.3508	28.8128	25.4438	31.8304	26.6653	23.6905	30.0791	24.9761	22.9924	27.2436
ENST00000219313.9	PSMD7-201	ENSG00000103035.11	PSMD7	58.9246	62.0663	60.292	71.0164	71.6114	64.8408	70.1398	70.5424	64.8529	71.1281	72.7456	69.7452	72.0643	77.3488	63.4147	72.1138	76.5953	64.3841
ENST00000219315.9	SETD6-201	ENSG00000103037.12	SETD6	0.792867	1.00837	1.17972	0.80633	1.06955	0.807889	0.938902	0.527471	0.714519	0.588768	0.79651	0.71088	1.0896	0.701258	0.589812	0.359819	0.621031	0.535527
ENST00000219320.9|ENST00000570101.5	SLC38A7[201/215]	ENSG00000103042.9	SLC38A7	9.35763	7.20147	8.43284	9.02667	8.07418	7.72926	9.83026	6.72957	6.76768	9.27705	7.59497	6.36235	10.3692	7.1318	5.58748	8.04537	7.07357	6.70551
ENST00000219322.7	HAS3-201	ENSG00000103044.11	HAS3	0.043119	0.046216	0.046089	0	0	0.086796	0	0	0	0	0.117971	0.053191	0	0	0	0	0	0
ENST00000219334.10	SMPD3-201	ENSG00000103056.12	SMPD3	1.28668	1.21695	1.00277	4.18592	3.61164	4.02878	5.62934	4.19171	4.64812	6.60903	6.19532	4.91301	8.57903	5.86331	4.06693	10.2075	9.10306	7.31127
ENST00000219343.11|ENST00000379152.7|ENST00000566454.5|ENST00000648130.1	SLC7A6[201/202/209/217]	ENSG00000103064.15	SLC7A6	12.3283	17.6292	20.971	9.93078	13.5985	14.4431	12.7074	9.10895	15.9369	7.39085	11.2159	12.582	11.6884	10.4799	8.78572	5.27325	10.8079	9.78313
ENST00000219345.10	PLA2G15-201	ENSG00000103066.13	PLA2G15	14.1581	12.8467	11.3083	14.6389	13.0663	10.7641	14.4112	10.3347	9.33428	15.9812	10.8562	9.69689	18.129	12.5621	8.19133	13.9737	10.1444	9.46427
ENST00000219368.8	FA2H-201	ENSG00000103089.9	FA2H	0.057284	0	0	0	0.107217	0.012412	0	0.064988	0.015472	0.040916	0.112008	0.016219	0.12054	0	0.069528	0.058273	0.061551	0.108057
ENST00000219400.8	CMC2-201	ENSG00000103121.9	CMC2	0.437704	0.465077	0.423181	0.492685	0.538622	0.403325	0.398957	0.573605	0.481998	0.566021	0.702322	0.617227	0.55558	0.686674	0.653441	0.787838	0.64666	0.668461
ENST00000219406.11	PDIA2-201	ENSG00000185615.16	PDIA2	0	0	0	0	0	0.019046	0	0	0	0	0	0	0	0	0	0	0	0.023776
ENST00000219409.8	ARHGDIG-201	ENSG00000242173.10	ARHGDIG	0	0	0.053258	0	0	0	0	0	0	0	0	0	0.098129	0	0	0	0	0
ENST00000219431.4	MPG-201	ENSG00000103152.12	MPG	0.1963	0.853409	0.807898	0.660536	0.509255	0.38969	0.245193	0.761338	0.873628	0.765616	0.574546	0.700129	0.219566	0.469179	0.890353	0.29097	0.688189	0.6304
ENST00000219439.9	HSDL1-201	ENSG00000103160.12	HSDL1	8.48439	9.75205	7.72743	7.16913	8.21916	6.67807	7.33594	7.68672	6.9403	6.84559	7.60723	6.40648	7.54247	6.87339	5.4449	6.40116	7.08354	5.48732
ENST00000219454.10	WFDC1-201	ENSG00000103175.11	WFDC1	0	0	0	0	0	0	0	0	0	0	0	0	0	0	0.060552	0	0	0
ENST00000219473.12|ENST00000570191.5	USP10[201/219]	ENSG00000103194.16	USP10	42.4246	40.65	38.8291	42.3961	42.4345	39.7748	45.2109	37.3691	37.6109	40.4905	37.7997	41.3359	45.9133	36.6967	32.0507	37.2224	37.4576	32.0148
ENST00000219476.9	TSC2-201	ENSG00000103197.20	TSC2	0.096012	0.094006	0.299866	0	0.039073	0	0.109754	0	0.176936	0.018517	0.187051	0	0	0.018263	0.013115	0	0.017322	0
ENST00000219478.11	ZNF500-201	ENSG00000103199.14	ZNF500	0.845618	1.00282	0.722435	0.72268	0.686668	0.721225	0.657972	0.669365	1.18722	0.767937	0.610703	0.902522	1.17145	0.776238	0.624682	0.599008	1.06547	0.584335
ENST00000219479.7	NME4-201	ENSG00000103202.13	NME4	15.5275	30.5564	18.1863	12.6274	26.0107	14.8103	10.9769	23.2878	12.3341	9.26485	21.2149	10.2627	7.94786	16.9873	9.35929	5.66171	13.226	7.90212
ENST00000219481.10	DECR2-201	ENSG00000242612.7	DECR2	2.5339	3.62045	4.8922	3.50848	3.214	3.05946	2.49188	2.87094	2.60825	1.86349	2.46292	2.45541	2.25867	2.78849	1.71078	1.01294	1.58904	1.93435
ENST00000219535.7	ANTKMT-201	ENSG00000103254.10	ANTKMT	6.27143	5.49045	3.46173	5.21007	3.83889	0.960589	4.61737	4.0915	2.90883	3.5991	4.21856	3.6626	2.39943	2.29639	3.3709	2.03669	3.40949	2.24725
ENST00000219542.3	METRN-201	ENSG00000103260.9	METRN	3.0717	3.93879	2.31887	2.09132	3.5054	2.07289	1.24734	3.00253	1.36228	3.27491	2.11574	1.61274	1.50514	2.92388	1.43044	1.68016	1.93073	1.92185
ENST00000219548.9	STUB1-201	ENSG00000103266.11	STUB1	76.7413	69.0001	75.9742	74.0948	69.4545	70.1599	70.28	68.9517	65.1173	75.9353	65.5715	60.9612	72.9231	67.6258	59.6811	65.1555	68.0816	52.9467
ENST00000219551.2	RHBDL1-201	ENSG00000103269.14	RHBDL1	0.117091	0	0.347214	0	0.086446	0	0.114286	0	0	0	0.162738	0.114312	0.02538	0.155239	0	0	0	0
ENST00000219596.6|ENST00000339854.8|ENST00000536980.5|ENST00000537682.5|ENST00000542898.5	MEFV[N=5]	ENSG00000103313.14	MEFV	9.54292	8.98233	11.0004	27.9334	21.738	21.9188	41.3379	21.4784	26.74	41.8405	30.96	30.2419	54.3678	31.7253	27.5694	42.8187	36.6557	31.7126
ENST00000219599.8	CRYM-201	ENSG00000103316.12	CRYM	0	0.332577	0.26172	0.080542	0.223385	0.07441	0	0.206696	0	0.081516	0.608633	0.52998	0.514745	0	0.37898	0	0.416315	0.092718
ENST00000219611.7	CAPN15-201	ENSG00000103326.12	CAPN15	17.3951	16.5159	18.2919	17.0447	17.118	16.1456	23.4898	12.2512	15.1523	15.4769	15.5045	14.7084	24.4324	15.0935	11.0184	15.4326	18.0049	13.1956
ENST00000219660.6	AQP8-201	ENSG00000103375.11	AQP8	0	0	0	0	0	0	0	0	0	0	0	0	0	0	0	0	0	0
ENST00000219689.12	USP31-201	ENSG00000103404.15	USP31	1.0713	1.18021	1.05064	0.902856	0.957546	0.860464	1.06819	0.786327	0.738482	0.635061	0.806705	0.615411	1.12906	0.820656	0.612378	0.557138	0.748196	0.587748
ENST00000219746.14	TOX3-201	ENSG00000103460.17	TOX3	0	0	0	0	0	0	0	0	0	0	0	0	0	0	0	0	0	0
ENST00000219782.11|ENST00000322945.11	MAZ[201/202]	ENSG00000103495.15	MAZ	58.2127	51.8713	50.1012	44.3673	44.9411	39.4583	47.3037	39.7768	34.9679	39.7036	38.4555	34.1676	43.1949	34.3784	25.405	29.0006	31.7056	23.2071
ENST00000219789.11	CDIPT-201	ENSG00000103502.14	CDIPT	65.6849	62.4756	57.3966	65.4198	59.8408	52.9245	65.4359	48.543	47.6227	59.7918	48.8787	51.4478	62.7596	48.3999	37.3465	55.3066	47.0975	37.9462
ENST00000219794.11|ENST00000567530.5	BCKDK[201/208]	ENSG00000103507.14	BCKDK	23.6511	21.1232	16.8845	24.5235	18.3887	17.9642	24.5338	18.1532	16.0377	22.7072	16.3116	17.2973	23.8608	19.6777	14.1507	19.6041	16.8759	14.3758
ENST00000219797.9|ENST00000448516.6|ENST00000543774.6	KAT8[201/202/206]	ENSG00000103510.20	KAT8	29.261	31.6629	33.1478	29.0676	29.4576	34.0545	34.4705	27.4885	32.5382	28.2708	28.2353	27.4512	31.2208	29.2388	25.8616	23.9969	30.1888	25.3036
ENST00000219821.9	TMC5-201	ENSG00000103534.17	TMC5	0.017741	0	0	0	0	0	0	0	0.028586	0.008443	0	0	0	0	0	0.00722	0	0
ENST00000219837.12	KNOP1-201	ENSG00000103550.14	KNOP1	2.10248	2.42039	2.33048	1.46299	2.06899	2.21777	2.21575	1.90813	2.3667	1.11905	2.02088	1.93027	1.97905	2.01641	1.73197	1.44943	1.98282	1.7819
ENST00000219905.13|ENST00000564190.1|ENST00000703841.1|ENST00000703843.1	MGA[201/205/214/216]	ENSG00000174197.19	MGA	10.7369	9.82508	10.8018	8.32536	9.84856	9.83117	13.0645	8.19999	11.235	8.81605	9.27174	10.2533	13.7703	10.109	7.84864	7.85169	12.0495	9.71023
ENST00000219919.9	AQP9-201	ENSG00000103569.11	AQP9	1.33434	1.28371	0.330734	1.23928	0.893991	0.725223	2.07883	1.33978	0.636181	2.73198	1.73774	0.586861	1.22924	1.09361	0.857471	3.44138	1.74871	1.01508
ENST00000220003.14	CSK-201	ENSG00000103653.17	CSK	82.3434	73.9559	71.2109	85.2159	85.6519	70.6682	95.4508	89.1728	68.3697	99.322	94.6888	73.7597	112.555	93.1855	63.1031	94.8514	97.8774	71.1126
ENST00000220058.9	MTFMT-201	ENSG00000103707.10	MTFMT	5.17392	5.06266	5.63679	4.20423	4.07619	5.01311	4.81937	3.33129	4.44468	3.23849	3.94036	4.57955	3.47305	3.60171	3.17841	2.36457	3.08336	2.64567
ENST00000220062.9	RASL12-201	ENSG00000103710.11	RASL12	0	0	0	0	0	0	0.016055	0	0	0	0	0	0	0	0	0	0	0
ENST00000220166.10|ENST00000525807.6|ENST00000615999.5|ENST00000649928.2|ENST00000676808.1|ENST00000677316.1|ENST00000678031.1|ENST00000678415.1	CTSH[N=8]	ENSG00000103811.18	CTSH	166.706	89.1526	223.71	209.331	93.914	311.319	182.557	88.1001	300.679	192.361	66.6372	285.848	181.975	68.997	336.085	175.03	52.6657	292.688
ENST00000220244.7	CEMIP-201	ENSG00000103888.17	CEMIP	0.038933	0.00465	0.009638	0.028609	0.012085	0.003721	0.101191	0	0.004625	0.193423	0.076664	0.024238	0.118062	0.05281	0.008306	0.211282	0.295982	0.013817
ENST00000220325.9	EHD4-201	ENSG00000103966.11	EHD4	21.9737	18.6942	16.3399	29.856	29.5243	22.5065	34.0389	29.0018	22.1828	42.6619	38.5204	29.7568	46.2143	40.7943	28.5285	61.0053	55.1944	40.4167
ENST00000220420.10	TGM5-201	ENSG00000104055.17	TGM5	0.764648	1.06513	0.419014	0.518036	0.715752	0.449612	0.193795	0.263407	0.522924	0.090156	0.25073	0.112925	0.026195	0.315724	0.22921	0.019266	0.177829	0.050813
ENST00000220429.12	GABPB1-201	ENSG00000104064.18	GABPB1	8.84221	9.96378	7.69013	8.18255	8.98365	9.48965	8.93308	10.2492	10.0011	9.78937	10.5968	9.49787	9.40977	10.6334	9.56082	8.95179	10.9756	9.54057
ENST00000220478.8	SCG3-201	ENSG00000104112.9	SCG3	0.010516	0.045265	0.058849	0.049707	0.039291	0.045438	0	0.055461	0.033947	0.130141	0	0.106755	0.121597	0.011723	0.050833	0.111265	0.022555	0.06769
ENST00000220496.9	DNAJC17-201	ENSG00000104129.10	DNAJC17	2.07744	2.33135	2.5238	2.30524	2.22017	2.09056	2.55684	2.25029	2.51368	2.12064	2.9395	2.00725	2.55215	2.08276	2.25753	1.92669	2.34112	2.28591
ENST00000220507.5	RHOV-201	ENSG00000104140.7	RHOV	0.157088	0.048406	0.126738	0.127447	0.021086	0.078279	0.106495	0.01984	0.14673	0.085564	0.050507	0.025639	0.047312	0.10094	0.109975	0.200853	0.048425	0.073309
ENST00000220509.10	VPS18-201	ENSG00000104142.11	VPS18	25.39	22.4998	19.9404	25.5848	22.3848	19.0757	26.645	19.2959	17.566	26.4906	22.3344	17.9278	27.9607	21.7504	14.5207	27.405	24.2173	15.4448
ENST00000220514.8	OIP5-201	ENSG00000104147.9	OIP5	0.88031	0.548933	0.887393	0.898395	0.575929	0.53614	0.363114	1.17389	0.971138	0.517024	1.00071	1.25327	0.75151	0.614299	0.907978	0.716073	0.80838	0.78552
ENST00000220531.9|ENST00000565323.6	BLOC1S6[201/208]	ENSG00000104164.12	BLOC1S6	33.8709	34.5001	30.3895	28.3363	28.1152	29.4183	28.296	24.6474	29.3862	23.7632	25.3668	26.0085	24.4953	22.506	25.7527	18.2876	20.4287	22.3755
ENST00000220562.9|ENST00000696186.1	EXTL3[201/223]	ENSG00000012232.10	EXTL3	1.71602	2.67401	1.49544	1.92076	2.13353	2.06541	2.58023	1.94761	2.07289	2.4166	2.26078	2.20733	2.88177	2.54444	1.84733	2.67578	2.56098	2.28086
ENST00000220584.9|ENST00000525283.5|ENST00000525607.5|ENST00000525900.5|ENST00000529464.5	FDFT1[N=5]	ENSG00000079459.14	FDFT1	70.0463	75.1983	65.3119	83.831	93.0731	89.6971	83.6539	94.9104	98.9701	87.6523	101.726	96.083	82.8816	95.7432	108.911	92.1469	85.8513	97.1524
ENST00000220592.10|ENST00000519980.5|ENST00000523609.5	AGO2[201/205/209]	ENSG00000123908.12	AGO2	14.2889	12.0359	14.5547	10.1393	10.3656	10.9113	13.4545	7.98894	10.1641	10.4512	9.64033	9.74139	13.7192	9.4003	7.99788	8.88	11.3627	8.13038
ENST00000220597.4	PAG1-201	ENSG00000076641.4	PAG1	19.6324	20.571	19.5148	16.6579	19.3545	17.9612	18.1681	15.9967	16.8638	16.3769	18.4055	16.4614	17.04	16.8098	12.5777	13.6489	17.6413	13.2054
ENST00000220616.9	TG-201	ENSG00000042832.12	TG	0.05876	0.026631	0.048918	0.034694	0.042537	0.014862	0.077862	0.046128	0.007289	0.062883	0.008004	0	0.016816	0.044812	0	0.026906	0.066723	0.031255
ENST00000220669.10|ENST00000523096.5	ZFAND1[201/221]	ENSG00000104231.11	ZFAND1	5.33691	3.33282	3.7474	6.26079	5.91185	4.76228	3.956	4.69035	4.74453	5.02842	5.45744	4.46867	4.02201	4.12057	5.19687	4.2859	4.16072	5.44662
ENST00000220676.2	RP1-201	ENSG00000104237.11	RP1	0	0	0	0	0	0	0	0	0	0	0	0	0	0	0	0	0	0
ENST00000220751.5	RIPK2-201	ENSG00000104312.8	RIPK2	5.28263	5.63099	5.15506	7.00088	7.20773	6.71501	7.58779	7.30966	7.40583	9.61658	9.04389	8.85794	8.9953	9.65004	6.89555	11.9022	12.7118	9.99591
ENST00000220763.10	CPQ-201	ENSG00000104324.16	CPQ	50.1703	39.1364	36.8022	54.0332	40.9922	45.4287	48.3698	35.726	42.8238	48.0265	33.7044	41.7915	44.1695	31.5374	41.2211	32.1358	24.4807	33.343
ENST00000220764.7	DECR1-201	ENSG00000104325.7	DECR1	1.56485	1.88763	2.00574	1.74518	2.17832	2.1437	2.11205	1.69178	3.06773	1.31945	2.22255	2.74293	1.93748	2.11674	2.93877	1.40557	2.07039	3.4173
ENST00000220772.8	SFRP1-201	ENSG00000104332.12	SFRP1	0	0	0	0	0.006722	0	0	0	0	0	0	0	0.007571	0	0	0	0	0
ENST00000220809.9	PLAT-201	ENSG00000104368.19	PLAT	0.065349	0.046993	0	0	0	0	0	0	0	0.202312	0.040208	0	0.283455	0.365389	0.161134	0.737546	0.525294	0.469614
ENST00000220812.3	DKK4-201	ENSG00000104371.5	DKK4	0	0	0	0	0	0	0	0	0	0	0	0	0	0	0	0	0	0.05848
ENST00000220822.12|ENST00000434412.3|ENST00000675625.1|ENST00000675928.1	GDAP1[201/202/233/239]	ENSG00000104381.14	GDAP1	1.54728	1.49022	1.3429	1.70461	1.57457	1.99849	2.34166	1.85137	1.68072	1.76797	2.0459	1.71758	2.71299	1.7628	1.69344	1.89239	2.40955	2.08897
ENST00000220849.10|ENST00000518100.6|ENST00000518345.2|ENST00000519030.6|ENST00000519627.2|ENST00000521297.2|ENST00000522445.6|ENST00000676548.1|ENST00000676698.1|ENST00000676706.1|ENST00000677447.1|ENST00000678004.1	EIF3E[N=12]	ENSG00000104408.11	EIF3E	425.163	447.126	433.659	348.707	377.459	421.987	304.769	398.05	400.209	322.251	348.057	397.011	270.027	329.531	436.909	281.711	288.889	373.376
ENST00000220853.8	EMC2-201	ENSG00000104412.8	EMC2	5.67554	5.45588	4.97449	5.77871	6.22589	5.85311	7.00315	5.95299	6.33937	7.8394	6.53421	6.43979	7.8047	6.34598	6.42647	6.97925	7.27507	7.49113
ENST00000220856.6	CCN4-201	ENSG00000104415.14	CCN4	0	0	0	0	0	0	0	0	0	0	0	0	0	0	0	0	0	0
ENST00000220876.12	STMN2-201	ENSG00000104435.14	STMN2	0.037716	0	0	0.017843	0	0.065601	0.044684	0	0.020472	0.017969	0	0	0	0	0	0	0	0.020443
ENST00000220888.9|ENST00000520276.5	TRPS1[201/211]	ENSG00000104447.13	TRPS1	2.94184	1.66639	3.207	3.15808	1.78261	2.60946	2.94873	1.60386	2.20393	1.61217	1.9327	1.90545	2.42231	1.65564	1.86061	1.76914	1.61838	1.53611
ENST00000220913.10|ENST00000519618.1|ENST00000523569.1	CHRAC1[201/204/205]	ENSG00000104472.10	CHRAC1	27.9695	26.0467	24.7812	25.3071	24.9195	23.6705	27.905	19.0092	20.1331	23.6137	22.6234	22.8689	25.0252	22.5018	20.2542	24.6845	25.8908	16.0608
ENST00000220931.11|ENST00000519508.6|ENST00000521599.5	NCALD[201/212/217]	ENSG00000104490.18	NCALD	10.3624	9.15999	7.50794	7.20239	7.01507	6.31647	7.6137	6.19273	5.5464	8.33473	5.61563	5.04547	7.52291	5.8124	4.2246	6.98407	6.2347	4.68466
ENST00000220940.2	GML-201	ENSG00000104499.7	GML	0	0.079328	0	0	0	0	0.088107	0	0	0	0	0	0	0	0	0.059227	0	0
ENST00000220959.8|ENST00000518205.5|ENST00000520539.6|ENST00000521922.5	UBR5[201/204/207/212]	ENSG00000104517.13	UBR5	22.1713	20.4222	22.3483	15.1819	16.259	17.8385	21.7192	10.8933	19.5159	10.9492	13.5522	15.096	17.8393	12.6692	10.3629	7.98206	17.0167	11.9323
ENST00000221086.8|ENST00000530200.1	MTMR9[201/204]	ENSG00000104643.10	MTMR9	6.15579	5.48021	5.38934	5.53883	5.49354	4.90778	6.31289	4.51735	4.54415	5.43135	4.5131	4.42731	5.91208	4.90387	3.77934	4.43272	5.07059	4.10709
ENST00000221114.8	DCTN6-201	ENSG00000104671.8	DCTN6	28.2502	27.4005	28.9951	35.7733	34.902	32.9333	33.1196	33.9816	36.3988	37.0448	34.5617	39.5385	30.7148	38.4833	46.4627	35.7642	34.3636	43.651
ENST00000221130.11	GSR-201	ENSG00000104687.14	GSR	34.9194	37.8365	34.8797	34.0334	39.8298	35.2109	35.7695	37.897	33.0529	32.6959	38.8393	31.2653	37.9769	37.5182	29.2507	30.8127	36.6826	28.5575
ENST00000221132.8	TNFRSF10A-201	ENSG00000104689.10	TNFRSF10A	7.04338	7.62306	9.44954	7.43444	7.77846	7.5577	9.7578	6.7073	8.99662	6.63463	7.40807	7.42522	10.6012	7.68083	6.8623	7.8037	8.61657	7.64364
ENST00000221138.9	PPP2CB-201	ENSG00000104695.13	PPP2CB	33.157	30.1927	25.7499	33.1084	31.6246	30.0833	34.2141	29.753	29.493	38.2737	33.2618	30.4309	38.2638	31.8024	28.7541	36.3788	33.1791	31.7016
ENST00000221166.10	NEFM-201	ENSG00000104722.14	NEFM	0.131567	0.04356	0.090592	0.133942	0.056709	0.069946	0.167301	0.026683	0.043543	0.125243	0.078866	0.034233	0.106377	0.045116	0.00978	0.032949	0.054257	0.054261
ENST00000221200.9	KCTD9-201	ENSG00000104756.17	KCTD9	8.52493	8.79384	7.01311	7.58233	9.06678	7.6681	10.4312	7.7923	8.36267	8.75871	9.33765	7.64865	10.5999	8.65726	6.6866	8.58987	9.42542	7.51722
ENST00000221232.11	CNOT3-201	ENSG00000088038.20	CNOT3	22.5341	21.4697	22.3401	17.1685	17.9532	17.5894	22.9484	14.5968	15.2022	15.9086	17.2293	15.6565	23.0875	16.9328	11.2297	17.1888	18.5459	12.6686
ENST00000221233.9	EXOSC5-201	ENSG00000077348.10	EXOSC5	40.6537	39.6575	38.7469	36.7765	41.6052	41.2085	34.2642	37.4362	41.969	29.4079	29.6371	39.6421	26.6661	33.0393	38.3333	25.7358	29.9139	35.0025
ENST00000221249.10|ENST00000450331.7|ENST00000597202.1|ENST00000600737.6	PNPLA6[201/203/215/220]	ENSG00000032444.17	PNPLA6	64.7676	61.5333	55.2055	58.6839	68.7108	53.5064	74.7548	58.3658	48.8423	59.8614	56.4311	54.1714	70.1184	58.1403	37.121	40.3707	50.1902	30.7786
ENST00000221264.8	PLAUR-201	ENSG00000011422.12	PLAUR	1.43549	1.75669	1.72579	1.43011	2.03053	1.14985	1.38445	1.74474	1.47144	1.90858	1.35097	0.984002	1.14142	1.65758	0.727244	0.876861	0.997229	0.767983
ENST00000221265.8	PAF1-201	ENSG00000006712.15	PAF1	32.423	31.9386	34.2953	32.7666	34.603	34.7099	37.7829	32.5322	33.5099	33.3766	33.7101	32.3216	37.0543	35.1635	32.1789	37.524	40.4867	34.4784
ENST00000221283.10|ENST00000600702.6	STXBP2[201/218]	ENSG00000076944.18	STXBP2	112.58	95.673	95.0044	135.808	116.765	105.985	152.856	109.17	98.1104	150.777	124.719	108.922	167.017	122.811	88.8421	156.879	132.148	98.9984
ENST00000221307.13	CYP4F3-201	ENSG00000186529.16	CYP4F3	0.006311	0	0.168993	0.011928	0.005883	0.043494	0	0	0.108182	0.006005	0.007003	0	0	0.014029	0.030363	0.005137	0.020262	0.020679
ENST00000221315.10|ENST00000594154.5	ZNF432[201/202]	ENSG00000256087.7	ZNF432	3.33895	3.84612	3.75788	2.45993	3.2892	3.44174	3.63792	3.21744	3.67547	2.30455	3.08571	3.55011	3.75597	3.54169	2.80646	1.95286	3.48285	3.50504
ENST00000221327.8|ENST00000592529.6	ZNF180[201/211]	ENSG00000167384.11	ZNF180	3.19251	2.49351	1.66593	1.98373	1.77557	1.57622	3.56298	1.87945	1.1481	1.80721	1.9534	1.17534	2.5452	1.68826	1.10738	2.11262	1.66267	1.32912
ENST00000221355.10	ZNF780B-201	ENSG00000128000.17	ZNF780B	2.20985	1.71341	1.99538	1.64666	2.13874	2.00905	2.42151	1.8746	2.12956	1.71173	1.70511	1.70581	1.89518	1.97827	1.59872	0.840024	1.5308	1.84923
ENST00000221363.9	MAN2B1-201	ENSG00000104774.14	MAN2B1	1.03184	1.30052	1.01063	0.802208	1.22745	0.971146	1.07341	0.449073	0.940573	0.404623	0.719199	0.310855	0.669125	0.549345	0.572169	0.389277	0.549377	0.342717
ENST00000221399.8	TULP2-201	ENSG00000104804.9	TULP2	0.062057	0	0	0.019576	0	0.144117	0.024524	0.054817	0	0.039428	0.023242	0.117942	0.043593	0.046462	0.0607	0.016832	0.044597	0.067426
ENST00000221403.7	DHDH-201	ENSG00000104808.8	DHDH	0.160319	0.173485	0.321257	0.076012	0.265958	0.212572	0.287251	0.50035	0.712227	0.153111	0.274891	0.280072	0.254544	0.228291	0.240604	0.195583	0.218178	0.133901
ENST00000221413.10	RUVBL2-201	ENSG00000183207.15	RUVBL2	0	0	0	0	0	0	0	0	0	0	0	0	0	0	0	0	0	0
ENST00000221418.9	ECH1-201	ENSG00000104823.9	ECH1	98.0292	95.3597	90.7024	100.546	106.951	97.6752	100.619	94.547	91.5754	94.0092	100.117	96.7592	104.913	98.4003	81.2924	81.5376	91.3018	76.241
ENST00000221419.10|ENST00000598985.5|ENST00000600233.5|ENST00000600873.5|ENST00000647557.2	HNRNPL[N=5]	ENSG00000104824.18	HNRNPL	199.346	196.598	200.52	209.594	206.251	217.054	214.702	195.003	204.766	204.814	200.287	202.121	203.141	199.206	184.965	185.694	190.211	187.005
ENST00000221431.11	SARS2-201	ENSG00000104835.15	SARS2	4.85952	6.59065	9.40055	5.72691	6.42577	8.52855	5.51276	5.86825	8.31892	4.0074	5.89787	8.27044	4.72075	5.80943	6.57024	3.48523	6.18837	5.98904
ENST00000221444.2	KCNA7-201	ENSG00000104848.2	KCNA7	0	0	0	0	0	0	0	0.013689	0	0	0	0	0	0	0	0	0	0
ENST00000221448.9	SNRNP70-201	ENSG00000104852.15	SNRNP70	15.2367	19.5182	22.9102	13.991	17.392	17.8762	21.8734	12.6668	18.1209	14.7713	18.781	19.3308	21.2538	18.1699	10.899	17.752	21.7654	14.4756
ENST00000221452.13|ENST00000505236.2	RELB[201/202]	ENSG00000104856.15	RELB	27.7624	25.0556	26.6336	34.6332	35.5962	33.3227	45.1149	38.4942	29.2239	47.2853	44.8293	34.4838	47.8531	46.9396	35.2991	49.8174	55.605	35.4975
ENST00000221455.8|ENST00000391952.7	CLASRP[201/202]	ENSG00000104859.15	CLASRP	12.4341	12.9131	19.4677	9.91401	15.1346	15.0434	19.9721	10.4732	18.9475	11.6024	13.9149	15.5337	19.2263	14.3097	10.6302	10.5424	17.4302	12.7198
ENST00000221459.7	LIN7B-201	ENSG00000104863.12	LIN7B	0.761292	1.43898	2.3412	1.372	1.46133	2.15339	1.43925	1.20075	1.49269	1.07525	0.206271	1.57299	1.65905	1.17613	1.70213	1.68582	1.4841	1.56846
ENST00000221462.9	PPP1R37-201	ENSG00000104866.11	PPP1R37	6.95244	6.84804	8.04558	4.96966	6.52746	5.79691	7.08688	4.63288	6.30854	4.98041	5.92117	5.55107	7.96275	5.38234	4.96505	4.63621	6.22674	4.23273
ENST00000221466.10	FCGRT-201	ENSG00000104870.13	FCGRT	274.342	224.834	182.316	239.796	145.261	149.632	189.055	101.635	125.004	142.87	80.9066	102.567	144.02	73.8121	82.2922	81.155	52.7005	67.7019
ENST00000221476.4	CKM-201	ENSG00000104879.5	CKM	0.16902	0.07815	0.273087	0.068576	0.045414	0.042167	0.057329	0	0.131802	0	0.10885	0.138184	0.050925	0.027186	0.142274	0.039291	0.104297	0.131745
ENST00000221480.6	PEX11G-201	ENSG00000104883.8	PEX11G	1.18023	1.31954	1.39568	1.11908	0.820158	1.39023	0.986566	1.05204	0.611221	0.563539	0.89882	0.549373	0.707792	0.671881	0.550581	0.543949	0.727857	0.612771
ENST00000221485.8	SLC17A7-201	ENSG00000104888.10	SLC17A7	0.056797	0.024452	0.050888	0.032219	0.02123	0.019646	0.013419	0.009989	0.024468	0.010815	0.063296	0.025649	0.047773	0.012671	0.021985	0.027735	0.024375	0.073196
ENST00000221486.6	RNASEH2A-201	ENSG00000104889.7	RNASEH2A	13.2698	16.6314	16.1967	16.9728	15.9045	15.867	16.1948	18.3922	15.974	15.4304	16.6135	16.7244	16.5781	19.1125	17.3769	17.276	18.6573	15.7017
ENST00000221494.10	SF3A2-201	ENSG00000104897.10	SF3A2	102.975	96.1707	98.899	106.882	107.283	98.5198	116.659	93.9464	90.016	108.388	98.8115	99.6957	119.807	98.5913	71.6558	106.171	105.712	76.6127
ENST00000221496.5	AMH-201	ENSG00000104899.8	AMH	0.200473	0.021612	0	0.042934	0	0	0.023762	0	0.028759	0	0	0	0.080277	0	0	0	0	0.087057
ENST00000221498.7	DKKL1-201	ENSG00000104901.7	DKKL1	0	0	0	0.045695	0	0	0	0	0.053947	0	0	0	0.204247	0	0	0.039152	0	0
ENST00000221504.12	TRMT1-201	ENSG00000104907.13	TRMT1	2.76206	1.2878	1.15424	3.26233	1.27764	2.00875	2.58342	0.745509	2.33773	2.46614	1.86018	1.12257	3.57708	2.2958	0.932846	1.62578	1.46278	0.942877
ENST00000221515.6	RETN-201	ENSG00000104918.8	RETN	2.50664	1.46169	6.69637	3.38993	2.05056	7.69604	0.911329	0.824839	8.28495	3.13553	0.182688	6.7985	2.71296	0.717972	7.20136	5.39544	1.5147	9.17034
ENST00000221538.8	RSPH6A-201	ENSG00000104941.8	RSPH6A	0	0	0	0	0	0	0	0	0	0	0	0	0	0	0	0	0	0
ENST00000221543.10	TBC1D17-201	ENSG00000104946.14	TBC1D17	24.4915	24.487	24.406	20.23	22.5201	19.6187	22.9035	15.1827	16.4127	16.1323	17.6272	16.7613	19.759	17.6142	11.046	13.8452	16.1728	10.8958
ENST00000221554.13	YJU2B-201	ENSG00000104957.14	YJU2B	12.4633	11.5018	10.0748	10.6098	9.61848	11.7136	12.0532	10.0515	8.90883	9.55152	9.51853	11.7252	12.5099	11.1299	8.22803	12.3835	11.715	9.51373
ENST00000221561.12	TLE5-201	ENSG00000104964.15	TLE5	15.898	19.8729	2.24728	21.3182	19.8103	2.80697	25.5193	20.9575	1.38795	31.0038	24.0059	3.49944	34.1294	28.9397	2.13022	37.9194	39.8675	1.23517
ENST00000221566.7|ENST00000677562.1|ENST00000677754.1|ENST00000678109.1|ENST00000678595.1	SGTA[N=5]	ENSG00000104969.11	SGTA	38.2037	34.7446	33.196	33.3578	36.6626	30.6318	39.5462	33.4333	29.3834	35.6875	36.0783	30.9791	41.8354	38.4786	27.6735	35.5025	39.1774	30.2989
ENST00000221567.6	ENST00000221567	ENSG00000290933.1	ENSG00000290933	0	0	0	0	0.326665	0	0	0.2908	0	0	0	0	0	0	0	0	0	0
ENST00000221573.11	SNAPC2-201	ENSG00000104976.13	SNAPC2	6.42721	5.31784	5.6977	6.88864	5.59938	6.03652	8.09188	5.77427	5.63065	4.61953	6.12036	5.00133	6.14312	5.67324	4.70345	5.05284	5.14758	4.31462
ENST00000221576.4	C19orf53-201	ENSG00000104979.9	C19orf53	3.58778	5.41593	8.4827	6.68614	1.49207	5.47877	2.12684	3.89729	4.02465	3.30061	5.00283	9.63155	7.33399	1.87305	2.64898	3.31995	1.04173	3.1393
ENST00000221665.5	FIZ1-201	ENSG00000179943.8	FIZ1	7.93382	6.95464	6.99155	6.17594	6.49584	6.02236	7.15088	5.8174	5.09723	6.37827	6.08884	5.85418	7	6.00519	3.75176	5.21808	6.73162	4.4324
ENST00000221671.8|ENST00000593380.1	C19orf44[201/202]	ENSG00000105072.9	C19orf44	1.34613	1.36858	1.69989	0.986957	1.27649	1.06815	1.67047	1.00615	1.1092	0.828963	0.864686	0.989231	1.54881	0.898305	0.814203	0.575268	0.777476	0.786522
ENST00000221700.11	CYP4F2-202	ENSG00000186115.13	CYP4F2	0	0	0.016425	0	0	0.012682	0.017304	0	0	0.013933	0	0	0	0	0	0	0	0
ENST00000221730.8	EPHX3-201	ENSG00000105131.8	EPHX3	0	0	0	0	0	0	0	0	0	0	0.198676	0	0	0	0	0	0	0
ENST00000221735.12|ENST00000347466.10	ZNF419[201/202]	ENSG00000105136.22	ZNF419	0.635303	0.68018	0.883164	0.396862	0.726264	0.56839	0.757484	0.744241	0.840011	0.424275	0.550076	0.686772	0.632504	0.659809	0.787413	0.429045	0.582089	0.685958
ENST00000221742.7	SLC1A6-201	ENSG00000105143.13	SLC1A6	0	0	0	0	0	0	0	0	0.046446	0	0	0.024346	0	0	0	0	0	0
ENST00000221770.7	POP4-201	ENSG00000105171.10	POP4	0.181857	0.165144	0	0.329656	0.141728	0.070438	0.02774	0.125153	0	0.022276	0.406604	0.160928	0.631634	0.159109	0.148896	0.068267	0.056698	0.024378
ENST00000221784.8	PDCD5-201	ENSG00000105185.12	PDCD5	0.303848	0.917763	0.172683	1.28439	0.96189	0.135238	0.801981	0.609469	0	0.298184	1.23243	0.840352	0.730352	0.610446	0.340214	0.671397	0.285484	0.180795
ENST00000221797.5	LGALS13-201	ENSG00000105198.12	LGALS13	0	0	0	0	0	0	0	0	0	0	0	0	0	0	0	0	0	0
ENST00000221801.8|ENST00000601274.5	FBL[201/211]	ENSG00000105202.9	FBL	261.965	314.888	293.828	185.338	221.326	212.288	162.113	198.27	181.503	140.951	176.117	166.955	137.04	178.13	161.952	137.447	150.781	142.212
ENST00000221804.5	CLC-201	ENSG00000105205.7	CLC	130.753	73.1325	141.707	144.079	64.3493	146.57	111.943	74.193	158.045	121.929	59.3789	137.695	97.3132	60.7049	171.805	115.962	49.2111	161.206
ENST00000221847.6	EBI3-201	ENSG00000105246.6	EBI3	3.87955	3.69432	3.28966	4.93402	4.81397	2.665	5.4706	8.70548	2.75367	7.40665	8.63132	3.75364	6.99999	9.53718	4.74671	12.0145	17.3974	7.92069
ENST00000221855.8	TBCB-201	ENSG00000105254.12	TBCB	89.258	90.9907	81.6865	101.698	99.6016	89.9509	96.2095	102.553	90.5886	106.81	104.082	100.087	99.6413	102.442	99.3901	100.975	99.4463	93.515
ENST00000221856.11	FSD1-201	ENSG00000105255.11	FSD1	0.295944	1.11268	1.03548	0.286017	1.05862	0.652442	0.046765	1.21937	0.529917	0.129099	0.944118	0.539399	0.422295	1.12715	0.559029	0.401355	1.05791	0.503603
ENST00000221859.9	POLR2I-201	ENSG00000105258.9	POLR2I	57.9184	60.1647	46.7999	49.22	51.7562	45.7473	52.3058	47.724	47.645	50.9163	49.8063	51.4098	50.2348	50.4215	49.7513	53.8406	49.7992	44.2509
ENST00000221891.9	APLP1-201	ENSG00000105290.14	APLP1	0.014565	0	0.016353	0.013775	0	0.012626	0	0.012828	0	0	0.032555	0	0.030651	0.016285	0	0	0.015652	0
ENST00000221905.1	ARHGAP33-202	ENSG00000004777.19	ARHGAP33	0	0	0	0	0	0	0	0	0	0	0	0	0	0	0	0	0	0
ENST00000221922.11	CCDC9-201	ENSG00000105321.14	CCDC9	12.8134	11.7303	11.9536	14.5037	14.4456	13.3699	21.0339	11.9977	15.1698	18.5591	15.841	14.3731	19.8565	16.836	13.0656	21.3823	19.5395	15.0133
ENST00000221930.6	TGFB1-201	ENSG00000105329.11	TGFB1	221.986	218.939	168.205	204.746	207.47	160.358	220.046	183.099	140.524	209.05	171.473	138.738	228.075	161.28	113.308	189.668	143.149	120.775
ENST00000221943.14|ENST00000417807.7	DMAC2[201/203]	ENSG00000105341.19	DMAC2	18.3515	18.2091	17.5653	23.468	19.9078	17.2913	23.3396	23.2506	16.8937	21.4707	23.2922	17.0235	23.0664	22.0558	14.6871	23.0209	21.2792	15.7003
ENST00000221954.7	CEACAM4-201	ENSG00000105352.11	CEACAM4	1.63181	1.11199	2.43898	3.1167	1.81127	3.65488	3.91523	2.01943	3.69439	3.40669	1.29471	2.87992	3.37354	1.73136	2.36455	2.28933	1.49879	2.30112
ENST00000221957.9	PLIN3-201	ENSG00000105355.9	PLIN3	45.7472	45.0996	40.7827	56.3284	46.2663	42.9068	53.9891	41.9526	36.4499	57.6154	46.159	40.7335	58.4786	45.2435	38.0969	57.0086	44.626	39.4345
ENST00000221972.8	CD79A-201	ENSG00000105369.10	CD79A	147.323	130.926	118.491	160.429	172.614	129.015	162.315	172.944	118.838	159.338	177.258	121.358	156.57	171.094	98.1107	150.004	161.365	90.8208
ENST00000221973.7	LIM2-201	ENSG00000105370.8	LIM2	0.607807	0.683318	0.513157	0.856791	1.54029	0.348911	0.850514	1.01758	0.456417	0.809435	1.74107	0.516663	0.672663	0.666009	0.295827	0.611642	0.579611	0.22424
ENST00000221978.10	NKG7-201	ENSG00000105374.10	NKG7	818.991	507.639	390.306	802.291	465.92	408.332	770.108	466.087	376.388	810.898	424.342	406.945	658.37	420.767	318.356	652.474	338.494	294.992
ENST00000221980.5	ICAM5-201	ENSG00000105376.5	ICAM5	0	0.130506	0	0	0	0	0	0	0	0.052476	0	0	0	0	0	0	0	0.130179
ENST00000221992.11	CEACAM5-201	ENSG00000105388.17	CEACAM5	0	0	0	0	0	0	0	0	0	0	0	0	0	0	0	0	0	0
ENST00000221996.12	CRX-201	ENSG00000105392.17	CRX	0	0	0	0	0	0	0	0	0	0	0	0	0	0	0	0	0	0
ENST00000222002.4	SULT2A1-201	ENSG00000105398.4	SULT2A1	0	0	0	0	0	0	0	0	0	0	0	0	0	0	0	0	0	0
ENST00000222005.7	CDC37-201	ENSG00000105401.10	CDC37	131.62	117.515	133.981	129.598	118.519	127.557	136.455	102.005	112.833	112.569	107.617	114.893	127.934	109.652	97.3024	109.015	114.598	98.2415
ENST00000222008.11	RABAC1-201	ENSG00000105404.11	RABAC1	201.557	187.75	181.667	216.463	193.211	187.085	200.576	199.5	177.473	229.934	186.786	187.752	213.881	195.384	189.723	237.417	201.849	196.94
ENST00000222032.10	CNFN-201	ENSG00000105427.10	CNFN	0.136621	1.35288	0.501044	0.130798	0.811925	0.516384	0.505546	0	0	0.395792	0	0.522273	0.295296	0	0	0.44438	0.621919	0.338082
ENST00000222033.6	ZNRF4-201	ENSG00000105428.6	ZNRF4	0	0	0	0	0	0	0	0	0	0	0	0	0	0	0	0	0	0
ENST00000222115.5|ENST00000601714.5	HAS1[201/205]	ENSG00000105509.11	HAS1	0	0	0.019014	0	0	0	0	0	0	0.016105	0	0	0	0	0	0	0	0
ENST00000222120.8	RAB3D-201	ENSG00000105514.8	RAB3D	15.4878	12.0224	11.0477	13.8266	9.14709	9.5994	13.393	6.30051	7.27517	8.73812	4.6722	7.26608	10.3688	4.61129	4.32476	4.32911	2.61111	2.78576
ENST00000222122.10|ENST00000599385.5|ENST00000601104.1	DBP[201/204/205]	ENSG00000105516.11	DBP	38.7502	44.1181	45.3926	28.4187	33.1651	25.9424	30.4743	27.0363	26.9584	24.0925	17.5385	28.8384	24.3413	22.4436	16.2902	14.2077	14.444	14.1832
ENST00000222139.11	EPOR-201	ENSG00000187266.14	EPOR	1.77836	1.38135	1.73142	1.64774	1.04043	1.23323	1.40233	0.971387	1.19954	1.31168	1.26121	1.16196	1.15054	1.31233	0.542315	0.727738	0.865865	0.470331
ENST00000222145.9	RASIP1-201	ENSG00000105538.10	RASIP1	0	0.033314	0.011609	0	0.04495	0	0	0.087483	0.018477	0	0.115507	0	0	0.077805	0	0	0.189108	0
ENST00000222157.5	FGF21-201	ENSG00000105550.10	FGF21	0	0	0	0	0	0	0	0	0	0	0	0	0	0	0	0	0	0
ENST00000222190.9	WDR83OS-201	ENSG00000105583.11	WDR83OS	0.571258	0.632708	0.505249	0.554421	1.10726	0.776078	0.153496	0.373749	0	1.67555	0.327306	0.516647	0.307326	0.842045	0.247459	0.837352	0.309476	0.643255
ENST00000222212.6	CACNG7-201	ENSG00000105605.8	CACNG7	0	0	0	0	0	0	0	0	0	0	0	0	0	0	0	0	0	0
ENST00000222214.10|ENST00000714073.1	GCDH[201/223]	ENSG00000105607.14	GCDH	21.9125	18.3144	20.0472	21.819	18.5841	19.6599	21.9339	20.8576	18.5391	18.075	20.0317	17.2877	19.238	20.0139	17.6485	15.8104	16.9058	18.5316
ENST00000222219.8|ENST00000588777.1	DNASE2[201/203]	ENSG00000105612.10	DNASE2	41.275	39.6585	45.7225	46.1993	40.3863	47.5374	45.1423	31.6557	47.2434	44.234	30.7341	48.2566	47.0759	35.8583	44.5988	53.2	34.8308	52.4405
ENST00000222224.4	LENG1-201	ENSG00000105617.4	LENG1	20.3044	19.7361	20.8654	24.6101	21.8622	21.9461	28.1874	25.3078	24.6356	29.103	28.5301	25.5064	30.4854	27.0556	26.6079	28.9875	29.1219	25.9084
ENST00000222247.10	RPL18A-201	ENSG00000105640.13	RPL18A	4362.59	4636.79	5148.21	3487.74	3791.85	4158.84	3199.22	3966.82	4002.19	3044.84	3518.27	3604.21	2553.22	3356.44	3774.69	2615.46	2704.36	3283.76
ENST00000222248.4	SLC5A5-201	ENSG00000105641.4	SLC5A5	0.45474	0.440295	0.309218	0.214917	0.551803	0.266936	0.289836	0.247654	0.283383	0.164477	0.354045	0.491672	0.430077	0.516544	0.342362	0.103635	0.224169	0.2922
ENST00000222249.13	KCNN1-201	ENSG00000105642.16	KCNN1	0	0	0	0	0	0	0.021332	0	0	0.008748	0.151355	0	0	0.120763	0	0	0.555163	0.319355
ENST00000222250.5|ENST00000379656.7|ENST00000595712.6	ARRDC2[201/202/206]	ENSG00000105643.11	ARRDC2	62.2747	57.7117	64.4055	49.1927	49.0938	47.0492	63.276	39.398	49.9962	42.372	40.5783	44.0045	58.8279	41.6647	34.1915	38.3887	40.6397	36.0129
ENST00000222254.13|ENST00000617130.6	PIK3R2[201/207]	ENSG00000105647.20	PIK3R2	15.4219	13.8681	14.2211	10.8537	11.4841	10.0169	11.1964	8.23914	8.7513	8.15409	7.05274	8.26048	9.4898	7.32219	5.64477	4.95479	5.50545	4.91361
ENST00000222256.9	RAB3A-201	ENSG00000105649.10	RAB3A	2.51222	2.40977	2.70038	1.85003	1.91031	1.6634	2.01935	2.08936	1.44248	1.42758	1.48877	1.54144	1.47223	1.42983	0.948331	0.722606	0.767763	0.665632
ENST00000222266.2	PSENEN-201	ENSG00000205155.8	PSENEN	32.5102	28.9552	20.6794	19.4186	22.0126	21.7635	18.9733	23.0666	15.8216	23.6617	19.7144	9.6977	12.6623	15.5176	9.87953	19.1615	16.6413	11.2227
ENST00000222271.7	COMP-201	ENSG00000105664.11	COMP	0	0	0.015717	0	0	0	0	0	0	0	0	0	0	0	0	0	0	0
ENST00000222275.3	UPK1A-201	ENSG00000105668.8	UPK1A	0	0.034106	0.07182	0.029909	0	0.055445	0	0	0	0.060243	0	0	0.066697	0.035737	0.031271	0	0	0
ENST00000222284.10	TMEM147-201	ENSG00000105677.12	TMEM147	68.9102	71.1538	67.0596	80.568	74.468	71.3153	69.3216	70.2372	58.871	64.2884	62.103	62.1825	62.1336	61.0616	61.2574	56.5017	50.2393	52.2371
ENST00000222286.9	GAPDHS-201	ENSG00000105679.9	GAPDHS	0	0	0	0	0	0	0	0	0	0	0	0	0	0	0	0	0	0
ENST00000222304.5	HAMP-201	ENSG00000105697.9	HAMP	0.820256	2.72029	0.675112	0.525721	0.546612	1.0461	0.68042	1.78612	0.673049	0.185782	0.683304	0	1.19378	0.334834	0	0	0	0
ENST00000222305.8	USF2-201	ENSG00000105698.16	USF2	120.826	98.628	100.908	95.9723	87.0951	83.2685	97.6766	77.3373	77.5062	79.8553	68.6827	69.1189	87.3506	68.4958	54.5997	53.9083	63.1689	50.9596
ENST00000222307.9|ENST00000597438.5|ENST00000599319.5	KXD1[201/208/211]	ENSG00000105700.11	KXD1	63.2028	50.4866	70.2647	67.535	61.9324	53.1412	69.8487	50.6196	52.1369	60.5125	55.9706	53.1727	59.1369	51.7756	47.495	52.5177	58.6175	46.2006
ENST00000222308.8|ENST00000596558.6	FKBP8[201/206]	ENSG00000105701.16	FKBP8	84.7411	79.2596	76.7761	82.7746	74.0911	66.0281	79.8761	62.3463	64.0598	73.678	68.4334	67.898	80.6499	62.745	57.1928	66.8397	61.1767	53.8455
ENST00000222329.9|ENST00000440177.6	ERF[201/202]	ENSG00000105722.11	ERF	21.6695	20.4631	19.8862	20.746	18.5516	16.454	23.0472	16.3163	16.2912	23.7078	18.7661	17.1109	21.5402	17.3782	12.1711	18.0969	15.3372	13.0885
ENST00000222330.8|ENST00000453535.1	GSK3A[201/203]	ENSG00000105723.13	GSK3A	40.6619	37.6325	37.8758	36.3031	36.6268	31.1466	42.5612	32.1361	29.4799	35.2343	34.7534	30.5438	42.3778	34.627	23.7755	31.5206	33.8012	26.6225
ENST00000222345.11	SIPA1L3-201	ENSG00000105738.11	SIPA1L3	14.0026	11.7391	11.213	9.93223	11.0077	8.48985	13.3661	8.0594	8.58704	9.66368	9.16472	8.13221	13.2189	8.85031	6.1728	8.16153	8.97105	5.82762
ENST00000222374.3	CADM4-201	ENSG00000105767.3	CADM4	0.735024	0.825987	0.484766	1.52616	0.985987	1.10898	1.43731	1.01367	1.15836	1.03472	1.28698	0.99684	1.37874	1.1085	0.994616	0.948999	1.01357	0.983521
ENST00000222381.8	PON1-201	ENSG00000005421.9	PON1	0	0.015511	0	0	0.01348	0	0	0	0	0	0	0	0.03031	0	0.013987	0	0.046432	0
ENST00000222382.5	CYP3A43-201	ENSG00000021461.18	CYP3A43	0	0	0	0	0	0	0	0	0	0	0	0	0	0	0	0	0	0
ENST00000222388.6	ABCF2-H2BK1-201	ENSG00000285292.1	ABCF2-H2BK1	18.4011	16.6846	15.3016	18.3688	17.9079	17.0353	18.6544	15.0921	17.3285	17.375	15.4657	16.1916	17.3841	19.029	15.4816	14.6431	17.6199	15.1198
ENST00000222390.11	HGF-201	ENSG00000019991.18	HGF	1.47453	0.72462	0.746339	1.19454	0.605552	1.02306	1.61053	0.403232	0.992688	1.01607	0.424287	0.94766	1.47837	0.556126	0.40117	0.912472	0.367291	0.747231
ENST00000222399.11	LAMB1-201	ENSG00000091136.15	LAMB1	0	0	0	0	0	0	0	0	0	0	0.006215	0	0	0	0	0.013686	0	0
ENST00000222402.8	UBE2D4-201	ENSG00000078967.13	UBE2D4	4.51291	4.73434	4.36051	5.04076	4.55729	4.09332	4.07736	4.30333	3.47788	3.824	3.5887	3.57087	3.32641	3.72926	2.80289	2.76023	2.68549	2.32808
ENST00000222462.3	WNT16-201	ENSG00000002745.13	WNT16	0.303375	0.363399	0.107645	0.678405	0.379065	0.202001	0.648814	0.3031	0.329325	0.601412	0.404985	0.41664	0.674342	0.539319	0.248418	0.698503	0.656418	0.249086
ENST00000222481.9	CPA2-201	ENSG00000158516.12	CPA2	0	0	0	0	0	0	0	0	0	0	0	0	0	0	0	0	0.031988	0.064913
ENST00000222482.10	CPA4-201	ENSG00000128510.12	CPA4	0	0	0	0	0	0	0	0	0	0	0	0	0	0	0	0	0	0
ENST00000222511.11	GTPBP10-201	ENSG00000105793.16	GTPBP10	4.76207	4.85363	3.73908	4.93564	5.18952	3.97863	4.95196	5.13883	4.38885	5.77684	5.70371	4.22178	5.28473	4.96588	3.8996	4.82915	5.47368	4.01016
ENST00000222543.11	TFPI2-201	ENSG00000105825.14	TFPI2	0.474673	0.920353	0.231154	0.194561	1.70411	0.123556	0.374472	2.10547	0.205457	0.195926	1.7525	0.14359	0.166531	1.49064	0.292411	0.321903	0.884732	0.051261
ENST00000222547.8	BET1-201	ENSG00000105829.13	BET1	16.7422	21.5561	18.6746	19.9436	23.3835	22.6423	18.2732	23.4884	23.3141	21.0089	24.9152	24.5285	17.0384	22.4477	27.3485	20.0458	22.0954	24.9895
ENST00000222553.8|ENST00000354289.9|ENST00000424768.2|ENST00000440465.1|ENST00000679643.1|ENST00000679873.1|ENST00000679951.1|ENST00000680129.1|ENST00000680786.1|ENST00000681255.1|ENST00000681550.1|ENST00000681653.1|ENST00000681878.1|ENST00000681936.1	NAMPTP1[201]|NAMPT[N=13]	ENSG00000105835.13|ENSG00000229644.6	NAMPT|NAMPTP1	47.1818	45.9369	39.3322	105.82	89.6324	82.7455	116.304	107.582	101.053	150.806	135.175	115.916	148.143	133.223	128.26	165.983	175.916	164.643
ENST00000222567.6	POLR1F-201	ENSG00000105849.6	POLR1F	9.42657	10.188	9.73024	8.74646	10.6003	11.2559	8.58446	10.4967	10.4916	8.54962	10.7613	10.5536	8.40602	10.1326	11.1664	8.19215	10.2178	10.3016
ENST00000222572.8|ENST00000633192.1	PON2[201/217]	ENSG00000105854.13	PON2	3.04724	4.12698	4.7559	3.75985	4.21186	4.03085	3.13667	2.59163	4.17621	2.08893	2.77859	2.96043	1.99813	3.78892	3.80194	1.8346	2.46507	2.79949
ENST00000222573.5	ITGB8-201	ENSG00000105855.10	ITGB8	0.262374	0.100172	0.180554	0.231553	0.17674	0.136516	0.349673	0.223794	0.140121	0.246297	0.225437	0.16233	0.17753	0.199106	0.145682	0.09555	0.140187	0.099132
ENST00000222574.9|ENST00000468410.5	HBP1[201/208]	ENSG00000105856.14	HBP1	58.2547	61.1981	53.5768	64.3848	65.6423	63.8932	63.8645	68.8523	72.1809	75.4199	70.5909	74.548	68.7629	72.9614	84.0124	79.3114	76.1607	89.5077
ENST00000222584.8|ENST00000649633.1	SP4[201/205]	ENSG00000105866.15	SP4	11.9136	11.5828	9.86747	10.5446	11.1604	9.91031	12.1094	9.51366	10.3423	11.7744	11.2282	10.1785	13.3698	10.6937	7.71784	10.683	12.5854	9.48664
ENST00000222597.7	CBLL1-201	ENSG00000105879.13	CBLL1	10.2903	11.5994	10.5664	9.97065	9.53123	9.1363	11.2391	9.75281	8.49505	9.70664	9.6259	7.32251	11.4581	11.6668	5.81862	11.2266	8.61714	8.91088
ENST00000222644.10|ENST00000396475.6	PALS2[201/202]	ENSG00000105926.16	PALS2	2.04868	2.30388	2.36497	1.59793	1.64097	2.04078	2.22204	1.86252	1.96833	1.77639	1.97226	1.68269	1.7149	1.3975	1.68068	1.42595	1.7172	1.65528
ENST00000222673.6|ENST00000444676.5|ENST00000447398.6	OGDH[201/205/206]	ENSG00000105953.16	OGDH	53.5807	43.9735	46.1847	59.8165	50.2149	43.8043	65.5579	45.8109	39.2403	62.4283	52.5475	41.91	70.3182	56.1504	35.4012	66.1355	60.7174	41.3788
ENST00000222674.2	NPVF-201	ENSG00000105954.2	NPVF	0	0	0	0	0	0	0	0	0	0	0	0	0	0	0	0	0	0
ENST00000222690.10	H2AZ2-201	ENSG00000105968.19	H2AZ2	21.9134	23.1498	19.7757	15.8453	18.2708	15.9223	17.1053	13.358	15.2548	11.1024	13.5221	12.2075	13.3681	11.8445	10.4342	8.40812	10.5031	8.95078
ENST00000222693.5	CAV2-201	ENSG00000105971.15	CAV2	0.084221	0.036622	0.063513	0.06434	0.021198	0.088269	0.200981	0.099737	0.219876	0.108167	0.063199	0.144517	0.028766	0.037955	0.109758	0.138467	0.109518	0.146167
ENST00000222718.7	HOXA2-201	ENSG00000105996.7	HOXA2	0	0.023563	0	0	0	0	0	0	0.023796	0	0.073728	0	0	0	0	0	0	0
ENST00000222725.10|ENST00000402045.5	LFNG[201/204]	ENSG00000106003.14	LFNG	63.5643	65.4445	57.3192	54.0642	54.99	44.292	60.6856	42.6693	37.7397	42.9305	40.5354	33.3218	55.5786	40.0908	25.2135	37.2707	39.2884	22.4639
ENST00000222726.4	HOXA5-201	ENSG00000106004.5	HOXA5	0.066327	0.119218	0.074898	0.041852	0.103854	0.366228	0.078679	0.078172	0.096338	0.021074	0.024873	0.07575	0	0.120471	0.108306	0.035979	0.095401	0.186401
ENST00000222728.3	HOXA6-201	ENSG00000106006.6	HOXA6	0	0.048263	0.153617	0	0	0.039528	0.106643	0.159295	0	0	0.051144	0.104312	0	0.050933	0.179288	0	0.145884	0.149739
ENST00000222747.8	TSPAN12-201	ENSG00000106025.9	TSPAN12	0	0.028388	0.014786	0.012467	0	0	0	0	0	0.025108	0	0	0	0.014725	0	0.010729	0.014158	0
ENST00000222761.7	EVX1-201	ENSG00000106038.13	EVX1	0	0	0	0	0	0	0	0	0	0	0	0	0	0	0	0	0	0
ENST00000222792.11	CHN2-201	ENSG00000106069.26	CHN2	6.02482	4.35133	5.51939	7.18547	3.6382	5.18748	6.03068	3.3921	5.50796	5.13213	3.23325	4.51276	5.31559	3.32818	3.92604	3.96713	2.81523	4.31787
ENST00000222800.8|ENST00000437775.7	ABHD11[201/205]	ENSG00000106077.19	ABHD11	3.65279	5.15121	4.70518	4.11473	6.50661	4.96833	4.30131	5.09492	4.7516	3.47061	5.17892	5.57809	4.61914	3.82904	4.34787	4.40354	5.1729	4.53508
ENST00000222803.10	FKBP14-201	ENSG00000106080.11	FKBP14	0.915164	1.06792	0.935947	0.589265	0.884646	0.697694	0.833305	0.491952	0.741821	0.574778	0.583304	0.616143	0.616651	0.376413	0.473902	0.377774	0.473391	0.399868
ENST00000222812.8	STX1A-201	ENSG00000106089.12	STX1A	0	0	0.498266	0	0.297375	0.301777	0.45698	0.184961	0	0.218099	0.62527	0	0.477047	0.385945	0	0	0	0.188087
ENST00000222823.9	NOD1-201	ENSG00000106100.11	NOD1	6.09303	5.84464	4.68217	6.94915	5.80499	5.08698	10.0657	5.7165	6.13798	9.14889	8.68484	7.37859	11.9848	8.92696	5.59711	11.2372	13.1172	8.36285
ENST00000222902.7	CCL24-201	ENSG00000106178.7	CCL24	55.4304	49.2434	13.0757	12.5557	18.2338	17.7963	4.98817	13.058	2.90611	2.42348	2.48662	1.33692	2.14306	4.73912	0.880513	1.14553	0.849243	0.32624
ENST00000222969.10	BUD31-201	ENSG00000106245.11	BUD31	34.8847	35.4283	32.3834	40.6552	36.2086	39.1764	39.3407	48.5389	42.3206	51.8442	45.1036	35.3932	42.5651	43.8186	48.0926	48.7246	38.4648	43.8382
ENST00000222982.8	CYP3A5-201	ENSG00000106258.16	CYP3A5	0	0	0	0	0	0	0	0	0	0	0	0	0	0	0	0	0	0
ENST00000222990.8	SNX8-201	ENSG00000106266.11	SNX8	11.8351	10.2086	9.36149	10.702	10.4103	8.17177	13.4731	9.03583	7.58489	11.3205	10.5877	8.17467	14.0053	10.2502	7.0263	10.6849	10.1067	6.5281
ENST00000223023.5	WASL-201	ENSG00000106299.8	WASL	4.87613	4.65615	4.31442	4.83168	4.2169	4.16566	5.92585	3.37184	4.08155	4.92159	4.07792	3.9702	6.17749	4.17448	3.03909	5.04539	4.55652	3.36349
ENST00000223026.9	HYAL4-201	ENSG00000106302.10	HYAL4	0.071434	0	0	0.054046	0	0	0.152067	0	0	0.136062	0	0	0.120251	0	0	0.197656	0	0
ENST00000223029.8	AIMP2-201	ENSG00000106305.10	AIMP2	20.3405	21.1784	23.6969	28.4337	25.3389	28.6878	24.0602	27.5998	26.415	25.6321	24.9659	26.8441	30.5346	26.1517	31.0214	27.3051	25.3878	29.24
ENST00000223051.8	TFR2-201	ENSG00000106327.13	TFR2	0	0.127723	0.476783	0	0	0	0.054255	0	0	0	0	0.095723	0	0.370341	0	0.098592	0	0.099636
ENST00000223054.8	MOSPD3-201	ENSG00000106330.12	MOSPD3	11.958	9.79799	7.8134	6.61266	6.66369	5.52787	8.2763	5.5822	6.48393	6.70268	4.39541	5.95611	5.73085	4.36142	3.64747	3.96152	3.38423	3.37502
ENST00000223061.6	PCOLCE-201	ENSG00000106333.13	PCOLCE	0.047336	0.754989	0.111283	0.173498	0.170013	0.051422	0.178861	0.176692	0.051114	0.261532	0	0.117499	0.122305	0.251966	0.029705	0.193699	0.136507	0.183366
ENST00000223073.6	RBM28-201	ENSG00000106344.8	RBM28	2.53755	2.23621	2.67019	1.92669	2.29137	2.2925	2.59744	1.55694	2.06756	1.66853	1.93127	1.93919	2.40296	1.9555	1.35981	1.38309	2.30365	1.61081
ENST00000223076.2	IRS3P-201	ENSG00000184414.2	IRS3P	0	0	0.099794	0	0	0	0.051982	0	0.096895	0	0	0	0.046039	0	0	0	0	0
ENST00000223084.7	LSM5-201	ENSG00000106355.10	LSM5	0.445184	0.219289	0.309599	0.41629	0.334761	0.408292	0.230073	0.343652	0.406833	0.148319	0.2217	0.129684	0.210487	0.355866	0.111528	0.193981	0.165228	0.290924
ENST00000223095.5	SERPINE1-201	ENSG00000106366.9	SERPINE1	0.568658	0.555276	0.070719	0.169242	0.295098	0.209311	0.087054	0.24067	0.045327	0.070175	0.140728	0.011879	0.02214	0.070438	0.050906	0.034284	0.045174	0.011298
ENST00000223114.9	MOGAT3-201	ENSG00000106384.12	MOGAT3	0	0	0	0	0	0	0	0	0	0	0	0	0	0	0	0	0	0.017659
ENST00000223122.4|ENST00000402468.3	C1GALT1[201/202]	ENSG00000106392.11	C1GALT1	8.40672	10.7199	7.82394	19.9496	20.2028	18.8628	24.4314	21.8479	17.5384	26.1946	29.4644	20.0643	29.7694	27.9768	23.8172	37.7188	38.4163	33.1454
ENST00000223127.8	PLOD3-201	ENSG00000106397.12	PLOD3	23.3719	23.0074	19.3244	20.8752	22.3016	18.484	22.5365	17.2112	16.1247	17.6007	17.1867	16.2411	22.6759	16.8085	13.0048	17.1208	20.2836	14.907
ENST00000223129.8	RPA3-201	ENSG00000106399.11	RPA3	2.60075	1.95607	2.98048	3.04071	2.38972	3.56123	2.16915	3.89284	3.80966	3.18938	2.75103	4.09791	3.08743	3.36959	4.64768	2.60233	3.41924	3.44404
ENST00000223136.5	FIS1-201	ENSG00000214253.9	FIS1	99.7994	112.511	115.062	99.8253	105.277	108.306	92.9771	107.865	115.769	87.9689	98.6068	107.035	79.6767	98.4395	119.319	80.4695	86.9292	100.121
ENST00000223145.10	GLCCI1-201	ENSG00000106415.13	GLCCI1	12.0042	13.1625	10.0751	8.64229	10.754	7.27859	10.0994	8.03253	6.85917	7.45421	9.74576	6.44212	9.38519	8.1552	4.80481	7.20422	9.30208	5.47688
ENST00000223167.5	MYL10-201	ENSG00000106436.8	MYL10	0	0	0	0	0	0	0	0	0	0	0	0	0	0	0	0	0	0
ENST00000223190.8	NRF1-201	ENSG00000106459.15	NRF1	6.8351	8.84371	8.45967	10.2107	8.49475	5.74033	8.30167	8.09185	8.11407	8.03972	7.20722	8.74157	8.63273	9.13565	5.07111	8.60596	8.51709	5.06681
ENST00000223208.10|ENST00000674630.1|ENST00000675328.1|ENST00000676243.1	CEP41[201/219/222/235]	ENSG00000106477.20	CEP41	2.34745	2.87265	2.05575	2.65721	3.04335	2.79702	2.98602	2.61947	2.81578	2.07894	2.35225	2.56366	1.97256	1.35604	2.31719	2.22336	1.91754	1.54715
ENST00000223210.5	ZNF862-201	ENSG00000106479.11	ZNF862	6.49713	6.52824	9.70879	4.81938	5.38264	6.18932	6.51035	3.93225	6.78418	3.97742	4.48932	5.49569	6.10661	4.31696	3.89748	3.17938	4.50426	4.38891
ENST00000223215.10	MEST-201	ENSG00000106484.16	MEST	0.045295	0.182607	0.178395	0	0	0.102466	0	0.35857	0.040291	0	0.04939	0.209689	0	0.323068	0	0	0.044558	0.099456
ENST00000223271.8	RARRES2-201	ENSG00000106538.10	RARRES2	0.969665	1.66932	0.463909	1.43531	1.18071	1.55892	0.343372	0.735796	1.70035	0.546291	0.771606	0.297262	0.173816	0.668636	0.940093	0	0.452103	0.573046
ENST00000223273.7	YAE1-201	ENSG00000241127.9	YAE1	9.22558	9.67057	10.4357	10.6445	11.387	10.5318	11.0478	12.6852	13.3349	7.47749	12.3496	11.1482	10.3088	10.5069	12.6741	8.57788	9.10507	11.2812
ENST00000223293.10	GIMAP2-201	ENSG00000106560.11	GIMAP2	151.566	168.471	162.826	216.065	243.343	255.673	203.783	281.488	281.35	273.419	282.405	329.704	249.8	290.482	388.308	325.657	303.157	412.552
ENST00000223321.9	PSMA2-201	ENSG00000106588.12	PSMA2	91.1905	93.5474	85.2129	111.043	114.21	112.138	104.386	130.719	125.806	123.518	145.142	131.285	113.848	146.037	172.499	161.32	186.327	193.915
ENST00000223324.3	MRPL32-201	ENSG00000106591.4	MRPL32	49.1235	41.6848	43.6961	58.5386	57.6427	60.5702	53.8496	61.3639	66.0329	58.4391	63.6107	65.824	58.6976	61.4872	73.1907	71.2503	67.6182	86.9875
ENST00000223336.11	COA1-201	ENSG00000106603.20	COA1	18.5875	24.0111	16.1938	21.6947	20.6675	21.9338	17.0569	21.963	21.1071	17.6775	18.8079	21.8851	16.7737	17.7017	20.3167	17.8015	15.3495	19.5222
ENST00000223357.8	AEBP1-201	ENSG00000106624.11	AEBP1	2.30128	3.31117	4.72551	1.94466	3.52505	3.75726	2.82544	2.77385	3.53107	1.69257	2.94706	2.8285	2.30839	2.66121	2.12953	1.8345	2.56558	2.44
ENST00000223361.7|ENST00000698949.1	POLD2[201/223]	ENSG00000106628.13	POLD2	0.954596	1.52346	1.33539	0.843423	0.764352	1.36749	0.887014	1.16643	0.117762	1.28312	0.555741	0.568833	0.75555	0.432994	0.210674	0.065725	0.49471	0.078385
ENST00000223364.7	MYL7-201	ENSG00000106631.8	MYL7	0	0	0	0	0	0	0	0	0	0	0	0	0	0	0	0	0	0
ENST00000223368.7|ENST00000482231.5	BCL7B[201/210]	ENSG00000106635.8	BCL7B	43.7633	41.78	40.6665	46.987	45.1799	44.5147	45.1161	46.5505	44.3286	49.138	47.5427	45.7378	47.3383	48.8284	44.2677	51.7498	49.969	44.4238
ENST00000223369.3|ENST00000478411.2|ENST00000677851.1|ENST00000679020.1|ENST00000679310.1	YKT6[N=5]	ENSG00000106636.9	YKT6	33.944	32.5045	30.8569	35.175	38.5775	32.395	38.7412	32.6076	31.4881	35.2841	35.0005	31.055	42.3373	36.4271	28.2788	37.2134	40.5918	29.0256
ENST00000223398.11|ENST00000361545.9	CLIP2[201/202]	ENSG00000106665.16	CLIP2	8.87841	8.57473	6.70316	7.63844	8.19767	5.92121	9.83967	6.10286	6.07394	6.41747	7.17396	6.08366	9.87166	7.33579	4.50572	5.69762	5.85803	4.67886
ENST00000223423.8|ENST00000362012.7|ENST00000619306.5|ENST00000643576.1|ENST00000647067.1	PTGS1[N=5]	ENSG00000095303.17	PTGS1	23.7774	25.1563	16.4812	21.2555	25.232	16.3142	19.4594	17.9022	12.8688	14.4598	15.336	10.5978	16.1887	12.7188	8.81921	8.61635	7.15149	6.61171
ENST00000223428.9|ENST00000375231.5	ZNF510[201/203]	ENSG00000081386.13	ZNF510	5.20377	6.38313	5.43163	5.12509	6.13981	5.10786	5.70294	5.14162	5.37986	4.93361	5.66809	5.35102	5.60311	5.92998	4.47294	4.43923	5.98071	4.93791
ENST00000223459.11	ZNF688-201	ENSG00000229809.9	ZNF688	19.6907	18.9018	17.7427	22.6957	23.8783	22.8441	23.0355	24.6165	20.0679	24.5597	23.9853	20.4808	24.3087	26.8977	23.4358	23.9991	23.2521	20.3684
ENST00000223500.9	CHMP5-201	ENSG00000086065.14	CHMP5	29.2637	32.0104	26.1908	81.2836	86.7718	84.4225	82.6515	97.5957	98.7865	97.0557	101.831	101.256	94.6969	100.29	121.471	99.9444	99.7901	121.158
ENST00000223528.6|ENST00000357998.10|ENST00000675695.1	FKTN[201/202/222]	ENSG00000106692.15	FKTN	1.72788	1.85529	1.86977	1.66918	1.83733	1.84777	1.75845	1.66428	1.86316	1.47438	1.85329	1.66336	1.72315	1.61831	1.41035	1.298	1.52315	1.44724
ENST00000223641.5	SEC61B-201	ENSG00000106803.10	SEC61B	342.429	341.745	343.388	346.23	343.273	359.591	309.854	343.931	343.817	297.031	326.728	352.948	275.436	331.066	360.333	287.282	303.345	333.509
ENST00000223642.3	C5-201	ENSG00000106804.10	C5	0.938214	0.667727	0.764859	0.478245	0.567059	0.647461	0.763096	0.377498	0.80215	0.538465	0.458391	0.550111	0.831873	0.442592	0.523561	0.868664	1.13769	0.768783
ENST00000223791.7|ENST00000374075.9|ENST00000374088.8	AKNA[201/204/206]	ENSG00000106948.17	AKNA	121.029	111.461	114.296	87.5752	100.73	88.5194	134.776	70.072	84.6968	83.8329	83.3828	81.4429	131.289	87.635	57.1027	77.2398	103.013	62.8318
ENST00000223795.3	TNFSF8-201	ENSG00000106952.8	TNFSF8	13.4004	12.0741	10.7989	14.2489	10.4476	12.8296	13.958	7.91669	11.6338	10.494	8.07243	13.1498	12.0284	8.69864	8.99445	8.16282	7.9772	8.06754
ENST00000223862.2	RLN1-201	ENSG00000107018.8	RLN1	0.054945	0.110791	0.165205	0	0	0	0	0	0	0	0	0	0.137512	0.055138	0	0	0.112528	0
ENST00000223864.7	PLGRKT-201	ENSG00000107020.10	PLGRKT	26.7283	31.6945	21.8005	30.3047	30.8972	20.4249	28.2175	34.1221	22.3871	29.2333	30.8207	22.888	27.0227	30.6987	27.9706	27.9725	29.8655	23.8876
ENST00000223865.9	TBC1D13-201	ENSG00000107021.17	TBC1D13	0.178575	0	0	0.037723	0.21585	0	0.123338	0.193237	0.09992	0.042752	0.045053	0.036917	0	0	0	0.140862	0	0.037092
ENST00000223951.10	ELAVL2-201	ENSG00000107105.15	ELAVL2	0	0	0	0	0	0	0	0	0	0	0	0	0	0	0	0	0	0
ENST00000224073.6	EDF1-201	ENSG00000107223.13	EDF1	487.593	483.416	550.014	476.538	477.261	522.651	479.219	493.66	510.665	450.523	463.259	489.653	440.685	456.157	519.81	459.41	454.526	508.809
ENST00000224140.6	SETX-201	ENSG00000107290.14	SETX	30.9803	29.8311	26.3245	28.8785	32.336	29.0125	41.6302	25.6511	32.0959	29.2379	35.7741	32.7546	45.5676	35.1022	24.377	28.6731	50.243	32.468
ENST00000224237.9	VIM-201	ENSG00000026025.16	VIM	882.117	808.874	869.405	882.957	847.128	876.825	870.803	772.713	747.425	834.106	819.733	722.06	953.504	781.24	629.132	851.311	818.134	637.808
ENST00000224337.10|ENST00000413476.6|ENST00000696513.1	BLNK[201/203/214]	ENSG00000095585.18	BLNK	3.83	5.2909	7.14897	6.29025	9.39475	8.04309	9.97437	9.56827	10.1126	9.6098	10.3659	9.61335	10.8657	10.3286	8.00327	11.5512	11.5211	10.6864
ENST00000224356.5	CYP26A1-201	ENSG00000095596.12	CYP26A1	0	0	0	0	0	0	0	0	0.017993	0	0	0	0	0	0	0	0	0
ENST00000224652.12|ENST00000369040.9|ENST00000369043.8|ENST00000423243.7|ENST00000540606.7|ENST00000684876.1|ENST00000686811.1|ENST00000687583.1|ENST00000688057.1|ENST00000688526.1|ENST00000689057.1|ENST00000689455.1|ENST00000689571.1|ENST00000690355.1|ENST00000692278.1	ATE1[N=15]	ENSG00000107669.19	ATE1	12.2402	11.1042	11.102	11.9036	12.1779	10.5627	11.5235	11.5453	10.315	11.2368	10.7589	9.6918	11.0379	10.3478	9.27341	9.35016	10.2158	8.44925
ENST00000224721.12	CDH23-201	ENSG00000107736.22	CDH23	0.450375	0.49731	0.634505	0.571377	0.754989	0.783703	0.793942	0.526608	0.755199	0.492577	0.607361	0.636269	0.725931	0.58104	0.564773	0.545296	0.607973	0.63512
ENST00000224756.12|ENST00000372088.8	CCSER2[201/203]	ENSG00000107771.17	CCSER2	22.4564	23.1471	18.8134	17.9596	21.446	18.6025	21.9495	19.0718	17.8471	19.1463	21.7881	17.6328	25.1981	19.8893	14.3541	21.4751	26.4785	17.5388
ENST00000224784.10|ENST00000415557.2	ACTA2[201/202]	ENSG00000107796.14	ACTA2	6.63734	5.32378	4.62129	6.47716	7.52005	5.68414	8.8598	5.57383	4.37494	9.82188	8.99308	6.71908	9.32007	6.36144	4.16358	13.1229	13.3873	9.30928
ENST00000224949.9|ENST00000380989.6|ENST00000430362.2|ENST00000676519.1|ENST00000677305.1|ENST00000677922.1|ENST00000678050.1|ENST00000678370.1|ENST00000678436.1|ENST00000678441.1|ENST00000678986.1|ENST00000678987.1	PITRM1[N=12]	ENSG00000107959.17	PITRM1	25.5927	22.181	25.3293	20.4508	21.0376	22.2824	22.9796	18.241	21.2622	18.7175	18.6923	19.0527	23.361	18.1432	16.3714	16.6528	17.7575	15.6514
ENST00000224950.8|ENST00000369764.2|ENST00000466828.6|ENST00000698298.1|ENST00000698300.1|ENST00000698303.1|ENST00000698304.1	STN1[N=7]	ENSG00000107960.12	STN1	10.9489	14.3227	12.9453	9.32697	12.806	11.8087	10.5385	13.8683	12.8269	10.5799	14.1764	11.4286	9.69805	13.2997	11.9417	10.3456	14.2656	13.6988
ENST00000225171.7	DNAJC12-201	ENSG00000108176.15	DNAJC12	0.187119	0.143118	0.075411	0.177299	0.187652	0.261978	0.315524	0.441331	0.182471	0.347549	0.413718	0.344389	0.139948	0.187611	0.131419	0.080794	0.215499	0.328877
ENST00000225174.8	PPIF-201	ENSG00000108179.14	PPIF	41.8055	34.8697	35.5757	42.5581	34.8081	34.7954	35.1487	30.955	33.5168	29.7046	24.8702	29.9537	34.8038	25.6131	26.6771	30.0896	24.0953	24.7012
ENST00000225235.5	TBC1D12-201	ENSG00000108239.9	TBC1D12	2.29344	1.82689	2.47758	1.76098	1.66195	2.16081	1.79717	1.00657	1.78968	1.30548	1.303	1.71605	1.86228	1.22242	1.30625	1.06995	0.990192	1.27793
ENST00000225275.4|ENST00000578493.2	MPO[201/203]	ENSG00000005381.9	MPO	1.57784	1.1319	1.62622	1.68802	1.39231	2.12962	1.77654	0.86107	1.42361	1.16561	0.964512	1.65883	1.50287	0.933904	1.1821	0.867181	0.920321	1.18428
ENST00000225276.10	ST6GALNAC2-201	ENSG00000070731.11	ST6GALNAC2	2.49503	2.67589	2.29266	2.54659	1.72647	2.78862	2.63365	2.28993	1.93035	2.917	2.43906	1.76828	2.52648	2.40604	1.65626	2.72791	2.76858	2.44492
ENST00000225296.8|ENST00000572490.1|ENST00000574023.1	DHX33[201/203/204]	ENSG00000005100.13	DHX33	4.90208	5.20408	5.63366	4.0374	5.13688	5.42236	5.64245	3.50605	5.1379	4.13428	3.86959	4.15534	5.58197	3.70326	2.71787	3.52889	3.64068	2.92241
ENST00000225298.12	UTP18-201	ENSG00000011260.14	UTP18	42.4449	40.7246	44.9864	50.5836	50.7293	52.5567	49.5492	50.9839	57.833	49.7235	47.5189	55.5886	51.0089	49.0389	60.6863	43.0159	43.5999	53.0521
ENST00000225308.12|ENST00000590194.5	SLC25A39[201/212]	ENSG00000013306.16	SLC25A39	42.1412	40.9952	39.0311	35.0813	35.2142	31.7462	28.6901	29.1803	25.8542	27.5276	26.1784	24.4269	23.2133	25.2314	19.7407	18.1007	17.5574	19.0212
ENST00000225328.10|ENST00000345901.7|ENST00000547178.5	P2RX5[201/202/203]	ENSG00000083454.23	P2RX5	5.23747	4.762	6.56995	4.88734	4.81387	5.36824	5.60892	4.57015	5.52647	4.26072	5.67779	4.58385	5.74691	4.99563	3.32857	3.87821	5.32689	3.71019
ENST00000225371.6	EPX-201	ENSG00000121053.6	EPX	0	0	0.013953	0	0	0.043091	0	0.010952	0.026843	0	0.027771	0	0	0.013896	0.036183	0	0	0.013386
ENST00000225387.8	CRYBA1-201	ENSG00000108255.8	CRYBA1	0	0	0	0	0	0	0	0	0	0	0	0	0	0	0	0	0	0
ENST00000225388.9	NUFIP2-201	ENSG00000108256.9	NUFIP2	23.0056	19.9978	20.4689	20.5885	19.711	19.5208	25.4459	16.9406	20.562	21.4896	19.8664	19.0268	25.4826	18.296	15.7624	19.1242	22.032	18.2307
ENST00000225394.8|ENST00000394869.7	GIT1[201/203]	ENSG00000108262.16	GIT1	20.4684	18.0094	20.3148	16.6919	16.0154	17.8366	23.7492	13.5606	16.6632	16.8966	16.9758	15.5444	25.2945	16.6126	12.6794	17.0959	16.8797	13.6939
ENST00000225430.9	RPL19-201	ENSG00000108298.12	RPL19	3423.35	3729.55	4193.67	2712.16	3067.52	3422.96	2353.48	3270.99	3385.2	2344.19	2762.22	3077.41	2053.42	2706.64	3469.5	2166.93	2346.02	3056.39
ENST00000225441.11	RUNDC3A-201	ENSG00000108309.14	RUNDC3A	0	0	0	0.065214	0	0	0	0	0	0	0	0	0	0.044643	0	0.035953	0.171433	0
ENST00000225474.6	CSF3-201	ENSG00000108342.13	CSF3	0	0	0	0	0	0	0	0	0	0	0	0	0	0	0	0	0	0
ENST00000225504.8	SUPT4H1-201	ENSG00000213246.7	SUPT4H1	47.5622	48.4854	43.0652	63.1196	62.6891	58.3097	55.7841	64.3784	54.8677	68.1594	58.904	64.4572	59.7632	63.5896	64.5527	77.532	61.2632	64.2018
ENST00000225512.6	WNT3-201	ENSG00000108379.11	WNT3	0.080528	0.043325	0.056312	0.066609	0.056402	0.008696	0.047542	0	0	0.009582	0.011205	0	0.063482	0.044871	0	0	0.032378	0
ENST00000225519.5	SHPK-201	ENSG00000197417.9	SHPK	5.10705	4.72494	5.54291	4.77026	5.2563	4.50249	4.92929	3.94053	4.24525	4.13956	4.08856	4.58858	5.01337	3.88307	3.24858	3.46972	4.03235	3.428
ENST00000225525.4	TAX1BP3-201	ENSG00000213977.8	TAX1BP3	50.2082	51.1851	42.857	57.1629	50.433	47.0767	55.2111	50.1824	43.6905	61.2355	50.211	44.3191	57.7413	47.746	41.9995	60.0422	49.4386	40.9947
ENST00000225538.4	P2RX1-201	ENSG00000108405.4	P2RX1	2.05064	2.81941	1.77335	1.8018	1.81023	1.54557	1.67321	1.7422	1.17515	1.35139	1.84635	0.778868	1.46912	1.91382	0.714436	1.22002	1.33634	1.01168
ENST00000225550.4	KRT37-201	ENSG00000108417.4	KRT37	0	0	0	0	0	0	0	0	0	0	0	0	0	0	0	0	0	0
ENST00000225567.9|ENST00000573224.2|ENST00000640138.1	GOSR2[201/208/234]	ENSG00000108433.17	GOSR2	5.59275	5.15144	7.4633	9.37769	5.83374	6.02128	8.53709	5.24782	7.87183	9.06122	6.34527	7.63408	8.52814	7.8719	7.69431	10.0651	6.48697	8.96403
ENST00000225573.5|ENST00000434554.7|ENST00000582171.6|ENST00000641703.1|ENST00000641709.1|ENST00000642017.2	PNPO[N=6]	ENSG00000108439.11	PNPO	16.3523	15.6166	18.76	20.7933	15.1473	17.0372	17.861	13.5747	14.273	15.5971	11.9279	18.4214	16.9744	13.4527	15.2284	14.3083	11.5567	12.208
ENST00000225576.7	TVP23C-201	ENSG00000175106.17	TVP23C	0.613744	0.492905	0.40102	0.40911	0.306496	0.419213	0.400776	0.296904	0.542877	0.508366	0.344544	0.218703	0.363603	0.710813	0.089992	0.348226	0.601282	0.30861
ENST00000225577.9|ENST00000406116.7	RPS6KB1[201/203]	ENSG00000108443.14	RPS6KB1	11.3004	9.34567	7.7027	9.00976	8.04506	8.7443	9.85762	7.85109	9.28403	7.98665	9.20609	8.91348	9.99474	7.66084	8.2188	7.14587	8.18863	6.80889
ENST00000225587.1	ZNF29P-201	ENSG00000108452.1	ZNF29P	0	0	0	0	0	0	0	0	0	0	0	0	0	0	0	0	0	0
ENST00000225603.9	CBX1-201	ENSG00000108468.15	CBX1	41.8638	40.6128	39.9096	38.0694	38.4495	38.3675	41.8316	29.7254	33.5008	31.8054	33.1778	31.4198	37.4937	31.3554	26.4996	23.2095	28.1412	23.8511
ENST00000225609.10	PIGL-201	ENSG00000108474.17	PIGL	1.81973	1.13276	1.87966	1.872	1.7967	1.42326	1.46309	0.829246	1.61786	0.401101	1.27355	0.843	1.16901	1.33158	1.82143	0.566187	0.751488	1.21059
ENST00000225614.6|ENST00000588479.6	GALK1[201/205]	ENSG00000108479.13	GALK1	27.6747	24.8461	26.012	39.6246	31.1048	35.3915	39.2187	29.6343	34.4503	40.3611	29.6826	34.1827	41.3666	29.0984	33.0021	32.6063	22.7365	29.8284
ENST00000225648.4	HOXB6-201	ENSG00000108511.10	HOXB6	0.264136	0.284853	0.099416	0.583337	0	0.057566	0.287203	0.019456	0.047951	0.398627	0.02476	0.075408	0.162403	0	0	0.05373	0.023744	0
ENST00000225655.6	PFN1-201	ENSG00000108518.8	PFN1	2137.57	2071.16	2005.69	2300.49	2132.89	2128.72	2233.21	2128.99	1938.97	2246.2	2023.29	2074.25	2199.83	1971.46	2042.7	2121.92	1793.98	1890.73
ENST00000225665.12	SLC25A11-201	ENSG00000108528.14	SLC25A11	51.5546	48.6272	44.4452	52.3706	46.1602	46.0355	48.4294	41.6573	41.5393	47.5507	39.8592	39.3	46.6345	39.9536	35.2635	39.2896	35.5333	33.4106
ENST00000225688.4	RASD1-201	ENSG00000108551.5	RASD1	0.480762	0.495825	0.660297	0.553894	0.215883	0.600821	0.470892	0.055398	0.250153	0.179292	0.234904	0.309938	0.220262	0.140872	0.204507	0.374183	0.067605	0.318043
ENST00000225696.9	NUP88-201	ENSG00000108559.13	NUP88	0.096708	0.953795	0.208631	0.440204	0.530155	0.247299	0.342707	0.865392	0.424599	0.435205	0.605051	0.459244	0.242914	0.41212	0.482575	0.595883	0.638561	0.485721
ENST00000225698.8	C1QBP-201	ENSG00000108561.8	C1QBP	94.6908	102.371	114.267	100.117	113.311	120.215	90.7055	127.545	128.008	104.122	120.591	119.904	89.7834	115.076	145.225	91.5586	100.567	135.627
ENST00000225719.9	CPD-201	ENSG00000108582.12	CPD	17.0852	15.357	11.453	13.1409	12.1144	9.95957	12.6373	9.36081	8.56917	9.97917	9.05478	8.20917	11.5721	8.1887	5.71489	6.79748	7.35474	5.40814
ENST00000225724.9|ENST00000451249.7	GOSR1[201/204]	ENSG00000108587.16	GOSR1	11.6832	11.01	10.8133	11.8003	12.9891	11.2701	12.7505	11.1837	10.4727	12.0856	11.474	10.6399	13.6615	11.4094	8.62837	10.8992	10.7296	9.02671
ENST00000225726.10|ENST00000403162.7|ENST00000582252.1	CCDC47[201/202/204]	ENSG00000108588.15	CCDC47	55.8077	49.2897	49.9727	57.8828	54.7829	53.68	60.6891	42.9255	45.8666	47.9764	46.1082	48.7821	61.4208	43.9134	36.3594	40.3276	45.4079	36.8125
ENST00000225728.8	MED31-201	ENSG00000108590.11	MED31	3.58517	3.976	2.71866	4.31365	3.53027	2.98648	3.25472	3.99828	3.61018	4.3839	4.24136	3.41648	3.40882	3.35403	3.9337	3.77614	3.82825	4.99092
ENST00000225729.8|ENST00000395726.8	DRG2[201/202]	ENSG00000108591.10	DRG2	22.3784	21.4355	22.8398	20.9097	21.6762	20.324	20.9208	19.8169	17.8627	19.1319	19.1666	18.4933	22.5326	20.7582	15.3098	19.0129	20.9799	15.567
ENST00000225737.11	AKAP10-201	ENSG00000108599.15	AKAP10	13.6271	14.1079	14.5236	16.4888	16.1417	15.4542	19.8489	14.7132	17.5833	18.195	17.8749	16.4708	21.4604	16.1597	15.204	16.9243	17.3522	15.9518
ENST00000225740.11	ALDH3A1-201	ENSG00000108602.18	ALDH3A1	0.045256	0.024406	0.127812	0.021419	0.085056	0.039471	0.107389	0	0.073991	0.086279	0	0.025857	0.071562	0.025449	0	0	0	0
ENST00000225742.13|ENST00000448276.7|ENST00000698016.1|ENST00000698020.1	SMARCD2[201/203/215/219]	ENSG00000108604.18	SMARCD2	58.0486	52.8585	51.8734	66.9992	56.2323	57.1842	71.2309	53.8151	51.9076	67.7865	58.1248	54.4294	77.8331	56.6002	45.8887	66.3845	56.5617	48.2027
ENST00000225760.5	PRR29-201	ENSG00000224383.8	PRR29	0.021845	0.105607	0.085451	0.072157	0	0.075402	0	0	0.04695	0.051901	0.066941	0.147646	0.045851	0	0	0.10649	0	0
ENST00000225777.8	SYNGR2-201	ENSG00000108639.8	SYNGR2	194.166	182.513	153.24	275.816	266.74	209.944	297.853	341.101	211.772	438.404	410.825	272.44	389.839	436.243	271.908	643.593	585.13	363.685
ENST00000225792.10	DDX5-201	ENSG00000108654.16	DDX5	30.7894	36.1124	26.9826	30.2726	33.3729	22.9185	24.186	34.5102	21.5754	27.1956	23.5072	24.5058	18.3542	26.2779	22.5777	27.1266	22.154	18.6125
ENST00000225823.7	ASIC2-201	ENSG00000108684.15	ASIC2	0	0	0	0	0	0	0	0	0	0	0	0	0	0	0	0	0	0
ENST00000225831.4	CCL2-201	ENSG00000108691.10	CCL2	117.718	112.544	107.488	356.267	406.192	288.105	376.321	556.982	245.483	340.659	607.477	218.478	293.098	488.589	237.5	308.435	515.353	253.763
ENST00000225842.4	CCL1-201	ENSG00000108702.4	CCL1	0.430491	0.353706	0.77743	0.410939	0.421837	0.500512	0.13172	0.099124	0	0.31079	0.13038	0	0.347012	0.25726	0.697586	0.174987	0.969102	0
ENST00000225844.7	CCL13-201	ENSG00000181374.8	CCL13	0.710368	0.514325	0.550433	2.86839	5.72248	2.2839	4.84356	18.8634	4.0279	7.64899	15.971	3.45023	3.39886	12.5174	6.48325	5.00539	7.54953	3.17612
ENST00000225899.4	KRT32-201	ENSG00000108759.4	KRT32	0	0	0	0	0	0	0	0	0	0	0	0	0	0	0	0	0	0
ENST00000225916.10	KAT2A-201	ENSG00000108773.11	KAT2A	7.1108	7.82461	8.24715	9.38154	10.0365	8.78562	10.9278	8.8589	8.251	9.41632	9.60851	8.80108	9.85925	10.9347	6.28297	8.79865	11.8198	6.9606
ENST00000225927.7	NAGLU-201	ENSG00000108784.10	NAGLU	13.3699	12.9805	12.4387	11.4488	11.5592	10.6691	13.8432	9.21858	10.2041	13.42	10.3999	10.7568	13.4812	9.12792	8.77011	11.6092	9.31031	9.45495
ENST00000225941.6	ABI3-201	ENSG00000108798.9	ABI3	105.63	108.241	87.4782	144.754	137.429	111.95	163.03	139.871	106.253	181.516	149.314	114.786	194.865	148.172	111.224	181.43	149.674	119.028
ENST00000225964.10	COL1A1-201	ENSG00000108821.14	COL1A1	0.074763	0.05741	0.005953	0.015137	0.034828	0.013791	0	0.014047	0.01143	0.030485	0	0.005991	0.039248	0	0.005133	0.004347	0.02856	0
ENST00000225969.9	MRPL27-201	ENSG00000108826.16	MRPL27	53.0599	48.3884	45.5899	84.8648	69.9597	60.158	78.1882	90.1587	79.2578	93.7819	83.9307	83.6458	81.1047	87.0789	101.686	99.9977	84.9762	101.58
ENST00000225972.8	LRRC59-201	ENSG00000108829.10	LRRC59	45.3551	41.6603	40.8752	48.5177	45.2893	44.1113	46.9696	43.7157	40.3927	47.5691	44.7539	40.7614	51.7617	44.538	37.5489	49.9581	46.7655	40.3304
ENST00000225983.10	HDAC5-201	ENSG00000108840.17	HDAC5	4.83114	3.56515	3.60336	4.54646	4.07704	3.41527	5.48722	2.94369	4.18384	4.47287	2.96039	3.44262	6.07431	3.34424	2.59163	2.99443	3.20934	2.36183
ENST00000225992.8	PPY-201	ENSG00000108849.8	PPY	0	0	0	0	0	0	0	0	0	0	0	0	0	0	0	0	0	0
ENST00000226004.8|ENST00000590342.1	DUSP3[201/202]	ENSG00000108861.9	DUSP3	36.6197	32.6611	32.2909	46.5728	37.2269	36.6678	48.0128	30.4955	31.4471	38.9284	25.6539	29.7749	38.5611	23.864	26.676	25.7437	18.7046	22.07
ENST00000226021.5	CACNG1-201	ENSG00000108878.5	CACNG1	0	0	0	0	0	0	0	0	0	0	0	0	0	0	0	0	0	0
ENST00000226067.10	HLF-201	ENSG00000108924.14	HLF	0.230169	0.261638	0.29602	0.182915	0.063967	0.090633	0.149945	0.198852	0.177616	0.052635	0.114062	0.115197	0.127763	0.099875	0.153908	0.05061	0.073776	0.091008
ENST00000226091.3	EFNB3-201	ENSG00000108947.5	EFNB3	0	0.033291	0	0	0	0	0	0	0	0	0	0	0	0	0	0	0	0
ENST00000226094.9	FAM20A-201	ENSG00000108950.12	FAM20A	0	0.011586	0	0	0.012265	0	0	0	0	0	0	0	0	0.019349	0	0	0	0
ENST00000226105.11	RANGRF-201	ENSG00000108961.14	RANGRF	22.1514	21.1029	25.5762	29.6701	21.8134	28.3904	27.6379	23.7882	23.745	27.835	21.7675	24.6968	26.7208	20.9275	22.4683	28.8284	18.015	22.9986
ENST00000226193.6	RCVRN-201	ENSG00000109047.8	RCVRN	0	0.127083	0	0	0.062825	0.024077	0	0.085634	0.015005	0	0.170711	0	0	0	0	0	0.01717	0.029939
ENST00000226207.6	MYH1-201	ENSG00000109061.10	MYH1	0	0	0	0	0	0	0	0	0	0	0	0	0	0	0	0	0	0.005583
ENST00000226218.9	VTN-201	ENSG00000109072.14	VTN	0.068559	0.024649	0	0.173056	0.064433	0	0.135583	0	0.024915	0.087139	0	0	0.061963	0.077118	0	0.055783	0.073987	0.049796
ENST00000226225.7	TNFAIP1-201	ENSG00000109079.10	TNFAIP1	9.25596	8.80034	8.52198	9.59428	9.75098	8.50659	11.4424	8.22956	7.57505	9.85553	9.80708	7.28835	11.4054	9.79566	6.69892	9.84004	10.2268	7.66933
ENST00000226230.8|ENST00000336687.6	TMEM97[201/202]	ENSG00000109084.14	TMEM97	5.16939	5.37132	4.87356	4.98094	4.71873	5.46059	4.36782	4.35508	5.02984	4.0737	3.87137	5.30013	3.88456	3.93961	4.30486	3.44724	3.00871	2.91601
ENST00000226247.2	FOXN1-201	ENSG00000109101.8	FOXN1	0	0	0	0	0	0	0	0	0	0	0	0	0	0	0	0	0	0
ENST00000226253.9	ALDOC-201	ENSG00000109107.14	ALDOC	19.3363	25.5047	21.509	18.5304	22.5756	19.584	14.2076	20.5527	15.1666	16.8298	20.6081	14.5115	14.2314	18.6791	14.5406	11.048	14.381	10.0134
ENST00000226279.8	CD38-201	ENSG00000004468.13	CD38	1.76535	1.61321	1.49119	5.01292	5.70877	4.29333	9.0734	8.31656	6.8874	13.4525	14.9575	10.1216	16.0691	15.5239	9.71048	27.1102	33.0546	20.4648
ENST00000226284.7	IBSP-201	ENSG00000029559.7	IBSP	0	0	0	0	0	0	0	0	0	0	0	0	0	0	0	0	0	0
ENST00000226299.9|ENST00000606142.5	LAP3[201/210]	ENSG00000002549.13	LAP3	105.356	127.78	77.6724	341.408	349.574	303.745	388.195	375.006	335.977	441.773	427.718	364.031	466.73	424.466	359.272	481.417	482.757	415.273
ENST00000226317.10	CXCL6-201	ENSG00000124875.10	CXCL6	0.122611	0	0.027743	0	0	0	0	0	0.026782	0	0	0.028079	0	0	0	0	0	0
ENST00000226319.11	JADE1-201	ENSG00000077684.16	JADE1	11.8142	12.2512	11.6898	8.54381	10.3769	8.92685	9.13452	8.33766	8.15323	7.0881	7.85848	7.91911	9.11617	7.66259	5.89968	5.8644	8.04924	6.26843
ENST00000226328.8	RUFY3-201	ENSG00000018189.13	RUFY3	0.724628	0.729709	1.01522	0.464702	0.821198	0.939934	0.977565	0.31983	1.08749	0.61786	0.557912	0.834626	1.32042	0.840017	0.669416	0.524273	1.17429	1.02159
ENST00000226355.5	AFM-201	ENSG00000079557.5	AFM	0	0	0	0	0	0	0	0	0	0	0	0	0	0	0	0	0	0
ENST00000226382.4	PHOX2B-201	ENSG00000109132.7	PHOX2B	0	0	0	0	0	0	0	0	0	0	0	0	0	0	0	0	0	0
ENST00000226413.5	GNRHR-201	ENSG00000109163.7	GNRHR	0	0	0	0	0	0	0	0	0	0	0	0	0	0	0	0	0	0
ENST00000226432.9	CWH43-201	ENSG00000109182.12	CWH43	0	0	0	0	0	0	0	0	0	0	0	0	0	0	0	0	0	0
ENST00000226444.4	SULT1E1-201	ENSG00000109193.12	SULT1E1	0	0	0	0	0	0	0	0	0	0	0	0	0	0	0	0	0	0
ENST00000226460.5	SMR3A-201	ENSG00000109208.5	SMR3A	0	0	0	0	0	0	0	0	0	0	0	0	0	0	0	0	0	0
ENST00000226524.4	PF4V1-201	ENSG00000109272.4	PF4V1	0.210894	0.535533	0.329657	0	0.338301	0.127251	0	0.31815	0.645557	0.067371	0.247714	0.507883	0	0.409507	0.072919	0	0.31091	0.162831
ENST00000226574.9|ENST00000394820.8|ENST00000505458.5|ENST00000507079.6|ENST00000697794.1|ENST00000697799.1	NFKB1[N=6]	ENSG00000109320.14	NFKB1	66.5691	58.8719	55.8498	66.2793	62.1591	58.9124	73.6844	58.5943	54.8327	65.5712	67.947	54.9859	80.5338	66.9775	49.5961	72.8393	78.7125	54.4296
ENST00000226725.11|ENST00000421009.6|ENST00000506824.5	KLHL2[201/202/205]	ENSG00000109466.14	KLHL2	9.80509	9.29212	9.06679	8.80305	10.1006	8.05658	10.3141	7.85033	8.47026	8.11642	8.87029	7.17612	9.22648	8.33432	6.76863	6.44014	8.04781	7.1201
ENST00000226730.5	IL2-201	ENSG00000109471.5	IL2	0.168216	0	0.337601	0.199431	0.07981	0.372307	0.150816	0.112608	0.514881	0.40172	0.288943	0.589014	0.757084	0.431796	0.716961	0.444617	0.137495	0.845125
ENST00000226760.5|ENST00000503569.5|ENST00000682275.1	WFS1[201/202/211]	ENSG00000109501.15	WFS1	2.91658	3.0881	3.06872	1.63785	2.31076	1.91945	2.04926	1.9417	1.5334	1.56212	1.76138	1.62034	1.49008	1.58272	1.01304	1.07952	1.75416	0.963325
ENST00000226796.7|ENST00000394631.7	GAR1[201/202]	ENSG00000109534.17	GAR1	9.91917	9.85825	11.9665	10.5513	8.43297	7.39686	9.85367	6.92398	8.5241	8.60228	9.35985	7.44429	12.8262	6.53278	6.1261	9.28886	10.0442	6.29774
ENST00000226798.9	FRG1-201	ENSG00000109536.13	FRG1	63.1307	66.2021	61.3936	66.5363	71.1455	73.8299	70.37	75.8222	81.8825	75.8195	78.27	79.1823	68.7089	77.9761	93.5754	73.4987	71.9828	91.5987
ENST00000226951.11	CLNK-201	ENSG00000109684.16	CLNK	0.041669	0.080572	0.077145	0.087153	0.064476	0.079421	0.061159	0.035389	0.018517	0.054477	0.115076	0.064696	0.044225	0.051234	0.060975	0.042231	0.097118	0.049186
ENST00000227065.8	FAM149A-201	ENSG00000109794.15	FAM149A	0	0	0	0.060972	0.147103	0	0.153742	0.059947	0	0	0	0.068677	0	0	0	0	0.051224	0
ENST00000227135.7	SPA17-201	ENSG00000064199.7	SPA17	0.463835	0.606628	0.640602	0.343867	0.577271	0.467192	0.397182	0.54324	0.381102	0.272733	0.354045	0.266886	0.363176	0.273464	0.245798	0.177659	0.155944	0.18506
ENST00000227155.9	CD82-201	ENSG00000085117.13	CD82	35.4068	31.6958	25.889	25.9461	27.5007	22.4521	27.878	23.1387	20.0858	18.4457	21.0629	20.0747	26.2242	23.0153	15.2557	18.391	19.3755	15.7351
ENST00000227157.8|ENST00000379412.9|ENST00000422447.8|ENST00000430553.6|ENST00000545215.5	LDHA[N=5]	ENSG00000134333.15	LDHA	191.737	199.927	189.336	225.615	238.341	210.256	206.685	262.452	212.894	243.063	266.526	218.637	217.077	252.67	252.581	259.248	257.02	237.691
ENST00000227163.8	SPI1-201	ENSG00000066336.13	SPI1	56.9691	48.4656	54.9948	79.8158	69.5126	64.0349	96.0167	71.0843	57.1158	102.833	72.4475	72.5333	105.551	77.8102	61.2048	109.423	78.162	61.2368
ENST00000227214.10|ENST00000354190.10|ENST00000398494.8	PLEKHB1[201/202/204]	ENSG00000021300.14	PLEKHB1	15.5979	24.1385	24.0176	12.4609	19.4253	20.4634	12.5208	16.0058	16.3558	10.0706	16.3431	14.6203	11.7633	14.3976	11.6086	7.17313	11.9861	10.4796
ENST00000227266.10|ENST00000524463.6|ENST00000529974.2|ENST00000676612.1|ENST00000677802.1|ENST00000678506.1|ENST00000678915.1	CTSC[N=7]	ENSG00000109861.17	CTSC	135.55	138.461	108.687	171.021	181.72	133.822	188.876	246.877	130.53	249.311	308.433	158.022	246.136	320.736	146.577	331.822	408.282	183.506
ENST00000227322.8	ZPR1-201	ENSG00000109917.11	ZPR1	7.93595	7.43957	7.57334	8.81665	8.26594	8.38987	9.22757	9.15254	8.80493	9.63032	9.84819	8.86165	10.7804	9.7947	8.20194	10.2105	10.0829	8.92301
ENST00000227348.9|ENST00000533709.1	CRTAM[201/203]	ENSG00000109943.9	CRTAM	5.7722	9.22581	9.65615	5.77184	8.54067	10.53	5.53495	8.03081	9.41123	6.15168	7.67359	9.16728	6.58516	8.38472	9.36833	5.76572	6.96462	7.6162
ENST00000227349.7	JHY-201	ENSG00000109944.11	JHY	0.34476	0.507562	0.348422	0.215722	0.399994	0.254538	0.381577	0.318827	0.402865	0.260081	0.252893	0.321294	0.549762	0.25266	0.192877	0.180068	0.367947	0.284545
ENST00000227378.7|ENST00000453788.6|ENST00000534319.5|ENST00000534624.6	HSPA8[201/202/222/224]	ENSG00000109971.14	HSPA8	757.273	738.281	604.522	951.966	980.704	828.273	862.951	1176.14	867.787	1124.5	1252.14	925.913	1011.65	1256.08	1159.22	1343.86	1326.81	1329.29
ENST00000227451.4	DTX4-201	ENSG00000110042.8	DTX4	2.53742	2.1587	1.86806	2.41835	2.1885	1.93477	2.60822	1.91267	1.64235	2.16055	2.12693	1.98025	2.70333	2.26504	1.43309	2.12185	2.89588	1.61364
ENST00000227471.7	UNC93B1-201	ENSG00000110057.9	UNC93B1	67.9759	63.5132	55.7497	181.583	168.879	140.045	211.334	164.841	136.745	239.917	190.804	168.182	254.969	193.365	135.487	273.376	237.47	172.51
ENST00000227474.8|ENST00000530811.5	PUS3[201/203]	ENSG00000110060.9	PUS3	9.89975	12.0457	9.62883	11.4466	11.0997	9.07497	10.3037	11.3355	10.0247	12.1773	13.1292	9.56273	10.9519	11.2975	10.9884	10.6025	11.9514	10.9816
ENST00000227495.10	ST3GAL4-201	ENSG00000110080.20	ST3GAL4	1.31023	0.832802	1.54966	1.65615	0.649475	1.21318	1.85762	0.484408	1.36525	2.12808	1.69382	0.692891	0.646863	1.69116	0.962338	1.67229	0.885241	0.238873
ENST00000227503.13|ENST00000334944.9|ENST00000377387.5|ENST00000377390.8|ENST00000377394.7|ENST00000433274.6|ENST00000448404.5|ENST00000486867.2|ENST00000489544.1|ENST00000681407.1|ENST00000706684.1|ENST00000706685.1	SF1[N=12]	ENSG00000168066.22	SF1	276.645	250.807	282.422	247.862	255.196	255.34	307.436	220.842	253.045	235.943	245.2	245.738	296.052	238.717	170.353	218.062	260.172	200.177
ENST00000227507.3	CCND1-201	ENSG00000110092.4	CCND1	0.575043	0.41817	0.574767	0.338637	0.355047	0.597481	0.513457	0.267675	0.533327	0.282955	0.677478	0.580599	0.512551	0.424049	0.389352	0.403346	0.514057	0.537879
ENST00000227520.10	CCDC86-201	ENSG00000110104.13	CCDC86	9.55146	8.13888	10.975	11.0481	10.1131	10.1614	12.294	9.58905	9.74886	9.5917	9.91791	10.176	13.6307	8.8182	7.87043	9.52883	11.0341	8.92699
ENST00000227524.9	PRPF19-201	ENSG00000110107.9	PRPF19	73.8559	69.9882	67.938	68.6373	68.8153	69.6341	66.3223	59.7564	61.4819	59.8123	62.6551	58.7968	66.5768	61.4455	51.1391	52.81	58.0962	52.4755
ENST00000227618.9	ANAPC15-201	ENSG00000110200.9	ANAPC15	14.0166	11.9017	15.3305	11.5234	11.4141	10.3545	6.48614	8.68534	11.1369	2.96085	7.56468	7.52558	6.29104	7.31514	11.9348	8.09814	7.5788	7.02287
ENST00000227638.8	PANX1-201	ENSG00000110218.9	PANX1	8.71598	6.55058	7.981	9.7798	5.96386	9.34521	11.0786	6.17225	9.2517	12.0491	7.99457	10.6174	12.4266	8.23833	9.79769	13.8159	10.2519	13.0155
ENST00000227665.9	APOA5-201	ENSG00000110243.12	APOA5	0	0	0	0	0	0	0	0	0	0	0	0	0	0	0	0	0	0
ENST00000227667.8	APOC3-201	ENSG00000110245.12	APOC3	0	0	0	0	0	0	0	0	0	0	0	0	0	0	0	0	0	0
ENST00000227752.8|ENST00000529924.6|ENST00000530761.5|ENST00000534574.5|ENST00000696732.1	IL10RA[N=5]	ENSG00000110324.12	IL10RA	199.988	163.437	139.574	191.486	157.821	136.023	230.689	133.584	133.926	193.929	150.576	137.5	228.309	155.227	105.638	183.002	194.859	116.83
ENST00000227756.5	GALNT18-201	ENSG00000110328.6	GALNT18	0	0	0.015347	0.025871	0.025594	0.011849	0.016173	0	0.014768	0.039078	0.015275	0.015481	0.086337	0	0.039816	0	0.014693	0
ENST00000227758.7|ENST00000527910.5|ENST00000530675.5|ENST00000532672.5	BIRC2[201/204/206/208]	ENSG00000110330.10	BIRC2	25.0488	27.2076	25.0854	29.2188	32.641	29.062	30.6751	30.6998	31.8137	29.3263	32.077	29.3742	32.2075	33.5414	29.0917	30.8333	36.5893	30.6907
ENST00000227868.9	PDHX-201	ENSG00000110435.13	PDHX	9.68302	10.0062	9.8063	13.5689	12.4517	13.5718	15.2349	12.185	13.3558	10.9588	12.4091	12.9499	13.8048	11.9447	12.9313	11.0481	12.6871	11.3697
ENST00000227880.8|ENST00000536491.2|ENST00000538739.2|ENST00000541505.5	SLC15A3[201/202/205/207]	ENSG00000110446.12	SLC15A3	77.1035	68.0112	52.7182	83.3005	75.5516	60.091	90.0527	70.8881	51.2975	94.1111	82.754	59.6688	100.468	77.1927	51.0273	110.639	104.638	63.9662
ENST00000227918.3	SCGB2A2-201	ENSG00000110484.7	SCGB2A2	0	0	0	0	0	0	0	0	0	0	0	0	0	0	0	0	0	0
ENST00000228027.12	DGAT2-201	ENSG00000062282.15	DGAT2	1.84936	2.41891	2.29534	2.87855	2.24518	2.56437	2.50048	1.87864	2.0867	2.37122	1.80298	2.41434	2.60121	2.18579	1.59427	2.57177	2.13433	2.39785
ENST00000228136.9	C11orf58-201	ENSG00000110696.10	C11orf58	50.9129	53.3355	48.8222	55.5102	56.7375	59.1985	57.9348	59.5539	64.2394	58.9121	60.83	62.9702	63.1827	58.5908	66.2832	58.2988	62.2308	68.324
ENST00000228140.6	RPS13-201	ENSG00000110700.7	RPS13	17.5014	19.2553	22.5139	14.582	12.9413	20.3834	12.681	19.4863	18.3572	11.0936	14.1888	28.1399	10.2543	19.8261	21.7464	10.5127	10.3849	25.1992
ENST00000228251.9	YBX3-201	ENSG00000060138.13	YBX3	23.0755	16.5192	24.5712	25.7624	23.1071	28.8032	28.2599	21.1125	28.3995	27.2124	20.1237	29.0772	28.3612	17.8782	23.3344	18.4089	16.7755	22.375
ENST00000228264.10|ENST00000542838.6	DDX11[201/223]	ENSG00000013573.17	DDX11	3.71546	1.20696	8.10345	3.70984	1.11155	7.50994	5.05937	1.02736	8.33787	3.76845	1.13425	7.43511	5.70867	1.21028	4.27141	3.77197	1.41328	6.49467
ENST00000228284.8|ENST00000431469.6|ENST00000546728.5|ENST00000546815.6|ENST00000651280.1	SART3[N=5]	ENSG00000075856.12	SART3	32.5202	31.1828	30.549	30.1418	32.158	30.6223	38.645	27.129	30.4348	28.5218	30.4585	28.2251	40.4456	30.121	21.7404	26.5394	32.9865	25.7543
ENST00000228289.9|ENST00000536435.7|ENST00000536899.6|ENST00000541009.6|ENST00000542986.6|ENST00000546126.7	ZNF268[N=6]	ENSG00000090612.22	ZNF268	9.10617	9.04693	7.72489	8.30385	9.65093	8.71262	9.0282	8.72568	8.74489	7.69438	9.04349	8.21185	8.42437	8.96085	8.07197	6.42823	8.53155	8.70695
ENST00000228307.11|ENST00000424649.6|ENST00000458477.6	PXN[201/204/206]	ENSG00000089159.17	PXN	67.9387	57.7773	55.1637	58.2952	47.5545	45.1001	65.9809	36.314	40.7229	50.4581	35.3975	38.723	54.3997	33.0399	23.8882	30.7795	27.1378	21.9323
ENST00000228318.8|ENST00000552981.6	SLC25A3[202/216]	ENSG00000075415.15	SLC25A3	0.698562	0.820642	1.06356	0.514381	0.743274	0.83159	0.518083	0.710601	0.904979	0.30349	0.877655	0.918658	0.535574	0.805891	0.797456	0.219367	0.582997	0.759969
ENST00000228345.9	RAD52-201	ENSG00000002016.18	RAD52	0.057748	0	0.41914	0	0.458931	0	0.160915	0	0.037298	0.133649	0	0.508151	0	0.066712	0	0	0.524945	0
ENST00000228347.9	POLR3B-201	ENSG00000013503.10	POLR3B	4.36869	3.79451	3.84296	3.56614	3.49086	3.554	3.83107	3.50911	2.95334	2.6491	3.10951	3.1914	3.3141	3.17427	2.74223	2.29717	2.88991	2.54617
ENST00000228425.11|ENST00000318304.12|ENST00000537927.5	PPFIBP1[201/202/207]	ENSG00000110841.14	PPFIBP1	0.273936	0.368314	0.379349	0.289668	0.461572	0.699643	0.495493	0.501525	0.349546	0.431456	0.485098	0.640361	0.676556	0.645479	0.452408	0.663327	1.08223	0.599329
ENST00000228434.7	CD69-201	ENSG00000110848.8	CD69	12.9906	17.0394	15.4182	19.9358	26.6694	24.6591	28.1757	34.1465	33.4481	37.8773	40.2829	42.6665	34.9697	43.7909	50.5681	55.7699	62.7862	69.6267
ENST00000228437.10	PRDM4-201	ENSG00000110851.12	PRDM4	13.8732	13.0489	12.6566	14.5332	14.5592	13.055	16.9256	13.164	12.9883	16.2375	16.3199	13.5435	19.8146	16.3903	11.2641	18.2969	19.723	14.3601
ENST00000228438.3	CLEC2B-201	ENSG00000110852.5	CLEC2B	39.631	44.0546	28.3129	43.5024	42.2663	39.9895	42.8685	52.6194	44.6108	54.8978	49.4522	48.0015	45.108	45.0671	56.0383	58.2661	50.4972	60.5567
ENST00000228463.7	SELPLG-201	ENSG00000110876.11	SELPLG	5.01945	4.46048	4.56066	3.66384	4.3672	4.48183	5.248	2.17753	3.56084	4.13593	3.18032	2.49125	5.67002	3.50905	2.83977	3.66906	3.54432	2.76214
ENST00000228468.8	ASIC1-201	ENSG00000110881.12	ASIC1	0	0	0.215643	0	0	0	0	0	0	0	0	0	0	0	0	0	0.079922	0
ENST00000228476.8	DAO-201	ENSG00000110887.8	DAO	0	0.023426	0	0	0	0	0	0	0	0	0	0	0	0	0	0	0.046859	0
ENST00000228495.11|ENST00000440541.6|ENST00000538161.5	KCTD10[201/202/206]	ENSG00000110906.13	KCTD10	20.8634	23.0655	22.9882	18.9475	19.9274	18.5843	18.8551	17.7375	18.4321	16.9237	17.9646	16.8793	20.099	16.4942	16.1018	16.3222	17.4441	14.973
ENST00000228506.8	MLEC-201	ENSG00000110917.9	MLEC	53.8376	48.2272	42.4178	40.8072	40.5121	36.1048	35.4842	28.0725	28.606	27.3495	27.9199	25.6649	30.7129	24.9212	18.4086	19.9411	23.0407	16.4914
ENST00000228510.8|ENST00000546277.6|ENST00000636996.1	MVK[201/211/213]	ENSG00000110921.14	MVK	4.32129	4.07237	2.37553	3.78258	4.54709	4.27481	5.34369	4.33192	4.5593	4.34368	4.07479	4.39044	4.20047	4.93743	2.73283	3.25899	3.50383	2.94279
ENST00000228515.6	CSRNP2-201	ENSG00000110925.7	CSRNP2	7.27452	6.94538	6.13941	6.7376	7.30978	5.91039	8.2073	6.43015	5.88372	7.67871	7.34134	6.13677	8.54164	7.71962	5.21462	8.14823	8.77983	5.45415
ENST00000228534.6	IL23A-201	ENSG00000110944.9	IL23A	8.27557	10.2181	11.2035	5.7977	5.79938	9.23751	5.46735	4.30471	7.44828	3.41615	3.61767	6.6948	2.95026	3.60443	4.83506	1.52194	1.85773	3.29445
ENST00000228567.7	SYT10-201	ENSG00000110975.8	SYT10	0	0	0	0	0	0	0	0	0	0	0	0	0	0	0	0	0	0
ENST00000228606.9	CYP27B1-201	ENSG00000111012.12	CYP27B1	0	0	0.065346	0.027524	0.104196	0.088293	0.258162	0.243491	0	0.138583	0.048785	0.032968	0.107173	0.211496	0.09893	0.094735	0.140732	0.125514
ENST00000228641.4	MYF6-201	ENSG00000111046.4	MYF6	0	0	0	0	0	0	0	0	0	0	0	0	0	0	0	0	0	0
ENST00000228644.4	MYF5-201	ENSG00000111049.4	MYF5	0	0	0	0	0	0	0	0	0	0	0	0	0	0	0	0	0	0
ENST00000228682.7	GLI1-201	ENSG00000111087.10	GLI1	0.06543	0.140757	0	0.06184	0.053415	0	0.10615	0.050267	0	0.062272	0.034531	0.027607	0.06015	0.072817	0.033802	0.106512	0.043804	0
ENST00000228705.7	PPM1H-201	ENSG00000111110.12	PPM1H	0.759753	0.691058	0.689303	0.317501	0.353845	0.444225	0.30417	0.213464	0.333415	0.250207	0.161909	0.218425	0.172826	0.113549	0.182455	0.129385	0.140617	0.202355
ENST00000228740.7	LTA4H-201	ENSG00000111144.10	LTA4H	153.86	188.016	173.012	88.728	110.958	119.77	72.0864	77.9219	91.2024	55.6372	55.8512	75.0893	53.0334	47.2212	58.5789	33.0937	36.4948	39.083
ENST00000228741.8	ELK3-201	ENSG00000111145.8	ELK3	29.4252	27.8159	26.2149	26.291	24.5696	22.1831	27.1226	19.1248	19.5916	20.2231	18.0102	17.9011	26.3769	17.573	14.8894	16.0917	15.2415	13.3952
ENST00000228799.7	ITFG2-201	ENSG00000111203.13	ITFG2	13.7988	15.9766	14.9187	13.0177	15.5516	15.2536	14.688	13.8665	15.3514	12.225	14.5363	15.5391	16.1758	15.3215	12.9668	13.024	15.3115	13.3254
ENST00000228811.8	PRR4-201	ENSG00000111215.13	PRR4	0	0	0	0	0	0	0	0	0	0	0	0	0	0	0	0	0	0
ENST00000228820.9|ENST00000427057.6|ENST00000458162.6	PARP11[201/203/207]	ENSG00000111224.14	PARP11	7.14258	6.76677	5.61441	13.5045	14.8556	12.0091	17.0459	17.0229	14.6339	20.4817	23.1261	17.9798	23.2841	22.6966	16.1878	22.316	27.7645	21.1306
ENST00000228825.12	ARPC3-201	ENSG00000111229.16	ARPC3	550.731	563.575	549.936	609.339	601.649	639.665	577.742	642.308	691.558	633.417	617.225	643.062	588.756	602.018	770.945	598.852	539.193	690.743
ENST00000228827.8	GPN3-201	ENSG00000111231.9	GPN3	23.5231	25.908	23.3096	25.647	25.2748	27.3136	24.5275	25.3589	32.3972	24.5722	20.9844	27.5992	25.602	21.0121	30.9464	21.5956	17.4683	29.1724
ENST00000228837.3	FGF6-201	ENSG00000111241.3	FGF6	0	0	0.109864	0	0	0.042404	0	0	0	0	0	0	0	0	0	0	0	0
ENST00000228841.15	MYL2-201	ENSG00000111245.18	MYL2	0.064278	0	0	0	0	0	0	0	0	0	0	0	0	0	0	0	0	0
ENST00000228843.13	RAD51AP1-201	ENSG00000111247.15	RAD51AP1	0.104879	0.15561	0.40437	0.542128	0.568468	0.496894	0.197819	0	0.229361	0.456303	0.291838	0.355077	0.374899	0.962197	0.470407	0.437396	0.788305	0.496967
ENST00000228850.6|ENST00000545990.6	AKAP3[201/206]	ENSG00000111254.8	AKAP3	0.662797	0.619436	0.628733	0.688616	0.617477	0.676978	0.573273	0.635649	0.384029	0.635399	0.419508	0.509698	0.657961	0.820498	0.563628	0.626976	0.924381	0.829699
ENST00000228865.3	CREBL2-201	ENSG00000111269.3	CREBL2	56.8529	53.4335	43.7959	60.7996	52.6406	49.9221	60.7244	53.9712	45.2497	61.5894	52.3821	49.3565	54.8447	47.6327	45.2987	52.4635	41.9485	40.2364
ENST00000228872.9	CDKN1B-201	ENSG00000111276.12	CDKN1B	161.603	140.284	138.047	149.572	134.041	129.007	160.303	125.132	131.751	148.692	131.533	132.476	161.703	133.751	115.831	146.155	137.72	114.988
ENST00000228887.6	GPRC5D-201	ENSG00000111291.9	GPRC5D	0.203364	0.219607	0.06822	0.165105	0.082165	0.320645	0.034555	0.128834	0.286956	0.055425	0.061149	0.06686	0.245375	0.098483	0.114775	0.045086	0.062903	0.063801
ENST00000228916.7	SCNN1A-201	ENSG00000111319.13	SCNN1A	0.299434	0.031458	0.325374	0.070595	0	0.095327	0.105147	0	0.221792	0.031914	0.188105	0	0	0.056454	0.112268	0.045645	0	0.093783
ENST00000228918.9	LTBR-201	ENSG00000111321.11	LTBR	37.4268	25.9027	27.0452	45.8818	32.1298	30.369	58.1738	30.8692	31.0328	56.6596	34.7645	32.0201	66.3513	36.6298	29.642	62.983	39.6719	35.818
ENST00000228922.12	OGFOD2-201	ENSG00000111325.16	OGFOD2	4.58174	2.75014	5.00038	3.72844	2.44251	4.32746	5.78552	2.25892	4.29912	3.69164	2.48386	4.93827	4.77419	1.99292	4.08709	3.63565	3.18955	4.16717
ENST00000228928.12|ENST00000546638.2|ENST00000549918.2|ENST00000679354.1|ENST00000679483.1|ENST00000679493.1|ENST00000679505.1|ENST00000679517.1|ENST00000679547.1|ENST00000679562.1|ENST00000679812.1|ENST00000679912.1|ENST00000680044.1|ENST00000680090.1|ENST00000680177.1|ENST00000680293.1|ENST00000680438.1|ENST00000681002.1|ENST00000681134.1|ENST00000681346.1|ENST00000681497.1|ENST00000681764.1	OAS3[N=22]	ENSG00000111331.14	OAS3	6.78365	7.59165	8.42318	211.813	227.14	220.842	341.415	222.016	269.312	296.284	331.832	336.848	427.212	333.494	263.763	331.228	489.631	365.697
ENST00000228936.6	ART4-201	ENSG00000111339.12	ART4	0	0	0	0	0	0	0	0	0	0	0	0	0	0	0	0	0	0
ENST00000228945.9	ARHGDIB-201	ENSG00000111348.9	ARHGDIB	1391.95	1443.19	1359.79	1354.22	1379.03	1362.32	1207.47	1314.8	1236.08	1142.01	1196.16	1190.7	1091.08	1167.29	1185.07	897.916	868.147	934.943
ENST00000228955.11|ENST00000543341.7	GTF2H3[201/212]	ENSG00000111358.14	GTF2H3	12.0441	12.0778	11.9631	10.6658	12.5629	11.9466	12.3765	12.132	12.4838	9.30168	10.3883	10.2616	9.5115	10.6022	10.0825	8.6723	10.215	10.6157
ENST00000229002.6	RERGL-201	ENSG00000111404.7	RERGL	0	0	0	0	0	0	0	0	0	0	0	0	0	0	0	0	0	0
ENST00000229003.7	ENDOU-201	ENSG00000111405.9	ENDOU	0	0	0	0	0	0.012867	0	0.039215	0	0	0	0	0.015616	0.066382	0.014418	0	0	0.016007
ENST00000229022.9|ENST00000549336.6	VDR[201/206]	ENSG00000111424.12	VDR	8.30815	8.25952	7.67297	10.4141	9.17634	7.94217	13.1796	7.67271	7.5195	10.398	7.54118	8.17848	14.3139	7.56383	6.02691	8.9484	6.79233	6.10416
ENST00000229030.5	FZD10-201	ENSG00000111432.5	FZD10	0	0	0	0	0	0	0	0	0	0	0	0	0	0	0	0	0	0
ENST00000229134.5	IL26-201	ENSG00000111536.5	IL26	0	0	0	0	0	0	0.047745	0	0	0	0.045688	0.046548	0.084619	0	0	0	0	0
ENST00000229135.4	IFNG-201	ENSG00000111537.5	IFNG	1.94177	1.77296	0.533943	0.951745	0.948948	0.91274	1.15676	1.90445	0.70144	1.18217	1.52179	0.890326	1.27376	1.2904	0.598271	0.762523	1.88894	1.47875
ENST00000229179.9	NUP107-201	ENSG00000111581.10	NUP107	3.1721	3.58341	4.58451	3.28207	3.93966	3.83151	3.64632	3.73781	4.73298	3.25664	3.89162	4.11346	3.62733	3.54286	3.9308	2.84073	3.8918	4.0901
ENST00000229195.8|ENST00000418359.7|ENST00000550641.6	CNOT2[201/202/225]	ENSG00000111596.14	CNOT2	29.7092	32.5384	29.0574	30.9836	31.2368	32.4816	33.7272	29.8183	30.5789	32.0637	32.6308	31.0488	34.395	30.0761	28.2922	30.4355	29.5919	28.5138
ENST00000229201.4|ENST00000553532.6	TIMELESS[201/203]	ENSG00000111602.12	TIMELESS	5.97374	5.51531	5.1594	6.72299	7.13744	5.72265	7.3504	6.07176	6.04047	5.82928	6.67993	5.46006	9.19841	6.64265	4.79487	6.64992	8.61487	5.97386
ENST00000229214.9	KRR1-201	ENSG00000111615.14	KRR1	4.1313	4.91577	4.85341	3.89278	4.99579	4.86479	4.82396	4.66034	5.20644	3.90232	4.83948	4.83636	4.97798	4.83114	4.84194	3.64998	5.56038	4.78953
ENST00000229238.5	MRPL51-201	ENSG00000111639.8	MRPL51	90.4687	85.2169	74.0254	86.6994	77.0851	73.4598	76.4145	85.3245	76.1689	76.5699	73.9438	74.3461	68.8474	75.5261	78.7064	76.3015	68.4627	70.7433
ENST00000229239.10	GAPDH-201	ENSG00000111640.15	GAPDH	1088.54	971.817	1022.89	1077.15	936.878	933.24	937.442	863.641	795.21	945.099	800.857	825.036	912.001	787.683	711.926	814.043	629.289	642.952
ENST00000229243.7	ACRBP-201	ENSG00000111644.8	ACRBP	2.75487	1.90859	3.15803	2.50363	2.09858	2.18508	2.73352	1.40803	2.86888	1.69775	1.25526	1.72591	2.86731	1.28195	1.26371	1.78549	1.58392	1.4906
ENST00000229251.7	COPS7A-201	ENSG00000111652.10	COPS7A	8.84145	7.74775	9.56505	8.73321	7.70048	6.24365	8.2735	7.12788	7.74805	9.44508	6.4725	5.88232	6.98034	4.72305	4.65972	6.99755	6.7364	7.62781
ENST00000229264.8	GNB3-201	ENSG00000111664.11	GNB3	0	0	0	0	0	0	0	0	0	0	0	0.146105	0	0	0	0	0	0.121525
ENST00000229266.8	CHPT1-201	ENSG00000111666.11	CHPT1	19.6024	13.5413	11.5491	18.3678	15.3373	11.5612	17.5058	13.8986	11.4331	17.7574	12.5764	11.6222	15.5984	10.6619	10.0124	12.6603	9.28729	7.52288
ENST00000229268.13|ENST00000389231.9	USP5[201/202]	ENSG00000111667.14	USP5	45.8677	41.7112	41.1859	42.4701	41.4861	39.7015	43.7594	37.8385	33.7365	39.0855	36.2805	34.5836	42.2675	35.2001	28.1005	32.7286	34.6285	28.8847
ENST00000229270.8	TPI1-201	ENSG00000111669.15	TPI1	1.87062	2.69982	3.4125	1.8557	1.88803	3.6674	2.38712	3.39303	4.52032	3.08743	2.65414	3.04967	2.31245	2.27116	2.58924	2.16834	2.72041	2.62631
ENST00000229277.6|ENST00000541477.5	ENO2[201/211]	ENSG00000111674.9	ENO2	10.7404	11.2449	11.5694	5.99481	9.18896	9.74808	8.11175	7.39713	9.65209	7.26537	6.91557	8.14136	8.28855	7.86043	5.6805	5.82085	5.74602	5.02669
ENST00000229281.6	C12orf57-201	ENSG00000111678.11	C12orf57	393.444	453.377	467.741	253.834	273.265	332.915	203.423	253.849	300.996	159.368	174.495	237.787	129.642	164.953	231.386	112.5	98.7606	168.255
ENST00000229304.5	APOBEC1-201	ENSG00000111701.7	APOBEC1	0	0	0	0	0	0	0	0	0	0	0	0	0	0	0	0	0	0
ENST00000229307.9	NANOG-201	ENSG00000111704.11	NANOG	0	0.006606	0	0	0.022906	0.010584	0.028974	0.010778	0.01327	0	0	0	0	0	0	0.010011	0	0.013112
ENST00000229314.10	GOLT1B-201	ENSG00000111711.10	GOLT1B	14.9759	14.4524	13.0062	17.0549	16.7901	17.7247	16.1645	18.9914	19.4015	19.1546	19.5773	19.5375	18.0484	18.8735	22.7472	20.4165	19.3879	21.5428
ENST00000229328.10|ENST00000541640.5	PRKAB1[201/206]	ENSG00000111725.11	PRKAB1	11.6947	18.1075	14.5353	13.2404	18.8735	13.3955	15.7208	19.9433	13.6061	15.2363	20.2899	12.1435	16.4412	22.2696	11.0912	15.6437	21.2912	13.1512
ENST00000229329.7	CMAS-201	ENSG00000111726.13	CMAS	20.2179	19.7615	18.43	21.6601	21.997	21.4157	24.6643	17.2827	24.0734	21.0614	20.4541	21.7591	25.4566	21.4107	21.362	21.8592	22.7076	22.488
ENST00000229330.9	HCFC2-201	ENSG00000111727.12	HCFC2	4.70732	4.57056	4.14981	4.70068	4.7947	4.70266	5.07992	5.22605	5.30619	5.27003	5.4497	4.80322	5.22336	5.37204	5.22395	5.39146	5.73452	5.34684
ENST00000229332.12	CLEC4A-201	ENSG00000111729.15	CLEC4A	34.9691	38.284	23.2463	51.0768	46.1113	35.5855	47.2025	46.8454	34.9011	45.6527	33.2372	32.734	34.658	26.8825	33.6304	18.4451	12.4561	16.615
ENST00000229335.11	AICDA-201	ENSG00000111732.12	AICDA	0	0.052292	0.121289	0.113716	0.04497	0.135268	0	0	0.155546	0.137414	0	0.056536	0.164412	0.080532	0.100708	0.048941	0	0
ENST00000229340.10	RAB35-201	ENSG00000111737.12	RAB35	48.5598	45.27	43.4647	59.5941	53.8379	46.1817	65.4569	54.0762	44.3094	70.1633	62.245	52.6914	73.7164	61.9828	43.8025	79.2782	70.3536	51.9534
ENST00000229379.3	COX6A1-201	ENSG00000111775.3	COX6A1	421.839	453.536	403.769	462.378	511.74	480.551	409.838	554.319	481.682	474.712	483.56	517.522	400.081	515.066	570.505	506.493	478.513	530.162
ENST00000229384.5	GATC-201	ENSG00000257218.6	GATC	0	0	0	0	0	0	0	0	0.440968	0	0	0	0	0	0	0	0	0
ENST00000229387.6	RFX4-201	ENSG00000111783.13	RFX4	0	0	0	0	0	0	0	0	0	0	0	0	0	0	0	0	0	0
ENST00000229390.8	SRSF9-201	ENSG00000111786.10	SRSF9	133.933	124.524	121.275	122.034	120.182	121.102	128.9	111.552	106.909	113.558	112.447	107.519	126.566	111.552	96.237	99.3273	108.977	90.8207
ENST00000229395.8	FGFR1OP2-201	ENSG00000111790.14	FGFR1OP2	4.76806	3.98677	5.92937	7.35349	6.52668	7.35648	7.6854	5.33796	7.54714	8.20032	5.65204	5.8048	8.263	6.40042	6.79617	6.76774	7.1539	7.14206
ENST00000229402.4	KLRB1-201	ENSG00000111796.4	KLRB1	94.3961	178.747	80.7387	53.266	119.548	58.781	46.2549	117.166	56.1115	46.7378	93.4716	53.3365	35.4504	87.467	52.7893	32.4347	63.9467	42.002
ENST00000229405.8	ZNF76-201	ENSG00000065029.15	ZNF76	0.464952	0.626186	1.10215	0.374101	0.666268	0.60942	0.935535	0.133673	0.777291	0.205585	0.54997	0.478827	0.707442	0.433759	0.340842	0.211556	0.70671	0.330233
ENST00000229447.9	IYD-201	ENSG00000009765.15	IYD	0	0	0	0	0	0	0	0	0	0	0	0	0	0	0	0	0	0
ENST00000229471.8	FYN-201	ENSG00000010810.18	FYN	15.4171	19.1099	21.7078	13.3393	12.6113	15.3064	14.7849	11.5552	13.4664	12.1301	12.7166	13.731	15.0962	14.1082	12.6992	11.4678	12.7798	10.3988
ENST00000229554.10	RSPH4A-201	ENSG00000111834.13	RSPH4A	0.01185	0.114799	0.146047	0.011205	0.066459	0.030754	0.112015	0.052116	0.089387	0.011283	0.079273	0.053544	0.12461	0.066117	0.022949	0.038579	0.089021	0.025469
ENST00000229563.6	TMEM14C-201	ENSG00000111843.14	TMEM14C	61.5571	81.3427	74.9179	60.5256	70.4774	75.1854	54.046	65.8868	75.4761	43.9824	50.352	65.2242	37.0885	46.6225	73.6828	31.3664	37.1901	53.275
ENST00000229570.9	SMIM8-201	ENSG00000111850.11	SMIM8	4.4822	3.86544	3.46716	3.90001	4.69723	3.44952	3.26886	4.64262	3.41787	2.89048	4.29613	3.80937	3.17883	3.80849	3.61497	2.24869	3.45824	2.82538
ENST00000229595.6	ASF1A-201	ENSG00000111875.8	ASF1A	27.8534	31.6145	25.1873	30.8739	32.4217	30.1339	29.9199	37.0296	30.2808	31.9315	34.9636	32.699	30.2862	34.2898	34.8889	33.4619	34.7987	34.5664
ENST00000229633.7	HINT3-201	ENSG00000111911.7	HINT3	13.9739	13.3354	11.3748	15.5621	15.9261	14.6207	16.0886	13.3364	15.359	13.9358	14.1488	15.4084	15.8366	13.7662	13.7218	13.6731	13.7562	12.0508
ENST00000229634.13|ENST00000368357.7|ENST00000392477.7|ENST00000438495.6	NCOA7[201/202/203/208]	ENSG00000111912.20	NCOA7	13.8547	12.7258	13.8361	27.0718	24.6357	28.5722	39.6919	25.0983	33.3888	48.1427	36.987	44.4304	54.6361	40.7024	46.4561	75.5942	58.1832	73.1449
ENST00000229708.4	ULBP1-201	ENSG00000111981.5	ULBP1	0.01033	0.033349	0.034682	0.009766	0.028946	0.04463	0.048796	0.036319	0.05557	0.088507	0.092018	0.0233	0.152025	0.069088	0.009985	0.008408	0.044311	0.044321
ENST00000229729.11	SLC44A4-202	ENSG00000204385.13	SLC44A4	0	0	0	0	0.061654	0.022832	0.062341	0.10443	0.014226	0.037662	0.044147	0.014913	0.083204	0.088352	0.076708	0.107294	0.169891	0.028381
ENST00000229758.8	FBXO5-201	ENSG00000112029.10	FBXO5	0.226548	0.230714	0.408616	0.166993	0.331841	0.488309	1.00467	0.196231	0.145978	0.227394	0.802531	0.805446	0.634417	0.609381	0.655333	0.358597	1.43693	0.626976
ENST00000229768.9	OPRM1-201	ENSG00000112038.18	OPRM1	0	0	0	0	0	0	0	0	0	0	0	0	0	0	0	0	0	0
ENST00000229769.3	FANCE-201	ENSG00000112039.6	FANCE	2.92798	3.39292	2.69504	3.26648	3.27563	2.84157	3.16148	3.19111	2.19909	2.58562	2.43152	2.53398	2.90166	3.19429	2.03198	1.9287	2.41329	2.36626
ENST00000229771.11	TULP1-201	ENSG00000112041.13	TULP1	0	0	0	0	0	0	0	0	0	0	0	0	0	0	0	0	0	0
ENST00000229794.9|ENST00000229795.8|ENST00000468133.5	MAPK14[201/202/204]	ENSG00000112062.13	MAPK14	47.0275	46.7242	44.8969	48.9755	47.7745	46.5263	45.9704	39.5604	42.0693	44.9661	37.7681	38.7251	37.5483	33.4106	36.1156	32.7529	27.0639	32.2578
ENST00000229829.7	HLA-DOA-201	ENSG00000204252.14	HLA-DOA	17.6941	19.3664	24.4536	14.5749	19.792	20.466	16.9987	17.9782	19.0212	13.673	19.9923	17.6081	16.9113	20.5681	14.5394	12.0533	21.8723	13.7423
ENST00000229866.10	RNF8-201	ENSG00000112130.17	RNF8	5.10886	4.75691	5.09013	8.1506	7.01664	7.15808	6.74141	6.45447	6.17842	7.42306	6.82181	6.12454	6.93549	7.28153	6.1453	6.91946	7.33771	6.28345
ENST00000229903.5	SAYSD1-201	ENSG00000112167.11	SAYSD1	7.01277	7.21922	6.14936	8.35298	6.71763	6.42487	9.25381	8.17215	6.24568	10.4808	7.73112	6.60868	9.316	8.19467	7.54469	11.622	8.39418	7.71971
ENST00000229913.9	KIF6-201	ENSG00000164627.18	KIF6	0	0	0	0	0	0	0	0	0	0	0.033452	0	0	0	0	0	0	0
ENST00000229922.7	CAP2-201	ENSG00000112186.13	CAP2	0	0	0	0	0	0	0	0	0	0	0	0	0.012054	0	0	0	0	0
ENST00000229955.4	GPR63-201	ENSG00000112218.9	GPR63	0.232765	0.119429	0.141538	0.194938	0.17743	0.109286	0.180811	0.097404	0.079258	0.150995	0.164203	0.112747	0.222167	0.094001	0.101682	0.146409	0.169748	0.14661
ENST00000230036.2	GPLD1-201	ENSG00000112293.15	GPLD1	0.133983	0.170267	0.219203	0.067082	0.076327	0.143869	0.122302	0.081409	0.20459	0.09353	0.066605	0.122543	0.094641	0.072791	0.052496	0.013336	0.108284	0.104805
ENST00000230048.5	ACOT13-201	ENSG00000112304.11	ACOT13	3.52215	4.37345	3.98463	3.20267	3.9189	3.74527	3.10735	3.91308	3.89073	2.89111	3.72317	4.02664	3.49476	3.94614	4.41342	3.20318	4.22243	4.40907
ENST00000230050.4	RPS12-201	ENSG00000112306.8	RPS12	5247.99	5920.78	6704.65	4414.48	4796.3	5515.17	3897.66	5185.54	5464.72	4106.94	4862.14	5531.28	3444.81	4937.94	6020.98	3944.49	4266.87	5316.45
ENST00000230053.11	B3GAT2-201	ENSG00000112309.11	B3GAT2	0	0	0	0	0	0	0	0	0	0	0	0	0	0	0	0	0	0
ENST00000230056.8	GMNN-201	ENSG00000112312.10	GMNN	3.95187	3.38462	3.6028	4.19104	4.44903	3.77296	3.99672	4.7009	4.41592	4.62877	4.89544	4.84634	5.12104	4.1044	6.79899	4.1776	3.74824	4.74727
ENST00000230085.13	SNX3-201	ENSG00000112335.15	SNX3	121.124	114.839	110.13	138.586	127.997	138.18	116.246	141.79	142.143	146.404	138.186	140.317	127.083	129.627	159.976	150.664	124.282	150.214
ENST00000230122.4|ENST00000698513.1|ENST00000698515.1|ENST00000698516.1|ENST00000698518.1|ENST00000698519.1|ENST00000698520.1	ZBTB24[N=7]	ENSG00000112365.6	ZBTB24	10.3343	10.6952	9.3216	8.70409	10.1351	9.53383	10.5926	8.34469	9.04575	9.21823	10.5148	10.8612	12.0036	9.94309	8.21046	9.47084	11.8298	8.89308
ENST00000230124.8|ENST00000674569.1|ENST00000674641.1|ENST00000674649.1|ENST00000674657.1|ENST00000674744.1|ENST00000675714.1|ENST00000675726.1|ENST00000676442.1	FIG4[N=9]	ENSG00000112367.12	FIG4	13.3909	14.2168	10.1986	11.8191	13.0269	12.3783	13.0805	11.5661	11.0149	11.2467	12.0932	11.8209	12.1689	11.7125	10.0375	8.84932	11.0793	10.4912
ENST00000230173.10	ADGRG6-201	ENSG00000112414.15	ADGRG6	0	0	0	0	0	0	0	0	0	0	0	0	0	0	0.02467	0	0	0
ENST00000230256.8	UNC93A-201	ENSG00000112494.10	UNC93A	0	0	0	0	0	0	0	0	0	0	0	0	0	0	0	0	0	0
ENST00000230301.9	C6orf118-201	ENSG00000112539.15	C6orf118	0	0	0	0	0	0	0	0	0	0	0	0	0	0	0	0	0	0
ENST00000230321.11	MDFI-201	ENSG00000112559.15	MDFI	0	0	0	0	0	0	0	0	0	0	0	0	0	0	0	0	0.02505	0
ENST00000230323.8|ENST00000358871.6|ENST00000373033.6|ENST00000403298.9|ENST00000406563.7|ENST00000416140.6|ENST00000419396.6|ENST00000677531.1|ENST00000678831.1	TFEB[N=9]	ENSG00000112561.19	TFEB	22.3418	21.0624	17.5752	26.5972	25.0892	20.9794	29.9445	21.7464	21.4493	28.6271	23.8006	23.0315	33.3005	24.1066	17.5793	29.9045	24.0687	19.8851
ENST00000230340.9|ENST00000715726.2	BYSL[201/206]	ENSG00000112578.11	BYSL	9.26248	6.58838	6.31814	7.3994	7.62415	7.96178	7.1643	6.39635	8.85261	6.1746	7.41706	7.68743	6.77084	7.8438	6.50767	5.90417	6.61561	6.05804
ENST00000230354.10|ENST00000392092.7	TBP[201/202]	ENSG00000112592.15	TBP	9.07943	11.73	11.069	9.67298	9.11339	11.0776	10.6283	9.9991	10.8665	9.87725	11.0944	12.4509	9.65914	9.79937	11.1836	10.5766	11.0297	11.9375
ENST00000230361.4	GUCA1B-201	ENSG00000112599.9	GUCA1B	0.689678	0.428786	0.997622	0.246199	0.344072	0.438244	0.489122	0.06745	0.778309	0.495993	0.376704	0.451354	0.821792	0.376831	0.431651	0.373819	0.543199	0.413123
ENST00000230381.7	PRPH2-201	ENSG00000112619.8	PRPH2	0.089113	0.011988	0.087314	0.042125	0.031224	0.077046	0.026316	0	0.047977	0.084839	0.074469	0	0.046845	0.03727	0.075438	0.081594	0.035849	0.047839
ENST00000230413.9	MRPL2-201	ENSG00000112651.12	MRPL2	1.1487	3.29889	1.40311	1.61518	1.78002	2.67566	1.64326	2.65809	3.39328	1.43036	0.867008	2.1929	2.07338	1.27267	1.7264	2.66985	1.92403	1.50271
ENST00000230418.8	PTK7-201	ENSG00000112655.16	PTK7	0	0	0	0.032902	0	0	0	0.03566	0	0	0	0	0	0.032075	0	0	0.039771	0.041077
ENST00000230419.9|ENST00000352931.6	PTK7[202/205]	ENSG00000112655.16	PTK7	0.156013	0.02869	0.11966	0.901268	0.802351	0.544527	0.466421	0.301228	0.85054	0.530079	0.480208	0.603334	0.373244	0.386897	0	0.271875	0.531307	0.599368
ENST00000230431.11	DNPH1-201	ENSG00000112667.13	DNPH1	85.2218	85.2261	84.2118	72.514	73.5343	71.7452	66.3456	75.9369	70.3888	63.2663	57.7848	68.0895	60.1403	58.2327	67.5517	52.7681	46.4156	60.9859
ENST00000230449.9	EXOC2-201	ENSG00000112685.14	EXOC2	19.091	17.6226	17.4875	20.1713	20.8931	19.2936	24.5935	18.1014	18.8647	22.7208	21.71	20.5492	27.2844	21.015	17.5247	26.286	26.6141	21.4689
ENST00000230461.11|ENST00000370050.9|ENST00000475111.6|ENST00000673730.1|ENST00000674038.1|ENST00000674151.1	TMEM30A[N=6]	ENSG00000112697.17	TMEM30A	65.7752	65.6806	50.0119	79.0805	89.0162	64.163	83.3522	76.0709	65.8135	81.3945	80.2469	64.4323	91.5335	77.3702	62.9337	83.3608	85.5829	66.38
ENST00000230480.10	VEGFA-201	ENSG00000112715.26	VEGFA	0	0	0	0	0	0	0	0	0	0	0	0	0	0	0	0	0	0
ENST00000230495.2	H3P16-201	ENSG00000178458.5	H3P16	0	0.319222	0	0	0.899437	0.865148	0.745105	0.867262	2.29955	0	0.763957	0	0.316552	0.358501	0	0	0	1.17729
ENST00000230538.12	LAMA4-201	ENSG00000112769.20	LAMA4	0	0	0	0	0	0	0	0	0	0	0	0	0	0	0	0	0	0
ENST00000230565.3	ENPP5-201	ENSG00000112796.10	ENPP5	2.63225	2.11564	1.27982	2.60875	2.95705	1.64569	2.03975	1.76496	1.45899	2.00337	2.37797	1.66483	2.27662	2.48151	1.54206	1.68511	2.34382	1.78676
ENST00000230568.5	LY86-201	ENSG00000112799.9	LY86	77.1817	95.9721	70.2059	96.4127	104.451	95.3023	90.6714	93.5578	97.6986	88.3015	88.1905	98.7425	84.3011	93.002	93.2828	93.9362	87.4645	104.813
ENST00000230582.8	PRSS16-201	ENSG00000112812.16	PRSS16	0.07872	0.153589	0.107923	0	0.197592	0	0	0.195432	0.098281	0.022515	0	0	0	0.082019	0	0.065648	0.035941	0
ENST00000230588.9	MEP1A-201	ENSG00000112818.11	MEP1A	0	0.024985	0.092846	0.12071	0.086778	0.080306	0	0.193941	0.125035	0.077352	0.206999	0.288354	0.122038	0.194234	0.224699	0.188924	0.298895	0
ENST00000230640.10|ENST00000506750.5	MTREX[201/207]	ENSG00000039123.16	MTREX	35.2679	31.7398	28.2394	27.8104	28.7411	26.9046	27.7264	24.3732	26.1509	23.2644	25.6663	23.6077	26.6285	22.2859	21.0072	18.6625	22.124	19.5717
ENST00000230658.12	ISL1-201	ENSG00000016082.15	ISL1	0	0	0	0	0	0	0	0	0	0	0	0	0	0	0	0	0	0
ENST00000230671.7	SLC6A7-201	ENSG00000011083.9	SLC6A7	0	0	0	0	0	0	0	0	0	0	0	0	0	0	0	0	0	0
ENST00000230771.9|ENST00000642752.1|ENST00000645749.1	HARS2[201/214/218]	ENSG00000112855.17	HARS2	16.3913	17.269	18.4294	17.1347	17.9558	17.1182	20.589	15.05	17.7042	16.7585	17.6599	17.8624	22.2971	17.4635	13.8733	18.4639	19.668	15.9465
ENST00000230792.7	NUDT12-201	ENSG00000112874.10	NUDT12	1.11603	1.14914	1.09472	1.24111	1.08258	1.42252	0.94362	0.66725	1.57213	1.03967	0.838315	1.66196	0.96739	0.542288	1.38987	0.845778	0.84185	1.2929
ENST00000230859.8|ENST00000514697.1|ENST00000631941.2	TENT4A[201/205/207]	ENSG00000112941.14	TENT4A	10.5015	10.5171	14.1418	9.19181	12.343	11.116	14.1802	10.5345	12.8329	14.3615	22.1357	14.892	21.34	21.1738	12.2502	23.3172	40.2937	20.8967
ENST00000230882.9	GHR-201	ENSG00000112964.14	GHR	0	0.021044	0.014559	0.030823	0.018244	0	0.015384	0	0	0.012415	0	0	0	0	0.006278	0	0	0
ENST00000230895.11	DAP-201	ENSG00000112977.16	DAP	82.146	59.6193	64.722	78.4617	57.9653	62.4378	76.4142	49.9775	53.0362	65.2531	48.895	52.2007	70.3567	49.8299	42.4403	54.3444	40.5493	41.5947
ENST00000230901.9|ENST00000402931.5	BRD8[201/203]	ENSG00000112983.18	BRD8	7.55554	7.38665	7.84441	6.67027	6.96162	7.47309	7.36286	5.62336	8.41533	6.27401	6.92504	7.85182	8.05296	7.2222	5.92892	4.93437	7.50636	7.33374
ENST00000230990.7	HBEGF-201	ENSG00000113070.8	HBEGF	4.89343	3.39126	3.8744	4.7106	4.79964	3.58449	6.72912	5.2295	2.97683	4.89959	4.48503	3.25296	5.84198	3.63018	2.09788	3.17157	3.54264	2.16445
ENST00000231004.5	LOX-201	ENSG00000113083.15	LOX	0	0	0	0	0	0.021642	0	0	0	0.005976	0	0.028211	0	0	0	0	0	0.013406
ENST00000231009.3	GZMK-201	ENSG00000113088.6	GZMK	47.6573	49.3895	40.2696	48.5763	47.2322	43.6863	45.7215	50.1198	46.063	51.0662	47.2306	49.1876	49.2234	48.7411	46.8342	49.256	44.6921	47.9222
ENST00000231021.9	CDH9-201	ENSG00000113100.10	CDH9	0	0	0	0	0.036908	0.009346	0	0.019011	0	0	0	0	0	0	0	0	0	0.034813
ENST00000231061.9	SPARC-201	ENSG00000113140.11	SPARC	1.37483	0.834661	0.417781	0.453249	0.167918	0.314559	0.287469	0.340815	0.176052	0.29089	0.520073	0.257965	0.531337	0.399955	0.432961	0.533083	0.486732	0.265754
ENST00000231121.3	HAND1-201	ENSG00000113196.3	HAND1	0	0	0	0	0	0	0	0	0	0	0	0	0	0	0	0	0	0
ENST00000231130.3	PCDHB3-201	ENSG00000113205.5	PCDHB3	0	0	0	0	0	0.0085	0	0	0.010581	0	0	0	0.010343	0	0	0	0	0
ENST00000231134.8	PCDHB5-201	ENSG00000113209.9	PCDHB5	0	0.020799	0.010811	0	0.018049	0.041737	0.011411	0.008492	0.020783	0	0.032267	0.021785	0.020317	0	0.009335	0	0	0
ENST00000231136.4	PCDHB6-201	ENSG00000113211.6	PCDHB6	0	0	0	0	0	0	0	0	0	0	0	0	0	0	0	0	0	0
ENST00000231137.6	PCDHB7-201	ENSG00000113212.7	PCDHB7	0	0.01879	0	0	0	0	0	0.00767	0	0	0	0	0	0	0	0	0	0
ENST00000231173.6	PCDHB15-201	ENSG00000113248.6	PCDHB15	0.016362	0.043999	0.00914	0	0	0.007057	0	0.014366	0.017563	0.031144	0	0	0.008595	0.009105	0.015777	0	0	0.017503
ENST00000231198.12	THG1L-201	ENSG00000113272.14	THG1L	7.3158	6.0031	6.56622	10.3782	8.99136	10.7512	9.64706	8.20831	9.94375	8.22872	7.91203	9.47422	8.7558	8.43123	8.7075	7.72907	7.88878	8.48323
ENST00000231228.3	IL12B-201	ENSG00000113302.6	IL12B	0	0	0.065604	0	0	0.025326	0.051835	0.012866	0	0	0.016326	0	0.015371	0	0.028378	0.047553	0	0.015752
ENST00000231229.8	BTNL8-201	ENSG00000113303.12	BTNL8	0	0	0	0	0	0	0	0	0	0	0	0	0	0	0	0	0	0.033773
ENST00000231238.10	TTC1-201	ENSG00000113312.12	TTC1	56.5132	52.8477	53.2417	58.8084	59.897	59.0336	57.8044	64.0216	57.3144	59.3009	65.0712	61.7916	62.137	62.7193	69.5605	64.8723	64.3498	70.0566
ENST00000231338.7	C1QTNF3-201	ENSG00000082196.21	C1QTNF3	0.232703	0.519264	0.636911	0.500808	0	0.369973	0	0.117245	0	0.191501	0.239669	0.58476	0.346174	0.441605	0	0	0.457982	0.338451
ENST00000231357.7	IRX4-201	ENSG00000113430.11	IRX4	0	0	0	0	0	0	0	0	0	0	0	0	0	0	0	0	0	0
ENST00000231368.10|ENST00000395770.3	LNPEP[201/202]	ENSG00000113441.16	LNPEP	34.4139	36.5484	29.9298	35.4831	36.7999	32.6854	39.4718	32.7491	33.7687	38.7305	41.5188	34.888	41.6984	39.9285	30.0136	39.4546	45.3966	37.2275
ENST00000231383.8	RAD1P1-201	ENSG00000234569.1	RAD1P1	0	0	0	0	0	0	0	0	0	0	0	0	0	0	0	0	0	0
ENST00000231420.11	AGXT2-201	ENSG00000113492.14	AGXT2	0	0	0	0	0	0	0	0	0	0	0	0	0	0	0	0	0	0
ENST00000231423.7	PRLR-201	ENSG00000113494.17	PRLR	0	0	0	0	0	0	0	0	0	0	0	0	0	0	0	0	0.13258	0
ENST00000231449.7	IL4-201	ENSG00000113520.11	IL4	0	0.328866	0.9604	1.1469	0.097847	0.278189	0.367017	0.820428	0.133348	0.6745	0	0.621866	0.386447	0.11919	0.322381	0.219934	0.224816	0.240518
ENST00000231454.6	IL5-201	ENSG00000113525.10	IL5	0.180444	0	0	0	0	0	0	0	0	0	0	0	0	0	0	0	0.132318	0
ENST00000231461.10	ST8SIA4-201	ENSG00000113532.13	ST8SIA4	27.5135	19.7914	18.5619	42.5476	28.838	29.1311	45.6341	31.4736	30.5901	54.96	36.868	34.1661	50.1304	37.3719	37.8555	57.0816	44.6635	40.5404
ENST00000231484.4	PCDH12-201	ENSG00000113555.6	PCDH12	0.090947	0.268331	0.18553	0.136258	0.271534	0.085951	0.10712	0.131317	0.017811	0.063326	0.067649	0.031116	0.110648	0.07393	0	0.036118	0.041532	0.011828
ENST00000231498.8|ENST00000716591.1	NUP155[201/209]	ENSG00000113569.17	NUP155	3.2445	3.12396	3.66759	2.75049	3.56085	3.17852	4.45803	2.52023	3.34926	2.42458	3.54376	2.73469	4.04177	3.4448	2.39558	2.18514	3.42096	2.31155
ENST00000231504.5	PPP2CA-201	ENSG00000113575.13	PPP2CA	108.008	104.082	120.74	121.745	127.127	116.591	129.095	115.179	115.205	127.592	125.447	104.237	115.905	138.576	124.477	119.404	133.101	109.85
ENST00000231509.7|ENST00000394464.7|ENST00000394466.6|ENST00000504572.5|ENST00000652686.1	NR3C1[N=5]	ENSG00000113580.15	NR3C1	46.0885	43.7144	33.9446	40.6563	41.5164	36.8157	42.454	38.6095	34.8458	40.2862	43.1652	36.534	43.153	40.0597	31.388	41.2089	44.758	35.8852
ENST00000231512.5	C5orf15-201	ENSG00000113583.8	C5orf15	25.2301	28.3839	25.5316	29.9131	31.5871	32.4851	29.2523	34.892	32.3873	33.4928	36.2689	33.0588	32.7685	34.8308	37.8736	35.075	36.5926	38.6894
ENST00000231524.14	TRIM23-201	ENSG00000113595.15	TRIM23	7.40202	7.23205	6.13781	5.70931	6.70517	6.13511	6.29047	5.63438	6.98049	4.60893	5.93041	5.6334	5.95839	4.72919	5.53286	4.40789	5.06848	5.14236
ENST00000231526.8|ENST00000399438.8|ENST00000715762.1	TRAPPC13[201/202/213]	ENSG00000113597.19	TRAPPC13	4.67853	4.54096	4.9619	5.1225	5.59801	5.74356	5.92504	6.21823	7.7087	6.50559	7.02711	7.29508	6.0883	7.36617	8.14263	5.85852	6.70317	7.45137
ENST00000231572.8	RARS1-201	ENSG00000113643.9	RARS1	33.2363	32.126	30.7627	35.4925	36.8788	36.2484	36.4317	34.5607	31.1402	35.7916	34.6822	31.5763	34.9161	31.4125	30.4457	33.5715	34.9004	31.5902
ENST00000231656.13	CDX1-201	ENSG00000113722.18	CDX1	0	0	0	0	0	0	0	0	0	0	0	0	0	0	0	0	0	0
ENST00000231668.13	BNIP1-201	ENSG00000113734.18	BNIP1	0.499793	0.318635	0.789942	0.687129	0.384365	0.721187	1.03414	0.593214	0.774844	0.704482	0.576404	0.834256	0.344984	0.426472	0.702471	1.28474	0.588632	0.987322
ENST00000231706.6	SLC7A14-201	ENSG00000013293.6	SLC7A14	0	0	0	0	0	0	0	0	0	0	0	0	0	0	0	0	0	0
ENST00000231721.7	SEMA3G-201	ENSG00000010319.7	SEMA3G	0.159809	0.123723	0.135512	0.223501	0.131094	0.192743	0.324097	0.12337	0.246555	0.1399	0.099304	0.215366	0.429644	0.071049	0.123023	0.218536	0.191549	0.150107
ENST00000231749.8	ZMYND10-201	ENSG00000004838.14	ZMYND10	0.227059	0.233258	0.217843	0.17485	0.154173	0	0.384888	0	0.332035	0.130807	0.207569	0	0.208435	0.115265	0.184863	0	0.154898	0.045781
ENST00000231751.9|ENST00000417439.5	LTF[201/202]	ENSG00000012223.13	LTF	0.746243	2.07525	14.6378	0.294006	1.74428	13.0359	0.470361	1.53196	11.0099	0.722393	1.53998	11.5414	0.376017	1.88827	10.3034	0.587091	1.48198	10.1681
ENST00000231790.8|ENST00000450420.6|ENST00000616768.6|ENST00000673715.1|ENST00000674111.1	MLH1[N=5]	ENSG00000076242.18	MLH1	19.4828	21.5932	21.0494	20.444	22.4431	21.2132	19.2957	22.3915	24.0428	17.5882	17.8477	19.7622	19.1823	19.0264	18.1984	14.3027	17.7731	16.4268
ENST00000231887.8	EHHADH-201	ENSG00000113790.11	EHHADH	2.12828	2.37657	1.41806	1.91068	2.3619	1.73378	2.20192	1.73306	1.51046	2.47111	2.17491	1.62955	2.69035	1.97998	1.52128	1.87865	2.23587	1.51522
ENST00000231948.9|ENST00000432408.6	CRBN[201/203]	ENSG00000113851.16	CRBN	25.4283	29.4479	27.211	28.8684	29.57	32.038	27.3302	31.4976	36.8472	27.7987	31.9299	31.9101	27.8426	29.4654	36.375	27.1515	27.9512	32.5575
ENST00000232003.5	HRG-201	ENSG00000113905.5	HRG	0	0	0	0	0	0	0	0	0	0	0	0	0	0	0	0	0	0
ENST00000232014.8	BCL6-201	ENSG00000113916.18	BCL6	0.351217	0.150001	0.310036	0.037215	0.183434	0.382622	0.303788	0	0.51858	0.321391	0.111647	0.065048	0.523207	0	0	0	0.254363	0
ENST00000232125.9	FAM162A-201	ENSG00000114023.16	FAM162A	11.289	10.4798	9.69098	9.06696	10.4136	10.9104	8.2099	14.5999	10.4523	10.7179	8.39815	10.2978	7.85115	6.88838	9.76327	7.91079	8.22049	10.7287
ENST00000232217.6	RBP2-201	ENSG00000114113.6	RBP2	0	0	0	0	0	0	0	0	0	0	0	0	0	0	0	0	0	0
ENST00000232375.8	PFKFB4-201	ENSG00000114268.12	PFKFB4	3.68056	3.94013	3.82394	8.97969	7.67268	6.16569	9.43349	7.6096	6.79158	10.584	8.40925	6.39815	11.2568	8.6938	5.15788	10.3194	7.00019	5.44769
ENST00000232424.4	HES1-201	ENSG00000114315.4	HES1	0.356708	0	0.268882	0.135073	0.268318	0.249107	0.423409	0.315563	0.103807	0.068013	0.21434	0.136041	0.300907	0.240906	0.233439	0.096743	0.359454	0.077816
ENST00000232458.9|ENST00000392692.8|ENST00000441497.6	ECT2[201/204/211]	ENSG00000114346.14	ECT2	2.09705	2.03788	1.6416	2.47786	2.18697	2.14899	2.48542	2.49366	2.6426	3.1717	2.34021	2.08447	2.74093	2.17629	2.7156	2.51518	1.76643	2.31354
ENST00000232461.8	GNAT1-201	ENSG00000114349.10	GNAT1	0	0	0	0	0	0	0	0	0	0	0	0	0	0	0	0	0	0
ENST00000232496.5	TUSC2-201	ENSG00000114383.10	TUSC2	30.5298	29.434	27.6606	26.3429	30.7643	28.0232	29.6208	29.4654	27.8335	27.5346	29.1586	27.4998	27.8414	29.329	27.2321	27.681	28.2149	26.3539
ENST00000232501.8	NPRL2-201	ENSG00000114388.14	NPRL2	10.9011	11.028	12.23	9.50689	11.5506	10.8124	9.41281	10.1494	12.5135	10.4996	9.37887	10.0207	8.73304	10.8159	9.4381	8.54215	8.41074	9.84777
ENST00000232508.9	CYB561D2-201	ENSG00000114395.11	CYB561D2	9.90234	10.1793	7.05485	13.0293	14.1459	10.2837	10.3399	11.8797	11.4487	13.5175	9.30863	10.2957	10.8401	11.7151	8.85941	13.4469	11.8809	10.3997
ENST00000232519.9	CEP15-201	ENSG00000114405.11	CEP15	2.4522	2.71547	2.11548	3.40474	2.98181	3.31423	3.17817	4.51188	3.00715	4.93968	3.62056	4.48728	4.27402	7.51478	4.32021	5.14246	6.49453	3.72994
ENST00000232564.8|ENST00000468623.6|ENST00000674862.1|ENST00000676128.1	GNB4[201/204/207/210]	ENSG00000114450.11	GNB4	19.3359	18.9146	15.8621	32.7818	34.2004	33.3957	41.8219	29.3903	31.238	40.1856	37.1983	38.7727	46.0904	32.7155	31.1416	43.7981	41.1329	38.939
ENST00000232603.10	MORC1-201	ENSG00000114487.10	MORC1	0.008715	0	0	0	0.016267	0.015043	0.041142	0	0.009361	0.024886	0	0.019624	0.045789	0.009703	0.008409	0.127688	0.046691	0.018659
ENST00000232607.7|ENST00000474588.5	UMPS[201/205]	ENSG00000114491.14	UMPS	3.11111	1.58665	2.53416	2.00004	1.27937	1.91199	2.52135	1.0398	1.96175	1.0547	0.852118	1.3604	2.16667	1.28188	1.22551	1.23279	0.903474	1.31714
ENST00000232744.13|ENST00000453791.6|ENST00000475042.5	ABTB1[201/202/208]	ENSG00000114626.18	ABTB1	53.0007	53.546	56.0393	52.4728	46.9522	48.1249	56.689	43.03	45.0209	53.3998	45.5624	47.7698	54.6112	50.2228	43.1129	55.1702	52.6684	43.2443
ENST00000232766.6|ENST00000442272.1	KLHL18[201/204]	ENSG00000114648.12	KLHL18	12.9906	10.0945	11.3232	12.413	10.2281	10.0204	13.6303	8.00015	9.76433	12.4631	8.35954	10.1491	12.7552	9.59181	7.37839	10.1036	8.65727	7.60627
ENST00000232854.9|ENST00000434410.5	HEMK1[201/203]	ENSG00000114735.10	HEMK1	0.286317	0.402036	0.712717	0.201476	0.313291	0.356622	0.426849	0.167546	0.519968	0.148961	0.280549	0.344119	0.403409	0.18504	0.264279	0.099991	0.3026	0.244638
ENST00000232888.7	RRP9-201	ENSG00000114767.7	RRP9	14.0182	13.2011	15.6093	16.5545	18.3992	14.9092	16.4116	16.3384	16.1086	15.3443	16.601	16.9446	17.1018	18.619	15.6423	15.3398	19.0701	14.8762
ENST00000232892.12	AADAC-201	ENSG00000114771.14	AADAC	0	0	0	0	0	0	0	0	0	0	0	0	0	0	0	0	0	0
ENST00000232905.4	EIF1B-201	ENSG00000114784.4	EIF1B	60.8139	57.1798	53.1664	65.8448	61.6816	66.0122	66.7659	61.0427	65.3068	64.6179	65.4775	59.1487	63.1497	56.6847	69.0698	64.0954	56.8397	68.9994
ENST00000232975.8	TNNC1-201	ENSG00000114854.8	TNNC1	0.476714	1.05847	1.06688	0.454698	0.626194	0.811921	1.37355	0.670909	1.37965	0.232854	1.21785	0.843984	0.559814	1.01593	0.124462	0.131512	1.13063	0.589781
ENST00000232978.13|ENST00000429888.5	NKTR[201/202]	ENSG00000114857.19	NKTR	8.25648	8.84427	15.541	6.35256	8.38978	9.77435	11.9747	4.33098	14.9665	5.93379	9.38923	9.87458	12.5547	7.01961	7.71892	5.1371	11.2134	10.0854
ENST00000233027.10|ENST00000383721.8|ENST00000461689.5	NEK4[201/202/203]	ENSG00000114904.13	NEK4	11.1874	9.63163	11.0472	10.834	11.2884	10.8445	13.5884	7.37929	10.988	10.506	9.18647	10.6643	12.7639	9.16561	7.72671	7.59428	8.95107	7.20055
ENST00000233047.9|ENST00000261388.7	LDAF1[201/202]	ENSG00000011638.11	LDAF1	10.8772	10.9702	9.54711	10.7355	11.7521	11.3809	10.4613	12.7221	10.1414	15.2104	14.6215	13.9433	11.7953	12.8568	10.7849	13.6559	12.5986	11.8277
ENST00000233055.9	WDFY1-201	ENSG00000085449.15	WDFY1	24.9814	24.5406	20.1655	35.5974	41.0087	30.4174	43.9075	47.0202	36.1054	55.6217	65.1352	44.4209	61.0086	62.8455	39.8546	64.3694	79.4709	50.4097
ENST00000233057.9|ENST00000395127.6|ENST00000405334.5|ENST00000411537.7|ENST00000679507.1|ENST00000679979.1|ENST00000680273.1|ENST00000681329.1|ENST00000681463.1|ENST00000681507.1|ENST00000681516.1	EIF2AK2[N=11]	ENSG00000055332.19	EIF2AK2	8.3924	7.86928	7.97303	75.4521	82.1992	81.5904	116.54	79.3509	99.8173	111.961	118.178	116.939	156.209	116.745	117.089	144.925	164.063	158.694
ENST00000233072.10	CPS1-201	ENSG00000021826.18	CPS1	0.049422	0.023615	0.048982	0.025943	0.025583	0.085095	0.006473	0.048152	0.035267	0.041798	0.030443	0.036967	0.051892	0.024398	0.015836	0.00447	0.029371	0.058548
ENST00000233078.9|ENST00000592522.5	DAZAP1[201/211]	ENSG00000071626.17	DAZAP1	40.6337	38.9173	44.8019	38.0004	38.7458	47.9308	45.2433	41.2513	48.0678	36.1228	39.2119	45.5995	48.3557	38.6002	41.412	31.1761	44.1319	38.6304
ENST00000233084.8|ENST00000617198.5|ENST00000676916.1|ENST00000677437.1|ENST00000678137.1	DDX1[N=5]	ENSG00000079785.16	DDX1	37.7059	38.0684	34.4469	38.4286	42.5049	39.4489	41.0064	39.73	40.4079	38.0118	39.5786	36.4439	43.472	39.5174	38.6461	36.272	41.2635	36.8948
ENST00000233092.10	FKBP7-201	ENSG00000079150.19	FKBP7	0	0	0	0	0	0	0.062854	0	0	0	0	0	0.288108	0	0	0.046978	0.234457	0.096004
ENST00000233099.6	HEATR5B-201	ENSG00000008869.12	HEATR5B	14.4729	12.6277	14.7278	9.23674	9.07114	10.3145	11.3834	5.9512	10.3579	7.16188	7.04659	8.63766	10.6395	6.53966	5.68905	5.28743	7.28032	6.3836
ENST00000233114.13	MDH1-201	ENSG00000014641.21	MDH1	99.2705	105.172	89.5599	104.564	104.521	112.153	98.5855	106.974	112.609	102.612	100.689	110.616	91.2159	101.925	127.838	92.6984	94.4283	116.428
ENST00000233121.7	MAPRE3-201	ENSG00000084764.12	MAPRE3	2.69542	2.5721	1.59529	1.79539	2.19112	1.33333	1.6847	2.18656	1.51884	1.80329	2.22874	2.21073	2.4422	1.97362	1.35685	0.812945	1.63621	1.21181
ENST00000233143.6	TMSB10-201	ENSG00000034510.6	TMSB10	6981.19	8023.63	7041.54	9912.69	10262.8	10580	10001.1	13026.3	12611.5	12939.6	14007	13271	11270.7	14566.9	16746.4	15813	15367.6	18546.2
ENST00000233146.7|ENST00000406134.5	MSH2[201/202]	ENSG00000095002.16	MSH2	12.3212	16.4419	14.052	9.89426	15.6983	12.641	11.7108	13.4605	14.0241	8.74286	14.8993	12.781	10.0915	15.1452	12.1305	8.10027	15.7962	11.1307
ENST00000233154.9|ENST00000393349.2	NCK2[201/203]	ENSG00000071051.14	NCK2	35.5157	34.0282	42.236	29.4006	32.1103	34.4652	32.9702	27.4247	30.9032	26.6458	30.1944	32.6277	33.4276	29.908	23.8252	24.2835	33.5786	27.4831
ENST00000233156.9|ENST00000392365.5	TFPI[201/203]	ENSG00000003436.16	TFPI	0.615816	0.694143	0.554508	0.706928	0.868327	1.4772	0.785944	0.741672	1.13335	0.642195	0.837107	1.36876	0.668797	0.663393	1.25931	0.376264	0.410301	0.841423
ENST00000233190.11	NDUFS1-201	ENSG00000023228.15	NDUFS1	3.43146	3.46752	3.88843	2.2982	3.03295	3.37187	3.38836	2.22034	3.64289	2.04263	2.77792	2.76875	3.1691	2.55767	2.39692	1.83184	2.83063	2.58533
ENST00000233202.11	SLC11A1-201	ENSG00000018280.18	SLC11A1	1.41979	2.43662	1.45341	1.56648	1.14977	1.00758	1.46959	0.738101	0.399022	0.672854	0.2689	0.315275	0.609996	0.028448	0.111589	0.197411	0.098382	0.026243
ENST00000233242.5	APOB-201	ENSG00000084674.15	APOB	0	0	0	0	0	0	0	0	0	0	0	0	0	0	0	0	0	0
ENST00000233330.6	RTKN-201	ENSG00000114993.17	RTKN	0.74277	0.64639	0.554762	0.607976	0.635989	0.292559	0.707718	0.648384	0.697942	0.559396	0.859805	0	0.457067	0.637911	0.458961	0.410992	0.53134	0.485499
ENST00000233331.12	INO80B-201	ENSG00000115274.15	INO80B	21.4974	23.0163	24.3553	24.466	23.7914	19.6717	27.1185	18.0781	22.5898	22.58	22.0652	20.722	24.6316	20.4836	15.7326	20.2576	21.5126	20.4368
ENST00000233336.7	TTL-201	ENSG00000114999.8	TTL	2.62976	2.8896	2.40775	2.24375	2.46333	2.38085	2.69869	2.19335	2.31281	2.02507	2.60164	2.00514	2.31662	2.22963	1.69173	1.71452	2.11502	1.63944
ENST00000233379.9	FAHD2A-201	ENSG00000115042.10	FAHD2A	0.762824	1.19171	1.29553	0.701477	0.987951	0.941769	0.98754	0.667178	1.15193	0.759221	0.92078	0.926444	0.811787	0.66527	0.544027	0.420062	0.91446	0.619194
ENST00000233468.5	SF3B6-201	ENSG00000115128.7	SF3B6	100.834	108.73	106.944	120.503	126.203	116.387	113.058	125.134	131.334	129.942	133.238	136.568	108.016	125.808	160.328	119.646	105.92	134.758
ENST00000233505.12	CENPA-201	ENSG00000115163.15	CENPA	0	0	0	0	0	0	0	0	0.10393	0	0	0	0	0	0.101091	0	0	0
ENST00000233535.9	SLC30A3-201	ENSG00000115194.11	SLC30A3	0	0.03686	0	0.010793	0.010668	0	0	0	0	0	0.012723	0.077334	0	0	0	0	0.024496	0.036783
ENST00000233545.6	MPV17-201	ENSG00000115204.15	MPV17	0	0	0	0	0	0	0	0	0	0	0	0	0	0	0	0	0	0
ENST00000233573.6	ITGA4-201	ENSG00000115232.14	ITGA4	24.1192	23.1763	22.8752	25.2596	22.0354	24.1434	24.4358	15.9045	23.5135	23.985	17.59	21.0597	29.6331	21.4448	18.901	24.4982	18.75	23.3783
ENST00000233575.7|ENST00000427123.5|ENST00000440760.5	SNX17[201/202/203]	ENSG00000115234.11	SNX17	119.835	120.968	118.276	135.562	130.149	131.954	124.325	133.995	123.997	123.781	116.956	123.203	115.9	122.682	111.928	116.485	113.209	108.881
ENST00000233596.8	REEP6-201	ENSG00000115255.12	REEP6	3.47988	3.63485	3.23131	3.4574	3.87833	3.04175	2.28595	2.3206	1.94213	2.77062	2.22561	2.00228	3.13665	2.61051	1.53911	1.89053	1.77151	1.14381
ENST00000233609.8	RPS15-201	ENSG00000115268.10	RPS15	110.886	106.648	110.787	91.0648	90.1986	100.337	91.657	113.998	92.4327	85.0245	91.0889	90.1043	62.4061	102.958	117.017	81.2547	81.2027	107.196
ENST00000233612.8	GCA-201	ENSG00000115271.11	GCA	21.578	19.1371	17.8587	38.0351	32.575	30.7642	42.402	35.6915	35.2541	58.1545	39.808	40.6714	50.4582	37.3845	49.137	50.0142	34.9781	43.9773
ENST00000233615.7	WBP1-201	ENSG00000239779.7	WBP1	38.0861	40.9188	43.4901	36.5055	34.9947	35.9233	35.5085	38.6667	38.5418	30.0983	32.5437	32.4359	28.8127	31.6128	33.956	32.1108	31.6266	29.8811
ENST00000233623.11	TTC31-201	ENSG00000115282.21	TTC31	6.79801	5.79405	6.32398	7.60452	6.64264	5.61541	7.57661	5.43077	6.24929	5.90225	6.57527	5.64513	7.78511	5.83575	4.88277	4.68227	6.25004	4.59751
ENST00000233627.14	NDUFS7-201	ENSG00000115286.21	NDUFS7	93.6828	90.3214	84.0505	90.3673	89.0335	92.3563	92.5973	79.6492	84.1803	81.8874	72.733	83.2069	78.2335	73.2277	68.7687	59.89	63.9061	61.2449
ENST00000233630.11	PCGF1-201	ENSG00000115289.14	PCGF1	13.0402	16.0156	10.2254	12.9523	12.5493	12.2908	14.0585	12.453	11.1672	11.2794	10.5463	12.2517	10.979	9.32141	9.36712	10.9783	10.6586	10.3458
ENST00000233638.8	TLX2-201	ENSG00000115297.11	TLX2	0	0	0.018131	0.015258	0	0	0.038179	0	0	0	0	0.018304	0.016978	0	0	0	0	0
ENST00000233668.10	DOK1-201	ENSG00000115325.14	DOK1	24.7605	20.1474	18.7558	28.7994	22.6595	19.7422	29.9958	22.2983	20.0586	25.7617	23.0826	22.4536	31.7963	24.5295	19.33	31.5177	23.2551	18.8911
ENST00000233699.8	POLE4-201	ENSG00000115350.12	POLE4	1.34823	0	0.895391	0.252637	0	1.44998	0.328208	0	0.844555	0.261638	0	0.978903	0.610837	0	1.0803	0.308695	0	0.15746
ENST00000233710.4	ACADL-201	ENSG00000115361.8	ACADL	0	0	0	0	0	0	0	0	0	0	0	0	0	0	0	0	0	0
ENST00000233714.8|ENST00000443314.5|ENST00000450366.7	LANCL1[201/205/207]	ENSG00000115365.13	LANCL1	11.5648	12.1142	5.85262	10.1455	11.1168	5.84753	10.4727	10.8678	6.54859	11.3036	10.854	5.10809	10.2025	10.5183	5.10564	8.90527	10.0095	5.56919
ENST00000233735.2	REG1A-201	ENSG00000115386.6	REG1A	0	0	0	0	0	0	0	0	0	0	0	0	0	0	0	0	0	0
ENST00000233741.9	FANCL-201	ENSG00000115392.13	FANCL	1.56399	1.25186	0.998674	2.55073	1.34995	2.65406	1.9376	1.58391	2.91712	3.06875	1.83913	3.00062	2.65102	1.54745	3.07448	2.66015	2.41511	2.65955
ENST00000233809.9	IGFBP2-201	ENSG00000115457.10	IGFBP2	0.081826	1.6783	0.30923	0.05166	1.18176	0.477469	0.064838	0.628424	0.386869	0.026013	0.585673	0.344574	0.201489	0.461696	0.403249	0.066571	0.206507	0
ENST00000233813.5	IGFBP5-201	ENSG00000115461.5	IGFBP5	0	0.021702	0.016876	0.009537	0.004702	0.008687	0.011896	0.004425	0.0108	0	0	0	0.005299	0.005604	0	0	0.005398	0
ENST00000233826.4	KCNJ13-201	ENSG00000115474.7	KCNJ13	0	0	0	0	0	0	0	0	0	0	0	0	0	0	0	0	0	0
ENST00000233838.9|ENST00000430215.7|ENST00000687995.1|ENST00000690108.1|ENST00000693287.1	GGCX[N=5]	ENSG00000115486.13	GGCX	5.65919	4.45856	3.48017	4.91347	4.95516	3.79162	5.17163	4.52638	3.24646	4.53187	3.99421	3.33511	4.41415	3.89779	3.01568	3.56069	2.79893	3.36383
ENST00000233840.3	NEU2-201	ENSG00000115488.3	NEU2	0	0	0	0	0	0	0	0	0	0	0	0	0	0	0	0	0	0
ENST00000233892.8	MOB4-201	ENSG00000115540.15	MOB4	0	0	0	0	0	0	0	0	0	0	0	0	0	0	0	0	0.021628	0
ENST00000233893.10	HSPE1-201	ENSG00000115541.11	HSPE1	159.003	151.326	148.788	172.182	174.811	174.797	151.289	174.962	184.313	145.958	175.521	178.342	156.093	186.537	198.95	151.781	179.07	208.85
ENST00000233948.4	WNT6-201	ENSG00000115596.4	WNT6	0.362704	0.11503	0.192627	0.181732	0.100182	0.092949	0.177108	0.056556	0.116114	0.101674	0.071958	0.048693	0.202361	0.071917	0.104423	0.034721	0.046014	0.046401
ENST00000233954.6	IL1RL1-201	ENSG00000115602.17	IL1RL1	0.911522	0.237041	0.467314	0.427469	0.122067	0.39498	0.303308	0.022843	0.251896	0.196299	0.102528	0.291623	0.477652	0	0.232445	0.332349	0	0.194041
ENST00000233957.7|ENST00000409599.5	IL18R1[201/202]	ENSG00000115604.12	IL18R1	4.96768	5.099	4.9263	4.27735	4.8756	5.05514	4.20459	4.07393	4.31989	3.51501	4.46207	3.86692	3.72263	4.41026	3.39226	2.4515	4.53711	2.81284
ENST00000233969.3	SLC9A2-201	ENSG00000115616.3	SLC9A2	0	0	0.006308	0	0	0	0.013336	0	0	0	0	0	0	0	0	0	0	0
ENST00000233997.4	AZU1-201	ENSG00000172232.10	AZU1	3.13895	2.25136	4.24303	1.31334	1.13699	4.10501	1.52223	0.864603	2.63856	1.16493	1.16874	2.6248	0.590434	0.731955	2.19519	1.15574	1.37938	1.88686
ENST00000234038.11	PPP1R7-201	ENSG00000115685.15	PPP1R7	14.0875	17.5757	16.0972	18.2084	18.7741	15.8745	14.5686	15.4344	16.4604	14.3906	15.8923	17.0964	17.1872	15.2829	12.494	11.8706	16.7005	11.5427
ENST00000234040.9|ENST00000358649.8|ENST00000405260.5	PASK[201/202/204]	ENSG00000115687.14	PASK	17.8948	19.4206	18.9069	16.2544	19.6461	16.8338	18.1985	16.2429	16.098	14.4257	16.3395	16.8461	16.4321	17.2669	13.793	13.7802	16.3193	13.543
ENST00000234071.8	PROC-201	ENSG00000115718.18	PROC	0.563761	1.23185	0.975542	0.795997	1.05276	0.863557	0.553381	0.618659	0.672464	0.647863	0.317932	0.691508	0.499232	0.187933	0.447942	0.277034	0.28867	0.517127
ENST00000234091.8	ID2-201	ENSG00000115738.10	ID2	0.109686	0.075324	0.122015	0	0.138407	0.025583	0.035069	0.026023	0.074362	0	0.032806	0.033414	0.199222	0.032991	0.191789	0.153444	0.031776	0.073904
ENST00000234111.9|ENST00000405333.5|ENST00000699836.1	ODC1[201/202/206]	ENSG00000115758.14	ODC1	53.3019	55.6669	51.1136	54.9687	60.0226	57.9192	59.8943	60.5411	53.0745	53.0563	61.2468	49.733	58.4422	62.3098	43.5002	48.8294	63.5249	46.504
ENST00000234115.10|ENST00000409158.5|ENST00000438882.6|ENST00000693505.1	PLEKHB2[201/204/207/212]	ENSG00000115762.17	PLEKHB2	95.7168	95.6161	84.0547	91.7304	86.6076	87.9805	85.3764	78.047	77.9151	77.1744	71.4633	73.7665	76.2486	68.5989	67.5051	67.5132	69.6165	61.8056
ENST00000234160.5|ENST00000442798.5	GORASP2[201/202]	ENSG00000115806.13	GORASP2	51.3636	51.1625	47.8971	44.6624	46.3074	44.9629	43.5721	43.5832	40.7993	45.2464	47.0768	40.2381	44.7668	45.1821	39.0124	43.7486	47.6849	37.4168
ENST00000234170.10	CEBPZ-201	ENSG00000115816.15	CEBPZ	30.6625	32.1364	28.6208	32.5185	37.3588	34.7519	35.7788	35.8668	37.4601	32.8661	38.8134	37.7381	35.4549	37.1695	38.2459	31.3135	38.4128	36.6592
ENST00000234179.8|ENST00000379066.5	PRKD3[201/202]	ENSG00000115825.11	PRKD3	18.1812	18.0951	14.5659	15.1205	17.1977	15.531	16.9267	13.2816	14.9856	13.7314	13.9422	14.1022	16.5584	13.6446	11.641	12.3385	14.1889	11.3601
ENST00000234198.9	DLX2-201	ENSG00000115844.11	DLX2	0	0	0	0	0	0.012124	0	0	0	0	0	0	0	0	0	0.011387	0	0.015076
ENST00000234256.4	SLC1A4-201	ENSG00000115902.11	SLC1A4	21.9138	11.4317	15.3503	19.0917	11.9272	14.4294	16.548	11.3629	12.6627	14.0425	11.3187	12.3199	16.8361	11.3936	10.1422	17.7496	14.757	11.4953
ENST00000234296.7	ORC2-201	ENSG00000115942.9	ORC2	6.40825	7.11042	7.67066	5.94086	7.07967	7.54413	6.97089	6.18105	8.29836	5.91681	6.70817	7.3463	7.16938	6.79181	7.19775	5.29234	7.03848	6.43298
ENST00000234301.3	COX7A2L-201	ENSG00000115944.15	COX7A2L	47.8047	53.1818	46.2642	47.0892	46.2128	47.5714	36.3236	52.9557	49.0186	42.9178	45.7777	47.8404	37.0419	44.7207	51.0474	40.7754	38.9139	47.9161
ENST00000234310.8	PPP3R1-201	ENSG00000221823.11	PPP3R1	56.4153	51.6098	47.611	51.3543	51.5447	51.3014	49.837	51.5236	48.0711	52.0505	50.9282	49.825	50.7782	46.1172	49.1775	46.2261	42.2584	47.3823
ENST00000234313.8	PLEK-201	ENSG00000115956.10	PLEK	170.727	158.401	126.603	209.123	187.613	171.208	215.817	188.09	163.777	248.084	204.583	188.569	234.417	210.059	178.4	261.579	216.145	203.856
ENST00000234347.10	PRTN3-201	ENSG00000196415.10	PRTN3	0.402258	0.290449	0.410911	0.042403	0.63702	0.634406	0.16045	0.119836	1.09758	0.085415	0.15391	1.04639	0	0.306542	0.944221	0.072693	0.195106	0.901273
ENST00000234371.10	KISS1R-201	ENSG00000116014.10	KISS1R	0.320432	0.148124	0.439642	0.259983	0.021511	0.039932	0.19011	0	0.074862	0.087272	0.025767	0.156971	0.168906	0.077238	0.112223	0.037246	0.074101	0.049874
ENST00000234389.3	GRIN3B-201	ENSG00000116032.5	GRIN3B	0.060518	0.184503	0.078998	0.171629	0.169551	0.130703	0.238191	0.141825	0.249517	0.19203	0.202106	0.102348	0.201433	0.146128	0.116959	0.147768	0.129775	0.162228
ENST00000234392.3	VAX2-201	ENSG00000116035.4	VAX2	0	0	0	0	0	0	0	0	0	0	0	0	0	0	0	0	0	0
ENST00000234396.10	ATP6V1B1-201	ENSG00000116039.13	ATP6V1B1	0	0	0.021188	0	0	0	0	0	0	0	0	0	0	0	0	0	0	0
ENST00000234420.11|ENST00000420813.6|ENST00000445503.5|ENST00000673637.1|ENST00000700000.1|ENST00000700002.1	MSH6[N=6]	ENSG00000116062.19	MSH6	19.4159	19.4543	17.6668	17.6581	20.8399	15.9181	20.5599	17.0148	15.6345	18.8599	18.965	16.1098	20.7256	17.7462	13.6558	15.3079	18.3119	13.5501
ENST00000234453.10	PLEKHA3-201	ENSG00000116095.11	PLEKHA3	2.47718	1.92153	2.01525	2.4062	2.48275	2.26622	2.49306	1.95633	2.52258	2.734	2.4183	2.42248	2.87447	2.06741	2.29383	2.50502	2.21666	2.21764
ENST00000234454.6	SPR-201	ENSG00000116096.7	SPR	4.96436	5.01103	3.58871	3.30345	2.72913	2.1836	2.74252	2.23479	1.85095	1.66342	1.78857	1.72501	2.54843	1.99798	1.63898	2.16134	1.71204	1.82173
ENST00000234549.11	FAM76A-202	ENSG00000009780.16	FAM76A	0.249673	0.900282	1.03001	0.414208	0.55615	1.62269	1.09855	0	1.51612	0.772794	0.712978	0	0.755192	2.26505	0.814687	0	0	0.505254
ENST00000234590.10|ENST00000645600.1|ENST00000645609.1	ENO1[201/209/210]	ENSG00000074800.16	ENO1	783.028	706.46	719.884	798.751	725.738	744.301	696.403	703.462	644.422	645.79	650.313	645.538	625.076	654.035	615.333	601.398	610.588	578.662
ENST00000234610.5	MMP23A-201	ENSG00000215914.4	MMP23A	0	0	0	0	0	0	0	0	0	0	0	0	0	0	0	0	0	0
ENST00000234626.11	CDC7-201	ENSG00000097046.13	CDC7	2.54181	1.54302	3.67224	2.25092	1.32002	3.45831	2.39802	1.68901	3.75254	2.56174	1.78634	3.50099	2.25553	1.83979	3.25065	1.97314	1.24702	3.69559
ENST00000234668.6	SYDE2-201	ENSG00000097096.10	SYDE2	0.213627	0.189833	0.185661	0.074263	0.189586	0.316161	0.208636	0.284566	0.277071	0.216987	0.193083	0.165322	0.202603	0.154537	0.200801	0.090561	0.45748	0.343974
ENST00000234677.7	SARS1-201	ENSG00000031698.13	SARS1	99.824	90.8614	92.6065	100.986	100.824	100.515	105.386	100.802	98.8907	105.121	103.371	106.146	104.863	105.628	108.007	108.675	105.678	115.221
ENST00000234701.7	CLCA1-201	ENSG00000016490.16	CLCA1	0	0	0	0	0	0	0	0	0	0	0	0	0	0	0	0	0	0
ENST00000234739.8|ENST00000683836.1|ENST00000684121.1	BCL9[201/203/204]	ENSG00000116128.12	BCL9	4.2985	5.41592	4.81967	3.08288	4.92306	4.18314	4.07293	4.06328	3.76989	3.55024	4.84094	4.50047	4.28137	4.70191	3.27392	3.50937	6.15579	4.43367
ENST00000234798.5	TPSG1-201	ENSG00000116176.8	TPSG1	0	0.04037	0	0	0	0	0	0	0	0	0.085125	0	0	0	0	0	0	0.04142
ENST00000234816.7	ANGPTL1-201	ENSG00000116194.13	ANGPTL1	0	0	0	0	0	0	0	0	0	0	0	0	0	0	0	0	0	0
ENST00000234827.6	TCEANC2-201	ENSG00000116205.14	TCEANC2	3.13826	2.98597	2.85933	2.10484	2.48413	2.59852	2.67513	1.79453	2.67314	1.839	2.26068	2.25766	2.94334	2.03895	1.91997	1.89169	2.87093	2.26339
ENST00000234831.10	TMEM59-201	ENSG00000116209.12	TMEM59	7.89843	8.23355	7.68852	9.32853	9.5496	9.49966	8.10079	9.16837	9.3676	9.08392	9.18333	9.725	8.31707	9.01146	10.3038	8.71084	7.98929	10.0239
ENST00000234875.9|ENST00000465387.5|ENST00000497965.5	RPL22[201/204/207]	ENSG00000116251.11	RPL22	620.125	668.372	631.418	448.119	506.892	518.63	386.175	455.487	452.404	355.176	399.619	437.801	336.296	400.874	447.999	315.351	343.207	377.162
ENST00000234961.7	OPRD1-201	ENSG00000116329.12	OPRD1	0.003321	0.017843	0	0	0	0	0	0	0.003546	0	0.003675	0.003717	0	0.007365	0	0	0	0
ENST00000235090.10	WDR77-201	ENSG00000116455.14	WDR77	15.181	15.4266	15.5877	14.2039	15.9322	14.809	14.7538	13.3743	14.6315	12.3038	12.717	12.9378	14.8885	12.9225	11.881	13.0895	14.0582	12.7214
ENST00000235150.5	RNF19B-201	ENSG00000116514.17	RNF19B	14.2544	13.997	11.4387	29.5096	25.218	21.5163	34.9579	32.4704	21.9668	46.7336	43.9637	29.2123	52.1396	47.863	29.9949	66.3134	73.0277	39.6525
ENST00000235307.7	C1orf21-201	ENSG00000116667.15	C1orf21	8.45311	6.00201	6.10361	6.36347	4.55886	4.60894	6.01415	3.80024	4.03217	4.5536	3.68144	3.48455	5.77422	3.36897	3.25324	4.22053	3.08049	2.43223
ENST00000235329.10|ENST00000444836.5|ENST00000674817.1|ENST00000675043.1|ENST00000675053.1|ENST00000675113.1|ENST00000675231.1|ENST00000675483.1|ENST00000675512.1|ENST00000675528.1|ENST00000675817.1|ENST00000675872.1|ENST00000675919.1|ENST00000675959.1	MFN2[N=14]	ENSG00000116688.18	MFN2	33.4354	33.6641	30.332	31.6421	37.463	29.4542	34.1788	31.374	26.7752	28.4341	33.3525	27.7703	33.7666	32.8887	20.6102	27.6615	31.0885	20.8348
ENST00000235332.6	MIIP-201	ENSG00000116691.11	MIIP	22.9665	20.5834	20.8707	32.1884	27.8489	31.342	37.0011	28.4228	33.0696	41.3609	30.1039	37.2431	41.9419	33.6905	36.7192	48.0744	33.8441	40.8919
ENST00000235345.6	SLC35D1-201	ENSG00000116704.8	SLC35D1	7.01949	8.10373	8.4308	6.05644	7.15833	6.68914	6.18635	5.74376	6.07361	4.87815	5.7731	5.38509	5.51678	5.49622	4.09563	3.8134	5.03203	3.59383
ENST00000235347.4	PRAMEF10-201	ENSG00000187545.5	PRAMEF10	0	0	0	0	0	0	0	0	0	0	0	0	0	0	0	0	0	0
ENST00000235349.6	PRAMEF4-201	ENSG00000243073.4	PRAMEF4	0	0	0	0	0	0	0	0	0	0	0	0	0	0	0	0	0	0
ENST00000235372.11|ENST00000311066.10	PRDM2[201/202]	ENSG00000116731.23	PRDM2	5.92899	6.94395	6.81329	3.96712	6.08927	5.42982	5.91484	4.41725	5.22079	3.84827	4.79506	4.85532	6.19007	5.81188	3.59803	3.32901	5.99011	4.77329
ENST00000235382.7	RGS2-201	ENSG00000116741.8	RGS2	36.1617	33.935	30.4806	39.2547	36.059	32.152	42.6902	37.8126	40.6981	43.4367	34.5261	36.1638	40.7718	37.0246	38.4347	38.696	38.073	38.6507
ENST00000235453.8	DENND1B-201	ENSG00000213047.13	DENND1B	0.889209	0.969108	0.704383	0.751942	1.25778	0.905089	1.0863	1.00005	0.797312	1.22923	1.37534	0.803158	1.4183	1.654	0.795109	2.28951	3.12599	1.80538
ENST00000235521.5	WARS2-201	ENSG00000116874.12	WARS2	4.12281	3.46691	3.83286	4.26941	3.34212	4.67117	3.14749	3.65446	3.58243	3.66439	3.76574	4.24318	3.46321	3.65507	4.56881	3.69694	3.38889	5.07315
ENST00000235532.9	OSCP1-201	ENSG00000116885.18	OSCP1	0.105165	0.340517	0.387202	0.061831	0.371274	0.183959	0.110661	0.302732	0.25892	0.036516	0.296871	0.392115	0	0.118592	0.284722	0.171122	0	0
ENST00000235628.2	NT5C1A-201	ENSG00000116981.4	NT5C1A	0.00683	0.047713	0.046077	0	0.044504	0.011853	0	0.01795	0.040124	0.003249	0.056697	0.03441	0.021505	0.015151	0.045853	0	0.007299	0.003632
ENST00000235835.8	AKR7A2-201	ENSG00000053371.14	AKR7A2	48.4915	45.5349	47.1798	43.8521	42.8028	42.5006	36.6041	37.3799	37.9695	34.1167	30.3374	31.9024	27.4733	29.065	28.8629	24.2569	21.4928	21.4312
ENST00000235878.5	GBP3-201	ENSG00000117226.13	GBP3	1.0984	1.92893	1.22126	1.44698	3.2386	2.32698	2.98887	2.87721	2.8582	2.18944	5.46198	1.5128	3.04739	7.31091	3.13382	3.83877	6.80193	4.0757
ENST00000235932.8	RAB29-201	ENSG00000117280.13	RAB29	6.38012	5.00036	4.08443	5.62725	4.82564	4.5353	6.43707	6.12085	5.40731	3.90288	5.27294	4.84039	6.74151	6.17298	5.51661	9.54868	7.84455	6.09189
ENST00000236017.5	APH1A-201	ENSG00000117362.13	APH1A	4.78304	2.11357	5.23152	4.33762	2.79477	4.51631	3.75081	5.43882	5.25099	3.44677	3.87885	6.80548	4.26874	4.13434	1.57158	4.27377	4.8075	3.11442
ENST00000236040.8	P3H1-201	ENSG00000117385.16	P3H1	1.01564	1.20054	1.55545	0.494596	0.819004	0.835586	1.60594	0.055579	1.54382	0.911741	0.472147	0.479483	1.38339	0.512763	0.594988	0.452835	0.627093	0.853908
ENST00000236051.3	EBNA1BP2-201	ENSG00000117395.13	EBNA1BP2	39.8556	34.9905	37.5391	41.7265	37.249	37.6727	40.2661	36.1924	36.2655	32.687	33.5297	34.4137	33.6714	31.8513	33.4965	28.5252	29.7852	29.6102
ENST00000236067.8	ATP6V0B-201	ENSG00000117410.14	ATP6V0B	27.6707	12.8292	21.7294	24.4929	19.415	26.2696	24.3212	21.1494	22.5718	30.1566	22.4724	27.4748	27.5663	22.8733	29.6743	28.4592	20.9023	30.1107
ENST00000236137.10	SLC19A2-201	ENSG00000117479.15	SLC19A2	2.05424	1.98896	1.90621	1.76628	2.31424	1.93053	1.95276	1.43623	2.04751	1.44349	1.72836	1.91078	1.38753	1.68972	1.1153	1.23145	1.22208	1.15531
ENST00000236147.6|ENST00000466340.1	SELL[201/204]	ENSG00000188404.10	SELL	229.757	276.137	284.32	255.962	322.563	343.108	261.913	336.261	320.636	329.317	406.495	393.337	280.839	358.143	368.763	353.96	422.599	435.386
ENST00000236192.12	VAMP4-201	ENSG00000117533.15	VAMP4	5.43775	6.06186	6.18423	4.89613	5.2451	5.48138	5.66271	5.12932	6.00644	4.93057	5.09341	5.50413	5.72795	4.93166	4.64309	3.71336	5.1837	4.47476
ENST00000236255.4	GRHL3-201	ENSG00000158055.17	GRHL3	0	0.020759	0.0217	0	0	0	0	0	0	0	0	0	0	0	0	0	0	0
ENST00000236273.9	SYF2-201	ENSG00000117614.10	SYF2	69.3872	69.4703	65.6552	69.1633	72.6711	69.9066	75.5635	64.4256	70.1179	69.9422	65.7878	72.5088	74.6358	70.7178	65.0808	70.3413	67.9415	62.932
ENST00000236342.12|ENST00000360009.6|ENST00000434391.6|ENST00000528557.6	DHDDS[201/202/209/220]	ENSG00000117682.18	DHDDS	8.73707	7.43456	7.04415	9.28229	8.71349	7.35701	9.03371	7.86307	6.92605	7.5703	7.42344	6.25557	10.1058	8.91385	6.59462	8.76691	8.77713	6.89774
ENST00000236412.11	PPP1R8-201	ENSG00000117751.18	PPP1R8	0.922576	0.959472	1.20877	1.48364	1.33449	0.953656	1.85031	1.43156	1.42919	1.22205	1.57484	1.40587	1.68127	1.0467	1.0004	0.946744	1.22294	1.33362
ENST00000236495.9	SLC5A9-201	ENSG00000117834.13	SLC5A9	0	0	0	0	0	0	0	0	0	0	0	0	0	0	0	0	0	0
ENST00000236671.7|ENST00000429746.2|ENST00000636615.1|ENST00000636843.1|ENST00000637381.2|ENST00000637387.1	CTSD[N=5]|ENST00000636615	ENSG00000117984.15|ENSG00000250644.3	CTSD|ENSG00000250644	578.103	621.433	498.785	604.804	649.773	497.46	696.759	690.066	467.361	902.681	911.255	593.965	994.367	960.742	528.704	1270.69	1247.03	725.652
ENST00000236693.11	COLEC11-201	ENSG00000118004.18	COLEC11	0	0	0	0	0	0	0	0	0	0	0	0	0	0	0	0	0	0
ENST00000236698.9|ENST00000383202.7	STAG1[201/202]	ENSG00000118007.13	STAG1	16.0765	16.6663	13.9693	15.2166	16.0234	13.9266	17.3001	13.4135	12.9049	13.8385	15.1971	12.7463	16.9664	14.1475	10.5725	12.7322	14.5206	10.914
ENST00000236709.4	A4GNT-201	ENSG00000118017.4	A4GNT	0	0	0	0	0.019205	0	0	0.01807	0	0	0	0	0	0	0	0	0	0
ENST00000236826.8	MMP8-201	ENSG00000118113.12	MMP8	0.032758	0.023503	0.330081	0.051616	0.020403	0.349248	0	0.0096	0.376154	0.020791	0.012164	0.394306	0.01148	0.012176	0.327409	0.017774	0	0.234409
ENST00000236850.5	APOA1-201	ENSG00000118137.10	APOA1	0.205855	0.111619	0.059454	0	0	0.18358	0.06174	0.092296	0.057868	0	0	0.060692	0.109236	0.059123	0	0.041844	0.394498	0.232633
ENST00000236877.11	SLC8A2-201	ENSG00000118160.14	SLC8A2	0	0.006924	0	0.006085	0	0.005547	0	0	0.027597	0.006127	0.014291	0	0	0.035786	0	0	0.034457	0.006873
ENST00000236914.7	NR5A2-201	ENSG00000116833.14	NR5A2	0	0	0	0.010102	0	0	0	0.037572	0.0115	0.010172	0	0	0	0	0	0.008697	0.04584	0
ENST00000236925.9|ENST00000358823.7	CAMSAP2[201/202]	ENSG00000118200.16	CAMSAP2	4.27426	3.44693	3.61832	4.91996	3.52267	3.50399	5.04692	3.04496	4.49842	4.22092	3.29057	3.64246	6.08572	3.39818	3.42277	3.84703	4.20312	4.01144
ENST00000236937.13|ENST00000358671.10|ENST00000367961.8	FCGR2B[201/202/203]	ENSG00000072694.22	FCGR2B	82.7158	52.6735	108.387	113.597	84.6296	171.194	99.4648	77.8236	159.209	72.6828	51.1381	145.345	58.1386	45.4598	127.558	24.2666	20.0598	80.1075
ENST00000236938.12	FCRLA-201	ENSG00000132185.18	FCRLA	9.27006	8.0161	5.75498	13.3117	12.6155	8.7701	13.5639	13.9957	9.68441	16.2473	15.1952	9.45751	15.4687	15.7189	9.41313	16.9812	16.7697	9.60757
ENST00000236957.9	EEF1B2-201	ENSG00000114942.15	EEF1B2	12.4536	6.5586	8.84621	11.6565	10.422	12.4569	12.5952	8.48889	9.31673	5.32871	10.0609	12.6672	7.8484	9.47004	10.3936	5.6591	11.9164	10.7001
ENST00000236959.14|ENST00000446622.5|ENST00000479093.5	ATIC[201/209/213]	ENSG00000138363.15	ATIC	36.825	35.3116	30.128	36.413	38.3594	33.269	33.9576	35.6787	30.5748	35.9223	39.2605	32.5293	35.6358	35.9502	30.4172	38.6402	35.8272	32.9323
ENST00000236979.2	TNP1-201	ENSG00000118245.2	TNP1	0	0	0	0	0	0	0	0	0	0	0	0	0	0	0	0	0	0
ENST00000236980.10|ENST00000403094.3	FASTKD2[201/203]	ENSG00000118246.14	FASTKD2	11.3321	11.3779	10.8913	11.7136	13.3266	13.4398	11.8958	13.2158	13.265	11.018	11.537	14.1835	11.0199	13.1029	15.6845	11.6119	11.6839	14.3044
ENST00000237014.8	TTR-201	ENSG00000118271.12	TTR	0	0	0	0	0	0	0	0	0	0	0	0	0	0	0	0	0	0
ENST00000237019.11	B4GALT6-201	ENSG00000118276.12	B4GALT6	0	0	0.243955	0	0.192251	0.25027	0	0	0	0	0.168253	0	0	0	0	0	0	0.272573
ENST00000237172.12	FILIP1-201	ENSG00000118407.15	FILIP1	0.013842	0	0	0	0	0	0	0	0	0	0	0	0	0	0	0	0	0
ENST00000237177.10|ENST00000551025.4	CASP8AP2[201/205]	ENSG00000118412.13	CASP8AP2	8.02793	7.11482	8.71271	5.8428	6.875	7.08666	9.7348	5.00137	8.48088	5.41924	6.61084	6.54536	10.0383	6.36782	5.5138	4.99067	7.72963	6.52502
ENST00000237186.10	UBE3D-201	ENSG00000118420.17	UBE3D	0	0	0	0	0	0	0	0	0	0	0	0	0	0	0	0	0	0
ENST00000237201.2	SPACA1-201	ENSG00000118434.9	SPACA1	0	0	0	0	0	0	0	0	0	0	0	0	0	0	0	0	0	0
ENST00000237264.9	TBPL1-201	ENSG00000028839.10	TBPL1	4.03315	5.1576	3.70927	4.16246	4.65261	4.31581	4.50685	5.06464	4.15696	5.30579	5.07113	4.27078	4.62242	4.52079	4.38095	5.25479	5.20583	5.33657
ENST00000237275.9	ZC2HC1B-201	ENSG00000118491.10	ZC2HC1B	0	0	0	0	0	0	0	0	0.105744	0	0	0.055449	0	0	0	0	0	0
ENST00000237281.5	FBXO30-201	ENSG00000118496.5	FBXO30	7.86339	6.0713	5.35974	6.57175	5.90886	5.14724	6.54885	5.17444	5.33951	6.6239	5.45779	4.90725	7.24325	5.00195	4.62739	5.7075	4.7791	4.37414
ENST00000237283.9	ADAT2-201	ENSG00000189007.16	ADAT2	0.646386	0.128258	0.503708	0.467604	0.408762	0.366579	0.477835	0.367233	0.325635	0.409055	0.528456	0.339494	0.528126	0.491262	0.350329	0.088755	0.466743	0.175658
ENST00000237289.8|ENST00000420009.6|ENST00000421450.2|ENST00000612899.5	TNFAIP3[201/202/203/206]	ENSG00000118503.18	TNFAIP3	68.7971	61.8004	51.784	61.9165	63.2103	50.2047	81.871	61.0936	52.834	71.3443	79.6112	55.1127	89.6953	82.6653	46.9442	89.9575	113.627	58.0379
ENST00000237305.12|ENST00000477460.6|ENST00000528577.5	SGK1[201/213/223]	ENSG00000118515.12	SGK1	36.6905	38.5127	35.4635	23.8251	19.7643	24.2035	18.1973	14.4278	21.0637	14.9979	14.4147	13.9236	14.6168	15.3653	11.7116	12.2942	13.3201	11.6363
ENST00000237316.3	TCF21-201	ENSG00000118526.7	TCF21	0	0	0	0	0	0	0	0	0	0	0	0	0	0	0	0	0	0
ENST00000237353.15	PMFBP1-201	ENSG00000118557.16	PMFBP1	1.20041	0.815025	0.913878	0.644363	0.484648	0.596375	0.6128	0.292669	0.351352	0.366003	0.246016	0.292474	0.504542	0.278435	0.278515	0.148654	0.144258	0.267831
ENST00000237380.12	MED28-201	ENSG00000118579.13	MED28	8.92252	10.4244	10.6037	9.6394	10.868	11.2916	10.9528	10.6457	12.6869	10.6157	11.6085	11.311	10.9101	11.1151	11.3136	10.4473	11.2271	11.854
ENST00000237455.5	RNF103-201	ENSG00000239305.7	RNF103	11.9837	11.3383	9.56484	11.2447	12.1241	9.99903	11.4176	9.6558	10.1213	9.95649	10.3924	9.65916	12.2484	8.53755	9.31115	9.85204	10.0251	9.90814
ENST00000237500.10	MYL12B-201	ENSG00000118680.14	MYL12B	342.991	364.947	341.55	388.52	401.197	403.221	403.492	480.841	449.109	462.46	477.218	441.626	437.446	485.241	552.865	535.888	495.199	565.401
ENST00000237527.8	GHRH-201	ENSG00000118702.11	GHRH	0	0	0	0	0	0	0	0	0	0	0	0	0	0	0	0	0	0
ENST00000237530.11	RPN2-201	ENSG00000118705.18	RPN2	135.515	135.664	120.843	139.066	132.108	131.248	125.514	116.572	112.367	109.602	108.51	108.224	116.067	108.776	90.3624	95.6861	100.923	86.8164
ENST00000237536.9	MTCL2-201	ENSG00000149639.15	MTCL2	3.45905	3.0568	3.31566	2.80631	3.09145	2.75072	4.42727	2.17462	2.83388	2.77466	2.88292	2.63486	4.81939	2.65846	1.71853	2.46586	3.47568	2.16858
ENST00000237596.7	PKD2-201	ENSG00000118762.8	PKD2	2.69914	1.80499	2.55382	1.98418	2.05325	2.8454	3.11538	1.68319	2.60689	2.02371	1.48555	2.24886	2.80161	1.6759	1.83884	1.67142	1.82952	1.90319
ENST00000237612.8	ABCG2-201	ENSG00000118777.12	ABCG2	0.327782	0.411461	0.71435	0.112999	0.437073	0.323307	0.040185	0.431836	0.790995	0.377449	0.442818	0.472382	0.245794	0.182163	0.390101	0.640088	0.707731	0.619682
ENST00000237623.11	SPP1-201	ENSG00000118785.15	SPP1	3.53741	3.05258	9.35338	2.38779	0.449146	4.39359	0.973421	0.600372	1.23053	0.508714	0.134117	0.668407	0.513284	0.318131	0.943734	0.378915	0.653964	0.45877
ENST00000237642.7	STBD1-201	ENSG00000118804.9	STBD1	2.42087	1.55451	2.51107	1.62928	1.22064	2.54424	2.27685	0.779394	2.04802	2.06936	1.31915	2.30535	2.59678	1.44109	2.33881	2.75308	1.6184	2.52961
ENST00000237654.9	CCNI-201	ENSG00000118816.12	CCNI	262.586	254.875	236.946	222.859	218.875	218.313	208.775	191.962	185.49	198.954	192.549	191.709	195.16	178.256	156.489	175.634	178.748	158.459
ENST00000237696.10	RARRES1-201	ENSG00000118849.10	RARRES1	0.528521	0.439003	0.048367	0.608385	0.402471	0.093356	0.838562	0.397616	0	0.993436	0.408261	0.073361	0.587125	0.288925	0	0.505613	0.115534	0.070866
ENST00000237822.8	LDAH-201	ENSG00000118961.15	LDAH	4.82206	4.19669	4.01573	4.78203	5.18804	5.26075	5.49844	5.03863	5.00027	4.82868	4.7465	5.22652	4.41823	5.20581	4.98148	4.24487	4.82509	5.12434
ENST00000237837.2	FGF23-201	ENSG00000118972.3	FGF23	0	0	0	0	0	0	0	0	0	0	0	0	0	0	0	0	0	0
ENST00000237841.5	OTUD4P1-201	ENSG00000118976.5	OTUD4P1	0.021765	0.128788	0.024385	0.041136	0.030486	0.056451	0.077135	0.162591	0.09369	0.13455	0.267126	0.257815	0.240373	0.230333	0.168238	0.309693	0.711698	0.385337
ENST00000237853.9	ELL2-201	ENSG00000118985.16	ELL2	4.22887	3.86175	3.75942	4.15655	5.15022	4.31462	5.12148	4.86571	3.98723	5.11951	6.32076	4.26918	5.82663	5.71517	4.50244	5.8123	6.15591	5.45566
ENST00000237858.11|ENST00000512469.2	GLRX[201/207]	ENSG00000173221.14	GLRX	136.73	160.52	123.677	192.909	195.805	167.883	170.511	199.009	186.26	236.236	192.336	196.392	220.5	212.912	215.532	261.611	207.694	227.501
ENST00000237889.9	NDUFB3-201	ENSG00000119013.10	NDUFB3	150.579	158.223	146.449	146.789	148.895	144.753	125.546	159.028	167.209	144.664	138.583	170.636	137.815	146.616	191.595	126.765	142.432	185.734
ENST00000238044.8	ECRG4-201	ENSG00000119147.10	ECRG4	0.96167	1.79357	1.4477	0.587901	1.25511	1.11765	0.580591	1.10207	1.05698	0	0.725084	0.990773	0.073193	1.11904	0.568904	0	0.30355	1.50842
ENST00000238081.8|ENST00000474715.1	YWHAQ[201/205]	ENSG00000134308.14	YWHAQ	154.225	124.675	111.494	149.833	128.891	127.155	142.704	137.069	123.773	161.565	140.157	130.096	149.694	140.915	136.211	181.297	152.206	141.153
ENST00000238091.8	ITGB1BP1-201	ENSG00000119185.13	ITGB1BP1	4.82818	4.54403	6.05252	4.40617	5.27727	5.48715	6.16826	5.83532	6.1813	5.19241	5.77716	5.86037	5.29313	6.11122	6.15796	5.74311	6.54448	6.25048
ENST00000238112.8	CPSF3-201	ENSG00000119203.14	CPSF3	27.9871	29.122	25.853	27.5831	29.0255	27.4444	26.6259	27.4346	27.8142	26.82	27.0643	27.0319	26.2713	26.676	28.0249	22.4397	24.3979	25.58
ENST00000238138.2	PIGZ-201	ENSG00000119227.8	PIGZ	0.352773	0.183735	0.266849	0.397992	0.259508	0.459278	0.167772	0.177614	0.282692	0	0.125885	0.450208	0.173199	0.125173	0.138607	0.075489	0.178858	0.231739
ENST00000238146.9	DDX55-201	ENSG00000111364.16	DDX55	7.52754	8.34115	8.16691	6.30348	8.69787	8.95009	8.63212	6.88606	9.77446	5.69083	7.61313	7.30014	8.36975	7.79012	6.92826	5.33236	8.07621	8.38191
ENST00000238156.8	CCDC92-201	ENSG00000119242.9	CCDC92	4.87489	3.7895	3.8834	3.83144	4.01919	3.19058	4.03925	3.81255	2.68749	3.54822	4.04539	3.02763	4.46628	3.96249	2.42519	3.41689	3.82767	3.07283
ENST00000238181.11	LGALS8-201	ENSG00000116977.19	LGALS8	0.865207	1.98701	1.9624	1.47687	1.85266	0.932373	2.14942	1.19687	2.7347	1.68535	3.01688	2.5571	2.70393	2.21998	1.76751	2.31422	4.03772	2.15369
ENST00000238256.8|ENST00000414250.2|ENST00000446284.6|ENST00000685945.1|ENST00000686727.1|ENST00000686828.1|ENST00000688949.1|ENST00000690399.1|ENST00000690630.1|ENST00000691917.1|ENST00000693271.1|ENST00000693409.1	FKBP15[N=12]	ENSG00000119321.10	FKBP15	21.1958	20.7148	17.1792	23.93	22.8134	18.8578	32.6032	19.0193	20.2109	27.8261	23.0628	21.0186	37.1378	24.5452	17.8051	26.3517	25.4662	21.1622
ENST00000238379.9	HDHD3-201	ENSG00000119431.10	HDHD3	1.39876	1.86782	3.64014	0.826726	1.94066	1.89273	2.45402	0.707547	3.3147	1.14576	1.78589	2.58096	2.66636	1.55648	1.27134	1.28651	2.09536	1.89891
ENST00000238477.5	ALG2-201	ENSG00000119523.10	ALG2	3.57532	2.63357	2.72716	2.95684	3.04638	2.11874	2.67878	3.62662	2.16605	3.17554	2.86552	1.87655	2.82313	3.35631	2.89823	2.00042	3.27725	1.56081
ENST00000238483.5	APC2-202	ENSG00000115266.12	APC2	0	0	0	0	0	0	0	0	0.031111	0	0	0	0.015148	0	0	0	0	0
ENST00000238497.10	VPS4B-201	ENSG00000119541.10	VPS4B	52.5994	49.4339	45.446	54.6339	55.5155	51.6962	57.7968	49.8839	51.7963	53.0851	52.1279	53.0484	57.5798	51.3069	52.8891	51.9502	53.4194	52.0598
ENST00000238508.8	SERPINB10-201	ENSG00000242550.7	SERPINB10	0.357949	0.210331	0.274363	0.123125	0.213378	0.42366	0.1348	0.258146	0.140917	0.108491	0.273156	0.147726	0.171264	0.163925	0.15834	0.185368	0.507494	0.175807
ENST00000238558.5	GSC-201	ENSG00000133937.5	GSC	0.727441	0.039331	0.249169	0.310292	0.206491	0	0.347072	0.29137	0.120702	0.381951	0.082879	0.084377	0.269262	0.330568	0	0.355013	0.118571	0
ENST00000238561.10	ADCK1-201	ENSG00000063761.16	ADCK1	0.253154	0.534197	0.589527	0.243526	0.435077	0.106956	0.343844	0.320518	0.219691	0.311726	0.540646	0.721307	0.376347	0.233787	0.094342	0.207789	0.512422	0.451679
ENST00000238609.4	IFI27L2-201	ENSG00000119632.4	IFI27L2	108.244	111.657	84.4688	89.3605	80.3232	89.6138	85.6057	92.8227	84.0495	81.2243	80.9771	77.0277	80.4027	84.8727	78.9307	77.5559	70.5874	66.7768
ENST00000238616.10|ENST00000553823.6|ENST00000555405.5|ENST00000557026.5|ENST00000678037.1|ENST00000678531.1|ENST00000678749.1	NEK9[N=7]	ENSG00000119638.14	NEK9	31.1308	33.2242	28.9772	29.0861	30.6709	29.0969	31.329	25.1565	25.6328	24.1886	25.3559	24.9271	28.1773	24.4404	18.2619	21.4706	26.3579	21.0579
ENST00000238618.8	ACYP1-201	ENSG00000119640.9	ACYP1	8.43718	7.4726	6.1587	7.44458	7.8372	4.92891	8.52129	6.7163	9.16177	4.72785	6.97197	6.07526	7.20885	8.51827	7.13376	7.13752	8.07326	5.74106
ENST00000238628.10	IFT43-201	ENSG00000119650.13	IFT43	0.16449	0	0	0.249018	0.07837	0.142809	0	0.153393	0	0.075642	0.216253	0.255653	0.081023	0.09021	0.075805	0	0.801285	0.188595
ENST00000238633.6	NPC2-201	ENSG00000119655.11	NPC2	0.102702	0.106089	0	0	0	0	0.113799	0.08549	0	0	0	0	0	0	0	0	0	0
ENST00000238647.5	IRF2BPL-201	ENSG00000119669.5	IRF2BPL	31.1586	25.2277	23.2047	32.6527	26.7902	21.9479	40.4686	23.207	20.4322	38.2492	26.3738	23.4438	46.3719	24.8511	20.3516	31.5412	24.0286	20.6678
ENST00000238651.10|ENST00000613168.1	ACOT2[201/204]	ENSG00000119673.16	ACOT2	12.3745	9.92556	10.6688	11.7864	11.4276	9.39516	12.4348	12.1295	11.166	13.9867	12.9571	9.85577	13.0968	11.4411	11.8397	12.9155	11.6785	10.2992
ENST00000238667.9	FLVCR2-201	ENSG00000119686.10	FLVCR2	13.4934	13.4569	11.0343	22.0787	18.0167	12.941	21.6866	19.4949	11.4026	25.7161	19.9475	12.7676	21.9608	18.1706	11.7376	18.2888	12.9656	9.57927
ENST00000238671.11|ENST00000334220.9|ENST00000554612.5|ENST00000554806.5|ENST00000555190.5	DLST[N=5]	ENSG00000119689.15	DLST	51.0996	56.5226	63.4522	49.2624	55.5703	63.4973	60.0011	55.5726	56.6776	53.8984	63.1395	59.4402	56.6457	60.3178	57.101	49.2077	59.3095	56.598
ENST00000238682.8|ENST00000556674.2	TGFB3[201/206]	ENSG00000119699.8	TGFB3	0.627314	0.608448	0.964149	0.214441	0.414894	0.630462	0.400751	0.237876	0.863689	0.121606	0.437983	0.270276	0.556078	0.327579	0.373025	0.134389	0.319881	0.292438
ENST00000238688.9	SLIRP-201	ENSG00000119705.10	SLIRP	4.55171	4.33724	4.5976	2.96588	4.92513	3.39358	4.1896	3.73508	2.274	3.85024	7.93824	2.31012	1.90768	3.99819	7.20793	5.58643	2.5658	5.616
ENST00000238714.8	PAPOLG-201	ENSG00000115421.13	PAPOLG	5.77511	5.91194	5.73007	6.03773	6.83845	5.86244	7.35564	5.79922	6.4426	5.54035	6.22395	6.19553	7.30028	6.31533	5.17563	5.23227	6.29108	5.09252
ENST00000238721.9	TP53I3-201	ENSG00000115129.14	TP53I3	1.7177	1.44022	1.26274	1.38185	1.23707	1.51841	0.869798	1.56788	1.15068	1.99202	1.74395	1.03549	1.70779	1.29814	1.06427	2.13878	0.940883	2.09664
ENST00000238738.9	RHOQ-201	ENSG00000119729.12	RHOQ	25.1041	24.7934	17.977	23.9626	23.8775	19.2389	24.0618	20.5893	16.6029	24.491	23.5909	19.4729	24.9541	21.6793	17.7571	21.8171	21.9112	17.7716
ENST00000238788.14|ENST00000321326.11|ENST00000404032.7	TMEM214[201/202/203]	ENSG00000119777.20	TMEM214	30.9044	28.0786	28.9256	31.7416	28.6626	25.4124	30.3802	23.9225	22.3799	25.5527	24.9825	21.6528	32.2418	24.0848	17.5734	25.2823	25.4089	18.1474
ENST00000238789.10|ENST00000381024.4	ATAD2B[201/203]	ENSG00000119778.15	ATAD2B	5.43634	4.77587	5.35363	4.70108	5.50475	5.99951	7.77157	4.05971	6.50671	5.43579	5.50511	5.75609	8.05419	4.90245	4.35139	4.74823	6.95884	5.61374
ENST00000238823.13	FAM98A-201	ENSG00000119812.20	FAM98A	9.98057	9.45058	9.93129	11.1231	11.7563	10.2416	10.9924	10.8661	10.4183	11.0762	12.0518	12.1317	13.0982	12.7704	10.4886	12.4145	14.3231	10.9726
ENST00000238831.9	YIPF4-201	ENSG00000119820.11	YIPF4	6.61088	6.55984	6.66457	5.80026	6.37606	6.42584	6.79505	5.49537	7.23612	5.74147	6.18332	6.44514	6.40695	6.02719	6.06808	5.18742	6.0214	6.11196
ENST00000238856.8|ENST00000409183.5|ENST00000409933.6|ENST00000695864.1|ENST00000695865.1|ENST00000695960.1	AFTPH[N=6]	ENSG00000119844.17	AFTPH	29.7276	31.6348	27.6079	29.8586	34.9658	30.4351	34.2313	31.3372	31.3616	30.6134	34.8164	30.4275	37.2585	33.5093	27.6147	31.8679	36.6317	30.0778
ENST00000238875.10	LGALSL-201	ENSG00000119862.13	LGALSL	0.076022	0.099948	0.151028	0.247496	0.094584	0.189493	0.179415	0.126096	0.154182	0.13667	0.065728	0.12359	0.124252	0.122231	0.122207	0.123755	0.153837	0.189817
ENST00000238892.4	CRIPT-201	ENSG00000119878.7	CRIPT	3.70758	3.96947	4.17304	3.41968	3.48633	3.93137	3.92175	3.45508	4.51029	3.21854	3.62763	3.84099	3.3532	3.53708	4.09228	2.33346	3.36549	4.34685
ENST00000238936.8	MFSD13A-201	ENSG00000138111.14	MFSD13A	4.33693	4.53747	3.47504	4.02393	3.66909	2.51571	4.55973	2.96194	3.4004	3.6524	3.13632	2.30865	4.75716	2.86621	2.0665	2.18856	2.55176	1.6536
ENST00000238961.9|ENST00000370269.3	SLF2[201/202]	ENSG00000119906.13	SLF2	10.704	11.5686	12.136	9.87445	12.8264	11.7117	14.2362	10.427	13.8141	10.9799	11.4564	12.9526	15.1268	11.7865	11.1235	9.8331	12.9936	12.1837
ENST00000238983.9	LIPF-201	ENSG00000182333.15	LIPF	0	0	0	0	0	0	0	0	0	0	0	0	0	0	0	0	0	0
ENST00000238994.6	PPP1R3C-201	ENSG00000119938.9	PPP1R3C	0	0.028952	0	0	0	0	0.015895	0.023669	0	0.012803	0.015011	0.015213	0	0	0.039125	0.032825	0.01444	0.014476
ENST00000239007.11|ENST00000361248.8|ENST00000485566.2|ENST00000651225.1|ENST00000652649.1	MXI1[N=5]	ENSG00000119950.21	MXI1	15.4801	15.748	14.2459	13.7021	12.2803	13.0098	14.2685	10.7486	13.2015	11.4513	11.015	11.3897	12.0031	9.09131	9.80998	8.85465	9.99975	8.8227
ENST00000239032.4	PRLHR-201	ENSG00000119973.6	PRLHR	0	0	0	0	0	0	0	0	0	0	0	0	0	0	0.01134	0	0	0
ENST00000239117.3	KCNIP2-201	ENSG00000120049.20	KCNIP2	0	0.136894	0	0	0	0	0	0	0	0.120206	0	0.157707	0	0	0.136502	0	0	0
ENST00000239144.5	HOXB8-201	ENSG00000120068.7	HOXB8	0	0	0	0	0	0.01396	0.019038	0	0	0	0	0	0	0	0	0	0	0
ENST00000239151.6	HOXB5-201	ENSG00000120075.6	HOXB5	0.05819	0	0.043715	0.036707	0.036396	0.016875	0.022985	0.017123	0	0	0	0.022088	0	0	0	0.015783	0.020895	0
ENST00000239165.9	HOXB7-201	ENSG00000260027.5	HOXB7	0.944031	0.40156	0.519459	0.487704	0.350517	0.426099	1.05461	0.405867	0.50209	0.873176	0.485521	0.263215	0.694575	0.452398	0.564791	0.581821	0.4954	0.439517
ENST00000239174.7	HOXB1-201	ENSG00000120094.9	HOXB1	0	0	0	0	0	0	0	0	0	0	0	0	0	0	0	0	0	0
ENST00000239223.4	DUSP1-201	ENSG00000120129.6	DUSP1	20.7374	22.3455	23.1385	26.9863	32.2166	27.3638	45.3342	33.9843	32.6922	38.2871	40.3105	33.3394	40.727	39.7966	24.4925	28.9145	44.222	24.1825
ENST00000239231.7|ENST00000519666.1	PANK3[201]|SLC2A3P1[201]	ENSG00000120137.7|ENSG00000253861.1	PANK3|SLC2A3P1	15.936	16.2427	14.1429	13.5611	13.6505	11.8099	16.722	9.77382	12.8458	11.2544	11.772	10.1024	14.1546	9.40796	7.82294	8.27817	11.0085	8.45766
ENST00000239243.7	MSX2-201	ENSG00000120149.9	MSX2	0.015924	0.017153	0	0.015062	0.044742	0	0.018844	0.014033	0	0.015168	0	0	0	0	0	0	0.017124	0.034397
ENST00000239316.4	INSL4-201	ENSG00000120211.4	INSL4	0	0	0	0	0	0	0	0	0	0	0.02051	0	0	0	0	0	0	0
ENST00000239347.3	IFNA7-201	ENSG00000214042.1	IFNA7	0	0	0	0	0	0	0	0	0	0	0	0	0	0	0	0	0.157751	0
ENST00000239367.7	LRP11-201	ENSG00000120256.11	LRP11	1.20768	0.882303	1.34006	0.749656	0.799152	0.770173	0.808427	0.704544	0.648733	0.583321	0.661539	0.639425	0.92812	0.481731	0.478405	0.337433	0.424947	0.501846
ENST00000239374.8	CCDC170-201	ENSG00000120262.10	CCDC170	1.65357	1.34631	2.90023	1.22849	1.30659	2.44156	1.32136	0.642679	2.30275	0.570065	0.425322	1.45943	0.808171	0.315083	0.933523	0.199947	0.144839	0.445206
ENST00000239440.9	ARAP3-201	ENSG00000120318.16	ARAP3	2.69077	3.07729	1.62713	1.62899	2.32285	1.11089	0.978526	1.15979	0.938398	1.09435	0.893302	0.622617	1.65665	0.956145	0.70785	1.01065	0.735375	0.499313
ENST00000239444.4	PCDHB8-201	ENSG00000120322.5	PCDHB8	0	0	0	0	0	0	0.029045	0	0	0	0	0	0	0	0.011905	0	0	0.013213
ENST00000239446.6	PCDHB10-201	ENSG00000120324.9	PCDHB10	0	0	0	0	0.009375	0	0.011853	0	0.010797	0	0	0.011318	0.031655	0	0	0	0	0
ENST00000239449.7	PCDHB14-201	ENSG00000120327.7	PCDHB14	0	0	0	0.00689	0.020398	0.006285	0	0.006399	0.007819	0.013876	0	0	0.015316	0.008109	0	0.011869	0.007806	0.007791
ENST00000239450.4	PCDHB12-201	ENSG00000120328.6	PCDHB12	0	0	0	0.007991	0	0	0	0	0.018155	0	0.009398	0	0	0	0	0	0	0
ENST00000239451.7	SLC25A2-201	ENSG00000120329.7	SLC25A2	0	0.029417	0	0	0.051334	0.047702	0	0.048296	0.029849	0	0.030796	0.062591	0.057515	0	0	0	0.058948	0.029854
ENST00000239461.11	PRRX1-201	ENSG00000116132.12	PRRX1	0.047905	0.017176	0	0	0	0.013773	0	0	0	0	0	0	0	0	0	0	0	0
ENST00000239462.9	TNN-201	ENSG00000120332.17	TNN	0	0.006802	0.042347	0	0	0	0	0.011099	0	0	0	0	0	0	0	0	0.01354	0
ENST00000239587.10	TTLL2-201	ENSG00000120440.15	TTLL2	0	0	0	0	0	0	0	0	0	0	0	0	0	0	0	0	0	0
ENST00000239614.8|ENST00000674284.1	MSANTD2[201/209]	ENSG00000120458.13	MSANTD2	1.72688	0.803106	0.816645	0.994218	1.08298	1.2387	1.00361	0.363597	0.682468	1.64304	0.751073	1.11146	0.834468	1.10172	1.13142	1.46619	0.990678	0.684528
ENST00000239666.9	PDZD11-201	ENSG00000120509.12	PDZD11	18.7519	18.0379	16.7013	18.4733	20.2093	19.5018	17.1489	18.9101	17.3347	21.9525	21.2974	20.2442	22.5261	22.1272	18.0671	22.9274	19.1238	20.2544
ENST00000239690.9	NUDCD1-201	ENSG00000120526.12	NUDCD1	2.00873	2.86032	2.87542	2.30292	3.28495	2.74786	2.63024	3.20722	3.08565	3.13926	3.63311	2.62664	2.47558	2.696	3.09021	3.58244	3.77043	4.2508
ENST00000239830.9|ENST00000412006.6	CCDC77[201/202]	ENSG00000120647.10	CCDC77	3.1911	4.49486	4.61669	3.51571	5.26568	4.92084	4.10936	4.29979	5.09914	5.13328	5.36256	5.70928	4.86861	4.63943	4.46401	4.99437	5.56894	5.09648
ENST00000239852.10	MTRF1-201	ENSG00000120662.16	MTRF1	0.339389	0.698987	0.837529	0.360508	0.370807	0.508667	0.553189	0.552106	0.638708	0.418518	0.840212	0.862403	0.387719	0.776641	0.2567	0.334252	0.398551	0.698345
ENST00000239859.8	CCDC169-201	ENSG00000242715.8	CCDC169	0	0	0	0	0	0	0	0	0	0	0	0	0	0	0	0	0	0
ENST00000239860.10	CCDC169-202	ENSG00000242715.8	CCDC169	0	0	0	0	0	0.062706	0	0	0	0	0	0	0	0	0	0	0	0
ENST00000239878.9	UFM1-201	ENSG00000120686.12	UFM1	25.331	26.656	27.1492	31.5534	33.6025	31.6528	32.9784	32.2759	32.5003	31.0873	33.7304	30.8362	33.4698	31.6175	32.8652	28.4435	33.2751	30.8118
ENST00000239882.7|ENST00000498824.5	ELF1[201/203]	ENSG00000120690.17	ELF1	72.4493	69.0317	64.0858	80.5378	82.91	80.1573	90.6266	79.8423	85.8376	97.2097	100.99	97.3153	111.308	94.7162	87.4873	120.743	128.549	107.786
ENST00000239891.4	ALG5-201	ENSG00000120697.10	ALG5	30.4757	32.98	26.5592	34.8336	32.7406	32.1502	26.661	32.769	28.4891	25.0192	26.4665	23.3281	23.9201	24.1961	32.3472	23.309	25.9225	26.0867
ENST00000239893.9	EXOSC8-201	ENSG00000120699.14	EXOSC8	1.51663	0	0.74421	0.246749	0.431976	0.474143	1.14894	0.260168	0	0.613871	0	0.199358	1.32137	0	0.838992	1.04211	0.833796	0.888933
ENST00000239906.10	FAM53C-201	ENSG00000120709.11	FAM53C	16.7692	17.7813	15.4703	20.164	18.4114	15.7081	20.4313	16.6842	14.065	20.7177	18.5296	15.0216	21.5399	16.9748	11.5123	19.6444	19.4422	13.4446
ENST00000239926.9	MYOT-201	ENSG00000120729.10	MYOT	0	0	0	0	0	0	0	0	0	0	0	0	0	0	0	0	0	0
ENST00000239938.5	EGR1-201	ENSG00000120738.8	EGR1	20.5567	20.1706	39.9432	12.2476	14.2112	20.9451	44.7232	14.9387	27.2175	17.8054	9.54013	22.0672	12.2815	5.70874	5.96857	2.78706	4.53664	2.24087
ENST00000239940.12	PFN2-201	ENSG00000070087.15	PFN2	2.01296	2.91804	3.47938	0.926638	1.96102	2.94221	1.31748	1.86599	2.56701	0.983713	2.11372	2.27861	0.44427	1.86026	1.96024	0.301484	1.1031	1.51235
ENST00000239944.7	SERP1-201	ENSG00000120742.11	SERP1	90.9524	88.0873	80.4743	93.8341	92.6126	92.9188	86.321	93.4228	86.2605	89.8174	82.5034	81.6547	81.315	78.3538	78.6749	71.0855	71.3617	66.9729
ENST00000240050.9	MTERF2-201	ENSG00000120832.11	MTERF2	2.02061	2.24246	1.94594	1.28595	1.88216	1.54346	1.25283	1.85104	1.26752	2.0235	2.13653	2.06656	1.78076	1.87505	2.00282	1.27066	2.07669	0.709731
ENST00000240055.8	NFYB-201	ENSG00000120837.8	NFYB	6.17243	7.84053	6.0411	6.03905	6.93613	6.05546	5.21044	6.93587	7.01502	6.04772	5.93093	5.88343	6.62372	5.43335	6.19149	4.80823	5.17703	4.94966
ENST00000240079.11	WASHC3-201	ENSG00000120860.11	WASHC3	14.981	14.5435	13.9641	18.3129	15.2023	15.9808	16.4946	17.3539	16.475	17.9096	17.7124	16.5371	17.3277	18.0477	19.0234	17.645	18.7172	18.9763
ENST00000240093.8	FZD3-201	ENSG00000104290.11	FZD3	0.52962	0.574692	0.555755	0.430289	0.422327	0.530096	0.559622	0.432647	0.513679	0.415588	0.49941	0.451681	0.466393	0.411607	0.391299	0.287529	0.255315	0.368887
ENST00000240095.10	SLC39A14-201	ENSG00000104635.15	SLC39A14	0	0	0	0	0	0	0	0	0	0	0	0	0	0	0	0	0	0
ENST00000240100.7	DUSP4-201	ENSG00000120875.9	DUSP4	6.90132	5.74254	5.80422	5.42412	6.05286	5.36698	5.84107	6.40969	4.71036	5.41054	7.3733	4.69773	6.11473	7.75403	4.57883	6.14754	9.26877	4.84001
ENST00000240101.2	DUSP4-202	ENSG00000120875.9	DUSP4	0.080342	0.064966	0.066238	0.100663	0.160106	0.40214	0.079695	0.075986	0.076609	0.020008	0.10436	0.021621	0.069803	0.079342	0.019597	0	0.052099	0.072767
ENST00000240123.12|ENST00000517500.5|ENST00000521554.4	SORBS3[201/202/211]	ENSG00000120896.14	SORBS3	10.5975	10.3252	13.6381	13.1525	7.87483	11.8785	15.2618	6.74508	14.2525	12.7661	13.3617	13.4308	13.7985	13.6619	9.56975	16.9071	14.9806	17.0236
ENST00000240139.10	PPP3CC-201	ENSG00000120910.15	PPP3CC	11.296	10.5056	13.3624	11.2666	12.5008	11.4589	12.9967	11.8441	12.1979	11.8804	11.3818	11.7651	13.554	13.2594	11.3063	12.9465	14.7341	13.6133
ENST00000240159.8	RNF170-201	ENSG00000120925.16	RNF170	0.695181	0.606448	0.312459	0.715871	0.643364	0.681346	0.602521	0.371966	0.460724	0.132804	0.557799	0.446309	0.311897	0.414371	0.407762	0.35391	0.865664	0.50232
ENST00000240185.8|ENST00000315091.7	TARDBP[201/202]	ENSG00000120948.19	TARDBP	34.1852	29.8984	31.4052	28.8823	30.4812	30.6395	32.4204	26.3838	28.2335	29.6735	30.8268	27.3251	33.5191	26.2189	24.4845	26.434	30.5051	26.165
ENST00000240189.2	PRAMEF2-201	ENSG00000120952.4	PRAMEF2	0	0	0	0	0	0	0	0	0	0	0	0	0	0	0	0	0	0
ENST00000240285.10	RDH10-201	ENSG00000121039.10	RDH10	2.87019	2.38714	2.15641	1.99859	1.65875	1.58796	2.1178	1.20095	1.16609	1.64159	1.69391	1.41494	2.03002	1.05389	0.980664	0.811534	0.983491	0.591945
ENST00000240304.5	LUC7L3-201	ENSG00000108848.16	LUC7L3	31.6475	32.6682	35.2884	25.7392	32.709	32.6574	37.8468	22.9234	29.7023	23.4603	30.1116	27.6922	33.2094	28.6792	24.8336	20.8638	31.5717	24.5738
ENST00000240306.5	DLX4-201	ENSG00000108813.12	DLX4	0	0	0.153495	0	0	0.091654	0	0.10542	0	0.033501	0.039402	0	0	0	0.065833	0	0.04112	0
ENST00000240316.5	COIL-201	ENSG00000121058.5	COIL	15.2146	15.0183	14.2383	14.0453	14.325	13.0378	12.9657	14.9562	13.6149	13.5046	13.004	14.4035	13.9937	14.1947	13.4484	12.4559	12.3873	12.7331
ENST00000240328.4	TBX2-201	ENSG00000121068.14	TBX2	0	0	0	0	0	0	0	0	0	0	0	0	0	0	0	0	0	0
ENST00000240333.12|ENST00000435059.6	SLC35B1[201/202]	ENSG00000121073.15	SLC35B1	16.8862	18.7085	15.5505	17.3457	16.7551	15.135	12.6515	16.4071	13.3603	13.3894	15.2509	12.3315	14.1054	12.5765	9.61884	9.33127	11.5246	10.6927
ENST00000240335.1	TBX4-201	ENSG00000121075.11	TBX4	0	0	0	0	0	0	0	0.012228	0	0	0	0	0	0	0	0	0	0
ENST00000240361.12|ENST00000389934.7	TEX14[201/203]	ENSG00000121101.16	TEX14	0	0	0	0	0	0	0	0	0	0	0	0	0	0	0	0	0	0
ENST00000240364.7	FAM117A-201	ENSG00000121104.8	FAM117A	44.2962	39.1203	41.9961	35.9065	37.983	33.2188	45.774	30.2783	31.8335	35.7379	33.6891	34.5484	47.7924	35.3978	25.3188	34.4598	37.5911	27.8628
ENST00000240423.9	NCAPH-201	ENSG00000121152.10	NCAPH	0.530125	0.210763	0.505846	0.332926	0.279446	0.409566	0.380627	0.183332	0.313317	0.306504	0.197207	0.142571	0.34668	0.227853	0.189035	0.124308	0.048367	0.178659
ENST00000240487.5|ENST00000409663.7|ENST00000409959.8	TMEM131L[201/202/203]	ENSG00000121210.16	TMEM131L	18.8133	19.1233	18.5219	14.5379	17.0727	16.1701	20.548	13.3947	17.3437	14.9472	15.6674	15.2694	21.4674	15.5731	11.482	13.2576	17.9864	13.6565
ENST00000240488.8	MND1-201	ENSG00000121211.8	MND1	0.097876	0	0.056425	0.278679	0.093193	0.174226	0.058653	0.043828	0	0	0.056387	0	0	0.22446	0	0	0.214085	0.096651
ENST00000240499.8	ZNF141-201	ENSG00000131127.14	ZNF141	2.79643	3.0833	3.32568	2.56456	2.96841	3.39732	3.43289	2.78401	3.52258	2.72878	3.02397	3.17555	3.45262	3.23521	2.90017	2.40999	3.25261	3.44544
ENST00000240587.5	TSHZ3-201	ENSG00000121297.8	TSHZ3	3.88426	2.42335	2.19835	2.18919	1.8602	1.48048	2.55335	1.32537	1.05884	2.25834	1.92085	0.975557	3.11388	1.58123	1.16297	2.09585	1.2396	0.95406
ENST00000240615.3	TAS2R8-201	ENSG00000121314.3	TAS2R8	0	0	0	0	0	0	0	0	0	0	0	0	0	0	0	0	0	0
ENST00000240617.10	PLBD1-201	ENSG00000121316.11	PLBD1	68.1819	72.4536	64.2619	95.6158	91.5719	81.8902	95.8995	74.7016	85.1161	81.261	63.7205	78.7877	87.1607	60.7466	70.881	41.239	39.3561	50.5569
ENST00000240618.11|ENST00000543572.6	KLRC4-KLRK1[203]|KLRK1[201]	ENSG00000213809.9|ENSG00000255819.7	KLRC4-KLRK1|KLRK1	156.828	182.331	163.327	141.09	180.548	154.77	150.526	166.564	160.464	155.136	172.922	164.329	148.056	179.318	163.29	143.238	171.363	172.391
ENST00000240619.3	TAS2R10-201	ENSG00000121318.3	TAS2R10	0.036372	0.235989	0.332225	0	0.06883	0.192355	0	0.032374	0.20117	0.173614	0	0.084377	0.115398	0.041321	0.072465	0	0.039524	0.16125
ENST00000240636.10	PRB1-201	ENSG00000251655.7	PRB1	0	0	0	0	0	0	0	0	0	0	0	0	0	0	0	0	0	0
ENST00000240651.14|ENST00000375266.8|ENST00000543476.5|ENST00000544970.5	PYROXD1[201/202/207/209]	ENSG00000121350.16	PYROXD1	13.089	11.4823	8.83808	13.395	12.9339	8.53103	14.1775	12.2208	8.52675	13.1269	12.7801	8.72625	13.689	13.0401	8.91445	13.1744	15.9078	8.03506
ENST00000240652.8	IAPP-201	ENSG00000121351.8	IAPP	0	0	0	0	0	0	0	0	0	0	0	0	0	0	0	0	0	0
ENST00000240662.3	KCNJ8-201	ENSG00000121361.5	KCNJ8	0	0.032916	0.017165	0	0	0.092769	0	0.026925	0.033051	0	0	0.034647	0.01608	0.017093	0	0	0	0.032981
ENST00000240687.2	TAS2R7-201	ENSG00000121377.2	TAS2R7	0	0	0	0	0	0	0	0	0	0	0	0	0	0	0	0	0	0
ENST00000240691.4	TAS2R9-201	ENSG00000121381.4	TAS2R9	0	0	0	0	0	0	0	0	0	0	0	0	0	0	0	0	0	0
ENST00000240719.7|ENST00000376233.8	ZNF549[201/202]	ENSG00000121406.9	ZNF549	7.51648	7.59009	8.08255	6.61922	7.34858	7.30874	7.3725	7.01276	6.85137	6.22075	6.64815	6.79902	7.77664	6.84045	6.05038	5.63855	6.8107	6.43111
ENST00000240727.10	ZSCAN18-201	ENSG00000121413.13	ZSCAN18	0.128513	0	0	0.040383	0	0	0	0.037099	0	0	0	0	0	0	0	0	0	0
ENST00000240731.5|ENST00000254182.11|ENST00000299871.9|ENST00000347302.7|ENST00000391703.3|ENST00000407202.6|ENST00000535785.1|ENST00000540556.5	ZNF211[N=8]	ENSG00000121417.14	ZNF211	13.4995	14.005	15.3756	13.3082	14.1594	11.4699	14.458	11.94	13.6694	11.4391	12.0658	12.3231	13.9077	11.5943	9.28412	10.5935	11.0544	9.83276
ENST00000240851.9|ENST00000476228.5|ENST00000490574.6|ENST00000674645.1|ENST00000675047.1|ENST00000676431.1	TFG[N=6]	ENSG00000114354.15	TFG	30.5998	31.1169	30.1413	35.7637	35.4701	32.9587	39.5317	36.0985	32.6497	41.2641	42.7863	38.2014	45.2914	42.5142	34.0566	47.7436	51.6462	39.1898
ENST00000240874.7	KALRN-201	ENSG00000160145.16	KALRN	0	0	0	0	0	0	0	0	0	0	0	0	0	0	0	0	0	0
ENST00000240922.8|ENST00000477813.5|ENST00000497525.5	NAA50[201/203/209]	ENSG00000121579.14	NAA50	52.2781	49.7999	39.7716	46.101	47.8177	43.4276	42.9376	40.6227	42.7796	43.9049	41.5744	44.9287	47.5388	39.6909	39.5119	42.7672	38.5595	40.3693
ENST00000241001.13	PAX6-201	ENSG00000007372.25	PAX6	0	0	0	0	0	0	0	0	0	0	0	0	0	0	0	0	0	0
ENST00000241014.6	MAPK8IP1-201	ENSG00000121653.11	MAPK8IP1	0.309595	0.223684	0.183717	0.301217	0.194187	0.179675	0.456558	0.134647	0.141319	0.300818	0.219361	0.061724	0.60953	0.170783	0.031743	0.169	0.176013	0.046969
ENST00000241041.7|ENST00000378750.10	PEX16[201/202]	ENSG00000121680.16	PEX16	18.6276	17.8901	18.5718	23.2294	21.6477	19.756	26.3484	22.5469	20.5472	23.9485	24.3939	23.1841	25.7187	26.7166	20.2813	27.3771	28.3901	21.7277
ENST00000241051.8	DEPDC7-201	ENSG00000121690.11	DEPDC7	1.58509	1.22791	1.94523	1.03848	1.1381	1.31936	1.08133	0.955821	1.27739	0.980957	0.472163	0.853481	0.973944	0.485305	0.74537	0.61531	0.464084	0.45659
ENST00000241052.5	CAT-201	ENSG00000121691.7	CAT	97.5863	84.9042	97.8826	88.2466	66.1656	89.888	76.2792	54.1552	81.8165	59.6922	42.3772	68.389	58.8	39.8815	57.3089	44.533	31.8702	47.6101
ENST00000241069.11	ACHE-201	ENSG00000087085.16	ACHE	0.163638	0	0.043871	0	0	0.293808	0	0.290658	0.191953	0.202681	0	0	0.340068	0.486331	0	0.752255	0.628051	0.755796
ENST00000241071.11	FBXO24-201	ENSG00000106336.13	FBXO24	0.045565	0.110228	0.17299	0.146877	0.09305	0.116803	0.054657	0.162805	0.158164	0.173431	0.086106	0.052379	0.097231	0.103361	0.112747	0.036442	0.066218	0.182824
ENST00000241124.11|ENST00000647029.1	GJB6[201/213]	ENSG00000121742.19	GJB6	0	0.404809	0.246681	0.14575	0.057661	0	0.056171	0.322158	0.222595	0.097849	0	0.040391	0	0.210928	0.03495	0	0.11052	0
ENST00000241125.4	GJA3-201	ENSG00000121743.4	GJA3	0.17701	0.203449	0.040852	0.184567	0.153603	0.063086	0.201491	0.235568	0.019613	0.331048	0.22345	0.034264	0.21793	0.203482	0.052844	0.82972	0.522502	0.162818
ENST00000241256.3	GHSR-201	ENSG00000121853.4	GHSR	0	0	0	0	0	0	0.026189	0	0	0	0.024702	0	0	0	0	0	0.011892	0
ENST00000241261.7|ENST00000420541.6	TNFSF10[201/202]	ENSG00000121858.11	TNFSF10	35.7384	48.8583	30.0947	254.128	269.924	214.791	469.6	425.124	400.224	850.197	741.575	641.533	851.001	817.569	862.317	1392.6	1333.39	1388.77
ENST00000241274.3	SLITRK3-201	ENSG00000121871.4	SLITRK3	0	0	0	0	0	0	0	0	0	0	0	0	0	0	0	0	0	0
ENST00000241305.4	CPXM2-201	ENSG00000121898.13	CPXM2	0	0	0	0	0	0	0	0	0	0	0	0	0	0	0	0	0	0
ENST00000241337.9	GSTM2-201	ENSG00000213366.13	GSTM2	4.57445	7.52564	6.154	3.12012	5.54885	4.1202	3.3734	5.03659	4.54356	2.56984	4.87628	3.51436	2.14979	5.29903	2.69846	1.66833	3.79949	1.97166
ENST00000241356.5	ADORA3-201	ENSG00000282608.2	ADORA3	31.3413	30.2497	27.6382	35.9423	40.4321	31.7234	28.8779	32.4961	29.1977	28.627	30.7593	29.4425	33.8871	29.8749	32.1538	32.3186	22.8737	30.9764
ENST00000241393.4	CXCR4-201	ENSG00000121966.8	CXCR4	340.469	318.539	301.864	310.672	297.873	285.19	287.846	309.231	286.824	267.746	296.121	265.982	283.672	294.694	257.264	284.11	279.052	223.441
ENST00000241416.12	ACVR2A-201	ENSG00000121989.15	ACVR2A	2.50747	2.5654	1.63229	2.19791	1.98645	1.61651	2.33351	1.46045	1.60462	1.78298	1.83621	1.30599	2.05378	1.24605	1.32804	1.52823	1.64014	1.21042
ENST00000241436.9|ENST00000504026.5|ENST00000514141.5|ENST00000515295.5	POLK[201/204/215/217]	ENSG00000122008.16	POLK	10.117	9.11668	8.11882	12.0848	12.1794	12.3848	14.9752	12.3524	14.4237	15.432	14.155	14.2177	16.9226	13.2207	17.0713	15.2268	15.9512	16.4132
ENST00000241463.5	RASL11A-201	ENSG00000122035.7	RASL11A	0.335965	0.853688	0.618062	0.304998	0.693214	0.640148	0.365186	0.582627	0.315884	0.537485	0.345085	0.577817	0.356537	0.420362	0.299822	0.360916	0.245366	0.217045
ENST00000241502.9	FYTTD1-201	ENSG00000122068.13	FYTTD1	18.7086	20.4784	16.5655	22.4252	24.3491	20.0938	23.2354	24.4671	20.5706	24.4353	28.006	21.9869	26.6382	25.6174	22.1843	30.0094	32.3223	24.7301
ENST00000241527.10|ENST00000391980.7|ENST00000488567.5	MTERF4[201/202/218]	ENSG00000122085.17	MTERF4	25.6817	27.5041	31.5598	19.8046	25.467	27.0647	23.2534	24.3536	25.9472	19.7163	24.2589	25.3375	24.9927	23.6662	20.7333	18.2555	23.7807	22.9566
ENST00000241600.10|ENST00000371785.5	MRPS2[201/202]	ENSG00000122140.13	MRPS2	24.6567	26.361	23.9269	23.8051	23.902	22.2292	25.6367	23.6722	21.0438	24.1561	22.7993	21.2363	25.4894	26.1241	19.854	20.4237	22.7481	16.9639
ENST00000241651.5	MYOG-201	ENSG00000122180.5	MYOG	0	0	0	0	0	0	0	0	0	0	0	0	0	0	0	0	0	0
ENST00000241704.8|ENST00000368069.7|ENST00000541366.1|ENST00000545284.1|ENST00000647683.1|ENST00000647799.1|ENST00000648805.1|ENST00000649231.1|ENST00000649676.1|ENST00000649787.1|ENST00000649963.1|ENST00000696202.1|ENST00000696208.1|ENST00000696210.1	COPA[N=14]	ENSG00000122218.17	COPA	96.3503	91.374	98.7219	108.723	100.421	94.1637	107.654	84.7927	88.1555	88.8544	80.0276	79.7641	90.931	86.5342	64.9113	73.1646	76.0426	61.4779
ENST00000241808.9	PRM2-201	ENSG00000122304.11	PRM2	0	0	0	0	0	0	0	0	0	0	0	0	0	0	0	0	0.09171	0
ENST00000241891.10	OPN4-201	ENSG00000122375.13	OPN4	0	0	0	0	0	0	0	0	0	0	0	0	0	0	0	0	0	0
ENST00000242057.9|ENST00000463496.1|ENST00000492120.1	AHR[201/202/205]	ENSG00000106546.14	AHR	29.3718	22.6478	21.3201	30.8247	34.4974	27.0174	42.6781	27.1488	23.8164	35.9916	32.0094	20.7757	45.6268	32.2585	19.7536	24.4584	24.8004	18.8001
ENST00000242059.10|ENST00000425819.6	SCRN1[201/205]	ENSG00000136193.17	SCRN1	10.6251	14.6825	9.9007	12.3215	17.8176	12.6609	13.4473	14.0002	11.6586	11.5305	16.4784	13.0355	13.9234	15.0388	9.5922	10.056	15.7092	10.051
ENST00000242067.11|ENST00000350941.7|ENST00000355070.6|ENST00000433714.5	BBS9[201/202/203/207]	ENSG00000122507.21	BBS9	5.03276	5.13738	4.07627	4.24692	4.76136	4.25115	4.50638	4.46312	4.05253	3.58993	3.96483	4.17914	4.07054	3.93567	3.14776	3.04172	3.35499	2.80607
ENST00000242104.6	OCM-201	ENSG00000122543.11	OCM	1.42162	2.35468	2.70289	0.709894	1.67972	1.71422	2.5846	1.29231	3.2028	1.43956	1.23652	1.6319	1.85582	1.6854	1.90342	0.449424	1.47892	1.47976
ENST00000242108.9	EEPD1-201	ENSG00000122547.12	EEPD1	10.8921	8.07387	8.64761	11.5947	8.86946	9.25298	11.9361	7.93967	7.41416	9.66457	8.42999	8.28627	12.0561	9.14215	6.4593	7.01464	6.68821	5.46562
ENST00000242109.6	KIAA0087-201	ENSG00000122548.6	KIAA0087	0.007405	0.015927	0.066143	0.006998	0.013812	0.025535	0.061138	0.012998	0.031767	0.042279	0	0.074921	0.054446	0.049502	0.007133	0	0.015857	0.134526
ENST00000242140.10	WIPF3-201	ENSG00000122574.12	WIPF3	0.022947	0.139854	0	0	0.042808	0.019787	0.036093	0.060428	0.008206	0.007279	0.016994	0	0.024106	0.034037	0	0.018678	0.040956	0.024531
ENST00000242152.7	NPY-201	ENSG00000122585.8	NPY	0	0	0	0	0	0	0	0	0	0	0	0	0.134386	0	0	0.101331	0	0
ENST00000242159.5	HOXA7-201	ENSG00000122592.8	HOXA7	0.140821	0.322449	0.099044	0.083266	0.066001	0.122351	0.020845	0.077629	0.095419	0.01677	0.078898	0.160051	0.055604	0.039449	0.15441	0	0.132619	0.038104
ENST00000242208.5	INHBA-201	ENSG00000122641.11	INHBA	0.07304	0.056086	0.023263	0.123236	0.019442	0.071712	0.217909	0.053911	0.078158	0.282932	0.080915	0.163849	0.251964	0.173093	0.160434	0.173089	0.123659	0.10009
ENST00000242209.9	FKBP9-201	ENSG00000122642.11	FKBP9	1.77772	1.18548	1.96055	2.05671	1.56243	3.49993	2.33436	1.30877	3.57923	2.12133	1.13758	3.12427	2.09487	0.712944	2.12608	1.20815	0.505393	1.90424
ENST00000242248.10	POLM-201	ENSG00000122678.17	POLM	5.47169	5.29946	6.49381	3.72341	5.32243	5.82961	6.42777	3.36212	6.31847	5.86098	4.59988	6.30543	6.61479	5.30367	3.98943	3.77443	5.71636	4.97768
ENST00000242249.8	RAMP3-201	ENSG00000122679.8	RAMP3	0.089238	0	0	0	0	0	0	0	0.03267	0.198638	0	0	0.125639	0.100887	0	0.096796	0.161071	0
ENST00000242257.14|ENST00000467199.5	MRM2[201/204]	ENSG00000122687.19	MRM2	27.9931	24.5443	23.326	26.5012	24.7618	22.0602	27.2015	20.9808	21.3658	25.8818	20.495	20.2012	27.6251	24.3257	19.5349	22.0113	22.7067	18.6064
ENST00000242261.6	TWIST1-201	ENSG00000122691.13	TWIST1	0.022783	0	0	0	0	0	0	0	0	0	0.025646	0.052078	0	0.025626	0	0	0.024586	0
ENST00000242275.7	SLC25A51-201	ENSG00000122696.14	SLC25A51	7.48909	7.47253	7.01883	6.31714	6.69238	4.97459	7.0996	3.97344	5.94887	5.69916	6.24071	4.88531	6.51453	6.1842	3.63609	4.65263	4.8335	4.93815
ENST00000242285.11	CLTA-201	ENSG00000122705.18	CLTA	0	0	0	0	0	0	0	0	0	0	0	0	0	0	0	0	0	0
ENST00000242310.4	TAF1L-201	ENSG00000122728.6	TAF1L	0	0	0	0	0	0	0	0	0	0	0	0	0	0	0	0	0	0
ENST00000242315.4	PHF24-201	ENSG00000122733.12	PHF24	0.005494	0	0	0	0	0	0	0	0	0	0.006092	0	0	0	0	0	0	0
ENST00000242317.9	DNAI1-201	ENSG00000122735.16	DNAI1	0	0	0	0	0.012645	0	0	0	0	0	0	0	0	0	0	0	0	0
ENST00000242351.10|ENST00000680309.1	ZC3HAV1[201/205]	ENSG00000105939.14	ZC3HAV1	22.6751	26.0354	24.6605	14.7937	21.6726	20.5814	25.6725	13.1274	22.9162	13.1179	19.8632	20.5666	27.8426	18.4477	14.7286	10.95	24.7163	17.7986
ENST00000242375.8	AKR1D1-201	ENSG00000122787.15	AKR1D1	0	0	0	0	0	0	0	0	0	0	0	0	0	0	0	0	0	0
ENST00000242462.5	NEUROG3-201	ENSG00000122859.5	NEUROG3	0.168475	0	0	0.022785	0.045266	0.021014	0.057143	0.212947	0	0.091783	0.027123	0	0.076141	0.027096	0.023634	0	0	0
ENST00000242465.4|ENST00000718456.1	SRGN[201/203]	ENSG00000122862.6	SRGN	879.656	737.053	647.76	1553.99	1198.43	1200.36	1418.43	1519	1330.55	1906.44	1518.66	1587.17	1651.35	1500.43	1882.11	2048.96	1468.22	1950.29
ENST00000242480.4|ENST00000637191.2	EGR2[201/204]	ENSG00000122877.18	EGR2	8.72428	11.2322	8.147	6.43518	9.90941	6.58618	11.9416	12.1171	8.67304	10.2736	15.7661	7.32296	10.3425	13.3522	6.11005	10.7222	15.7744	6.66557
ENST00000242505.11	FAM149B1-201	ENSG00000138286.15	FAM149B1	0.93206	1.11732	1.34389	1.23208	1.41568	1.49763	1.67304	1.04346	1.3062	1.12415	1.22392	1.53886	1.67993	1.34444	1.39579	1.2111	1.33733	1.37442
ENST00000242576.7|ENST00000336865.6|ENST00000446767.2	UNG[201/202/203]	ENSG00000076248.12	UNG	11.8452	12.6809	12.997	10.4232	10.3446	11.5765	10.2306	9.90431	9.97708	9.96105	11.194	10.2923	9.66176	10.5018	9.17934	9.54608	9.49081	8.44563
ENST00000242577.11	DYNLL1-201	ENSG00000088986.11	DYNLL1	262.942	268.24	277.942	319.927	288.267	310.445	275.231	320.047	331.273	333.731	332.586	334.767	281.042	340.684	430.528	366.767	326.933	422.079
ENST00000242591.10	IFT81-201	ENSG00000122970.16	IFT81	0.070378	0	0.442877	0.037028	0.286732	0.148791	0.401306	0.157448	0.330262	0.218235	0.351337	0.528589	0	0	0.076958	0.087968	0.362706	0.262189
ENST00000242592.9	ACADS-201	ENSG00000122971.9	ACADS	12.4375	12.7901	12.5587	15.2077	14.4002	13.2601	15.6783	14.8264	14.3172	16.9293	15.6017	15.9393	15.9451	15.3324	14.0447	17.4035	16.2651	16.0937
ENST00000242607.13|ENST00000439744.6	HVCN1[201/203]	ENSG00000122986.14	HVCN1	45.3566	44.4772	36.8414	42.6993	37.8913	39.2284	44.3197	37.5184	37.027	43.3618	36.5955	37.4264	45.1465	34.628	32.72	40.2448	32.092	33.0222
ENST00000242719.4	RNF11-201	ENSG00000123091.5	RNF11	28.9162	25.6206	25.7504	29.3016	29.0179	26.708	28.0396	25.9778	25.3897	28.0871	25.1223	26.1349	28.0376	25.3357	25.3638	26.354	24.131	23.8382
ENST00000242728.5	BHLHE41-201	ENSG00000123095.6	BHLHE41	2.3472	2.49682	1.26787	1.08041	1.28016	1.01659	1.04005	1.01921	0.684125	0.664331	0.669428	0.658178	0.788571	0.786883	0.509111	0.518452	0.458108	0.261531
ENST00000242729.7|ENST00000422622.3	SSPN[201/202]	ENSG00000123096.12	SSPN	0.505426	0.981404	0.562073	0.405205	1.03987	0.687062	0.316791	0.919514	0.405631	0.28531	0.52212	0.533569	0.324139	0.368191	0.317396	0.169007	0.42877	0.277381
ENST00000242737.5	ITPR2-201	ENSG00000123104.12	ITPR2	0	0	0	0	0	0	0	0	0	0	0	0	0	0	0	0	0	0
ENST00000242770.9	STX10-201	ENSG00000104915.15	STX10	1.99426	0.415078	1.62219	0.081846	1.40383	0.974041	1.05675	2.07622	1.42188	1.10783	0.559372	0.367677	0.944556	0.553637	0.988292	0.550967	0.111515	0.249829
ENST00000242776.9	DDX39A-201	ENSG00000123136.15	DDX39A	62.6537	57.182	63.0018	78.0676	67.5791	75.5707	74.416	76.4098	69.3984	71.7124	71.5735	72.9023	73.8811	78.646	78.8986	75.1813	76.6406	70.8043
ENST00000242783.11|ENST00000342216.8	PKN1[201/202]	ENSG00000123143.13	PKN1	93.3808	84.8529	85.0366	85.3251	82.2271	73.8445	94.5346	68.6891	65.2915	83.6744	74.3538	70.8244	95.8302	74.8359	52.1819	77.0901	75.154	57.459
ENST00000242784.5	TRIR-201	ENSG00000123144.11	TRIR	389.765	361.431	391.088	363.135	367.309	380.704	367.646	377.444	360.204	358.646	361.513	362.059	351.694	364.473	372.728	351.595	362.04	341.397
ENST00000242786.6|ENST00000357355.7	ADGRE5[201/202]	ENSG00000123146.20	ADGRE5	74.804	73.4993	47.9424	85.0676	93.6097	54.4968	99.0777	93.0082	54.7084	110.54	104.539	59.7923	127.062	106.671	51.0699	139.514	114.45	76.4279
ENST00000242804.9	ZNF442-201	ENSG00000198342.10	ZNF442	0.166044	0.201899	0.157277	0.234223	0.14843	0.211016	0.240858	0.349159	0.286024	0.200653	0.303292	0.305378	0.427328	0.344457	0.300421	0.334955	0.429334	0.331693
ENST00000242810.11|ENST00000454652.6	KLHL24[201/205]	ENSG00000114796.16	KLHL24	20.774	23.0461	19.307	17.7751	20.5855	20.1305	18.4437	16.2102	18.8724	16.3321	17.6495	16.5443	18.1424	16.1417	15.5782	13.3533	14.576	14.5359
ENST00000242819.7	CCDC70-201	ENSG00000123171.8	CCDC70	0	0	0	0	0	0	0	0	0	0	0	0	0	0	0	0	0	0
ENST00000242827.11	EBPL-201	ENSG00000123179.14	EBPL	12.4885	8.6996	5.27474	7.95715	14.285	7.02497	8.34177	18.8956	6.74923	10.2897	15.2829	8.72916	7.49827	13.1823	8.36086	6.34497	10.4026	8.23006
ENST00000242839.10	ATP7B-201	ENSG00000123191.18	ATP7B	0.124935	0.124556	0.198302	0.1268	0.020654	0.102456	0	0.087172	0.221218	0	0.123193	0	0.123288	0.053931	0.127834	0.03545	0.137385	0
ENST00000242848.8|ENST00000282007.7|ENST00000679008.1	ZC3H13[201/202/206]	ENSG00000123200.17	ZC3H13	21.6568	22.174	20.9637	13.7137	19.249	16.4073	20.5586	12.6276	17.4267	12.4187	16.4212	15.9418	21.8572	15.717	12.0677	10.4785	19.384	13.1658
ENST00000242994.4	NEUROD4-201	ENSG00000123307.4	NEUROD4	0	0	0	0	0	0	0	0	0	0	0	0	0	0	0	0	0.00887	0
ENST00000243040.10	PFDN5-201	ENSG00000123349.15	PFDN5	6.54477	2.79055	6.75434	8.05079	7.75605	5.00113	6.58774	7.50384	6.54544	4.27333	5.03929	6.19567	3.85722	6.49451	10.7483	4.92409	4.90183	7.08748
ENST00000243045.10	ORMDL2-201	ENSG00000123353.10	ORMDL2	17.3085	19.5954	14.2071	21.2319	21.269	20.041	19.0882	21.8646	18.9076	22.0796	21.7094	21.8108	20.1386	20.9647	22.2014	23.9664	23.3968	22.1977
ENST00000243050.5	NR4A1-201	ENSG00000123358.20	NR4A1	0.23583	0.245937	0.048006	0.169645	0.418874	0.131882	0.22313	0.19996	0.117056	0.377412	0.051274	0.20252	0.111607	0.173097	0.217808	0.031203	0.40933	0.054876
ENST00000243052.8|ENST00000394277.7	PDE1B[201/202]	ENSG00000123360.12	PDE1B	0.676752	0.69673	1.11972	0.89665	0.629827	0.696666	0.832621	0.227602	1.238	0.827021	0.671269	0.900693	1.42675	0.402858	0.689961	1.34099	0.237346	0.793807
ENST00000243056.5	HOXC13-201	ENSG00000123364.5	HOXC13	0	0	0	0	0	0	0	0	0	0	0	0	0	0	0	0	0	0
ENST00000243077.8	LRP1-201	ENSG00000123384.14	LRP1	68.1631	50.8449	46.9563	51.7369	37.3242	38.9586	55.8656	20.7021	34.5004	34.95	22.0455	31.3671	43.2678	18.7224	20.1568	15.2902	13.8719	18.2488
ENST00000243103.4	HOXC12-201	ENSG00000123407.4	HOXC12	0	0	0	0	0	0	0	0	0	0	0	0	0	0	0	0	0	0
ENST00000243108.5	HOXC6-201	ENSG00000197757.8	HOXC6	0	0	0	0	0	0	0	0	0	0	0	0	0.070914	0	0	0.036491	0	0
ENST00000243112.9	SMUG1-201	ENSG00000123415.16	SMUG1	8.59977	7.53839	8.86717	10.3181	8.40036	8.9524	10.675	8.20642	7.50851	9.23513	6.99478	10.2342	7.66389	7.4271	9.63757	10.6351	9.83782	10.3491
ENST00000243167.9	FAAH-201	ENSG00000117480.16	FAAH	5.95174	3.97442	5.42616	3.45281	3.20043	4.92829	3.6029	1.53327	4.4016	2.03703	1.52439	3.4546	2.59212	1.75029	2.28531	0.973094	1.55748	1.73021
ENST00000243189.12|ENST00000498238.1|ENST00000568254.5	RSRP1[201/207/217]	ENSG00000117616.18	RSRP1	21.3135	24.4434	33.3324	23.9432	27.5656	27.0412	33.6848	25.0424	38.5425	27.3943	30.6925	33.6525	35.4885	31.7472	31.137	28.1491	39.959	36.2835
ENST00000243213.2	IL13RA2-201	ENSG00000123496.8	IL13RA2	0	0	0	0	0	0	0	0	0	0	0	0	0	0	0	0	0	0
ENST00000243253.8|ENST00000481210.6|ENST00000483956.2|ENST00000699270.1|ENST00000699273.1|ENST00000699275.1|ENST00000699283.1|ENST00000699284.1	SEC61A1[N=8]	ENSG00000058262.11	SEC61A1	122.927	109.22	100.068	125.314	113.604	100.376	117.472	100.854	83.6605	116.787	102.521	87.5112	120.776	99.4291	73.5466	112.228	103.544	76.3873
ENST00000243298.3	RAB9B-201	ENSG00000123570.4	RAB9B	0.121133	0.26992	0.203078	0.139028	0.145342	0.328532	0.071475	0.273549	0.195135	0.164703	0.173156	0.292209	0.109097	0.144488	0.191987	0.05634	0.241028	0.203745
ENST00000243300.14	NRK-201	ENSG00000123572.17	NRK	0	0	0	0	0	0	0	0	0	0	0	0	0	0	0	0	0	0
ENST00000243314.5|ENST00000595065.6	MAGEA9B[203]|MAGEA9[201]	ENSG00000123584.7|ENSG00000267978.6	MAGEA9|MAGEA9B	0	0	0	0	0.037502	0	0	0	0	0	0	0	0	0	0.019528	0	0	0.02169
ENST00000243325.6	RAB9A-201	ENSG00000123595.8	RAB9A	0.922638	0.333585	0.733577	1.82468	3.11291	1.80927	3.11297	3.1685	1.52357	4.68415	8.05985	4.81927	3.02743	4.63162	3.4703	2.96306	2.76808	4.46786
ENST00000243326.9|ENST00000428287.6|ENST00000430328.6|ENST00000444746.7|ENST00000453091.6	RIF1[N=5]	ENSG00000080345.18	RIF1	10.535	10.7784	10.5147	8.45934	11.4692	10.6561	13.6019	7.98083	12.0888	8.46829	11.6073	11.7053	14.471	10.9047	9.53475	8.51926	15.6366	12.0074
ENST00000243344.8|ENST00000679356.1|ENST00000679931.1|ENST00000680888.1|ENST00000681952.1	TTC21B[N=5]	ENSG00000123607.16	TTC21B	4.41876	4.90512	4.79969	3.93887	5.06802	4.76794	4.69425	3.74101	4.91622	3.78803	4.11684	4.30857	4.34239	4.49476	3.98747	3.21073	4.35926	3.3825
ENST00000243346.10	NMI-201	ENSG00000123609.11	NMI	59.521	64.3019	48.0748	158.146	172.123	140.9	201.72	196.192	184.529	245.711	255.074	234.599	264.323	252.109	264.728	331.844	338.861	334.783
ENST00000243347.5	TNFAIP6-201	ENSG00000123610.5	TNFAIP6	3.70963	2.42604	1.0436	7.66697	6.88548	4.17063	11.05	10.8207	5.87153	17.8183	16.9196	9.66935	13.4021	17.9635	15.5291	32.3004	31.8027	28.7981
ENST00000243349.13	ACVR1C-201	ENSG00000123612.16	ACVR1C	0.521683	0.560105	0.584682	0.426675	0.565925	0.641065	0.449575	0.469876	0.513922	0.393386	0.441784	0.557209	0.540149	0.486218	0.403113	0.264811	0.598643	0.430992
ENST00000243389.8	SLC36A1-201	ENSG00000123643.14	SLC36A1	16.897	8.75583	9.73921	16.132	8.68127	7.15049	16.5168	7.10722	5.8693	13.9964	9.07151	5.01234	16.1588	8.35734	5.0957	10.2832	7.47098	4.5577
ENST00000243440.2	BATF3-201	ENSG00000123685.9	BATF3	1.55286	2.39699	1.56925	3.74703	5.29249	2.61217	4.3394	9.07548	4.98315	8.59628	14.0375	6.85899	11.7002	13.4272	9.36507	29.7415	28.6815	21.4372
ENST00000243498.10|ENST00000509980.5	EXOSC9[201/208]	ENSG00000123737.13	EXOSC9	17.3695	17.4369	18.5909	18.2914	20.0287	17.1854	20.3587	20.7588	22.5189	20.7236	22.7223	22.1793	23.6832	22.4767	24.6804	28.3079	31.3161	29.2439
ENST00000243501.10	PLA2G12A-201	ENSG00000123739.11	PLA2G12A	1.97006	2.61386	2.67086	1.72366	2.19392	2.13745	1.6011	1.64383	1.89584	1.39757	1.85393	1.85062	1.69163	1.69828	1.63121	0.896641	1.64428	1.26167
ENST00000243562.13	LTBP4-202	ENSG00000090006.18	LTBP4	4.14323	1.93907	3.3139	4.15748	3.08684	2.84748	2.99181	2.31824	2.84305	3.53776	1.95394	3.01994	4.89057	2.48803	2.32545	2.02308	2.66185	1.792
ENST00000243563.8	SNRPA-201	ENSG00000077312.9	SNRPA	44.8198	43.3274	50.3036	52.0951	50.3981	49.9471	54.8662	43.8882	47.5485	48.8479	49.0905	48.0709	54.3953	50.0345	41.5899	46.6582	46.2278	43.0743
ENST00000243578.8	B9D2-201	ENSG00000123810.9	B9D2	10.2936	11.9303	8.81527	8.64285	9.9364	11.082	10.3274	11.1243	9.16929	10.4603	9.25243	10.3986	7.67959	9.61078	8.02074	7.44457	7.4306	7.22687
ENST00000243583.10	COQ8B-201	ENSG00000123815.13	COQ8B	0.624674	0.612243	0.842785	0.380967	0.380262	0.432595	0.222292	0.938793	0.579015	0.632317	0.982895	0.140698	0.886693	0.131873	0.321118	0.616922	0.488373	0.113539
ENST00000243611.9	C4BPB-201	ENSG00000123843.13	C4BPB	0	0	0	0	0.177125	0	0	0	0.497279	0	0	0	0	0.406355	0	0	0.258218	0.160302
ENST00000243639.8|ENST00000595646.6	ZNF468[201/202]	ENSG00000204604.13	ZNF468	9.26281	8.57068	9.18956	8.58592	9.32239	8.91494	9.7511	8.66376	9.58123	9.12718	9.38796	8.51458	11.0012	9.54322	9.53362	9.29402	10.6347	10.3077
ENST00000243643.9	ZNF415-201	ENSG00000170954.12	ZNF415	0	0.071002	0.60585	0.277456	0	0.87948	0.348447	0	0.65174	0.262757	0.210686	1.19698	0.276397	0.070165	0.885858	0.281489	0.049609	0.589442
ENST00000243644.9	ZNF350-201	ENSG00000256683.7	ZNF350	14.5042	12.6337	11.0809	17.5602	17.3844	15.6777	21.2018	17.6413	16.925	21.6411	18.7985	19.9823	22.2431	20.7986	20.01	23.7005	21.1524	22.2325
ENST00000243662.11	RAB38-201	ENSG00000123892.12	RAB38	1.47589	0.927284	1.36857	2.44019	1.92074	1.76097	2.26491	2.02103	2.61594	3.17333	2.03109	3.24582	3.59612	2.54289	3.99171	4.9558	2.90176	5.37705
ENST00000243673.7	GPR83-201	ENSG00000123901.9	GPR83	0.022646	0.048711	0.016859	0.014268	0.056325	0.026035	0.008904	0.019877	0.048584	0.035919	0.033538	0.050927	0.06348	0.041985	0.014547	0.030721	0.024249	0.008069
ENST00000243706.8|ENST00000443786.3	HAUS3[201/202]	ENSG00000214367.10	HAUS3	5.36613	5.27558	6.04984	4.4631	5.44761	5.58672	6.12033	4.4324	6.15789	5.29129	5.6582	5.58704	7.1006	5.45362	4.81579	5.50936	7.33792	5.9667
ENST00000243776.11|ENST00000688634.1	CHPF[201/204]	ENSG00000123989.15	CHPF	4.59275	4.20437	4.34543	4.25203	4.60132	4.16603	4.80876	3.9873	3.74948	4.28907	4.71955	3.55314	4.92012	4.69199	3.11494	4.63944	4.98486	3.24521
ENST00000243786.3	INHA-201	ENSG00000123999.5	INHA	0.028939	0.03125	0.065704	0	0	0.050725	0	0	0	0	0	0	0	0	0	0	0	0
ENST00000243806.2	FAM124B-201	ENSG00000124019.10	FAM124B	0	0	0	0	0.046499	0	0	0	0.198414	0	0	0.218236	0	0	0	0	0	0.075571
ENST00000243878.9	ENKD1-201	ENSG00000124074.12	ENKD1	2.17318	2.89724	3.19639	1.85301	1.99789	2.46301	2.73897	1.47355	1.69971	1.50833	1.32358	1.48288	1.61644	1.20101	1.40947	1.16366	1.62372	1.10606
ENST00000243896.6|ENST00000372227.5	SLC35C2[201/203]	ENSG00000080189.15	SLC35C2	24.5213	23.847	22.4666	23.1268	22.5231	22.4835	23.789	19.5854	21.5358	21.3473	22.0939	19.0025	22.0475	21.1586	16.8751	21.6223	22.718	18.2846
ENST00000243903.6	ACTR5-201	ENSG00000101442.10	ACTR5	6.8115	7.57929	7.95644	6.63149	7.08653	6.66568	7.16525	7.37059	6.96117	6.26933	6.37706	6.3577	7.37663	7.14494	5.51456	5.75079	6.24989	5.03841
ENST00000243911.2	MC3R-201	ENSG00000124089.4	MC3R	0	0	0	0	0	0	0	0	0	0	0	0	0	0	0	0	0	0
ENST00000243914.8	CTCFL-201	ENSG00000124092.13	CTCFL	0	0	0	0	0	0	0	0	0	0	0	0	0	0	0	0	0	0
ENST00000243918.10	SYS1-201	ENSG00000204070.10	SYS1	24.9967	24.7459	22.6906	25.0014	25.7322	20.7405	21.5242	25.3076	18.9748	23.1697	22.645	18.5345	23.5103	21.0366	17.8497	22.9339	17.0666	17.0056
ENST00000243924.4	PI3-201	ENSG00000124102.5	PI3	0	0	0	0	0.12504	0	0	0	0	0.12219	0.310803	0	0	0	0	0.102983	0	0
ENST00000243938.9	WFDC3-201	ENSG00000124116.19	WFDC3	0	0	0	0	0	0	0	0	0	0	0	0	0	0	0	0	0	0
ENST00000243964.7	SLC12A5-201	ENSG00000124140.15	SLC12A5	0.010471	0	0	0	0.009755	0	0.00617	0.00459	0	0	0	0	0	0	0	0.008523	0	0
ENST00000243997.8	ATP5F1E-201	ENSG00000124172.10	ATP5F1E	38.1685	39.5603	34.2766	39.5548	36.4118	35.1355	31.0936	37.0532	34.6688	35.5194	30.0466	33.2228	31.4893	32.4803	36.7647	36.4952	29.5883	31.7881
ENST00000244007.7	PLCG1-201	ENSG00000124181.15	PLCG1	19.7816	22.5288	25.4827	16.8921	21.4606	20.5634	26.9818	16.9813	22.3443	18.341	23.2249	22.6075	28.3759	22.6242	16.1776	20.8514	31.4354	21.0406
ENST00000244020.5|ENST00000662078.1|ENST00000668808.1|ENST00000670741.1	SRSF6[201/203/204/205]	ENSG00000124193.16	SRSF6	37.8722	39.5991	57.5351	33.7229	42.7099	44.0097	38.1655	35.3605	47.514	26.8562	34.9614	39.9773	37.6628	39.1579	34.5553	28.6728	40.4012	37.4631
ENST00000244040.4	RAB22A-201	ENSG00000124209.4	RAB22A	9.76963	9.00852	8.27579	9.04759	8.67842	8.05868	9.02096	7.44912	7.06193	8.52732	8.03095	7.05699	8.93912	7.486	6.20603	7.37581	8.11348	6.83584
ENST00000244043.5	PTGIS-201	ENSG00000124212.6	PTGIS	0.00569	0	0	0	0	0	0	0	0	0	0	0	0	0	0	0	0	0
ENST00000244049.7	CDH26-201	ENSG00000124215.17	CDH26	0	0	0	0	0	0	0.042017	0.024767	0	0	0	0	0	0	0	0	0	0
ENST00000244050.3	SNAI1-201	ENSG00000124216.4	SNAI1	0.107755	0.023239	0.194604	0.163174	0.263132	0.169026	0.383382	0.038089	0.281552	0.143784	0.169629	0.270577	0.113563	0.145309	0.105504	0.070142	0.13945	0.070323
ENST00000244051.3	MOCS3-201	ENSG00000124217.5	MOCS3	5.62901	6.57046	5.73033	5.52531	5.98473	5.07425	5.57834	5.61573	5.36254	5.89593	5.95473	4.64066	5.63098	5.27198	4.65994	4.91682	5.10975	4.45707
ENST00000244061.6|ENST00000622999.3	RNF114[201/203]	ENSG00000124226.11	RNF114	55.3175	57.5977	48.6467	70.1884	72.073	66.2682	77.3025	81.3833	70.3716	96.9141	98.0685	84.0256	94.7309	102.56	87.5652	130.052	125.384	104.92
ENST00000244070.9	ENST00000244070	ENSG00000291067.2	ENSG00000291067	1.29681	0.942245	1.19283	0	0.946285	1.39873	1.00501	0.713618	1.21236	0.357412	1.95751	1.07949	1.86896	0.64928	0.704086	0.394991	1.65325	1.14583
ENST00000244137.12	PEPD-201	ENSG00000124299.16	PEPD	65.1243	66.508	66.88	66.4956	62.3497	65.6881	60.7218	58.09	57.1052	58.2726	51.7369	57.8757	55.9189	51.3336	46.5687	48.2044	48.165	45.4188
ENST00000244174.11	IL9R-201	ENSG00000124334.19	IL9R	6.0324	4.62656	6.56201	4.38787	4.43119	4.57337	4.09083	4.3867	5.30714	3.0267	3.45611	4.47602	5.27158	4.12092	3.10001	3.54162	3.91297	3.6788
ENST00000244204.11|ENST00000418807.7	NAGK[201/202]	ENSG00000124357.13	NAGK	0.965417	0.656474	0.871303	2.01903	1.76947	1.52715	2.13624	1.94124	1.43498	2.00561	2.74048	2.67489	1.42669	2.4892	2.00173	2.60808	2.17793	2.39186
ENST00000244217.6	MCEE-201	ENSG00000124370.11	MCEE	9.30389	10.6449	8.2163	9.17309	9.95965	10.1379	9.73993	9.44875	11.8592	8.96724	7.78198	10.7148	5.833	9.98946	10.4112	7.89603	7.58918	10.9217
ENST00000244221.9	PAIP2B-201	ENSG00000124374.9	PAIP2B	2.87746	3.45304	3.42423	2.27032	2.80609	2.77722	2.25475	2.07586	2.49051	1.73003	2.14816	2.46487	1.9982	1.88592	1.45907	1.36226	1.78973	1.71933
ENST00000244227.8	SNRNP27-201	ENSG00000124380.11	SNRNP27	17.7344	19.7807	14.0277	18.9262	23.8665	16.8702	20.8658	20.4978	17.1156	22.6467	21.5808	17.3977	19.7095	20.0609	16.4094	17.017	21.9577	17.0567
ENST00000244230.7	MPHOSPH10-201	ENSG00000124383.11	MPHOSPH10	20.0635	19.3891	21.1856	17.4415	22.3916	19.3629	23.8488	16.8431	21.2651	15.2422	19.4873	20.6441	22.2712	19.0401	17.5901	16.5184	23.0298	19.5411
ENST00000244241.5	IL17C-201	ENSG00000124391.5	IL17C	0.296766	0.293103	0.205163	0.152847	0.267422	0.263293	0.330976	0.280173	0.223824	0.186811	0.322499	0.166679	0	0.137735	0.161309	0	0.175504	0.206517
ENST00000244289.9	LIPE-201	ENSG00000079435.11	LIPE	2.7633	2.85679	2.51151	2.23021	2.74525	2.15762	2.36029	1.96476	1.75052	2.07393	2.02898	1.83028	2.65607	2.20724	1.51277	1.66715	1.87185	1.58744
ENST00000244295.13	PSG4-201	ENSG00000243137.8	PSG4	0	0	0	0	0	0	0	0	0	0	0	0	0	0	0	0	0	0
ENST00000244296.6	PSG1-201	ENSG00000231924.10	PSG1	0	0	0	0	0	0	0	0	0	0	0	0	0	0	0	0	0	0
ENST00000244302.8	HIF3A-201	ENSG00000124440.16	HIF3A	0	0	0	0	0	0	0	0	0	0	0	0	0	0	0	0	0	0
ENST00000244314.6	IRGC-201	ENSG00000124449.7	IRGC	0	0	0	0	0	0	0	0	0	0	0	0	0	0	0	0	0	0
ENST00000244333.4	LYPD3-201	ENSG00000124466.9	LYPD3	1.46968	1.70263	2.77792	0.75082	1.40427	1.5779	0.919902	1.25703	1.44217	0.523601	1.21111	1.27621	0.810811	1.16521	0.892452	0.600847	0.826406	0.562778
ENST00000244336.10	CEACAM8-201	ENSG00000124469.12	CEACAM8	0.211438	0.309056	0.525851	0.128559	0.127253	0.798907	0.071468	0.34592	0.767518	0.086307	0.253292	0.838833	0.11125	0.202708	0.704538	0.282685	0.194811	0.602921
ENST00000244360.8	RNF39-201	ENSG00000204618.10	RNF39	0	0	0	0	0	0	0	0	0	0	0	0	0	0	0	0	0	0
ENST00000244364.10	DST-201	ENSG00000151914.22	DST	0.243759	0.428103	0.417682	0.180441	0.238518	0.252884	0.326588	0.137136	0.36195	0.138509	0.237073	0.239356	0.255025	0.142424	0.157778	0.057188	0.268153	0.253173
ENST00000244426.10	FBXO9-201	ENSG00000112146.17	FBXO9	0	0.034215	0.014046	0	0	0	0.014887	0	0.0518	0.011754	0.01415	0	0	0	0	0	0.031188	0
ENST00000244458.7|ENST00000374043.6	PACSIN1[201/202]	ENSG00000124507.11	PACSIN1	1.65307	1.30382	1.16063	2.88252	2.92925	2.44134	3.70467	1.92495	2.77821	2.29357	2.20845	2.40062	3.33812	2.40444	1.93752	2.02299	2.28179	1.99644
ENST00000244496.6	RRP36-201	ENSG00000124541.7	RRP36	33.7681	32.3185	38.9713	35.835	38.3917	39.5184	39.467	41.6179	41.478	37.7398	41.3984	39.2907	39.9718	40.1059	41.3662	36.392	41.388	42.1554
ENST00000244513.10	BTN1A1-201	ENSG00000124557.14	BTN1A1	0.127572	0.174756	0.025982	0.142546	0.054194	0.040122	0.109614	0.081596	0.074962	0.132501	0.051709	0.104774	0.048777	0.051755	0.056131	0.08495	0.012444	0.062294
ENST00000244519.7|ENST00000480110.5|ENST00000483179.5	BTN3A3[201/207/209]	ENSG00000111801.16	BTN3A3	60.1131	54.448	34.1935	73.5249	70.1588	38.6772	83.8836	72.8242	44.7098	90.6115	87.5642	46.0792	98.6693	87.0543	41.5547	106.668	107.555	53.3135
ENST00000244520.10	SNRPC-201	ENSG00000124562.10	SNRPC	89.1729	85.1579	85.9393	110.603	112.106	103.967	110.527	118.93	116.601	117.109	111.39	115.979	100.494	114.997	123.945	113.526	115.024	119.294
ENST00000244527.10	SLC17A1-201	ENSG00000124568.12	SLC17A1	0	0	0	0	0	0.034664	0	0	0	0	0.044719	0	0	0	0	0	0.021458	0
ENST00000244533.7|ENST00000372530.9	ABCC10[201/204]	ENSG00000124574.16	ABCC10	7.09195	7.1795	7.38463	7.18935	7.61549	6.62359	10.476	5.93968	7.82385	7.15976	6.82596	6.48103	11.2094	7.13594	4.99258	6.91081	8.09148	5.70013
ENST00000244534.7	H1-3-201	ENSG00000124575.7	H1-3	0.261024	0.283794	0.38101	0.062034	0.501169	0.411793	0.236086	0.530252	0	0.312505	0.457792	0.625116	0.208434	0.605905	0.134554	0.159149	0.431785	0.075083
ENST00000244537.6	H4C6-201	ENSG00000274618.2	H4C6	0.565332	1.24927	0.348456	0	0.564514	1.35054	0.351501	0.790345	0.347264	0.551295	1.05852	0.36221	2.46793	1.03721	0	1.60797	1.29791	0.351617
ENST00000244565.8	UNC5CL-201	ENSG00000124602.11	UNC5CL	0.741056	1.00059	0.969108	0.41032	1.00586	0.582936	0.728179	0.523	0.838217	0.378142	0.852748	0.527206	0.862654	0.803197	0.511874	0.292586	0.810212	0.461591
ENST00000244571.5	AARS2-201	ENSG00000124608.5	AARS2	5.43656	5.61653	6.24571	4.6017	5.16803	5.01213	6.59964	4.23729	5.00429	4.56393	4.76056	4.92329	6.71163	4.96107	3.71772	3.78993	5.66191	4.52278
ENST00000244573.5	H1-1-201	ENSG00000124610.5	H1-1	0.068222	0	0.07985	0	0	0	0	0	0	0	0	0	0	0	0	0	0	0
ENST00000244576.9	ZNF391-201	ENSG00000124613.9	ZNF391	0.812405	0.969524	1.03934	0.596833	1.00775	0.654944	0.759791	0.69985	0.820509	0.572812	0.894209	0.800162	0.921044	0.8951	0.603445	0.455859	1.02278	0.766107
ENST00000244623.1	OR2B6-201	ENSG00000124657.1	OR2B6	0	0	0	0	0	0	0	0	0	0	0	0	0	0	0	0.038964	0	0
ENST00000244669.3	APOBEC2-201	ENSG00000124701.6	APOBEC2	0	0	0	0	0	0.039654	0	0	0	0	0	0	0	0	0	0	0	0
ENST00000244709.9	TREM1-201	ENSG00000124731.14	TREM1	0.45753	0.232794	0.422407	0.232094	0.273758	0.210582	0.171704	0.086083	0.10957	0.285049	0.100763	0.094534	0.188724	0.087695	0.209769	0.247612	0.359538	0.414566
ENST00000244711.4	MEA1-201	ENSG00000124733.5	MEA1	0.561078	0.773977	0.674568	0.566747	0.437206	0.357428	0.598579	0.547188	0.522401	0.41586	0.399077	0.62485	0.762087	0.915312	0.52115	0.343233	0.157945	0.323602
ENST00000244728.10	COL21A1-201	ENSG00000124749.18	COL21A1	0	0	0	0	0	0	0	0	0	0	0	0	0	0	0	0	0	0
ENST00000244741.10	CDKN1A-201	ENSG00000124762.15	CDKN1A	37.5238	47.2258	29.2871	93.9679	126.045	63.7008	129.734	157.703	83.5864	161.378	209.586	105.008	182.96	215.563	109.035	246.315	314.096	163.432
ENST00000244745.4	SOX4-201	ENSG00000124766.7	SOX4	2.42962	2.83854	2.78445	1.73127	2.49765	2.29705	1.87382	1.86657	2.20952	1.49339	2.0405	2.29389	1.9172	2.16792	1.33352	1.52867	2.78312	1.59138
ENST00000244751.7	CPNE5-201	ENSG00000124772.12	CPNE5	0.273273	0.084271	0.156421	0.329914	0.538483	0.28675	0.515996	0.578266	0.31188	0.703299	0.700066	0.30373	0.830988	0.648998	0.371829	0.95926	0.791749	0.53349
ENST00000244763.9	SSR1-201	ENSG00000124783.14	SSR1	17.8702	16.2731	15.679	16.0855	14.7196	16.3835	15.1217	12.605	14.7711	13.3587	12.1229	13.9949	14.1489	11.1322	11.563	11.728	11.3474	11.8928
ENST00000244766.7	NRN1-201	ENSG00000124785.9	NRN1	0.141893	0.204093	0.133683	0.022387	0.155641	0.206419	0.168417	0.418393	0.129022	0.04509	0.452896	0.162322	0.149615	0.266165	0.208899	0.192415	0.434033	0.077372
ENST00000244769.8|ENST00000436367.6	ATXN1[201/202]	ENSG00000124788.19	ATXN1	13.7868	9.71219	10.383	8.7138	7.32075	7.66602	10.3391	4.61954	6.57153	6.69875	5.14672	5.3863	9.16655	4.36411	3.98107	5.30838	4.69992	4.03321
ENST00000244776.11|ENST00000651624.1|ENST00000651992.1|ENST00000652576.1|ENST00000652689.1	DEK[N=5]	ENSG00000124795.17	DEK	103.192	89.1577	88.8489	112.014	100.589	101.57	120.566	95.8459	104.739	114.324	105.932	105.01	139.169	104.323	105.627	118.455	118.56	115.439
ENST00000244777.6	BLOC1S5-201	ENSG00000188428.20	BLOC1S5	2.21929	2.16697	1.67381	0.656232	2.08	1.15878	1.85836	2.41607	1.391	1.64261	2.28851	1.4782	0.985661	1.45525	1.2597	1.88962	1.91201	1.3029
ENST00000244799.4	OPN5-201	ENSG00000124818.16	OPN5	0	0	0	0	0	0	0	0	0	0	0	0	0	0	0	0	0	0
ENST00000244815.9	LRRFIP1-201	ENSG00000124831.20	LRRFIP1	31.9932	26.3365	23.766	27.4652	27.6094	25.5227	32.4797	20.1761	25.7226	26.0667	25.5306	24.53	37.2292	24.0993	19.3405	26.0052	30.7455	24.1099
ENST00000244869.3	EREG-201	ENSG00000124882.4	EREG	1.16865	1.13681	0.822875	2.24776	1.34731	1.31268	2.43216	1.23836	1.40446	1.93786	1.49014	1.62886	1.86232	1.342	1.02458	2.46674	2.76121	1.72165
ENST00000244891.3	TRIM51-201	ENSG00000124900.12	TRIM51	0	0	0	0	0	0	0.105532	0	0	0	0	0	0	0	0	0	0	0
ENST00000244906.7	MYRF-AS1-201	ENSG00000124915.11	MYRF-AS1	0	0	0	0	0	0	0	0	0	0	0	0	0	0	0	0	0	0
ENST00000244926.4	SCGB1D2-201	ENSG00000124935.4	SCGB1D2	0	0	0	0	0	0	0	0	0	0	0	0	0	0	0	0	0	0
ENST00000244930.6	SCGB2A1-201	ENSG00000124939.6	SCGB2A1	0	0	0	0	0	0	0	0	0	0	0	0	0	0	0	0	0	0
ENST00000245046.7|ENST00000487465.5	EMC3[201/204]	ENSG00000125037.13	EMC3	27.45	24.7628	25.9037	28.2793	27.2167	30.3924	25.9775	28.1897	28.8699	26.9728	24.0254	27.0084	26.9832	26.8808	29.9189	22.718	25.6278	27.2203
ENST00000245105.8|ENST00000515682.5|ENST00000684698.1	SH3TC1[201/224/228]	ENSG00000125089.18	SH3TC1	15.1049	12.5058	15.4975	15.5119	13.8589	13.9969	20.9911	9.8706	12.6135	14.6643	10.4746	12.6454	20.4343	10.393	9.46083	11.2947	9.19938	9.2054
ENST00000245121.10	KATNAL2-201	ENSG00000167216.19	KATNAL2	0.044676	0	0	0	0	0	0.088318	0.051688	0	0	0	0	0	0.073452	0.011118	0	0.098745	0
ENST00000245157.11|ENST00000300291.10|ENST00000682360.1|ENST00000682493.1|ENST00000682561.1|ENST00000682855.1|ENST00000682875.1|ENST00000683020.1|ENST00000683212.1|ENST00000683660.1|ENST00000683858.1|ENST00000684388.1	BBS2[N=10]|ENST00000684388|NUDT21[201]	ENSG00000125124.14|ENSG00000167005.14|ENSG00000288725.1	BBS2|ENSG00000288725|NUDT21	55.6206	54.0119	49.2425	51.7378	52.0924	50.2417	49.4324	49.3216	52.0874	45.1506	46.3909	49.2076	45.7904	46.0314	44.649	40.1755	44.2601	42.0649
ENST00000245185.6	MT2A-201	ENSG00000125148.7	MT2A	277.012	248.293	136.237	906.121	984.987	597.202	1541.4	1474.38	902.984	2724.87	2478.29	1567.31	2742.04	2522.58	1560.38	4953.04	4270.64	2851.53
ENST00000245206.10	GOT2-201	ENSG00000125166.13	GOT2	33.427	29.4382	27.4823	28.6653	28.9566	24.1922	28.7576	25.383	23.3089	26.9971	26.8717	23.7209	26.9584	25.3305	17.8572	25.4412	24.6687	19.4406
ENST00000245222.9|ENST00000598088.5|ENST00000599748.5	SPHK2[201/206/210]	ENSG00000063176.16	SPHK2	9.33896	9.40606	9.9226	10.0307	10.0656	8.61158	9.67574	7.09984	7.77379	9.31266	8.22765	7.03869	11.781	9.86928	6.00089	9.01699	8.75038	6.65575
ENST00000245255.7	PIWIL1-201	ENSG00000125207.7	PIWIL1	0	0	0	0	0	0	0	0	0	0	0	0	0	0	0	0	0	0
ENST00000245304.5	RAP2A-201	ENSG00000125249.7	RAP2A	20.581	15.1182	15.1121	19.8798	14.1473	15.3148	19.2562	12.5485	12.8795	17.5898	11.8804	11.5643	16.3953	10.7275	10.785	11.6811	8.2245	8.3248
ENST00000245312.5	SLC10A2-201	ENSG00000125255.7	SLC10A2	0	0	0	0	0	0	0	0	0	0	0	0	0	0	0	0	0	0
ENST00000245382.6	HROB-201	ENSG00000125319.15	HROB	0	0	0	0.052403	0	0	0	0	0	0.072879	0	0	0.045089	0	0	0	0	0.116241
ENST00000245407.8	SLC22A5-201	ENSG00000197375.14	SLC22A5	1.57043	1.67359	1.93651	1.23703	1.86199	1.27066	1.17336	1.0633	1.2462	1.12002	0.787068	1.44879	1.12476	0.82598	0.811058	0.907859	0.9242	0.387279
ENST00000245414.9	IRF1-201	ENSG00000125347.15	IRF1	35.185	38.5289	26.1692	31.1142	39.1858	26.7588	38.1336	36.8553	30.3109	34.9479	46.8847	35.2949	44.7448	42.2374	28.6466	45.157	54.703	38.7542
ENST00000245448.11	DMAC2L-201	ENSG00000125375.18	DMAC2L	0.251258	0.726114	0.262531	0.212168	0.247261	0.084682	0.259626	0.160386	0.374616	0.191225	0.297866	0.227429	0.311196	0.379417	0.482086	0.290758	0.149419	0.306547
ENST00000245451.9	BMP4-201	ENSG00000125378.16	BMP4	0	0	0	0.192859	0	0.225559	0	0	0.100548	0	0	0	0	0.124669	0	0	0.139675	0.080318
ENST00000245457.6	PTGER2-201	ENSG00000125384.8	PTGER2	24.9621	20.2856	14.5599	29.6892	26.9541	18.3964	33.5823	30.19	19.3797	42.4157	39.3986	22.3915	41.8626	36.6652	21.418	48.0539	47.0625	23.8951
ENST00000245458.11	RPS29-201	ENSG00000213741.11	RPS29	4427.84	4203.54	3627.14	3464.31	2865.18	3142.8	2819.01	3511.82	3030.18	3405.27	2697.79	2945.58	2352.92	2729.46	3174.64	3378.02	2630.29	2981.11
ENST00000245479.3	SOX9-201	ENSG00000125398.8	SOX9	0	0	0	0	0	0	0	0	0	0	0	0	0	0	0	0	0	0
ENST00000245503.10	MYH2-201	ENSG00000125414.19	MYH2	0	0	0	0	0	0	0	0	0	0	0	0	0	0	0	0	0	0
ENST00000245539.11|ENST00000583407.1	MRPS7[201/206]	ENSG00000125445.11	MRPS7	57.3777	58.8419	56.3655	62.685	61.9526	56.7654	54.0893	64.1104	60.01	52.7456	58.1361	56.1061	53.6307	58.5249	65.3159	55.2944	57.4691	55.8528
ENST00000245543.6	ARMC7-201	ENSG00000125449.7	ARMC7	14.7754	14.3297	12.0862	13.1178	12.4799	9.39367	12.4597	9.57844	8.3013	9.81863	9.49326	8.55475	12.2242	10.0307	6.45416	9.77069	9.42255	5.67319
ENST00000245544.9	NUP85-201	ENSG00000125450.11	NUP85	15.7069	14.0834	14.5603	15.7533	14.32	15.9252	17.341	13.8133	16.8577	15.4694	14.7157	16.0334	16.4678	14.1407	11.4852	12.9912	12.9013	12.5529
ENST00000245551.9	MIF4GD-201	ENSG00000125457.15	MIF4GD	0.646486	1.36618	0.930297	1.60094	1.52424	0.959983	1.88875	1.24754	0.233869	1.05393	0.511658	0.926783	1.80203	0.650493	0	0.922384	0	0.607512
ENST00000245552.7	NT5C-201	ENSG00000125458.7	NT5C	23.8813	10.8259	22.7552	21.0403	16.1307	23.8713	25.7192	14.7149	22.0995	22.0324	13.0046	23.448	20.4925	17.1581	21.2623	23.4117	17.4531	22.7376
ENST00000245564.8|ENST00000649846.1	MSTO1[201/219]	ENSG00000125459.18	MSTO1	7.99915	8.19774	7.96278	6.45899	7.36027	6.49973	7.01539	5.61032	6.47879	5.41094	6.38138	5.63701	6.96346	6.54966	4.9993	4.73587	6.29057	5.8675
ENST00000245615.6|ENST00000414665.5|ENST00000437868.5	MBOAT7[201/204/206]	ENSG00000125505.17	MBOAT7	31.2803	37.0858	28.806	48.3568	46.4374	34.079	55.6573	46.5436	30.1535	68.5207	49.0649	35.6979	69.4487	47.9108	33.2064	72.0739	47.0455	38.4407
ENST00000245618.5	EPS8L1-202	ENSG00000131037.15	EPS8L1	0.456936	0.376759	0.345905	1.11411	0.56556	0.94419	1.41137	0.707065	0.820548	1.18326	0.779821	1.19628	1.7264	0.938263	0.843647	1.33267	1.21957	0.845648
ENST00000245620.13	LILRB3-201	ENSG00000204577.12	LILRB3	6.71528	8.81711	2.1939	8.92914	8.40821	3.73136	13.2283	11.0853	4.70678	18.6604	15.8327	4.61258	18.5329	16.6414	4.62592	25.2325	26.6883	8.02621
ENST00000245621.6	LILRA6-201	ENSG00000244482.11	LILRA6	9.88736	0.919119	9.34072	14.3002	1.2045	13.2934	18.0508	2.61679	13.0959	21.4264	3.17321	15.1688	24.6457	4.58012	15.7273	32.555	5.54342	20.5646
ENST00000245663.9	ZBTB46-201	ENSG00000130584.12	ZBTB46	2.07419	1.93567	1.94053	2.10942	1.95022	1.7236	2.18003	1.71795	1.99354	2.20513	2.30095	1.80964	2.61248	2.23052	1.50372	2.02504	2.33659	1.45376
ENST00000245680.7	SLC35F5-201	ENSG00000115084.15	SLC35F5	3.929	4.25236	4.71258	3.38044	4.472	4.05831	4.49982	3.14078	4.55694	3.52467	4.31801	3.69489	4.44255	3.70555	3.16341	2.53519	4.52232	3.23584
ENST00000245787.9|ENST00000471186.5	INSIG2[201/204]	ENSG00000125629.16	INSIG2	8.93916	8.60189	8.04179	7.17301	8.25923	8.10716	7.71908	7.86672	8.20069	8.31629	7.44265	8.55821	9.19026	6.71152	6.94001	6.98287	8.11731	7.00893
ENST00000245796.11	PSD4-201	ENSG00000125637.16	PSD4	3.53492	4.23491	3.95696	2.71998	3.59176	3.20083	4.01046	2.82487	3.24369	2.77039	3.34392	3.02673	4.42885	3.42709	2.30458	2.60351	4.01096	2.42321
ENST00000245810.2	PSPN-201	ENSG00000125650.5	PSPN	0	0	0	0	0	0	0	0	0	0	0	0	0	0	0	0	0	0
ENST00000245811.6	ENST00000245811	ENSG00000232036.2	ENSG00000232036	0	0	0	0	0.027996	0.026032	0.035319	0	0	0.02832	0	0.034184	0.031347	0.067121	0.029343	0.024151	0	0
ENST00000245812.8	ALKBH7-201	ENSG00000125652.8	ALKBH7	71.6338	70.7708	77.1388	56.2607	49.3267	55.9995	45.9081	50.9646	52.4154	46.6041	34.9751	40.8043	35.9705	34.8683	44.1848	27.568	25.0365	30.2016
[truncated: 138,808 more rows]

## Sheet: legend
Dataset EV9: Bulk RNA-seq: Estimated expression (TPM) for each transcript group
