# Supplementary material for: Single-cell analysis of signalling and transcriptional responses to type I interferons
Source: EMBO Rep. 2026 Mar 27;27(9):2491–513. doi: 10.1038/s44319-026-00750-3 (PMC13172048; doi:10.1038/s44319-026-00750-3)
Supplement: Supplementary file 12 — Dataset EV10 [file 44319_2026_750_MOESM12_ESM.xlsx]

## Sheet: Dataset EV10
Gene IDs	Gene names	ERX10466138+A-mock	ERX10466137+B-mock	ERX10476454+C-mock	ERX10487730+A-IFNa1	ERX10476248+B-IFNa1	ERX10476470+C-IFNa1	ERX10475515+A-IFNa2a	ERX10479637+B-IFNa2a	ERX10476466+C-IFNa2a	ERX10475516+A-IFNa10	ERX10475581+B-IFNa10	ERX10476334+C-IFNa10	ERX10487731+A-IFNo	ERX10476340+B-IFNo	ERX10476471+C-IFNo	ERX10475529+A-IFNb	ERX10475594+B-IFNb	ERX10476465+C-IFNb
ENSG00000000003.16	TSPAN6	0.250262	0.652288	0.8840539999999999	0.212878	0.493121	0.537627	0.41362299999999996	0.519254	0.7079580000000001	0.263831	0.404502	0.536344	0.145632	0.486172	0.536467	0.084607	0.45326199999999994	0.681773
ENSG00000000005.6	TNMD	0	0	0	0	0	0	0	0	0	0	0	0	0	0	0	0	0	0
ENSG00000000419.14	DPM1	50.2751	53.0635	50.9858	56.4257	58.376014999999995	60.512	55.3215	59.4698	65.2898	58.5052	57.827493999999994	62.0646	54.7773	58.259516999999995	66.59874900000001	50.4429	58.605850999999994	64.6148
ENSG00000000457.14	SCYL3	7.74401	8.70582	8.9057	8.75872	9.94204	9.02961	11.1453	9.32612	9.68674	9.53538	10.1668	9.47085	10.2597	11.1332	9.753	9.70056	10.9782	10.5762
ENSG00000000460.17	FIRRM	3.94856	4.84356	4.5385670000000005	3.40931	3.73296	3.87054	3.82075	4.80724	3.44751	3.89816	3.64831	4.28518	3.56732	2.71653	3.05427	3.66924	3.51018	3.17164
ENSG00000000938.13	FGR	82.6421	78.9087	68.7703	71.8974	58.6868	50.981	81.4204	48.5644	51.7877	64.8371	49.3241	48.2884	73.2262	56.7714	37.7106	60.8254	52.7047	39.8045
ENSG00000000971.17	CFH	1.55042	1.23187	0.9131279999999999	0.907578	1.10935	1.50341	1.01806	0.9288529999999999	1.07938	0.996589	1.3084259999999999	1.02193	0.8039069999999999	1.33894	1.4727890000000001	1.3880540000000001	1.67716	2.02522
ENSG00000001036.14	FUCA2	30.8836	26.3103	25.0417	39.848	32.3653	31.0633	37.2419	26.656183000000002	31.1788	39.2192	28.1746	31.8648	42.3388	28.8467	26.8343	36.6041	29.4083	30.3071
ENSG00000001084.13	GCLC	25.2125	26.479916000000003	25.453	17.7016	21.175873999999997	21.137296999999997	21.510872000000003	16.805269000000003	20.236575000000002	18.288437000000002	20.5854	18.002928999999998	22.918	23.9643	16.7007	17.955654000000003	27.8943	21.337491999999997
ENSG00000001167.15	NFYA	18.9257	21.0076	22.415	21.2092	19.301710999999997	22.0342	22.8867	19.554451999999998	21.2891	18.6841	20.930016000000002	20.6839	23.230963000000003	21.1143	17.3681	21.6528	23.8189	19.4047
ENSG00000001460.18	STPG1	1.8221479999999999	1.88059	1.93184	1.99913	1.88316	1.4838490000000002	1.2367029999999999	1.55238	1.77808	1.75771	1.62155	1.3991060000000002	2.1177	1.34005	1.08129	1.08221	1.83892	1.48592
ENSG00000001461.19	NIPAL3	20.9712	19.4876	20.423821999999998	15.756251000000002	20.1029	17.6971	19.470081999999998	15.854	16.8013	14.133182999999999	17.9487	18.2408	18.1863	18.2798	14.9734	13.915818999999999	19.4028	15.8893
ENSG00000001497.18	LAS1L	28.6598	28.8745	28.1123	27.627	29.6178	28.7173	28.2167	24.9668	28.0183	20.9899	24.6142	23.3076	24.593573000000003	24.999055000000002	19.9023	20.278550000000003	23.7557	18.9907
ENSG00000001561.7	ENPP4	12.9458	11.5889	8.77473	11.418	12.7729	9.82934	11.8374	11.4313	10.2947	13.9837	13.2396	10.9604	13.4448	12.9655	10.2156	13.9113	13.3996	11.4042
ENSG00000001617.12	SEMA3F	0	0	0	0.009763	0	0	0	0	0	0	0	0.011646	0	0	0	0.03362	0	0
ENSG00000001626.18	CFTR	0	0	0	0	0	0	0	0	0	0	0	0	0	0	0	0	0	0
ENSG00000001629.10	ANKIB1	11.790776000000001	11.6045	12.4669	11.6432	13.7605	13.011	16.2561	11.0516	14.9221	15.458661000000001	16.1243	14.7986	19.863697000000002	15.1549	12.6324	16.4212	22.9368	17.1881
ENSG00000001630.18	CYP51A1	24.6915	26.221003000000003	18.8038	33.056802999999995	33.1487	25.9	30.6669	30.0921	24.1642	33.4397	31.972365999999997	27.0987	33.711	29.976466000000002	24.2705	31.1189	27.0058	23.7852
ENSG00000001631.17	KRIT1	13.2444	14.0477	15.2183	10.9903	13.6156	13.5575	14.3753	10.1688	14.556275999999999	10.1403	12.1983	13.114882000000001	14.2387	10.6908	11.463826000000001	8.914053599999999	12.004	11.9262
ENSG00000002016.18	RAD52	5.716908999999999	5.99617	9.21784	4.1873	4.7865079999999995	6.86386	7.61806	3.84932	7.27084	3.88137	3.61744	4.75096	7.12547	5.03204	3.6253	3.00805	7.71803	5.3189
ENSG00000002330.14	BAD	31.2059	30.0249	30.5503	29.3025	26.4586	27.2694	27.5925	27.993681000000002	21.4508	28.6685	22.5521	21.8808	24.4661	27.1887	19.278624999999998	24.1683	21.7971	16.6478
ENSG00000002549.13	LAP3	109.214	130.577	80.5924	350.072	362.356	313.986	401.455	387.356	350.201	457.911	444.107	377.29197500000004	482.284	441.932	374.844	503.493	501.288	434.425
ENSG00000002586.20	CD99	421.48509399999995	360.648	311.56487300000003	404.25699699999996	316.227	307.75368899999995	403.543	268.803	278.169	392.73724200000004	287.28955099999996	294.424	396.108	282.09474600000004	264.248	393.162	273.32957400000004	271.661
ENSG00000002587.10	HS3ST1	6.748291999999999	3.87501	5.2846910000000005	5.22427	5.08434	3.2879	3.14267	3.34649	0.565017	2.13163	1.73141	0.445401	2.53246	1.207	1.6902370000000002	1.8951660000000001	1.2066	0.675029
ENSG00000002726.21	AOC1	4.66025	2.51406	3.77281	5.21738	2.87638	5.25066	6.00345	2.25157	5.06291	3.28384	2.09445	4.14608	5.07194	2.81291	3.24072	1.59095	0.952244	1.69648
ENSG00000002745.13	WNT16	0.541112	0.363399	0.252709	0.678405	0.8913409999999999	0.543463	0.958836	0.6620919999999999	0.329325	0.9810409999999999	0.6856949999999999	0.41664	0.820257	0.730891	0.399704	0.876503	0.656418	0.249086
ENSG00000002746.15	HECW1	0.006543	0	0.003641	0.00618	0	0	0	0	0	0	0	0	0.006866	0	0.003137	0.010652	0.006991	0.003478
ENSG00000002822.16	MAD1L1	63.28858600000001	59.961316000000004	74.6055	50.9497	52.3251	64.8043	56.8073	49.5749	65.3676	47.955200999999995	51.305395999999995	62.526723000000004	51.9772	53.6538	54.308251000000006	45.171257000000004	50.5665	52.26926900000001
ENSG00000002834.19	LASP1	179.975	167.73369499999998	149.19015100000001	164.557	153.963	138.86	168.751	127.93339399999999	117.17625100000001	149.173	137.213	115.352	170.153	136.49178400000002	92.9977	138.021	134.567	92.237
ENSG00000002919.15	SNX11	45.418468000000004	41.3428	42.7578	75.12836899999999	62.2641	62.27	71.9221	62.2536	65.5929	76.5864	65.4414	68.7731	70.7315	59.6213	63.9732	83.1171	60.716395999999996	63.6819
ENSG00000002933.9	TMEM176A	151.109	228.748	19.5083	209.235	301.936	29.244987000000002	222.376	317.999	24.2349	246.988	291.599	22.793205999999998	201.77	288.271	25.7842	190.617	221.839	16.0901
ENSG00000003056.8	M6PR	192.74136900000002	190.496	177.519	221.265	200.278	190.506	203.098	186.167	191.538	201.73	187.352	183.289	219.353	184.348	173.00467600000002	203.627	177.03020999999998	171.726
ENSG00000003096.15	KLHL13	0.396717	0.574811	0.6931780000000001	0.226364	0.537181	0.484222	0.233368	0.453764	0.40832	0.125883	0.291849	0.33710599999999996	0.171075	0.39370000000000005	0.362623	0.225225	0.218141	0.23868799999999998
ENSG00000003137.9	CYP26B1	0	0	0	0	0	0	0.009512	0	0	0	0.017917	0	0	0	0	0	0	0
ENSG00000003147.19	ICA1	0.899888	1.01384	1.3447	1.03221	0.9304270000000001	1.44252	1.22238	0.7555510000000001	1.1844540000000001	1.19021	0.577125	1.11275	1.0957000000000001	0.614813	1.46493	0.859888	0.662176	1.04246
ENSG00000003249.15	DBNDD1	0.697487	1.16919	1.6765420000000002	0.292844	0.721018	0.814671	0.504303	0.471934	0.676075	0.345599	0.5149670000000001	0.6136560000000001	0.265306	0.751323	0.377621	0.328835	0.255115	0.229945
ENSG00000003393.16	ALS2	6.1906419999999995	5.81715	6.92433	6.5991	6.04384	6.25086	6.795383999999999	5.10047	4.8255607000000005	4.5105	5.31911	4.98413	7.5423	5.4362129999999995	5.03594	4.80092	5.7226	5.15138
ENSG00000003400.16	CASP10	14.9813	16.537	15.6866	22.8818	24.172	21.705470000000002	31.4814	21.3019	28.5375	29.513730000000002	31.714874000000002	27.0625	39.7008	30.4865	22.753190999999998	37.0831	40.2111	32.5949
ENSG00000003402.21	CFLAR	83.3448	79.00575599999999	72.8583	99.7385	109.94	83.6989	131.336	113.489	101.554	148.682	160.622	110.855	174.826	165.883	117.997	249.806	295.658	175.82583200000002
ENSG00000003436.16	TFPI	1.10959	1.64892	0.993197	1.58663	1.19733	2.62913	1.55648	1.53473	2.45012	1.15381	1.37068	2.43813	2.06134	1.24816	2.92052	0.8023899999999999	0.85865	2.44337
ENSG00000003509.16	NDUFAF7	6.141576000000001	5.9962	6.56861	5.896351999999999	7.4421800000000005	5.90142	5.83224	4.81805	6.9152759999999995	4.45651	5.99064	6.43196	7.03244	4.58053	5.5608509999999995	4.36471	5.61871	5.09925
ENSG00000003756.17	RBM5	76.7789	92.4202	104.748	60.785199999999996	70.6574	85.2324	94.8957	53.4009	94.2549	62.629	63.7363	72.6758	95.0811	65.2719	53.5011	38.2831	80.3599	64.3783
ENSG00000003987.14	MTMR7	0	0	0	0	0.011626	0	0	0	0	0	0	0	0	0	0.006	0	0	0
ENSG00000003989.18	SLC7A2	0.016381	0.039615	0.022806	0.016157	0.015253	0	0	0.007177	0.017508	0	0.00907	0	0	0	0	0	0	0
ENSG00000004059.11	ARF5	207.892	218.41361700000002	224.596	211.465	191.431	203.358	186.663	188.792	189.933	185.158	178.02229699999998	182.321	173.10739999999998	172.879	174.164	168.38818799999999	161.76668800000002	150.717
ENSG00000004139.14	SARM1	9.05759	8.66259	8.20546	7.57585	6.211329000000001	6.661516000000001	8.58125	5.52817	7.986058999999999	6.60034	6.61818	6.14435	9.43163	6.75331	4.029959999999999	6.7574369999999995	7.05286	5.65069
ENSG00000004142.12	POLDIP2	36.3373	35.0423	33.7594	40.5805	39.5014	38.1834	41.3402	39.1315	34.4404	39.4514	37.5686	33.8853	40.3821	41.1858	31.3291	35.6515	34.8509	27.5588
ENSG00000004399.13	PLXND1	91.01514999999999	78.5098	67.7606	67.4775	66.7789	51.8231	97.2297	48.6918	50.624081999999994	66.7647	63.4966	46.8366	80.4254	56.0293	32.7693	46.7436	59.2348	33.4325
ENSG00000004455.18	AK2	107.506	100.462	99.2998	125.092	124.065	130.13	116.814	125.073	134.181	115.197	117.782	122.964	115.257	125.519	139.067	114.43117000000001	127.57450399999999	135.445
ENSG00000004468.13	CD38	3.21126	3.58061	4.53537	10.3927	14.0839	12.2946	22.4874	21.6561	20.1174	41.784110999999996	53.045939000000004	31.667961000000002	50.501267999999996	54.8124	39.629	115.586	132.08957800000002	80.9897
ENSG00000004478.8	FKBP4	34.4606	31.999996000000003	30.2168	29.8687	33.5343	28.609263000000002	30.4965	32.696	29.0211	28.7364	33.7881	26.5221	32.63	33.85438499999999	27.7329	29.0463	35.688871000000006	29.948
ENSG00000004487.18	KDM1A	28.9536	30.5093	32.126	25.7854	28.297	28.4905	29.1294	24.585262999999998	27.9744	22.5771	25.0434	25.532	27.0339	24.770120000000002	20.6646	19.4886	22.9805	20.998936999999998
ENSG00000004534.15	RBM6	32.4137	31.8602	49.6772	25.4457	32.6127	36.5415	43.9078	19.1402	44.3139	20.5189	32.1032	33.2845	43.409058200000004	27.4286	27.3133	19.815860999999998	37.3346	31.5437
ENSG00000004660.15	CAMKK1	1.36356	1.4045699999999999	1.55992	0.91831	1.09602	0.77522	1.09198	0.8846069999999999	0.960261	0.726374	1.07394	0.673785	1.3424	1.00073	0.480938	0.509885	0.876442	0.404569
ENSG00000004700.16	RECQL	56.859	51.6946	49.9527	57.5978	56.755303000000005	55.7611	58.325875999999994	49.117748999999996	59.555018000000004	47.5966	53.0434	54.2829	63.2672	55.9004	48.4597	45.0217	62.0532	54.3754
ENSG00000004766.17	VPS50	21.733159999999998	24.2501	21.479210000000002	26.955792000000002	26.390912999999998	21.2881	26.349511999999997	23.180953000000002	27.5842	23.6029	26.2764	28.6219	29.1796	25.169	27.4796	21.5498	26.258618000000002	26.1446
ENSG00000004776.13	HSPB6	0	0	0	0.074358	0	0	0	0	0.028639	0	0	0	0	0	0	0	0	0
ENSG00000004777.19	ARHGAP33	1.04486	3.3264	2.90445	0.7443679999999999	1.54995	1.39947	2.30118	1.61569	3.45946	1.66113	0.664838	0.624483	2.39444	1.09576	1.18094	0.364643	2.67705	2.0251759999999996
ENSG00000004779.10	NDUFAB1	85.3056	91.29551199999999	81.3306	90.06	91.69203900000001	84.14123599999999	91.9149	100.294	93.19651200000001	86.4039	79.5781	87.367	75.0839	91.67	99.4417	72.3947	69.3148	91.3776
ENSG00000004799.8	PDK4	9.3671	4.90643	8.64081	10.8272	5.41264	8.31747	10.5203	3.81417	7.13025	10.9	4.2424	6.11057	13.2011	4.11587	6.2385	10.7953	3.91193	4.64052
ENSG00000004809.14	SLC22A16	0.1275	0.471093	0.426917	0.451241	0.724917	0.519547	0.409904	0.533903	0.7349680000000001	0.784212	0.857676	1.0870279999999999	1.0515	0.6458929999999999	0.8205279999999999	2.09273	1.29425	1.69033
ENSG00000004838.14	ZMYND10	0.28745200000000004	0.950741	1.21897	0.355165	0.154173	0.281802	0.529012	0.31911100000000003	0.468944	0.195691	0.207569	0.364762	0.23796	0.115265	0.410821	0.050706	0.366543	0.19866899999999998
ENSG00000004846.17	ABCB5	0.005939	0.012771	0	0	0	0.005114	0.018333	0	0	0	0	0	0	0	0	0	0	0
ENSG00000004848.8	ARX	0	0	0	0.021947	0	0	0.013712	0	0	0	0.025875	0	0	0	0.04494	0	0.024908	0
ENSG00000004864.14	SLC25A13	10.062	8.4071	9.33103	10.653628000000001	11.8327	8.875361999999999	9.55827	7.51726	9.39622	6.49277	7.5884	8.73153	10.8066	8.11118	8.40785	7.19395	7.0625420000000005	6.3363179999999995
ENSG00000004866.22	ST7	4.52637	4.53226	2.8450800000000003	4.25187	4.06938	3.38385	4.02731	3.29563	2.69018	3.05976	3.46346	3.00671	3.12002	3.54822	1.8994	3.1563	2.51841	2.6329279999999997
ENSG00000004897.12	CDC27	37.6636	33.3122	29.5548	39.6265	47.2518	38.1704	45.5179	44.1979	37.4981	47.102509000000005	48.1395	43.3647	45.4171	45.2034	40.7165	52.6802	47.2302	48.7166
ENSG00000004939.16	SLC4A1	0.032231	0.090108	0.107887	0.030457	0.012018	0.144391	0.083608	0.016965	0.096695	0.042937	0.021459	0.108595	0.054158	0.02866	0.043471	0	0.013798	0.110122
ENSG00000004948.16	CALCR	0.027553	0.032014	0.030807	0.088037	0.047116000000000005	0.041662000000000005	0.12519	0.022879	0.022326	0.026226	0	0.057157	0	0	0.124934	0	0.044257	0
ENSG00000004961.15	HCCS	21.6017	21.189216000000002	22.0153	24.0543	24.4713	27.8632	26.340823999999998	27.1161	27.3034	27.0437	26.6011	29.5081	28.8984	24.341	30.978115000000003	27.2968	24.499959000000004	31.0035
ENSG00000004975.12	DVL2	19.1275	19.4497	19.8879	15.334520000000001	17.4628	17.1787	18.61	14.4305	17.8653	14.200109999999999	17.7407	16.9468	20.289	16.161115000000002	13.4045	13.5891	15.8783	11.100990999999999
ENSG00000005001.10	PRSS22	0	0.47250400000000004	0.254744	0.033775	0.238042	0.082408	0.169969	0.126827	0.030773	0	0.115721	0.165199	0.03768	0.040461	0.055383	0	0.31496599999999997	0
ENSG00000005007.14	UPF1	45.9979	41.669816000000004	46.4654	43.5656	46.7932	42.048784999999995	63.785641000000005	37.0188	45.4439	48.680524999999996	47.058811999999996	41.6645	66.32388900000001	49.341	31.6371	48.6991	59.8384	38.7527
ENSG00000005020.13	SKAP2	41.9887	41.5331	35.2166	37.3864	38.3238	35.8565	32.2308	31.4534	36.0175	25.4547	26.527033000000003	27.2555	27.3517	26.6902	26.0602	17.3402	21.1264	19.9029
ENSG00000005022.6	SLC25A5	218.24920699999998	213.374	225.24	201.99096400000002	191.805	208.797	169.664	205.34	198.721	167.199	176.98208499999998	183.738	150.348	169.923	197.142	143.687	143.692	162.733
ENSG00000005059.16	MCUB	141.491	128.729	170.025	131.28	153.783	156.02	132.552	160.785	177.071	151.615	164.15688799999998	182.845	157.239	159.123	181.937	133.742	158.302	172.575
ENSG00000005073.6	HOXA11	0	0	0	0	0	0.028527	0	0	0	0	0	0.018652	0	0.036793	0	0	0	0
ENSG00000005075.16	POLR2J	53.9552	60.349	58.0137	45.5042	48.4758	55.1273	43.4301	49.6833	50.0571	45.2817	47.5867	50.6481	45.5628	47.5115	45.9651	44.908	46.7043	45.863
ENSG00000005100.13	DHX33	5.278778999999999	6.0144969999999995	6.7312	4.30647	5.74236	5.92064	6.52326	3.8075639999999997	5.50482	4.20723	4.14662	4.581262000000001	6.51013	4.23381	3.0782619999999996	3.52889	4.25452	3.56585
ENSG00000005102.14	MEOX1	1.07781	0.35507	0.440874	0.827668	0.249103	0.61615	1.2121769999999998	0.368353	0.410447	0.954817	0.481222	0.863488	1.18742	0.25495	0.577848	1.17695	0.204289	0.704971
ENSG00000005108.17	THSD7A	0.046254	0.031064	0.064337	0.057346	0.021521	0.074516	0.064676	0.007595	0.033945	0.063244	0.093626	0.064691	0.051569	0.003205	0.03602	0.035299	0.012353	0.039941
ENSG00000005156.12	LIG3	15.0419	19.7506	15.980483999999999	20.2161	19.0426	20.420291000000002	20.0638	14.2008	16.8587	16.686	22.7555	19.7108	21.8964	17.0534	15.9652	15.3486	19.4153	12.0406
ENSG00000005175.10	RPAP3	23.6241	21.3833	19.8036	21.9771	30.1487	26.6915	29.417	24.712868999999998	26.4872	29.9795	32.3367	30.5258	34.9681	31.6514	24.1586	33.064626000000004	42.1666	30.621461999999998
ENSG00000005187.12	ACSM3	3.3910549999999997	3.8807	3.59012	3.50113	4.05669	3.3326029999999998	3.29532	4.16232	3.33513	3.55893	4.11467	3.2381450000000003	3.97207	3.8505312000000003	4.0339580999999995	3.17399	4.84562	3.6592078999999997
ENSG00000005189.20	REXO5	0.742716	0.25761	0.46191	0.478931	0.6483329999999999	0.669382	0.387024	1.04028	0.825302	0.39982500000000004	0.57004	1.12829	0.566195	1.09223	0.807115	0.751588	0.68062	0.584214
ENSG00000005194.15	CIAPIN1	31.078022999999998	28.2153	31.8694	33.5476	32.2865	32.1886	32.747	32.196211999999996	32.108005999999996	31.9667	31.3444	29.3669	34.1376	29.364	33.0378	31.3532	30.7577	32.4522
ENSG00000005206.17	SPPL2B	21.7558	25.9822	39.0238	15.9938	24.2482	25.4426	27.272	16.6871	29.9728	15.3353	18.2895	21.6872	26.879	19.3046	12.6132	10.6731	21.842290000000002	16.8775
ENSG00000005238.20	ATOSB	14.0436	12.8205	13.0898	15.6659	14.5624	12.4978	21.4801	11.640431000000001	11.277012000000001	15.113	13.6237	11.350482999999999	23.1456	13.578	9.048081999999999	16.7695	15.6712	9.22813
ENSG00000005243.10	COPZ2	5.22468	5.81461	3.1671169999999997	4.9999199999999995	5.45763	4.0572610000000005	3.6251439999999997	5.1954	3.38519	4.0190719999999995	4.508801999999999	2.38816	4.04694	3.33455	2.5799540000000003	4.12198	4.64704	2.96847
ENSG00000005249.14	PRKAR2B	1.87065	2.24666	2.07054	1.43293	1.59818	2.28787	1.26603	1.31744	1.80873	0.992737	1.1922169999999999	1.63712	1.25763	0.962833	1.40405	0.8448749999999999	1.1867729999999999	1.34931
ENSG00000005302.19	MSL3	56.740480999999996	65.2731	58.9027	82.7052	87.9593	87.9394	86.5398	92.35139199999999	85.8028	91.746	99.1398	93.1391	93.76342199999999	100.563	95.6488	94.9463	100.341	97.9566
ENSG00000005339.15	CREBBP	46.693	39.126	41.196358999999994	33.1927	41.0509	34.4484	46.9381	26.1057	35.9131	34.4356	33.657019000000005	30.5082	52.0833	33.0436	22.6096	27.7397	37.0659	27.8829
ENSG00000005379.17	TSPOAP1	4.3124	8.80062	9.60872	2.87697	7.95224	3.7446051000000002	5.48346	4.59123	4.98992	4.09375	7.8714	3.66834	6.337184000000001	6.46577	2.8935700300000002	1.25414	6.02485	2.7976349999999996
ENSG00000005381.9	MPO	1.57784	1.1319	1.88771	1.68802	1.39231	2.2971220000000003	1.80564	0.86107	1.62075	1.16561	0.964512	1.77593	1.55046	0.9600489999999999	1.23918	0.885473	1.1213309999999999	1.2264
ENSG00000005421.9	PON1	0	0.015511	0	0	0.01348	0	0	0	0	0	0	0	0.03031	0	0.013987	0	0.046432	0
ENSG00000005436.14	GCFC2	8.72144	8.292387999999999	7.91121	7.57592	7.02685	7.5198	7.44283	7.27678	8.425932000000001	5.86311	7.30739	7.40086	6.114898999999999	6.70816	6.660029000000001	5.48128	5.293	5.83866
ENSG00000005448.17	WDR54	27.0588	15.4142	25.4449	16.4182	17.5587	24.7527	14.3327	13.9273	18.379866999999997	12.284	11.487570999999999	14.9857	14.268	11.228	11.3556	9.40686	9.04358	10.5744
ENSG00000005469.12	CROT	6.89194	5.36202	6.32496	6.67097	6.19526	5.78882	8.68191	5.3262	6.8016	5.8109530000000005	7.85626	6.97723	8.13116	5.9724960000000005	7.29581	6.4511270000000005	6.883355999999999	7.3651
ENSG00000005471.19	ABCB4	0.9951439999999999	0.554802	1.05586	0.609802	0.967097	1.01441	1.0945230000000001	0.645791	0.658096	0.656369	0.618326	0.840998	0.7888679999999999	0.507328	0.427146	0.538937	0.708019	0.987318
ENSG00000005483.23	KMT2E	56.2677	56.991975000000004	58.1619	46.8404	51.852917000000005	50.7014	67.85007399999999	38.5767	48.5807	45.1967	45.9658	49.8802	67.9956	47.4216	33.8727	40.9754	56.471199999999996	39.9036
ENSG00000005486.17	RHBDD2	48.4871	43.7017	41.5987	49.468568000000005	43.4305	40.8781	51.3436	40.930223999999995	32.4462	47.609922999999995	40.5462	34.6055	49.3472	40.333659000000004	28.0555	43.1308	34.707893999999996	29.939123000000002
ENSG00000005513.11	SOX8	0.962121	1.31108	1.55193	1.09841	1.7445	1.81601	1.50971	1.9412669999999999	1.7682259999999999	1.86495	2.54147	1.80535	2.26955	2.9142759999999996	1.67299	2.10905	3.5081390000000003	2.08207
ENSG00000005700.15	IBTK	17.533749999999998	16.597312000000002	16.4938	15.402999999999999	17.277	16.1492	16.997445000000003	12.8072	15.8422	13.314	13.930280999999999	13.835863999999999	15.883621999999999	12.907544999999999	12.2016	10.1938	14.1655	11.747145999999999
ENSG00000005801.18	ZNF195	13.4235	14.6555	16.3589	12.0162	14.9911	14.8636	18.8666	16.6192	19.6198	12.854921000000001	18.9709	15.6426	14.9259	17.57	14.8533	12.9337	18.5324	15.8432
ENSG00000005810.20	MYCBP2	43.297200000000004	38.021	50.827636999999996	31.119994000000002	37.7561	39.8324	53.4881	23.8746	58.0913	25.0744	42.3522	50.1429	60.283260999999996	31.072521000000002	34.151638999999996	27.5747	62.3195	45.5655
ENSG00000005812.11	FBXL3	49.1315	50.154754000000004	46.912	45.293107000000006	50.983149999999995	48.9161	46.4431	48.192	46.491	50.336042000000006	48.4849	49.1382	47.7051	44.3686	47.4326	45.3252	46.0724	43.512710000000006
ENSG00000005844.19	ITGAL	247.737	232.258	192.547	203.31909900000002	246.433	167.58274999999998	264.379	196.31	185.617	222.483	244.576	177.82138799999998	278.012	237.475	132.655	202.893	233.73439199999999	139.83
ENSG00000005882.12	PDK2	22.0161	19.127753000000002	15.168	14.225	10.8876	13.607	13.865314999999999	9.466	9.04845	14.515	10.3364	10.496626000000001	12.7373	12.2275	8.59594	7.739680999999999	11.2156	8.61689
ENSG00000005884.18	ITGA3	1.82538	1.7377239999999998	2.18211	1.74196	1.93495	2.03842	2.69406	1.94902	3.10245	3.12304	2.21858	2.20609	2.7571470000000002	2.19026	1.62979	2.3177	3.26468	2.11254
ENSG00000005889.16	ZFX	19.3671	17.3045	20.4551	16.813330999999998	17.1061	18.5387	18.084524000000002	21.594791999999998	17.3869	18.6309	16.8258	20.8178	16.685544999999998	16.8614	17.7215	15.6627	16.3072	16.5351
ENSG00000005893.17	LAMP2	68.971	73.26245899999999	54.6677	89.6344	82.03404900000001	80.7735	91.678	84.91508400000001	80.53222899999999	104.13293499999999	93.993	92.35077700000001	101.151	90.61964900000001	104.032	108.94963800000001	91.5103	107.779
ENSG00000005961.19	ITGA2B	0.122909	0.162752	0.116307	0.169803	0.141226	0.122457	0.12407599999999999	0.191043	0.412842	0.134991	0.11694800000000001	0.159786	0.089425	0.273822	0.056091	0.20777	0.162141	0.202594
ENSG00000005981.13	ASB4	0	0	0	0	0	0	0	0	0	0	0	0	0	0	0	0	0	0
ENSG00000006007.12	GDE1	76.03166399999999	69.5063	51.0822	70.1112	62.659262999999996	53.360324999999996	64.3696	57.895430000000005	48.7141	57.6518	46.82	48.3431	56.5834	48.7129	48.0147	42.5096	37.3048	40.623
ENSG00000006015.18	REX1BD	63.7581	68.985	86.6378	55.6954	66.5267	67.7531	56.848000000000006	60.698	70.34701700000001	53.4957	55.234	66.272	53.1333	50.2464	61.5674	45.784096999999996	55.3781	48.1096
ENSG00000006016.12	CRLF1	0	0	0	0	0	0	0	0	0	0	0	0	0	0	0	0	0	0
ENSG00000006025.13	OSBPL7	7.456137999999999	8.47156	15.109186000000001	5.06911	7.12892	6.06844	7.91735	4.65907	8.25223	4.72772	6.42149	6.26599	11.4012	9.02029	4.39239	5.61413	9.36408	5.72595
ENSG00000006042.12	TMEM98	0.015326	0	0.008558	0.014484	0.007148	0	0.018079	0	0	0.021877	0	0	0.0161	0	0	0.006237	0	0.008192
ENSG00000006047.13	YBX2	0	0	0.02527	0	0	0	0	0.039559	0	0	0	0	0.047169	0	0	0.036409	0	0
ENSG00000006059.4	KRT33A	0	0	0	0	0	0	0	0	0	0	0	0	0	0	0	0	0	0
ENSG00000006062.18	MAP3K14	14.9905	15.3352	17.2472	12.450624999999999	17.071756999999998	15.459	23.6278	12.7622	19.1602	13.2018	19.043	18.6737	27.1457	17.9189	13.5264	15.0424	26.6798	18.820370999999998
ENSG00000006071.16	ABCC8	0	0	0	0.006135	0	0	0	0	0.013913	0	0	0	0.020455	0	0	0	0	0
ENSG00000006116.4	CACNG3	0	0	0	0	0	0	0	0	0	0	0	0	0	0	0	0	0	0
ENSG00000006118.15	TMEM132A	0.366151	0.172869	0.260761	0.192977	0.20845999999999998	0.183191	0.345874	0.041518	0.131311	0.17384300000000003	0.092119	0.063894	0.118519	0.052641	0.082139	0.023078	0.111436	0.040506
ENSG00000006125.18	AP2B1	85.86225599999999	78.70339000000001	70.0295	81.7995	76.1196	72.6297	84.2436	68.7675	64.95102399999999	80.45105400000001	74.383	66.8908	86.5009	71.90756100000002	56.489	75.0326	74.2612	60.8402
ENSG00000006128.12	TAC1	0	0	0	0	0	0	0	0	0	0	0	0	0	0	0	0	0	0
ENSG00000006194.12	ZNF263	15.671382000000001	14.6137	16.2392	13.405636000000001	15.0758	14.44	16.1809	12.252502999999999	15.151399999999999	12.7191	12.7626	13.6069	17.092145000000002	14.245	11.6544	11.9853	15.7642	13.262265000000001
ENSG00000006210.7	CX3CL1	0	0	0	0.005155	0	0.017403	0.023787	0.009567	0	0	0	0	0	0	0	0.024595	0.0324	0
ENSG00000006282.22	SPATA20	12.234	10.452	12.9076	9.40051	9.97189	10.0763	12.739644499999999	6.57962	11.1268	7.656129699999999	7.69044	8.69967	11.5776	8.43707	5.41319	6.70349	7.44039	7.215034999999999
ENSG00000006283.18	CACNA1G	0.032706	0.025592	0.007279	0.038345	0.026175	0.016372	0.005605	0.024342	0.009521	0.025414	0.03227	0.021332	0.009834	0.036773	0.004498	0.01926	0.035607	0.004989
ENSG00000006327.14	TNFRSF12A	2.58772	2.3772529999999996	1.70027	1.78056	1.56783	1.06957	1.95511	1.66317	1.3178	1.0406	1.32401	1.05617	1.79945	0.79321	1.2031079999999998	1.07003	1.28788	0.559627
ENSG00000006377.11	DLX6	0	0	0	0	0	0	0	0	0	0	0	0	0	0	0	0	0.016209	0
ENSG00000006432.16	MAP3K9	1.17922	1.0008110000000001	1.34512	0.769801	1.10756	0.9349500000000001	1.12565	0.790702	1.0157310000000002	0.7056520000000001	0.7319009999999999	0.703737	0.888159	0.8274769999999999	0.460035	0.343987	0.751686	0.604842
ENSG00000006451.8	RALA	30.0537	33.166	28.6538	30.2646	31.69	30.657913999999998	28.1819	32.112489000000004	29.0047	29.9441	31.696634000000003	29.034520999999998	27.8777	29.524765000000002	28.1086	27.552194999999998	28.9522	24.1434
ENSG00000006453.14	BAIAP2L1	0.206602	0.067645	0.140589	0.20138499999999998	0.228003	0.023261	0.265047	0.280872	0.17621499999999998	0.339216	0.203442	0.060694	0.160467	0.130035	0.1127	0.182781	0.057755	0.06733
ENSG00000006459.11	KDM7A	48.1986	40.905595000000005	37.4829	41.655575999999996	39.626	47.8674	49.775138999999996	34.224	46.748	35.6296	36.7899	41.0316	51.679033000000004	34.9579	35.942358999999996	30.9893	39.1922	30.593
ENSG00000006468.15	ETV1	0.228308	0.010947	0.099605	0.067591	0.107827	0.008797	0.072758	0.102869	0.021906	0.019386	0.19879999999999998	0.051712	0	0	0.11509	0	0	0.015639
ENSG00000006530.18	AGK	13.098557000000001	15.303973999999998	12.999747000000001	14.5547	15.1262	10.936221999999999	15.6712	15.8803	13.830008999999999	15.875911000000002	16.5275	11.0727	14.332907999999998	18.335639999999998	12.4796	16.563428000000002	23.1271	14.741423999999999
ENSG00000006534.17	ALDH3B1	30.6252	29.512425999999998	25.4721	36.0137	30.729281999999998	26.515933999999998	37.9924	25.4747	23.4902	33.5578	26.565	25.088219000000002	39.741251000000005	26.713	20.3392	30.8969	23.260603999999997	21.1844
ENSG00000006555.11	TTC22	5.30149	4.60201	4.41379	3.77379	3.50088	3.30204	4.63664	2.31579	3.24289	3.4040060000000003	2.9390549999999998	3.03816	4.6022549999999995	2.8787369999999997	1.75948	2.5793920000000004	3.17522	2.07701
ENSG00000006576.17	PHTF2	9.74567	10.5866	10.796021999999999	11.2217	13.036629999999999	11.2881	11.8326	12.9977	12.3418	12.977882000000001	14.154853999999998	13.0599	14.534068000000001	12.658767000000001	10.7747	9.28969	12.0514	12.3443
ENSG00000006606.9	CCL26	0	0	0.091426	0	0	0	0	0	0	0	0	0	0	0	0	0	0	0
ENSG00000006607.14	FARP2	6.8126359999999995	8.14292	8.61343	8.825738000000001	10.307860999999999	8.9774	10.1133	9.52736	10.4393	9.957381000000002	10.186	9.671717000000001	10.5489	9.45058	8.20701	10.3096	11.2191	9.12854
ENSG00000006611.17	USH1C	0	0	0	0	0	0	0	0	0	0	0	0	0	0	0	0	0	0
ENSG00000006625.18	GGCT	23.119327000000002	22.4615	20.7143	19.1571	21.3185	20.5233	19.2772	21.4389	23.058	16.6749	20.2457	21.6171	20.8367	19.3296	20.9364	16.8477	19.314	20.9842
ENSG00000006634.8	DBF4	15.5091	15.1686	15.7704	17.2073	13.186971000000002	14.4634	14.294151000000001	15.5881	13.0409	13.6701	13.956	15.163972999999999	13.7363	14.2509	12.8297	13.701327999999998	13.447818999999999	14.0085
ENSG00000006638.13	TBXA2R	1.53037	2.5728299999999997	2.90526	0.7775599999999999	2.25433	1.9723840000000001	1.30963	1.61902	2.52406	0.955166	1.16241	1.58511	1.00093	1.17758	1.35885	0.620524	0.99418	0.801736
ENSG00000006652.15	IFRD1	11.020810299999999	14.0225	12.717315000000001	11.9576	12.4564	13.6454	15.796679000000001	11.1379	16.912	15.1654	15.7479	16.2704	17.4092	16.8428	15.1893	18.476	20.5408	18.146815999999998
ENSG00000006659.13	LGALS14	0	0	0	0	0.207091	0.491257	1.03489	0.194675	0.125789	0	0	0.263862	0.568115	0.126257	0	0.085981	0.118947	0.127668
ENSG00000006695.12	COX10	10.4391	8.61739	7.59049	9.429753999999999	10.4006	8.932212999999999	10.2247	9.39952	9.15951	10.9644	9.039715000000001	9.753991000000001	11.848303000000001	10.2155	10.024913999999999	11.4217	10.122048000000001	7.09192
ENSG00000006704.11	GTF2IRD1	0.381057	0.262329	0.290009	0.105276	0.104002	0.21074900000000002	0.289128	0.136126	0.16798100000000002	0.25831499999999996	0.123974	0.10622799999999999	0.150407	0.150149	0.097834	0.074159	0.086178	0.063733
ENSG00000006712.15	PAF1	37.222466000000004	36.8962	38.2301	37.70397199999999	38.1223	41.6413	40.9982	37.7583	37.4399	35.645984999999996	37.9796	36.4131	43.618356999999996	38.4493	36.4062	43.0178	47.6699	38.394473999999995
ENSG00000006715.16	VPS41	47.269152999999996	45.597424000000004	42.4625	43.050805000000004	40.3274	40.3899	49.5101	36.6881	40.1795	38.8317	42.8452	38.5974	44.645638000000005	44.0284	40.3537	41.6273	45.0277	39.0497
ENSG00000006740.18	ARHGAP44	0.176561	0.190417	0.102881	0.130591	0.193332	0.071218	0.187146	0.395395	0.065886	0.123035	0.178606	0.13246	0.169598	0.21377600000000002	0.268774	0.156209	0.187909	0.04924
ENSG00000006744.19	ELAC2	25.7205	25.7028	29.8675	27.5298	27.7757	29.5323	31.592247999999998	24.4483	27.0618	26.5243	27.209623999999998	26.455008999999997	34.441	27.400053999999997	22.087806999999998	29.375079999999997	32.3643	29.8331
ENSG00000006747.15	SCIN	0.571928	0.229666	0.5388660000000001	0.191607	0.13623200000000002	0.224915	0.271126	0.084965	0.25176200000000004	0.5060709999999999	0.430491	0.353445	0.575366	0.390433	0.41496	2.2546679999999997	2.2659	2.4580759999999997
ENSG00000006756.16	ARSD	11.396797000000001	10.299911999999999	7.32446	9.6004	8.7806	7.34429	10.0277	7.7564	8.24456	7.95042	6.18265	6.42534	10.466712000000001	7.367564000000001	5.205538000000001	7.4402539999999995	7.77561	5.56531
ENSG00000006757.12	PNPLA4	6.78063	6.86498	10.395442000000001	8.27006	8.039843000000001	7.795382999999999	6.27857	4.37347	6.843871999999999	5.006918000000001	6.64234	7.18466	4.23408	5.25138	8.5449	3.6124720000000003	5.0219879999999995	5.72704
ENSG00000006788.14	MYH13	0	0	0	0	0	0	0	0	0	0	0	0	0	0	0	0	0	0
ENSG00000006831.10	ADIPOR2	34.6947	30.5509	27.4647	35.2993	32.270382999999995	30.4075	38.4365	28.9459	29.241988000000003	34.0729	30.1449	29.09	36.556819999999995	29.3888	24.6437	29.1168	26.6868	23.880744999999997
ENSG00000006837.12	CDKL3	0.843757	0.29757500000000003	1.30396	0.21952	0.633204	1.4650260000000002	0.434405	0.445362	1.08465	0.400953	0.239617	0.515728	0.754697	0.783056	1.05718	0.554809	0.967114	0.750008
ENSG00000007001.14	UPP2	0	0	0	0	0	0	0	0	0	0	0	0	0	0	0	0	0	0
ENSG00000007038.11	PRSS21	0.696222	0.789717	0.654795	0.813493	1.13974	0.661564	0.366105	0.275733	0.872443	0.603147	0.485745	0.827625	0.593179	0.680531	0.724963	0.6867540000000001	0.589125	0.427233
ENSG00000007047.16	MARK4	17.1961	13.8073	10.603	18.231118000000002	15.5969	12.1252	18.6395	11.301	14.460246999999999	16.9064	13.9287	10.3713	20.7541	14.113368999999999	10.2835	14.0696	11.5532	9.71841
ENSG00000007062.12	PROM1	0.257229	0.220454	0.175322	0.078289	0.08298	0.234466	0.087265	0.13306400000000002	0.215104	0.10306	0.125796	0.113271	0.05097	0.107977	0.09076	0.042325	0.102696	0.167013
ENSG00000007080.11	CCDC124	77.7335	70.0841	80.093	68.13859199999999	68.1371	63.6244	74.82933499999999	56.2296	60.2798	57.6349	59.9177	59.6397	68.89876500000001	59.82119599999999	51.923621999999995	46.364301999999995	58.671018000000004	50.1022
ENSG00000007129.18	CEACAM21	37.5348	44.8814	50.192	38.8175	29.6625	43.4511	44.009	37.799077999999994	48.8381	33.735882000000004	30.471890999999996	36.3623	36.0849	32.8459	37.850742999999994	32.7662	28.025024000000002	39.5937
ENSG00000007168.15	PAFAH1B1	63.551505999999996	62.412634999999995	54.0318	61.4747	60.7816	52.3069	66.3498	51.6777	58.0857	58.274041999999994	59.1973	52.3584	68.3368	51.7593	49.0479	61.2701	62.4457	49.9042
ENSG00000007171.19	NOS2	0.015373	0.008267	0.008584	0	0.00717	0.013256	0.03627	0.020241	0.032986	0	0	0.060508	0	0	0.029629	0.006256	0.008231	0.016435
ENSG00000007174.18	DNAH9	0	0	0	0	0	0	0	0	0	0	0	0	0	0	0	0	0	0
ENSG00000007202.16	BLTP2	57.7713	53.6397	51.644735999999995	55.5691	54.7864	51.2615	59.9804	39.9219	49.110966000000005	45.2258	45.057030999999995	45.3771	58.9935	41.657759000000006	34.364971000000004	36.1317	41.432	33.4677
ENSG00000007216.16	SLC13A2	0	0	0	0	0	0	0	0	0	0	0	0	0	0	0	0	0	0
ENSG00000007237.19	GAS7	120.603	94.53920199999999	71.14459000000001	100.363	86.81324500000001	63.788852999999996	102.809	79.6168	50.4932	76.3427	90.099	49.066055999999996	92.7112	93.818	43.8709	66.7675	84.694	36.2292
ENSG00000007255.10	TRAPPC6A	83.2722	88.6857	93.1675	61.117715000000004	78.2107	81.75768000000001	66.8297	71.226	80.64158599999999	60.4605	77.6093	73.2567	53.8693	70.4185	76.5865	47.8642	64.0991	67.5698
ENSG00000007264.15	MATK	60.1251	77.1717	46.3013	36.8707	46.3703	30.9486	31.118973999999998	40.3575	26.2721	23.4608	31.4842	20.9531	23.005827999999998	29.796030000000002	17.3824	13.913	22.644743000000002	12.975722000000001
ENSG00000007306.15	CEACAM7	0	0	0	0	0	0	0	0	0	0	0	0	0	0	0	0	0	0
ENSG00000007312.14	CD79B	61.4128	64.33004700000001	53.4197	70.836	71.80117899999999	50.475426999999996	72.2839	70.3352	56.7571	61.280832000000004	64.6397	51.474	64.3566	68.4748	46.0458	60.8558	59.040594999999996	41.5136
ENSG00000007314.12	SCN4A	0.047896	0.034319	0.035561	0.026395	0.018581	0.03089	0.056422	0.006995	0.012797	0.018985	0.022098	0.017884	0.012568	0.004429	0.015321	0.019494	0.008533	0.021238
ENSG00000007341.19	ST7L	6.7236	7.4275139999999995	10.0134	10.8969	8.89891	13.018733000000001	7.75168	8.11413	8.180719100000001	7.89084	7.6629760000000005	9.71167	7.69323	7.48651	9.85378	8.97751	7.91257	10.5726
ENSG00000007350.18	TKTL1	2.32756	5.2628319999999995	2.62521	0.691481	2.41107	1.71259	1.44298	1.74788	0.861508	0.671001	1.34446	0.797175	0.593777	2.3257499999999998	0.541566	0.465264	0.535327	0.486629
ENSG00000007372.25	PAX6	0	0	0	0	0.004236	0	0	0	0	0	0	0	0.009549	0	0	0	0.026459	0.004844
ENSG00000007376.8	RPUSD1	19.8336	19.056055999999998	20.375152999999997	19.7239	17.6473	17.0133	22.7003	17.9917	17.9857	17.1396	17.0617	16.2728	21.5673	16.8374	13.2802	18.3756	17.1094	13.859577999999999
ENSG00000007384.15	RHBDF1	0.022353	0.048115	0.062579	0	0.041773	0.019327	0.039607	0.019655	0.02407	0	0.062268	0.012616	0.117507	0.024931	0	0.090965	0.095921	0
ENSG00000007392.17	LUC7L	18.749277000000003	18.5233	26.8698	14.6112	19.1233	22.4238	22.017288999999998	13.735149999999999	30.1923	14.930843999999999	19.4331	22.1426	23.201166999999998	20.781079000000002	18.5104	16.0708	22.5323	21.3947
ENSG00000007402.12	CACNA2D2	4.02281	2.2679698999999998	1.90079	1.93171	1.41709	1.21619	2.63991	0.847397	1.32858	1.46574	0.885853	0.882653	2.07529	0.947578	0.658925	0.7070890000000001	0.617002	0.539121
ENSG00000007516.15	BAIAP3	1.36035	1.49253	2.2114	0.765855	1.00517	1.84403	1.45524	0.7319249999999999	1.12539	0.749814	0.666409	1.93623	0.894675	1.2035909999999999	0.9019579999999999	0.408073	0.651349	0.490204
ENSG00000007520.4	TSR3	49.4945	36.9421	40.6803	44.1137	42.712740000000004	39.6073	42.7019	38.4463	34.8055	41.738	39.829454000000005	39.8963	43.8826	36.8478	36.0754	36.8576	37.4643	33.5802
ENSG00000007541.17	PIGQ	15.9067	18.3606	15.947510999999999	12.7971	12.3346	12.1989	17.4425	11.5115	12.4186	11.664114999999999	12.0372	11.9421	17.84	10.3559	8.38513	9.69371	10.2297	8.77535
ENSG00000007545.16	CRAMP1	7.28779	8.11471	11.9652	6.20264	7.32904	6.56563	9.99445	5.01738	7.71916	4.93798	5.2791	5.96937	8.965599000000001	7.50412	4.743672999999999	4.42898	6.36153	6.04854
ENSG00000007866.22	TEAD3	0.044807	0.096447	0.125441	0.035163	0.041356	0.010728	0.039697	0.043624	0.080192	0.021329	0.027654	0.042032	0.117328	0.074963	0	0.050443	0.013307	0.036083
ENSG00000007908.16	SELE	0	0	0	0	0	0	0	0	0	0	0	0	0	0	0	0	0	0
ENSG00000007923.17	DNAJC11	24.1239	21.8006	24.870289999999997	20.0506	23.8454	20.0344	29.498	15.9202	22.1521	16.5919	20.2298	22.4422	23.3855	21.6771	13.8496	13.9474	19.2181	15.2556
ENSG00000007933.13	FMO3	0	0	0	0	0	0	0	0	0	0	0	0	0	0	0	0	0	0
ENSG00000007944.16	MYLIP	13.4552	13.7746	12.8922	12.9399	11.3689	11.8034	16.7708	11.0567	11.2112	13.812213999999999	11.3962	10.6448	14.406	10.4507	9.85852	14.372145000000002	12.334610000000001	11.593681000000002
ENSG00000007952.18	NOX1	0	0	0	0	0	0	0	0	0	0.040238	0	0	0	0	0	0	0	0
ENSG00000007968.7	E2F2	1.01697	0.711407	0.79274	1.2099	1.15914	1.11453	1.3362	0.865156	0.793988	1.06676	0.890319	0.550253	1.01648	0.79652	0.589335	0.483711	0.458882	0.496806
ENSG00000008018.9	PSMB1	209.32753599999998	212.87481699999998	198.462	237.206	245.476	244.591	225.025	267.681	260.36683400000004	260.339	271.59	247.743	228.731	273.652	302.279	257.67	269.187	285.125
ENSG00000008056.14	SYN1	0.104717	0.180296	0.256578	0.089096	0.205404	0.179913	0.074198	0.072947	0.18028	0.029906	0.069966	0.141734	0.110077	0.128406	0.080987	0.110797	0.078609	0.067402
ENSG00000008083.14	JARID2	15.9224	14.9022	14.8224	12.121	13.7381	12.265780000000001	16.9999	10.0611	12.770612000000002	11.3379	13.3379	12.1517	17.3516	12.5301	8.65864	11.814	15.7986	10.881020000000001
ENSG00000008086.13	CDKL5	1.02716	1.15107	1.2259	0.919568	1.12399	0.872395	1.27798	0.635012	1.03862	0.869753	1.11568	0.966207	1.4447079999999999	1.36853	0.814127	1.1266690000000001	1.37086	1.1276
ENSG00000008118.10	CAMK1G	0.027959	0	0	0.026441	0.039241	0	0.033062	0.07385	0.045293	0.039939	0.093688	0	0.029414	0.062492	0.013569	0.06826	0.120145	0.015062
ENSG00000008128.23	CDK11A	18.863975999999997	22.9277	31.864	11.519	19.7865	21.859771000000002	33.1918	11.5126	27.445	12.6783	16.825559000000002	24.1472	34.0772	19.8213	13.2809	10.339531000000001	27.0079	21.8966
ENSG00000008128.23|ENSG00000248333.9|ENSG00000268575.1	CDK11A|CDK11B|ENSG00000268575	61.4859	57.698	62.0153	51.6628	57.9679	51.5233	76.0465	43.6639	54.4469	49.9703	57.0971	50.3269	79.6698	58.5729	39.7011	50.3198	69.3332	43.5281
ENSG00000008130.15	NADK	59.80065499999999	55.6117	57.155	100.49314700000001	105.396	86.6271	147.083	99.9145	100.901	149.97914600000001	145.36837400000002	118.631	180.48	145.531	98.9894	198.224	207.393	145.16
ENSG00000008196.13	TFAP2B	0	0	0	0	0	0	0	0	0	0	0	0	0	0	0	0	0	0
ENSG00000008197.5	TFAP2D	0	0	0.019324	0	0	0	0	0	0	0	0	0	0	0	0	0	0	0
ENSG00000008226.20	DLEC1	0.5625709999999999	0.52244	1.0355999999999999	0.132079	0.156832	0.519927	0.908245	0.096656	0.5626789999999999	0.064948	0.203714	0.370261	0.288226	0.181914	0.658651	0.040753	0.16492099999999998	0.129028
ENSG00000008256.17	CYTH3	9.48243	12.4564	11.0082	6.76453	9.73712	7.92825	8.0046	6.85273	7.01612	5.31354	6.72591	5.83807	8.17952	6.82294	4.57753	5.03083	5.7812079999999995	4.23988
ENSG00000008277.15	ADAM22	0.8486000300000001	0.753463	0.971465	0.25378	0.360553	0.593272	0.41376	0.233167	0.470773	0.353422	0.198069	0.457261	0.42401	0.414027	0.35874300000000003	0.26472799999999996	0.201869	0.249499
ENSG00000008282.10	SYPL1	47.7262	46.7299	43.4689	46.6677	49.923736000000005	45.066	45.9084	40.5701	42.4329	43.445558999999996	41.6513	39.8684	45.665792999999994	37.9074	38.243846999999995	37.839	33.6242	34.4953
ENSG00000008283.16	CYB561	21.301	12.6596	15.5806	23.8491	15.4035	14.6038	28.906316999999998	14.3555	18.4979	26.5269	15.765	17.4524	27.6894	18.1291	13.4341	27.2309	18.8078	17.9461
ENSG00000008294.22	SPAG9	24.3863	19.971550999999998	25.002423999999998	17.5013	18.9451	17.7199	26.872282000000002	12.3872	22.2026	15.3224	16.6173	18.799	26.0515	15.098241999999999	12.9299	14.1215	20.6768	15.3417
ENSG00000008300.17	CELSR3	0.455544	0.9849049999999999	1.07577	0.306255	0.566176	0.732201	1.11585	0.46648100000000003	1.17092	0.444154	0.813376	0.664793	0.598489	0.487584	0.573545	0.228924	0.558351	0.5577650000000001
ENSG00000008311.16	AASS	1.0902	1.7088049299999999	1.25352	0.954696	1.22383	0.748518	1.0767769999999999	0.9069469699999999	1.57055	0.663528	1.10788	0.814489	0.9706269999999999	0.921911	0.47415799999999997	0.464387	1.27188	0.697241
ENSG00000008323.16	PLEKHG6	0	0	0.052251	0	0.020571	0.047306	0	0	0.025126	0	0	0.03818	0.028522	0	0.079897	0.170828	0.352291	0.162861
ENSG00000008324.12	SS18L2	35.8471	29.6645	34.1766	35.3958	36.5931	37.738	37.0598	36.7426	47.5279	34.3642	40.8704	42.0857	36.295097999999996	39.0499	45.154422999999994	40.9292	39.3652	51.8707
ENSG00000008382.16	MPND	16.0459	14.0468	14.4796	18.241882999999998	15.4784	14.2568	15.9059	11.0594	11.213121000000001	15.2712	11.169177999999999	12.5729	14.639000999999999	11.3505	10.2172	11.6336	11.483194000000001	9.34314
ENSG00000008394.13	MGST1	38.0257	36.3127	52.1362	35.7133	24.1295	49.927369000000006	30.300646999999998	18.6751	38.570305999999995	23.9591	20.9086	37.107	27.9074	16.2661	34.2712	29.342973999999998	23.4114	32.1713
ENSG00000008405.12	CRY1	11.2499	15.3074	15.4911	9.90765	13.8039	12.1726	11.3	12.269176999999999	13.8476	9.91273	10.6552	10.153476000000001	11.633272999999999	11.1858	9.08391	7.46469	10.4691	7.766253000000001
ENSG00000008438.5	PGLYRP1	0.459406	0.166858	2.43525	0.291474	0	2.64612	0.092721	0.486641	1.32732	0	0.090436	1.9493	0	0.358478	1.76034	0.186732	0.509543	1.87722
ENSG00000008441.19	NFIX	3.1063419999999997	3.8836370000000002	2.70362	3.6387	3.7919140000000002	4.08732	4.50642	3.36951	3.34037	4.68768	5.19051	3.70015	6.24295	5.62444	2.8321110000000003	5.82742	5.65915	4.5105
ENSG00000008513.17	ST3GAL1	50.6638	54.3493	55.043122000000004	38.2139	47.553050999999996	46.5774	47.321875999999996	36.349	40.8496	38.7495	45.5595	40.7341	42.9281	42.7204	32.833	29.7842	39.347973999999994	34.2051
ENSG00000008516.19	MMP25	4.722999000000001	2.90205	5.31923	4.73374	3.76507	4.98333	7.643279000000001	4.24705	5.074021999999999	6.89039	5.23789	6.00492	7.43113	5.67362	4.7882810000000005	7.48969	9.22275	5.1306650000000005
ENSG00000008517.19	IL32	633.649	603.691	633.725	565.506	609.584	608.3117609999999	584.329	616.095	595.2345799999999	616.15	625.152	572.5957609999999	555.882	595.34	584.287	526.526	510.127	530.244
ENSG00000008710.20	PKD1	21.0549	23.2707	38.2033	17.8382	19.2401	21.0949	28.033	13.2037	25.0559	14.8059	16.9524	20.1455	24.2221	16.7364	17.7489	9.331628199999999	18.9079	11.749704000000001
ENSG00000008710.20|ENSG00000290394.3	PKD1|PKD1P6-NPIPP1	2.11375	1.49721	4.0186	1.12187	1.31034	3.10715	3.21203	0.917278	4.09043	1.05972	2.07037	2.52193	3.33591	1.16114	1.37976	1.09137	1.86214	1.98069
ENSG00000008735.14	MAPK8IP2	0.090592	0.188707	0.107334	0.0963	0.248343	0.152974	0.229081	0.087643	0.106988	0.301133	0.172389	0.130834	0.166464	0.197367	0.125207	0.248587	0.386086	0.183536
ENSG00000008838.21	MED24	39.8567	38.967957999999996	40.1148	48.2706	44.9618	37.6267	54.8837	38.852	41.5932	39.2984	42.5884	39.847471999999996	57.2831	44.7265	33.2493	36.067	47.5108	34.1888
ENSG00000008853.18	RHOBTB2	3.76154	4.31797	3.8337	3.5622249999999998	4.91384	3.56294	4.52463	4.388	3.75492	4.06693	6.04122	4.11783	6.410537000000001	6.2508	2.62101	4.64452	7.66321	3.33303
ENSG00000008869.12	HEATR5B	15.507613000000001	13.3884	15.301447000000001	9.7828	9.69187	11.5117	13.3992	6.07941	11.7215	7.50265	7.60892	9.19105	11.2119	6.62017	6.52155	5.957	8.08236	7.01167
ENSG00000008952.17	SEC62	106.95276499999999	103.36693000000001	102.43888199999999	107.281	102.58976899999999	104.082	106.723	97.1203	95.6973	93.9557	98.3596	100.933	102.358	98.6827	91.60183599999999	84.3173	88.1573	89.5248
ENSG00000008988.11	RPS20	6052.228217999999	6430.95	7123.52	4917.12	5375.95	5995.68	4184.7455230000005	5568.37	5966.302949999999	4351.07	5006.129884999999	5891.73	3602.16	4984.7	6405.78	4119.27	4187.3325030000005	5742.59
ENSG00000009307.17	CSDE1	446.828	426.84936200000004	362.183	354.845	365.56	356.78209999999996	363.713	316.831	321.808	318.36794699999996	304.093	332.89511400000004	354.498	310.90570299999996	261.414	307.06458799999996	352.86828299999996	272.78986100000003
ENSG00000009335.19	UBE3C	29.0198	25.099	28.830161999999998	28.1643	24.4277	28.8039	28.3507	21.4112	29.096	25.493591000000002	23.3476	26.4849	31.029429999999998	22.1732	21.979522999999997	22.8996	23.3432	23.3896
ENSG00000009413.17	REV3L	5.06141	4.25825	5.34144	3.28288	3.94038	4.28236	5.97655	2.82885	4.51395	2.9714259999999997	3.49852	4.34566	5.0536520000000005	3.1267560000000003	2.67678	2.95749	3.5442460000000002	3.0127960000000003
ENSG00000009694.14	TENM1	0.230835	0.265922	2.4919909999999996	0.142399	0.199255	0.203643	0.229733	0.116683	0.281825	0.07243	0.149992	0.18726	0.186297	0.142417	0.118537	0.069741	0.116915	0.16682
ENSG00000009709.13	PAX7	0	0	0	0	0	0	0	0	0	0	0	0	0	0	0	0	0	0
ENSG00000009724.18	MASP2	0	0	0.015695	0	0	0	0	0	0	0	0	0	0	0	0	0	0	0.015069
ENSG00000009765.15	IYD	0	0	0	0	0	0	0	0	0	0	0	0	0	0	0	0	0	0
ENSG00000009780.16	FAM76A	10.731615999999999	9.567931999999999	11.256556499999999	9.46384	11.334810000000001	11.474	13.4473	9.74303	15.1428	11.5963	13.367	10.301502000000001	12.7379	12.9135	10.931992999999999	10.5046	12.5105	14.8469
ENSG00000009790.15	TRAF3IP3	144.927	147.037	188.712	117.51686000000001	142.907	143.819	135.751	109.296	171.478	107.271	122.064	144.041	137.079	117.983	134.77546900000002	101.512	123.256	126.85228500000001
ENSG00000009830.13	POMT2	4.1066	3.43707	4.65705	3.8323	2.95974	2.72304	3.68378	3.46643	2.4462	2.37316	2.42917	2.2628950000000003	3.65068	2.60764	1.27699	2.23823	2.45695	1.64304
ENSG00000009844.16	VTA1	33.5186	34.0028	33.3283	37.8444	42.1609	43.67	41.652	47.7443	42.2187	46.3282	47.3507	40.394220000000004	42.718970999999996	49.8891	49.4526	45.671186999999996	46.5486	46.7103
ENSG00000009950.16	MLXIPL	0	0	0.023432	0	0	0	0	0	0	0	0	0	0	0	0	0.00881	0	0
ENSG00000009954.11	BAZ1B	32.4873	29.736786000000002	30.366690000000002	25.070603000000002	29.4595	27.0062	36.6438	21.209332999999997	27.5647	24.4001	26.9945	27.6441	39.0302	27.2668	20.568	21.848325000000003	34.8499	23.348
ENSG00000010017.13	RANBP9	23.874909000000002	21.7435	21.737190000000002	21.8374	24.6853	18.573240000000002	26.436	18.4322	20.1383	23.238	21.3117	19.7824	28.8027	19.984872000000003	15.781452999999999	22.0604	22.9919	17.2698
ENSG00000010030.14	ETV7	3.13194	2.6185479999999997	0.808846	19.98	11.8789	6.40776	28.8325	16.1212	13.6359	42.0813	27.1113	17.2871	54.395	29.5189	19.1156	76.2468	50.3633	31.3653
ENSG00000010072.16	SPRTN	6.87706	6.26992	6.61918	6.9964010000000005	7.47636	7.117971999999999	7.76448	7.62348	6.86564	7.47121	7.64565	6.58645	6.64139	7.0434339999999995	6.645556999999999	7.7946279999999994	7.2675089999999996	6.52936
ENSG00000010165.20	METTL13	27.9022	26.284582999999998	27.0453	27.1201	29.235	25.7936	33.1549	23.9317	26.897667000000002	27.5226	25.5204	26.552	30.9904	24.170496999999997	20.9371	29.9977	25.063810999999998	26.414582000000003
ENSG00000010219.14	DYRK4	15.913312999999999	21.482385999999998	24.2787	19.2949	19.6512	19.4494	14.9367	14.4511	16.5409	17.489	18.5026	15.2211	16.8484	16.2903	15.8088	11.987027999999999	15.2001	14.554231000000001
ENSG00000010244.19	ZNF207	77.86188299999999	77.5548	88.0208	88.0121	88.7078	90.87814200000001	95.3822	93.20951099999999	95.6568	101.73024099999999	103.125	91.9661	103.602	98.5026	97.053	109.589	114.951	106.016
ENSG00000010256.12	UQCRC1	181.11	187.472	186.926	233.002	219.39	207.936	213.545	210.083	195.755	201.428	181.66082699999998	188.649	202.01945700000002	213.21436300000002	164.821	191.301	170.692	176.70027499999998
ENSG00000010270.14	STARD3NL	29.1702	33.312588999999996	29.9633	32.4005	34.114315999999995	33.7473	30.1317	39.025729999999996	32.8882	32.5596	35.0262	33.3037	29.3762	34.0876	39.4964	33.766	33.8166	33.554066999999996
ENSG00000010278.15	CD9	193.417	148.125	72.6471	154.14699199999998	62.9071	44.217406999999994	107.191	33.5134	30.6121	69.9946	17.991941999999998	18.1678	59.2657	17.484645999999998	17.559	39.6938	9.48125	9.91301
ENSG00000010282.15	HHATL	0	0	0	0	0	0	0	0	0	0	0	0	0	0	0	0	0	0
ENSG00000010292.13	NCAPD2	54.002	47.5693	49.9467	40.232	41.1742	32.533	42.1422	29.305327000000002	32.0667	32.0233	32.0088	33.5357	36.687946000000004	29.0683	21.0383	23.6746	30.2171	22.4745
ENSG00000010295.20	IFFO1	23.2941	22.433643999999997	30.9478	23.6657	21.771523300000002	25.6819	37.5038	15.0488	29.8351	27.4088	23.3514	26.675326000000002	42.7995	21.9752	19.764873700000003	27.161618999999998	25.4017	23.6946
ENSG00000010310.9	GIPR	0.45164099999999996	0.672067	1.41089	0.475851	0.9139550000000001	0.7072890000000001	0.787945	0.149221	0.7352620000000001	0.133117	0.296249	0.247732	0.548317	0.486129	0.375881	0.267329	0.8906959999999999	0.107709
ENSG00000010318.22	PHF7	4.98336	6.42276	6.93538	5.05838	4.6419	6.34976	4.32361	3.48871	4.9925180000000005	3.63657	4.11393	3.87334	3.69251	4.77385	3.50639	2.57115	2.31844	4.1310459999999996
ENSG00000010319.7	SEMA3G	0.159809	0.123723	0.135512	0.223501	0.131094	0.192743	0.324097	0.12337	0.246555	0.1399	0.099304	0.215366	0.429644	0.071049	0.123023	0.218536	0.191549	0.150107
ENSG00000010322.16	NISCH	64.4014	57.9407	79.5751	68.068	74.4266	63.8771	102.09	58.131792999999995	70.1255	78.8215	79.1596	63.6279	109.678	68.26034899999999	51.6314	59.84031099999999	63.9812	56.2077
ENSG00000010327.10	STAB1	257.457	202.729	228.06503600000002	224.985	168.53731100000002	178.29	246.504	97.2082	173.115	143.049	100.216	154.452	189.406	85.9816	103.285	61.9909	56.7378	92.5463
ENSG00000010361.14	FUZ	17.7278	18.5376	17.9299	9.86629	13.813016000000001	12.605160999999999	11.8805	10.1679	11.8565	8.3207	10.3772	9.325577000000001	11.3752	10.174923999999999	7.19266	7.50265	9.42619	6.15993
ENSG00000010379.16	SLC6A13	0.015983	0	0.346727	0	0	0	0	0.159294	0.186587	0.066909	0.035769	0.044379	0.097623	0.017889	0.015549	0.083085	0.051565	0.034528
ENSG00000010404.18	IDS	102.793	92.47629599999999	81.0891	88.51990500000001	88.9119	81.0934	98.6602	72.8985	71.9471	76.2613	68.2561	65.0757	90.7816	65.5216	52.442327999999996	68.474	65.6381	52.755812999999996
ENSG00000010438.17	PRSS3	0.18452	0.066827	0.074333	0.121148	0.117874	0.331708	0.076811	0.172488	0.072631	0.122057	0	0.14669	0.06783	0	0.315645	0.040386	0.203104	0.073182
ENSG00000010539.12	ZNF200	14.7016	12.5991	13.263292499999999	14.504446000000002	14.393562000000001	14.510738000000002	16.441	14.4661	17.1254	18.2648	14.7788	14.6066	16.7926	16.016143500000002	15.9368	17.6705	16.2794	16.2442
ENSG00000010610.10	CD4	217.737	282.62	233.48824299999998	216.624	272.94	261.244	212.886	205.394	225.18472899999998	167.17711000000003	189.338	222.92761000000002	180.592	177.673	157.02304900000001	115.217	140.657	143.27444699999998
ENSG00000010626.15	LRRC23	9.270876000000001	5.49136	4.86732	6.98025	3.9158	4.15171	7.18841	3.6903	4.28133	6.311977000000001	4.31876	3.63865	6.6409270000000005	4.30293	2.89492	4.35453	2.51516	2.98928
ENSG00000010671.18	BTK	38.4874	36.1222	35.3713	62.9126	62.9958	59.2872	66.6178	57.0503	61.029132000000004	54.2624	55.842983000000004	59.6339	66.2228	58.096306999999996	56.2073	51.9836	53.6956	53.6409
ENSG00000010704.20	HFE	4.27577	4.95627	7.067264199999999	6.01646	5.076310899999999	6.247680099999999	6.11635	4.18985	6.79127	5.21784	4.5506	7.547047999999999	6.98027	5.10995	4.79594	6.75138	6.98233	5.91112
ENSG00000010803.18	SCMH1	3.70399	4.6679379999999995	5.65209	2.29627	4.4806	3.5567431000000003	2.88353	3.39882	4.39492	2.13299	3.39346	4.30678	3.2544310000000003	2.47699	2.64169	2.15382	2.66443	2.15155
ENSG00000010810.18	FYN	300.793	285.859	307.56483099999997	236.516	251.057	271.049	280.997	205.965	252.622	208.68	226.01	234.68862700000003	272.355	231.142	183.666	189.703	231.647	191.546
ENSG00000010818.11	HIVEP2	23.5649	25.3288	24.7701	17.7102	24.1297	21.6608	23.6964	18.2871	20.7645	17.1849	23.0163	22.4514	24.4213	22.9751	16.3733	18.4155	29.0581	20.5249
ENSG00000010932.17	FMO1	0	0	0.018321	0.015416	0	0.028291	0	0.043095	0.052932	0.015524	0	0.018496	0	0.018244	0.01586	0.026524	0	0.03522
ENSG00000011007.13	ELOA	18.4135	15.9857	16.6085	19.6231	18.2134	17.6899	22.7046	15.4225	17.9668	18.6478	18.106274000000003	17.0073	23.2357	18.4511	15.5987	18.0985	19.5928	17.343
ENSG00000011009.12	LYPLA2	67.24374999999999	63.4554	60.194599999999994	69.7419	67.833	63.2854	72.682	64.8947	57.9606	70.9098	66.01	59.3773	76.144	68.5574	48.7772	74.13746800000001	70.9159	57.5776
ENSG00000011021.23	CLCN6	7.5212900000000005	8.12092	9.963339999999999	6.53652	7.2550170000000005	8.17644	11.0033	5.61217	9.96881	5.12326	9.17732	7.0073609999999995	10.7524	7.3174	5.5731	4.2176	8.89368	7.07682
ENSG00000011028.14	MRC2	1.53646	1.84999	3.08289	0.601228	1.29405	1.7730480000000002	1.5397669999999999	0.616186	2.15724	0.463271	0.72474	1.22921	0.766863	0.633032	1.07782	0.225193	0.5680339999999999	0.665072
ENSG00000011052.21	NME1-NME2	1.27513	1.11777	2.94025	1.37298	1.02591	0.976823	0.636152	1.60835	1.61578	2.05643	0.732875	1.00617	0.569827	0.365366	2.66946	0.522867	1.45514	0.917603
ENSG00000011083.9	SLC6A7	0	0	0	0	0	0	0	0	0	0	0	0	0	0	0	0	0	0
ENSG00000011105.14	TSPAN9	0.238839	0.152515	0.233361	0.253935	0.278447	0.30673300000000003	0.255316	0.216181	0.20014	0.333837	0.298427	0.167832	0.28225	0.307177	0.136625	0.121503	0.239758	0.191451
ENSG00000011114.15	BTBD7	12.5527	12.118	12.0075	10.378656999999999	10.861262300000002	9.29533	13.4663	8.05444	9.79118	10.4811	10.9299	9.44125	13.3894	9.7288	7.21173	8.76674	10.7205	8.252998999999999
ENSG00000011132.12	APBA3	21.304574000000002	23.1624	30.216457000000002	17.4746	21.6621	20.619	29.1787	19.6418	23.4929	20.6332	21.419871999999998	21.4323	28.249848999999998	24.3064	15.708	21.0893	28.9348	19.0468
ENSG00000011143.19	MKS1	4.36199	5.83531	6.46169	3.60615	5.62276	5.30037	4.91029	4.04027	5.79645	4.6901	4.52883	3.9808980000000003	4.22962	3.45142	3.28317	2.1646549999999998	3.88039	3.0079320000000003
ENSG00000011198.10	ABHD5	9.86466	10.0516	10.1271	11.0362	9.82545	9.641677699999999	9.30258	8.35055	9.19952	10.2434	8.310198999999999	9.82658	10.0273	7.9875	8.99614	8.66635	7.66305	8.58914
ENSG00000011201.12	ANOS1	0.441136	0.138318	0.268875	0.764597	0.17302099999999998	0.860343	0.642332	0.127532	0.644739	0.681727	0.066831	0.546422	0.91941	0.033478	0.722046	0.673339	0	0.416401
ENSG00000011243.19	AKAP8L	35.7459	33.170457999999996	40.993021000000006	32.0316	35.0956	32.6765	42.3427	25.5469	35.6777	30.4664	32.1747	31.5902	49.4724	30.7522	22.6388	30.529	37.62	27.0384
ENSG00000011258.16	MBTD1	8.036781999999999	8.66745	9.092963999999998	6.56557	7.9051	8.32465	8.328119000000001	4.958106999999999	7.92222	5.78402	5.85829	6.70056	8.27812	5.38155	5.1471100000000005	3.96299	6.40735	5.41659
ENSG00000011260.14	UTP18	43.527440000000006	41.645148999999996	47.1561	51.436	52.4899	53.2801	50.354108000000004	52.3467	59.5692	51.3938	49.9438	57.9334	52.316066000000006	49.5981	62.815127000000004	43.278375000000004	44.8374	54.6947
ENSG00000011275.19	RNF216	21.4464	22.3494	23.6254	17.6208	20.7244	20.5225	22.8816	16.0164	22.2723	17.002	19.0804	18.9707	23.4162	19.310919000000002	14.6994	16.2799	21.4642	16.694
ENSG00000011295.16	TTC19	20.3075	14.056747999999999	17.7174	17.759938000000002	15.8987	15.2817	16.1491	14.5194	17.1658	14.9911	15.264145000000001	14.0931	17.4004	13.204880999999999	13.9214	13.084	13.457799000000001	12.0941
ENSG00000011304.22	PTBP1	140.70661800000002	134.131	146.712	128.731	138.604	133.197	163.688	110.431	123.75	126.85064200000001	129.046	119.006	167.597	126.24303499999999	87.9967	133.309	147.301	102.539
ENSG00000011332.22	DPF1	0	0	0	0	0	0	0	0	0	0.022089	0	0	0	0	0	0	0	0
ENSG00000011347.10	SYT7	0.017634	0	0	0	0	0.030643	0	0.00578	0.019118	0	0	0	0	0.08126	0.006341	0.010725	0.018979	0.014068
ENSG00000011376.12	LARS2	6.90653	7.67494	8.72405	7.83039	7.82319	9.8905	8.98664	8.33569	8.50901	7.33036	8.87302	8.14119	9.950705000000001	9.00812	7.15954	7.99614	10.0291	7.70257
ENSG00000011405.14	PIK3C2A	9.351276499999999	7.60329	8.3661	7.7030199999999995	8.02516	9.22922	9.95804	6.89666	8.56374	7.137942000000001	5.83379	10.8071	14.5613	7.9449	5.43476	6.0596	7.268061299999999	8.26989
ENSG00000011422.12	PLAUR	48.2858	38.5216	35.4942	44.2641	41.1571	35.0315	48.6304	38.0365	31.267106999999996	40.567206999999996	36.0468	27.8258	39.8813	34.557218999999996	23.738256999999997	33.2805	30.279940999999997	21.8762
ENSG00000011426.11	ANLN	0.14221	0.167489	0.192008	0.089593	0.158666	0.134218	0.088255	0.112894	0.174199	0.154657	0.10558000000000001	0.108244	0.050591	0.084158	0.176454	0.134423	0.115978	0.101242
ENSG00000011451.21	WIZ	10.4519	11.8924	12.9473	8.47585	11.4286	10.2605	15.9302	8.26863	9.243236000000001	8.45401	9.99257	9.86632	12.5892	10.401834299999999	6.99478	7.86838	12.7648	8.16027
ENSG00000011454.18	RABGAP1	15.436235000000002	18.5535	15.476403000000001	13.3982	19.212267999999998	15.030960000000002	17.7429	14.0032	17.9597	13.1156	16.4447	17.7148	18.3749	16.8731	11.4068	11.6042	19.222	13.003730000000001
ENSG00000011465.18	DCN	0	0.009835	0	0.05581	0.040084999999999996	0.095665	0.00539	0.024059	0.047836	0.028342000000000003	0.061298	0.879328	0.062091	0.239377	0.004393	0.113696	0.009783	0.8970379999999999
ENSG00000011478.13	QPCTL	3.81908	3.44945	3.51197	2.57578	2.43446	2.57603	3.40072	2.33223	2.41036	2.0919600000000003	2.42776	2.1735	3.04971	2.20731	1.43565	2.0175	2.4871320000000003	1.58377
ENSG00000011485.15	PPP5C	17.6284	23.0599	18.6265	14.5384	20.6536	14.188668999999999	18.694876999999998	17.7315	13.9965	12.0021	18.5581	12.8741	14.9858	16.6154	10.5377	11.173981999999999	15.136916000000001	9.69076
ENSG00000011523.15	CEP68	12.375739999999999	12.33	15.9717	11.2202	10.4557	13.8962	12.1949	7.88896	12.586958000000001	8.48755	8.4383	9.4527	10.369945000000001	10.0914	10.3483	6.860609999999999	8.97291	6.84642
ENSG00000011566.15	MAP4K3	5.93682	3.59156	5.07783	3.73961	3.73178	3.60453	4.921026599999999	3.53554	4.0305789999999995	3.7281828999999997	3.08094	3.5832	4.65689	3.23398	2.86773	3.00735	3.46005	3.06736
ENSG00000011590.14	ZBTB32	1.35124	0.645277	0.9925269999999999	1.39954	1.7304529999999998	0.949319	1.8264939999999998	1.7742	0.98807	1.67904	1.92067	1.4803190000000002	2.36558	2.4402	1.46393	2.42827	4.11088	2.5358799999999997
ENSG00000011600.12	TYROBP	2667.63	2723.44	2384.7	4427.97	3884.94	3928.0454760000002	4222.18	3987.32	4213.97	4767.58	4014.3585230000003	4894.28	4493.4460340000005	4284.43	5059.97	5247.18	4088.62	5751.56
ENSG00000011638.11	LDAF1	20.6032	21.5188	18.3226	21.0491	22.7138	17.6161	24.141098999999997	24.193654000000002	21.9688	23.7115	25.5829	17.3501	22.8319	24.6321	19.98	32.1229	29.0755	26.1907
ENSG00000011677.13	GABRA3	0	0	0	0	0	0	0	0	0	0	0	0	0	0	0	0	0	0
ENSG00000012048.26	BRCA1	1.48101	2.29365	2.06159	1.24388	2.3644000000000003	1.1748	1.70958	0.708795	1.18474	1.26105	1.06064	1.3758219999999999	1.68871	0.829596	0.658108	0.724696	0.973683	0.6065619999999999
ENSG00000012061.17	ERCC1	41.0217	35.7412	46.4753	38.6385	34.1211	35.8684	38.671	30.5339	34.1626	28.0224	25.487363000000002	31.2769	30.9411	22.6066	25.2408	26.8549	20.8134	22.5912
ENSG00000012124.17	CD22	11.1551	9.52933	12.6432	11.7284	11.2385	10.691	17.328117499999998	9.36554	7.690618000000001	9.73836	10.6624	7.1658	16.2749	9.50827	5.7054	9.75715	12.0493	5.47115
ENSG00000012171.20	SEMA3B	0.07766	0.016918	0.123541	0.065306	0.153308	0.026261	0.130095	0.02768	0.061997000000000003	0.01496	0.186241	0.278405	0.041089	0.034872	0.03055	0.038344	0.065818	0.040312
ENSG00000012174.12	MBTPS2	4.73936	5.335318000000001	4.63961	5.297371999999999	5.976914000000001	5.085621000000001	5.80866	4.93037	4.948885999999999	4.96612	5.20331	4.329006000000001	5.03355	4.5894	3.9085	3.8936	4.30899	3.63548
ENSG00000012211.13	PRICKLE3	8.63165	6.638032000000001	11.2986	10.6363	9.771643000000001	8.58297	13.040678999999999	7.96414	7.90204	10.842	10.136731000000001	9.749963000000001	12.5002	9.84373	5.4036	11.0928	7.205608999999999	7.266249999999999
ENSG00000012223.13	LTF	0.746243	2.07525	14.6378	0.294006	1.74428	13.0359	0.470361	1.53196	11.0099	0.722393	1.53998	11.5414	0.569498	1.88827	10.3034	0.587091	1.48198	10.1681
ENSG00000012232.10	EXTL3	12.403084999999999	11.1971	11.197	12.442278000000002	12.160421000000001	10.3892	14.5247	9.92991	9.54177	15.302192999999999	11.4547	11.007740199999999	15.581875199999999	11.3112	7.949733999999999	16.14	12.4981	10.3785
ENSG00000012504.15	NR1H4	0	0	0	0	0	0	0	0	0	0	0	0	0	0	0	0	0	0
ENSG00000012660.14	ELOVL5	74.6094	59.1784	62.0393	68.30578700000001	67.6026	66.2176	71.5478	56.56	59.9205	65.0008	59.048922999999995	61.1685	68.3948	54.6854	55.6984	63.0729	56.107170999999994	56.3878
ENSG00000012779.12	ALOX5	41.4439	58.0153	55.5644	52.0629	62.735488000000004	61.380928999999995	64.0352	47.5653	65.9082	48.572441000000005	47.2268	60.8687	56.5873	43.6827	48.5157	36.4965	38.3703	43.0796
ENSG00000012817.16	KDM5D	16.505316999999998	16.481042000000002	26.0907	12.4195	17.8992	17.2487	22.005	9.66961	21.0419	10.5117	13.696303499999999	16.3626	19.3066	12.0241	10.5774	10.2017	14.267555999999999	13.909
ENSG00000012822.16	CALCOCO1	84.6584	91.52082899999999	90.6249	81.0437	78.82242099999999	68.89139399999999	89.78632300000001	50.0321	68.0427	68.5637	57.4747	64.3062	91.1332	56.511410999999995	47.289024999999995	63.796164000000005	61.525279999999995	56.6305
ENSG00000012963.15	UBR7	20.077	23.4334	18.9389	21.174878999999997	23.796	23.505409999999998	22.265	22.5875	19.9555	25.0147	22.489303999999997	21.031190000000002	23.379354999999997	22.416662000000002	17.8482	19.263094000000002	20.1199	17.862
ENSG00000012983.12	MAP4K5	6.83541	5.935720000000001	6.79416	5.45882	4.96833	4.978828999999999	7.8396349999999995	3.74241	5.83246	3.52196	4.82409	4.64506	7.10264	5.3015	3.27269	3.38196	4.852539299999999	4.1032
ENSG00000013016.16	EHD3	3.22913	3.37965	2.56759	2.45624	2.93011	2.08534	2.64277	2.58876	1.85463	2.01905	2.37697	1.79506	2.23539	2.80098	1.39769	1.77567	2.04392	1.11856
ENSG00000013275.8	PSMC4	97.8223	89.7062	92.9691	110.21001399999999	116.122	110.403	106.526	107.05227099999999	102.126	105.045	113.36507100000001	100.36606400000001	101.965	114.82	110.814	97.1007	106.948	102.668
ENSG00000013288.9	MAN2B2	24.3225	24.5942	23.0447	23.9694	26.9333	19.6968	30.6297	18.4139	20.383141000000002	23.7716	23.553085000000003	20.590037000000002	33.8657	23.043108000000004	14.422182999999999	19.535269000000003	26.9643	17.2729
ENSG00000013293.6	SLC7A14	0	0	0	0	0	0	0	0	0	0	0	0	0	0	0	0	0	0
ENSG00000013297.12	CLDN11	0	0.118667	0.013727	0	0.091609	0.021198	0.014475	0.021551	0.013204	0	0.013661	0	0.064405	0.041016	0.023731	0.009969	0.013147	0
ENSG00000013306.16	SLC25A39	68.6148	64.32965899999999	65.914	53.9038	56.0492	53.9191	52.814	50.752646999999996	49.3197	43.9955	45.2412	43.6105	46.2419	42.997279999999996	34.4285	35.5771	39.2775	30.795892000000002
ENSG00000013364.19	MVP	139.266	140.352	111.23813799999999	157.877	163.579	135.91	190.086	157.711	138.417	184.942	186.71228900000003	152.37096400000001	218.93	189.80200200000002	129.789	198.277	241.168	167.548
ENSG00000013374.17	NUB1	67.0225	83.3269	70.53561499999999	111.253	145.347	117.952	163.222	166.247	155.838	180.122	240.428	185.551	216.036	235.083	181.844	267.21259499999996	374.1	301.165
ENSG00000013375.17	PGM3	7.13495	6.82179	7.364437000000001	8.08007	6.945021979999999	7.70614	7.4233460000000004	6.25027	8.70175	6.1262	7.59091	9.50587	7.64719	7.69922	7.56242	5.537334899999999	6.184963000000001	7.11112
ENSG00000013392.8	RWDD2A	2.13034	2.04945	2.23581	1.58794	1.88301	1.9206	1.58404	1.55907	1.91586	1.40119	1.30943	1.65731	1.24661	1.39794	1.7294	1.24055	1.20619	1.54797
ENSG00000013441.17	CLK1	40.382	50.5446	70.9387	35.4288	48.0614	52.3143	56.3228	32.5134	74.11490599999999	32.5865	44.430806000000004	48.442840999999994	59.2176	42.7395	46.886	27.5218	57.6272	52.6092
ENSG00000013503.10	POLR3B	4.36869	3.79451	3.84296	3.56614	3.49086	3.554	3.83107	3.50911	2.95334	2.6491	3.10951	3.1914	3.3141	3.17427	2.74223	2.29717	2.88991	2.54617
ENSG00000013523.12	ANGEL1	10.036	10.8926	13.001	8.57192	10.3111	8.899982000000001	10.0252	7.4374	9.76896	7.607125000000001	8.4341	8.49624	8.78662	9.64152	6.29857	5.841787999999999	8.01815	6.76047
ENSG00000013561.18	RNF14	37.8615	37.7681	36.4647	35.4887	40.2433	34.6934	35.1	40.7985	34.2505	39.1134	33.3972	39.5742	33.307	33.8461	36.9817	28.8713	33.5733	32.9172
ENSG00000013563.14	DNASE1L1	21.0298	23.7878	21.9237	24.609792000000002	25.916158000000003	21.3478	25.4492	22.95	20.8518	23.7302	22.4771	19.7182	26.397247999999998	23.3023	17.9678	22.051698000000002	22.788242999999998	16.5398
ENSG00000013573.17	DDX11	6.6191	2.9737	27.1208	6.35212	1.74945	16.3956	11.0131	3.56856	21.9783	5.45047	2.5942	17.5596	9.02348	2.7455	11.5839	6.5126	3.22047	13.108
ENSG00000013583.10	HEBP1	42.6825	46.3415	39.5451	46.1712	45.2159	45.158581000000005	44.347280000000005	48.688193999999996	43.3971	51.0429	50.4855	45.787274000000004	50.763639000000005	46.2601	51.3754	55.2648	40.4592	51.706844000000004
ENSG00000013588.10	GPRC5A	0.004771	0	0	0	0	0	0	0	0	0	0	0	0	0	0	0	0	0.005082
ENSG00000013619.15	MAMLD1	0.225894	0.268603	0.302175	0.056506	0.30351	0.247162	0.194882	0.34401899999999996	0.38317100000000004	0.08851	0.818499	0.603373	0.167467	0.5394220000000001	0.6498550000000001	0.059488	1.23735	0.805488
ENSG00000013725.14	CD6	116.459	106.233	121.022	95.5495	101.66585099999999	87.3099	110.627	82.9781	89.5182	87.7261	87.3277	81.95079799999999	117.478	88.24953199999999	63.571	87.6032	93.41381700000001	67.9676
ENSG00000013810.21	TACC3	38.4675	48.6197	55.8279	38.3441	48.6993	43.1318	48.2071	34.2231	43.941	33.4152	41.2176	37.4713	44.9407	37.699	30.5871	27.082	38.5468	31.0602
ENSG00000014123.10	UFL1	20.4713	21.3758	21.1415	17.1501	20.9064	20.3758	19.6387	18.0381	20.0749	15.9961	18.7828	18.7498	19.1742	17.1335	16.6837	13.4944	17.926	16.5054
ENSG00000014138.10	POLA2	10.152	12.5191	9.19759	11.701537199999999	10.9027	12.8431	13.0883	12.4207	11.9944	12.854529000000001	13.0319	12.606163800000001	15.4899	13.9824	10.139	12.9019	14.854543000000001	11.592150199999999
ENSG00000014164.7	ZC3H3	18.1274	18.596420000000002	17.895825000000002	19.196946999999998	20.210924000000002	16.9928	24.6866	17.7942	16.781807999999998	21.9478	19.4468	18.2451	26.4707	20.663	14.203147000000001	22.4049	25.142297000000003	16.0814
ENSG00000014216.16	CAPN1	120.718	106.22828100000001	105.218	125.042	121.76615100000001	104.867	130.11817299999998	107.52743000000001	102.15686099999999	124.332	117.80356300000001	99.2569	141.438	109.579	94.9415	125.327	109.144	86.5094
ENSG00000014257.17	ACP3	13.593371000000001	10.9959	10.4286	13.8951	11.584	12.174	14.320903000000001	7.0569820000000005	12.099969999999999	9.80156	6.02494	10.4551	13.1	5.349581000000001	7.1999960000000005	4.52338	2.6620820000000003	4.72287
ENSG00000014641.21	MDH1	103.851	109.831	96.6588	108.316	108.042	115.821	103.96499399999999	111.767	119.59	106.649	106.304	116.638	96.6235	108.154	132.132	96.2476	99.8302	121.948
ENSG00000014824.14	SLC30A9	19.2078	19.3072	21.5287	18.3201	19.123	23.3105	19.6901	15.892147999999999	19.6106	17.9938	15.0599	22.5351	19.5941	19.5461	20.592	14.796216000000001	15.306	22.078443999999998
ENSG00000014914.21	MTMR11	0.986905	1.0208	1.70589	2.3379119999999998	1.4740760000000002	1.737	2.48474	1.80514	1.9624560000000002	2.50545	1.20845	2.37487	2.59207	1.2769	1.32207	4.04274	2.06385	2.27584
ENSG00000014919.13	COX15	16.8182	15.7479	15.9113	17.8543	19.6245	16.1662	14.714	16.0863	16.7686	16.1445	16.8452	14.7037	16.3615	16.015475000000002	16.1221	14.0388	14.1071	13.85
ENSG00000015133.20	CCDC88C	58.429632500000004	60.4959	68.4014	38.8845	49.7684	47.6434	68.62695099999999	39.3483	56.7206	40.1211	48.614881000000004	49.2388	65.60081699999999	48.4402	37.3174	40.2743	57.7103	50.7983
ENSG00000015153.15	YAF2	12.3507	13.3658	14.5793	17.7197	18.850880000000004	16.3687	17.9985	21.7047	18.5585	20.9312	21.3444	19.065	17.0083	22.95	21.266	19.1306	18.925172000000003	22.0006
ENSG00000015171.21	ZMYND11	31.4147	30.0183	32.1963	22.5149	25.593006000000003	26.2129	30.285505999999998	19.5098	26.1567	20.0485	22.9435	22.942470999999998	27.173764000000002	22.7474	18.1422	18.0749	24.0685	18.379576999999998
ENSG00000015285.12	WAS	155.341	143.568	140.69747900000002	176.161	163.139	146.842	196.96077300000002	127.502	141.69508000000002	171.552	138.619	143.924	196.36	136.444	100.322	142.536	123.382	102.132
ENSG00000015413.10	DPEP1	0	0.022761	0	0	0	0	0	0	0	0	0	0	0	0	0	0	0	0
ENSG00000015475.19	BID	62.813942999999995	55.0953	56.948105999999996	66.165	62.46643400000001	68.1605	64.7055	72.7615	58.897102000000004	69.4085	72.0225	60.2713	67.19662600000001	77.24986700000001	73.3825	85.21601299999999	86.6298	75.8355
ENSG00000015479.20	MATR3	11.062	8.91544	10.8599	9.98528	8.94391	9.9003	9.51468	6.96955	13.7833	10.1466	7.54059	11.8025	16.6549	10.7834	8.983381999999999	5.66489	8.78041	12.12
ENSG00000015479.20|ENSG00000280987.4	MATR3|MATR3	138.475	135.186	133.069	134.338	144.52	142.575	149.371	133.326	136.582	128.326	140.169	134.78	148.156	141.3	120.183	118.317	147.075	124.883
ENSG00000015520.15	NPC1L1	0.012815	0.034449	0.028596	0	0	0.02208	0.007555	0	0.01373	0	0	0	0	0	0.012965	0.005216	0	0.006839
ENSG00000015532.10	XYLT2	11.3599	10.653597000000001	12.6795	8.087936000000001	9.03095	9.273202999999999	11.2793	7.13608	9.04311	7.72804	8.061994199999999	8.56873	11.3624	8.29356	6.55057	6.30932	8.08292	7.0235389999999995
ENSG00000015568.13	RGPD5	1.70372	2.56224	3.46444	0.939426	1.4402549999999998	2.07895	1.3331810000000002	1.19361	0.850878	1.36092	2.57869	2.4434240000000003	3.27919	0.97861	0.725862	0.516168	2.17766	1.7703
ENSG00000015568.13|ENSG00000169629.12|ENSG00000183054.13	RGPD5|RGPD6|RGPD8	10.1616	9.48357	11.1944	7.96881	8.5594	8.76754	10.8498	6.60677	10.4269	7.07607	7.48574	8.69302	11.3855	7.41594	6.95628	6.66839	8.34704	7.77255
ENSG00000015592.17	STMN4	0	0	0	0	0	0	0	0	0	0	0	0	0	0	0.031794	0.052187	0	0
ENSG00000015676.18	NUDCD3	50.8665	58.0459	53.2069	57.499317000000005	70.2662	56.976223000000005	56.0169	57.7163	51.638318000000005	57.1147	61.4471	56.8598	57.9521	58.5435	48.5292	54.152331999999994	58.9801	55.251785999999996
ENSG00000016082.15	ISL1	0	0	0	0	0	0	0	0	0	0	0	0	0	0	0	0	0	0
ENSG00000016391.11	CHDH	0.032411	0.017418	0.045123	0.065068	0.022634	0.087102	0.014318	0.00355	0.103921	0.034687	0	0.045386	0.059534	0.008991	0.054435	0.039575	0.021653	0.034495
ENSG00000016402.14	IL20RA	0	0	0	0	0	0	0	0	0	0	0	0	0	0	0	0	0	0
ENSG00000016490.16	CLCA1	0	0	0	0	0	0	0	0	0	0	0	0	0	0	0	0	0	0
ENSG00000016602.9	CLCA4	0	0	0	0	0	0	0	0	0	0	0	0	0	0	0	0	0	0
ENSG00000016864.19	GLT8D1	34.6503	37.5952	33.5775	31.629375000000003	32.9297	27.807	31.688024000000002	32.0177	30.4335	27.818	27.3122	26.187	30.186	24.6437	21.6859	20.5543	25.2735	20.1844
ENSG00000017260.20	ATP2C1	27.1251	28.3618	23.3895	26.116956000000002	27.9796	25.2069	27.7274	24.6155	25.5622	26.3843	27.1932	22.7576	31.225441999999997	24.462737999999998	22.666354000000002	22.9702	26.2223	22.487562999999998
ENSG00000017427.17	IGF1	0.661385	0.110774	1.7056959999999999	2.89595	0.47186599999999995	6.019921999999999	3.01087	0.922937	4.64668	1.83912	0.915577	3.90183	2.11721	0.361606	2.38851	0.543743	0.738475	2.61479
ENSG00000017483.16	SLC38A5	13.5451	8.352837000000001	13.2064	30.172530000000002	28.3933	28.1134	39.7952	40.694911000000005	33.3193	54.027654999999996	73.0359	59.224363000000004	71.76876700000001	79.1473	55.7413	127.546	143.988	106.02151500000001
ENSG00000017797.13	RALBP1	38.3922	33.969747999999996	33.2631	32.648191000000004	33.8249	31.631522999999998	36.547	25.298696000000003	29.300179999999997	28.2001	28.101587000000002	29.5296	36.368953999999995	27.97	23.2608	26.6399	28.3767	22.7381
ENSG00000018189.13	RUFY3	6.29558	6.70694	10.6174	7.58463	9.12407	11.3112	11.3582	5.12708	10.8197	8.312040999999999	10.6681	9.65222	15.141952999999999	8.13477	9.81708	9.4019	16.7063	12.1126
ENSG00000018236.15	CNTN1	0	0	0.011282	0	0	0.008576	0	0	0	0	0	0	0	0	0	0	0	0
ENSG00000018280.18	SLC11A1	22.4295	24.185131000000002	20.9702	18.2887	15.6404	15.975895000000001	15.2575	11.1623	13.9103	6.93094	4.93511	9.99468	9.37261	3.99528	6.30049	1.69064	1.3440560000000001	2.41956
ENSG00000018408.15	WWTR1	0.18212	0.092546	0.096132	0.24641500000000002	0.048394	0.095051	0.41563100000000003	0.014436	0.082956	0.096414	0.104182	0.128504	0.537585	0.035192	0.050168000000000004	0.152506	0.255691	0.077554
ENSG00000018510.18	AGPS	29.0055	28.0033	24.7373	30.2993	31.9911	29.2663	33.479	28.4132	27.2369	31.9177	30.4613	29.511388999999998	35.698927000000005	26.6034	24.6739	30.323719999999998	31.3699	26.7147
ENSG00000018610.15	STEEP1	6.5174829999999995	13.3746	14.4321	6.99045	14.9008	15.2704	7.8058	11.9428	16.7913	6.15493	13.056455999999999	13.3185	8.382166999999999	13.462	13.0829	5.17309	17.196	15.0368
ENSG00000018625.15	ATP1A2	0	0	0	0	0	0	0	0	0	0	0	0	0	0	0	0	0	0
ENSG00000018699.13	TTC27	10.604196000000002	9.85062	8.84905	10.4893	11.598479000000001	12.4007	11.5409	12.476	12.080763000000001	12.0702	11.083347999999999	11.825852000000001	11.9907	10.5008	10.800510000000001	11.3861	11.0883	11.360764000000001
ENSG00000018869.18	ZNF582	2.5206	3.06783	4.0334970000000006	3.95315	3.27788	3.4199520000000003	2.86886	3.3125001000000003	4.1588899999999995	3.81061	4.27292	3.4654	3.8831480000000003	3.3856840000000004	2.6983140000000003	2.68034	2.5423910000000003	2.44166
ENSG00000019102.12	VSIG2	0.035382	0.344278	0	0	0.100384	0.031162	0	0.220343	0.195482	0.033774	0.161101	0.16398	0.180998	0.200831	0.035205	0.086338	0.192139	0
ENSG00000019144.20	PHLDB1	0.742229	0.780359	0.552647	0.282495	0.482171	0.5312330000000001	0.30685199999999996	0.274076	0.26353899999999997	0.372002	0.325509	0.324282	0.847624	0.396023	0.216361	0.25089100000000003	0.316039	0.235972
ENSG00000019169.11	MARCO	2.64446	2.20291	0.677601	1.27018	0.545252	0.610342	1.47223	0.44227	0.721088	0.992753	0.337452	0.182632	1.58297	0.449769	0.313296	1.38564	0.777197	0.587231
ENSG00000019186.10	CYP24A1	0.09394	0.341753	0.135564	0.066812	0.150865	0.200617	0.09423	0.125427	0.266784	0.044739	0.11152000000000001	0.124302	0.049434	0.022504	0.078053	0.129469	0.448434	0.17305099999999998
ENSG00000019485.14	PRDM11	3.2534660000000004	2.88313	3.39888	2.71422	3.19539	2.6933	3.83671	2.53463	2.7640849999999997	2.99712	2.80921	2.88924	4.447547999999999	3.47173	2.20377	3.9891330000000003	4.17595	3.11167
ENSG00000019505.8	SYT13	0	0	0	0	0	0	0	0	0	0	0	0	0	0	0	0	0	0
ENSG00000019549.13	SNAI2	0	0	0	0	0	0	0	0	0	0	0	0.05464	0	0	0	0	0	0
ENSG00000019582.17	CD74	6064.35	4723.43	5059.85	7858.74	5987.79	6492.24	7909.66	6003.55	6149.77	7324.57	6041.25	6428.03	7929.73	6150.74	5112.78	6093.415873999999	6052.7	4988.67
ENSG00000019991.18	HGF	5.79938	6.79501	4.22605	7.53223	3.96446	5.44327	7.880285000000001	4.69656	5.38007	8.65705	3.68271	5.46662	9.368160999999999	2.20381	2.98257	5.18358	1.6474330000000001	4.40199
ENSG00000019995.6	ZRANB1	11.1805	11.3835	10.8016	8.93353	10.4263	9.89093	11.3197	8.77069	10.5657	8.72271	9.98044	9.91264	11.5	9.33846	8.14515	7.87103	10.0676	8.0915
ENSG00000020129.16	NCDN	10.5617	10.1828	11.776900000000001	11.6814	11.4809	11.097408999999999	14.954626999999999	10.7547	10.2033	11.6556	11.8008	11.6749	16.8316	13.407	8.542095999999999	14.0094	16.6578	11.778070000000001
ENSG00000020181.18	ADGRA2	1.02378	0.657204	0.89944	0.981271	0.470425	0.857439	1.28596	0.320181	0.651039	0.579234	0.249813	0.748605	0.710146	0.215255	0.242512	0.205589	0.139838	0.172898
ENSG00000020219.9	CCT8L1P	0	0	0	0	0	0	0	0	0.024012	0	0	0	0	0	0	0	0	0
ENSG00000020256.20	ZFP64	8.11942	7.823319000000001	7.98604	7.04399	7.80064	7.29885	8.26126	6.56301	6.227895999999999	7.14671	7.43684	5.94041	8.05444	6.225478000000001	4.91714	6.6163300000000005	6.32896	4.63781
ENSG00000020426.11	MNAT1	9.55488	10.5188	14.624155000000002	11.433413999999999	12.7832	12.9282	12.2523	14.7241	16.0966	12.6859	16.6283	12.2383	12.9412	12.8446	12.5423	12.6143	11.4477	14.7738
ENSG00000020577.14	SAMD4A	1.29767	0.606135	0.9284749999999999	4.25624	6.32671	3.30681	12.2659	4.80231	8.68919	17.0647	14.7996	11.2882	19.2028	12.496684700000001	9.50763	25.7037	23.2527	22.8864
ENSG00000020633.19	RUNX3	191.941	163.672	174.922	155.637	155.00266499999998	127.959	183.656	129.979	115.184	149.503	150.756	125.676	188.741	144.771	99.7823	157.547	190.559	106.223
ENSG00000020922.13	MRE11	13.0035	13.2737	13.2076	11.4273	11.7393	15.4986	13.4561	10.3383	14.482648000000001	9.849863000000001	10.1405	12.8349	12.7827	10.1513	9.72183	7.857454000000001	9.82203	10.7501
ENSG00000021300.14	PLEKHB1	26.1597	50.2361	47.3499	23.3961	41.3915	38.300551999999996	25.743453000000002	29.824918999999998	37.4535	16.074	33.213266000000004	35.1534	22.200917999999998	31.8225	22.9869	17.2239	22.8379	23.4096
ENSG00000021355.13	SERPINB1	66.6752	69.4906	65.08363700000001	95.0939	85.4487	81.52613400000001	99.0715	91.4509	83.0803	119.97861499999999	119.00797899999999	101.111	112.475	115.423	105.203	137.727	157.934	122.387
ENSG00000021461.18	CYP3A43	0	0	0	0.088415	0	0	0	0	0	0	0	0	0	0	0	0	0	0
ENSG00000021488.13	SLC7A9	0.023914	0.025799	0.108167	0	0.058138	0.074353	0.157174	0.037482	0	0.045597	0	0.049012	0.354352	0	0	0	0.091532	0
ENSG00000021574.15	SPAST	13.88	14.9237	13.3699	17.640537000000002	14.9343	15.741850999999999	18.3644	14.2693	14.979306000000001	15.2608	13.8659	14.4063	17.2376	13.913077000000001	13.1699	14.4519	13.2869	12.350783999999999
ENSG00000021645.20	NRXN3	0	0.003923	0	0	0	0	0	0	0	0	0	0	0	0	0	0	0	0
ENSG00000021762.20	OSBPL5	15.7386	23.0965	17.3402	27.190884999999998	31.334970000000002	21.9994	39.1215	30.0873	25.6924	35.966941000000006	38.067	37.4849	51.801	41.83335099999999	27.110704000000002	42.5926	50.8221	35.0288
ENSG00000021776.11	AQR	17.1516	15.4958	16.634847999999998	15.2715	14.5907	15.5815	17.1447	12.6575	14.9394	14.0037	13.123	13.383897000000001	15.8089	13.0462	10.5154	11.3804	13.2484	10.6132
ENSG00000021826.18	CPS1	0.049422	0.023615	0.048982	0.025943	0.025583	0.085095	0.006473	0.048152	0.035267	0.041798	0.030443	0.036967	0.051892	0.024398	0.015836	0.00447	0.029371	0.058548
ENSG00000021852.14	C8B	0	0	0	0	0	0	0	0	0	0	0	0	0	0	0	0	0	0
ENSG00000022267.19	FHL1	3.6833	7.923	6.49891	5.5728	7.458747000000001	6.693728999999999	3.17753	5.64821	4.42928	4.10805	4.86341	2.80547	2.9014602000000003	4.99498	2.27576	4.77392	4.47238	1.69079
ENSG00000022277.13	RTF2	89.173	82.9821	80.7369	98.8784	93.8085	88.946	98.066	89.35225000000001	84.1452	95.66530700000001	91.216	83.3403	98.2404	93.91499800000001	80.1744	92.4736	89.8723	77.6095
ENSG00000022355.18	GABRA1	0	0	0	0	0	0	0	0	0	0	0	0	0	0	0	0	0	0
ENSG00000022556.16	NLRP2	2.31824	1.1225019999999999	2.93247	2.50856	1.10212	2.273	2.9503019999999998	0.9819720000000001	2.45109	1.97172	1.22083	2.34129	2.8811139999999997	1.50078	1.71774	1.9631	1.39208	2.11374
ENSG00000022567.10	SLC45A4	8.40415	7.3318650000000005	5.84289	7.61533	7.223936999999999	6.37031	8.51334	7.68196	5.16976	8.7364	10.870401000000001	7.15993	11.7417	9.54927	5.15474	7.811408999999999	9.10461	5.11677
ENSG00000022840.17	RNF10	76.4681	69.2397	68.1073	76.0721	81.42356600000001	68.3923	87.4626	58.2317	64.58097699999999	71.1057	74.7486	66.168	91.1324	68.8177	51.805400999999996	67.1518	77.7155	52.9892
ENSG00000022976.16	ZNF839	4.86271	5.47564	7.467790999999999	3.7801	3.86414	5.08004	4.683476000000001	2.9959	5.163431999999999	3.22146	3.51357	5.23897	4.69278	3.8994	3.6716740000000003	3.91669	3.9725859999999997	4.34473
ENSG00000023041.12	ZDHHC6	19.4121	21.4136	23.303174000000002	22.0071	25.360879999999998	22.3477	23.4282	22.1822	25.811165000000003	26.574531999999998	24.371491000000002	23.4055	24.046699000000004	26.2819	24.661815999999998	22.810897000000004	29.429	24.465638000000002
ENSG00000023171.20	GRAMD1B	3.06168	1.55209	2.98401	4.22692	3.44083	5.9936300000000005	5.640790000000001	1.7198660000000001	6.24897	5.02914	4.41508	9.525884999999999	8.08711	4.16841	5.75049	6.31905	4.31109	9.1028
ENSG00000023191.17	RNH1	176.031	173.533	174.97009100000002	211.82	196.305	185.84025200000002	230.89925499999998	175.718	173.454	217.518	189.81	188.92046100000002	247.624	209.689	155.437	251.065	224.785	194.647
ENSG00000023228.15	NDUFS1	35.097013000000004	36.6562	31.7384	33.7966	36.7256	37.1211	32.4434	34.460466000000004	34.6502	32.4134	33.931478999999996	33.258722000000006	35.4202	34.1865	30.907327000000002	29.912	31.683604000000003	32.0167
ENSG00000023287.13	RB1CC1	20.3862	19.4642	20.9393	15.1051	19.6702	19.9576	20.7003	15.2711	19.7917	14.0932	15.7689	19.0636	20.768857999999998	16.0194	12.1748	11.5233	17.2019	13.0438
ENSG00000023318.9	ERP44	41.499	38.7111	36.8146	57.0847	51.8815	53.087	57.4925	56.422	52.817888999999994	63.8091	59.5937	55.7736	63.5468	56.225	63.255	70.22319999999999	60.8557	63.5198
ENSG00000023330.15	ALAS1	23.5646	27.0468	22.2184	31.6566	32.5391	28.5915	37.4914	35.5706	30.819	40.771139000000005	38.1791	36.3484	45.4572	41.9408	33.8973	50.481106999999994	45.3894	42.4717
ENSG00000023445.17	BIRC3	68.1573	71.26205999999999	64.5268	73.5895	84.466	82.6337	84.6664	84.2945	94.4099	78.5752	97.2555	90.4538	86.0252	97.8549	96.5012	77.6843	123.215	100.99137400000001
ENSG00000023516.9	AKAP11	21.1179	19.7184	18.7644	16.7896	17.9357	17.7837	19.3057	15.3165	17.7891	15.4993	15.8494	15.8735	17.7691	15.0812	12.3048	11.9751	15.43	13.105
ENSG00000023572.10	GLRX2	17.947743000000003	17.492417000000003	18.016789999999997	18.880198999999998	21.1249	22.6132	24.825	20.3082	23.0428	22.1105	18.6472	25.6918	21.3819	21.9668	28.8341	18.5954	20.8224	23.0313
ENSG00000023608.5	SNAPC1	4.30903	3.18241	3.80119	4.19895	3.98106	4.01555	3.96018	3.78085	4.12508	3.94062	3.35792	4.5323	3.6895	3.69762	4.24211	3.6031	3.42812	3.95919
ENSG00000023697.13	DERA	23.9182	26.0726	21.613	27.665318999999997	28.9435	30.2964	26.3135	25.4264	28.0158	31.6824	26.0334	28.6063	30.31	26.4904	32.6305	31.2186	26.437697999999997	29.4148
ENSG00000023734.11	STRAP	78.531	78.35559800000001	75.89969500000001	70.3502	78.4469	75.48360100000001	65.291	74.4037	71.5856	67.0646	70.3105	71.1813	63.9371	69.9139	69.8147	57.2041	61.3256	66.8437
ENSG00000023839.12	ABCC2	0.234148	0.481336	0.37034	0.133774	0.423519	0.182864	0.46996099999999996	0.214863	0.6264890000000001	0.1088	0.414218	0.207712	0.320171	0.223781	0.151792	0.137406	0.326185	0.156746
ENSG00000023892.12	DEF6	97.3108	99.1091	109.252	82.5327	94.9975	85.9502	107.46527499999999	66.9186	88.0286	69.1035	77.3293	76.7381	100.172	77.3854	61.053	56.7579	73.4148	57.8492
ENSG00000023902.14	PLEKHO1	173.8	181.53648199999998	139.35131099999998	248.78014399999998	234.739	205.38131299999998	313.865	223.407	208.385	343.886	281.69	226.847	384.154	284.998	212.653	432.851	351.463	279.971
ENSG00000023909.10	GCLM	9.55084	9.0278	10.859504000000001	8.53483	5.96255	6.74195	7.56787	4.95627	5.96582	5.02086	5.30654	6.42288	5.607073000000001	4.84134	5.54207	5.75443	4.59637	4.13249
ENSG00000024048.11	UBR2	20.06	19.451303000000003	16.4268	18.326	19.1949	17.0337	24.5754	15.884504999999999	18.4067	18.1083	20.1667	17.1444	25.3585	18.5076	14.3463	17.2957	24.2186	17.793969999999998
ENSG00000024422.12	EHD2	0.103119	0.100857	0.209663	0.053167	0.087515	0.072847	0.044264	0.057649	0.100752	0.026769	0.062575	0.116174	0.009852	0.11486	0.054308	0.01526	0.100476	0.080343
ENSG00000024526.17	DEPDC1	0.063861	0.049964	0.054712	0.04632	0.048940000000000004	0.068136	0.105894	0.04301	0.057828	0.121619	0.104409	0.023606	0.044127	0.054501	0.047197	0.034196	0.091839	0.089752
ENSG00000024862.18	CCDC28A	36.2356	44.6119	38.3237	37.6256	39.0833	41.7437	37.3644	38.7155	44.371	35.283	37.442	39.2622	34.986	38.196	40.8569	33.6649	33.1146	39.8049
ENSG00000025039.15	RRAGD	2.71912	2.32372	2.4113	2.41619	2.56506	2.33147	2.27265	2.34561	2.30164	2.92703	2.44853	2.41987	2.97151	2.81322	2.11735	2.64458	2.43089	2.21683
ENSG00000025156.13	HSF2	11.4326	11.8458	12.5056	9.428249000000001	12.0205	14.0849	8.664007999999999	9.08512	14.2911	9.16241	10.6418	11.6366	9.90178	10.3748	11.5453	10.022	8.62629	11.059370000000001
ENSG00000025293.17	PHF20	40.0657	40.6216	35.4035	32.9797	32.6177	34.0607	32.6082	23.101647999999997	36.353750000000005	27.6303	27.8625	27.0013	33.110890999999995	22.5753	25.3763	21.3783	26.772	22.1859
ENSG00000025423.11	HSD17B6	0.417825	0.681732	0.453359	0.331849	0.8395490000000001	0.459389	0.237853	0.35558599999999996	0.567436	0.528983	1.01688	0.258149	0.471526	1.16696	0.344566	0.380549	0.216383	0.45484199999999997
ENSG00000025434.19	NR1H3	4.44928	6.02104	5.5054549999999995	5.09534	6.79582	4.14784	7.937822000000001	7.97245	5.15167	10.643	13.9834	6.58362	10.2837	14.8387	7.9227810000000005	13.7266	17.1037	13.3445
ENSG00000025708.14	TYMP	458.66250599999995	402.047	321.257	1321.8	1074.63	944.918	1510.8385580000001	1030.25	949.9925440000001	1287.45	1022.88	958.4617440000001	1529.45	1044.71	803.537	1077.78	1060.57	778.369
ENSG00000025770.19	NCAPH2	20.7595	21.290089000000002	22.3218	19.1414	22.961	20.1589	21.9383	19.4774	19.4552	18.128989999999998	19.813344999999998	17.5732	20.196821999999997	22.0514	16.5967	17.0578	21.2059	15.8548
ENSG00000025772.8	TOMM34	10.6374	12.5531	15.1057	12.6442	14.2456	15.838	15.08	14.0116	15.0642	12.475	17.8766	15.6487	14.1876	16.0129	13.6844	13.9941	22.3394	17.2112
ENSG00000025796.14	SEC63	21.1547	18.514977000000002	19.4502	14.298036999999999	18.0255	17.0871	17.71	11.0845	17.817626999999998	9.926727999999999	15.260563999999999	13.523029000000001	15.6304	11.965679000000002	11.2377	8.4326	14.0186	12.293007000000001
ENSG00000025800.14	KPNA6	17.7489	17.7156	16.0231	15.9338	15.954106999999999	15.514769999999999	19.68	12.708919999999999	13.9399	14.5823	15.0877	13.465701000000001	18.468629999999997	13.850128000000002	10.4728	13.6464	14.7449	11.4149
ENSG00000026025.16	VIM	901.106	825.8520560000001	898.7723249999999	897.2629059999999	861.7701979999999	893.069	898.185	785.063	766.7712389999999	847.849	833.459	736.458	975.441	792.942	637.1516929999999	861.982	833.496	647.622
ENSG00000026036.23	RTEL1-TNFRSF6B	0.509047	0.547095	1.23234	0.337295	0.581958	0.702635	0.987141	0.23044699999999999	0.9392820000000001	0.357687	0.586751	0.460391	0.906792	0.41952500000000004	0.35747399999999996	0.082369	0.654555	0.27813699999999997
ENSG00000026103.25	FAS	16.0064	12.5977	14.5803	20.5177	23.533641000000003	21.2097	30.654450999999998	25.3435	28.9072	41.575033999999995	34.9809	32.0361	42.7325	40.134516000000005	43.4334	57.132501999999995	62.494164000000005	64.9173
ENSG00000026297.17	RNASET2	177.83590900000002	231.266	265.895	227.863	242.384	259.486	271.063	242.33587400000002	284.742	318.431	257.25	304.645	350.779	281.256	246.943	324.154	313.733	277.05618499999997
ENSG00000026508.21	CD44	473.57899000000003	501.049	373.18359499999997	381.03450000000004	438.078	334.16	354.586	415.586	275.491	331.299	391.501	265.405	336.724	339.26095300000003	238.162	302.374	312.367	214.868
ENSG00000026559.14	KCNG1	1.77442	1.14018	2.76978	1.85233	0.913843	1.6627049999999999	1.71022	0.49748500000000007	1.71124	1.13134	0.697794	1.62861	1.82818	0.31886000000000003	1.08348	0.722962	0.457841	0.451281
ENSG00000026652.15	AGPAT4	2.79508	3.31671	3.15108	2.1471	1.9651	1.58984	3.72688	1.67994	1.976	1.89555	2.10409	1.4836	3.12117	1.6995879999999999	1.079	1.59806	2.31091	0.913592
ENSG00000026751.17	SLAMF7	84.8766	93.7536	64.97	115.85	157.68	133.768	155.74116400000003	215.482	168.732	224.099	264.94658899999996	218.429	192.02972699999998	291.41803699999997	294.95838999999995	305.375	375.03735600000005	360.22859300000005
ENSG00000026950.18	BTN3A1	92.4349	88.8047	115.202	92.8435	104.731	112.621	137.833	95.9687	143.84	108.924	121.089	129.007	146.32	119.275	113.872	117.228	136.347	138.057
ENSG00000027001.10	MIPEP	5.524093000000001	5.43992	5.11379	4.65859	6.036537999999999	5.69048	4.49177	4.7009	5.69319	4.36495	4.60837	4.87859	4.18417	4.8863	4.9266380000000005	3.94247	4.8892050000000005	3.56973
ENSG00000027075.18	PRKCH	114.552	120.651	101.24404700000001	84.2568	95.5303	81.3703	86.4998	76.7782	71.2995	73.2072	80.8505	68.9576	80.299	77.99560000000001	54.8138	67.2248	74.38064100000001	52.6228
ENSG00000027644.5	INSRR	0.012243	0	0	0	0.011411	0.005272	0	0.016108	0	0.005825	0	0	0	0	0	0.004983	0.00655	0.006532
ENSG00000027697.16	IFNGR1	168.855	207.302	168.806	163.332	179.355	174.931	153.336	156.11	169.712	150.54999500000002	138.846	147.674	143.769	129.101	158.567	114.827	95.021	116.07737800000001
ENSG00000027847.14	B4GALT7	16.267	15.0765	16.498775000000002	16.0363	14.468	15.7143	14.5781	13.7352	14.1609	14.0472	12.7264	13.7781	14.5588	15.4436	12.140930999999998	12.5733	14.042553999999999	14.5924
ENSG00000027869.13	SH2D2A	51.7625	39.1147	41.6969	36.466103999999994	37.7794	30.0057	46.1194	37.197	28.755	37.8443	44.0606	29.341621000000004	40.994	47.94618800000001	22.1314	33.994763999999996	44.6488	22.8659
ENSG00000028116.18	VRK2	28.4133	25.896105000000002	22.426251999999998	48.4771	47.8117	44.947	50.252	50.0865	50.1124	55.7331	55.4977	52.0591	61.838933999999995	54.447525999999996	56.33689699999999	60.961968999999996	62.6962	67.56891800000001
ENSG00000028137.19	TNFRSF1B	212.546	153.703	133.534	230.571	169.386	139.271	263.551	147.779	124.062	254.074	174.441	138.6	293.678	177.102	103.424	267.119	191.707	114.679
ENSG00000028203.19	VEZT	21.1013	24.421629999999997	26.6772	22.2858	25.7712	26.476013000000002	22.9402	19.9995	21.3606	24.7054	20.922297999999998	27.0236	28.0812	22.3128	24.5962	20.8467	21.7391	27.5131
ENSG00000028277.22	POU2F2	39.855492999999996	40.9642	37	40.5111	38.5465	28.7299	46.3642	23.0712	35.9942	27.8433	33.3416	26.889481000000004	42.5455	18.6941	16.401099000000002	19.4837	22.7674	15.54
ENSG00000028310.18	BRD9	18.7337	19.0299	22.5103	16.2961	19.629882000000002	18.541	21.911793000000003	13.526527999999999	17.8737	15.3242	17.9985	15.6943	21.055	17.8478	12.8606	14.3104	19.8338	14.333063000000001
ENSG00000028528.15	SNX1	75.7753	74.0048	73.807	90.10500300000001	78.6526	81.9193	100.21349900000001	73.44	87.05466799999999	90.5254	81.8701	85.0835	106.925	84.6669	80.0672	96.50639100000001	95.3672	81.8633
ENSG00000028839.10	TBPL1	23.5458	23.0766	21.8929	27.430025999999998	25.6675	23.9689	26.962093000000003	25.2752	24.3213	27.080731999999998	31.8039	24.9141	28.2802	29.7544	28.8049	27.8169	25.008829999999996	30.356709000000002
ENSG00000029153.15	BMAL2	1.2500019999999998	1.33637	3.00456	2.4289	3.10397	2.7990139999999997	3.09546	4.20208	3.25773	3.63182	4.46726	3.79487	3.98352	3.89587	5.73043	5.84053	7.47996	5.87339
ENSG00000029363.17	BCLAF1	82.36113300000001	80.7728	75.74	64.8076	71.4899	68.6516	81.45673599999999	56.4583	79.5812	59.81202699999999	72.1975	70.5963	88.08670500000001	69.3678	59.4628	55.8519	77.6918	64.0784
ENSG00000029364.12	SLC39A9	25.951165999999997	28.4484	23.9072	27.6479	28.2815	24.89	26.354204000000003	26.4231	24.142153999999998	26.0957	26.5341	22.9427	26.3133	27.248531999999997	21.025	24.972	22.9206	22.5199
ENSG00000029534.22	ANK1	2.93381	2.39098	2.2763050000000002	1.57563	2.08939	1.76981	2.22257	2.23759	2.1955400000000003	1.45233	2.55184	1.78353	2.18939	1.65429	1.9378799999999998	0.950908	2.46974	1.5178
ENSG00000029559.7	IBSP	0	0	0	0	0	0	0	0	0	0	0	0	0	0	0	0	0	0
ENSG00000029639.11	TFB1M	5.9276420000000005	6.45133	6.6611899999999995	6.05858	6.38733	7.0497	6.19717	6.5161549999999995	7.84725	4.7135039999999995	6.84914	8.05574	6.46118	7.48055	6.76144	6.01201	8.45074	10.8795
ENSG00000029725.17	RABEP1	26.6212	28.716957999999998	26.7391	26.4097	28.434	25.7606	33.8742	24.932966999999998	25.142836000000003	24.030223000000003	26.1202	27.5917	35.9966	30.156567000000003	23.2321	23.5521	29.096472000000002	23.764742000000002
ENSG00000029993.15	HMGB3	3.89862	3.06681	4.41818	2.3939250000000003	3.33676	3.37047	3.2659469999999997	1.85313	2.29021	2.2396059999999998	2.34863	2.7104239999999997	0.5968870000000001	1.23481	2.5965320000000003	1.5958809999999999	0.9670920000000001	2.0943
ENSG00000030066.14	NUP160	20.6961	22.6291	23.9209	22.1326	24.0673	23.8798	27.4786	22.1498	24.7557	22.502964000000002	25.4044	25.7673	27.2611	23.4213	21.7116	24.4794	26.2057	24.9813
ENSG00000030110.14	BAK1	33.0357	27.5381	25.8688	43.8128	38.2758	31.7941	49.6221	41.9475	34.8527	61.0304	47.536	38.7881	60.6006	52.3694	38.74	86.2598	63.8038	49.5512
ENSG00000030304.15	MUSK	0	0	0	0	0	0	0	0	0	0	0	0	0	0	0	0	0	0
ENSG00000030419.17	IKZF2	11.1213	11.5886	12.392741000000001	10.2387	12.5567	9.8757	11.7511	10.3644	10.5233	9.66691	13.0824	10.1398	9.70021	11.4973	8.26099	9.21024	15.2347	8.44476
ENSG00000030582.19	GRN	879.0193549999999	722.754	615.093	1415.9	943.5837329999999	948.281	1422.13	821.238	897.231	1377.18	930.085	1026.27	1513.5044389999998	918.4468340000001	801.644	1389.23	1061.74	935.671
ENSG00000031003.11	FAM13B	25.5176	20.9312	22.4787	19.5339	21.3437	20.3207	27.4352	15.8627	21.7954	19.992062999999998	20.6394	19.4556	27.7323	20.242058999999998	16.5701	19.6162	23.6281	18.3012
ENSG00000031081.11	ARHGAP31	12.8886	10.8784	10.3966	13.2747	11.2722	11.3978	15.5088	10.0931	10.0683	14.5217	11.8333	10.6737	17.1558	11.5764	9.46149	15.5605	12.6587	10.3717
ENSG00000031691.7	CENPQ	3.88603	5.09599	4.81109	4.23433	6.07478	6.07485	5.20551	6.60652	6.60516	4.60449	6.91719	6.71439	4.09499	6.65589	7.64601	5.05922	6.20532	6.75829
ENSG00000031698.13	SARS1	107.06808699999999	100.003	106.629	108.842	113.224	112.708	116.778	111.733	115.318	113.63766799999999	115.446	117.316	117.192	118.12256500000001	118.047	115.963	118.44457700000001	125.46411400000001
ENSG00000031823.14	RANBP3	62.8337	64.3983	58.4607	55.2243	70.203	57.125502999999995	79.5682	51.9469	60.209	55.9752	63.1031	62.1216	82.0385	57.7171	45.241310999999996	58.3369	71.6105	53.5808
ENSG00000032219.19	ARID4A	20.8641	16.5695	18.7586	13.5795	18.5065	17.242	21.598768999999997	12.3	18.132	14.5508	17.7757	20.6604	20.801304000000002	14.9034	10.346466999999999	10.568007999999999	19.1746	12.7388
ENSG00000032389.13	EIPR1	24.4328	21.804693999999998	20.9228	24.0825	19.507133000000003	19.3823	24.7561	19.9677	18.1834	23.319343000000003	20.5025	17.529776000000002	23.9436	19.2716	17.2203	20.509	19.9528	14.6975
ENSG00000032444.17	PNPLA6	80.49722399999999	73.3567	73.8872	70.105	80.49283799999999	64.3642	96.95	64.3007	56.4917	68.2598	64.9014	64.3454	89.9971	68.25180900000001	44.314668000000005	48.9557	58.7369	35.0109
ENSG00000032742.18	IFT88	3.98292	3.6002799999999997	4.70918	3.46507	3.39746	4.7600240000000005	4.48724	2.71257	3.96358	3.31893	2.33703	3.68135	4.12942	2.65121	2.62298	2.09129	1.81544	2.69292
ENSG00000033011.14	ALG1	23.9256	23.2353	23.8806	27.2037	22.809	22.9838	22.6865	21.3818	21.710176999999998	21.1505	18.6197	20.1546	21.8192	19.4386	21.4837	21.7207	18.029	16.264688500000002
ENSG00000033030.16	ZCCHC8	12.6544	14.197685499999999	16.955	14.6043	16.1341	15.8988	20.1998	14.1981	18.451	16.1502	16.026	15.2942	21.5126	16.7146	14.060165999999999	14.382	18.794708999999997	14.4547
ENSG00000033050.9	ABCF2	14.0665	15.1226	14.2021	12.8106	16.411967999999998	15.324	14.2284	13.7383	17.6646	11.308394000000002	16.0484	15.1816	14.931109000000001	13.115545999999998	10.141354999999999	12.2902	12.3727	11.797191999999999
ENSG00000033100.17	CHPF2	26.722980999999997	24.578868999999997	28.9769	24.939040000000002	23.905689000000002	24.7859	31.0986	19.107	23.4083	23.9388	23.3678	22.1639	32.3123	22.904889999999998	17.2612	23.0049	24.091770999999998	18.584979999999998
ENSG00000033122.21	LRRC7	0	0.178453	0.17319600000000002	0.027484	0.058283	0.080082	0	0.040232000000000004	0.151149	0.013838	0.08572	0.098478	0	0.0394	0.075083	0	0.0341	0.043161000000000005
ENSG00000033170.17	FUT8	7.357882399999999	11.1198	9.877794999999999	7.3174755000000005	10.2351	10.4956	7.823320000000001	12.781892000000001	8.09035	7.37243	11.3933	8.30685	8.889982999999999	11.1534	10.4576	6.90987	11.4074	8.099592000000001
ENSG00000033178.13	UBA6	25.4602	27.7665	28.515672000000002	19.890174000000002	33.814491000000004	29.6285	32.7895	26.216	28.507174999999997	23.9213	25.6792	31.64	24.147171999999998	33.9932	27.413980000000002	28.867328999999998	29.086325000000002	30.2591
ENSG00000033327.13	GAB2	11.7143	10.433869000000001	9.82026	9.34447	9.94645	8.843528000000001	13.7137	6.6852	8.894886999999999	9.521419999999999	7.90078	8.247283999999999	11.9855	7.05982	5.92924	8.11341	9.682445000000001	6.33275
ENSG00000033627.18	ATP6V0A1	38.577732999999995	29.0206	29.8545	32.270526000000004	24.205733000000002	25.6122	32.3275	19.5591	22.8742	23.3824	20.074402000000003	18.752606999999998	29.517726999999997	16.2088	13.5747	14.534462000000001	10.77	12.763810000000001
ENSG00000033800.14	PIAS1	44.5483	41.953087000000004	46.9764	53.2798	51.2084	53.1414	54.3934	45.9097	52.302007999999994	60.517965000000004	54.4004	48.313	63.7319	55.8999	42.1799	56.4759	52.76027700000001	49.5743
ENSG00000033867.18	SLC4A7	38.0584	19.505257999999998	26.4836	24.387596000000002	16.5824	19.8059	25.1273	13.8151	18.2101	21.601975000000003	10.9393	17.4147	22.066119999999998	11.2175	11.691939999999999	11.2355	11.6621	10.4667
ENSG00000034053.15	APBA2	20.209168000000002	32.6461	37.2429	16.5696	28.306358000000003	27.0199	19.447	21.4678	27.3024	13.4108	22.637	23.609	19.7928	23.920023999999998	19.259000999999998	12.693537000000001	22.8161	16.1638
ENSG00000034152.20	MAP2K3	69.1933	61.786426999999996	58.9405	55.189474000000004	57.8412	48.343469000000006	71.8266	41.6022	39.452313000000004	51.1125	51.753789000000005	48.8043	67.2591	52.5768	38.0093	54.01546999999999	63.679340999999994	36.5694
ENSG00000034239.11	CLXN	0	0	0	0	0	0	0	0	0	0	0	0	0	0	0	0	0	0
ENSG00000034510.6	TMSB10	6981.19	8023.63	7041.54	9912.69	10262.8	10580	10001.1	13026.3	12611.5	12939.6	14007	13271	11270.7	14566.9	16746.4	15813	15367.6	18546.2
ENSG00000034533.12	ASTE1	9.31315	9.23704	9.96625	9.21216	9.3491	9.04672	9.091861999999999	9.0286	9.61074	10.4465	9.43611	9.414169000000001	9.67765	8.9382	8.767748000000001	7.85723	8.90878	7.616458000000001
ENSG00000034677.13	RNF19A	41.018347999999996	48.3553	47.255967999999996	43.3829	42.0973	40.0823	50.847	37.3227	54.1843	38.5711	46.6944	43.1726	56.5356	43.9622	43.3757	48.097311999999995	65.1105	48.2046
ENSG00000034693.15	PEX3	5.01393	5.99423	5.87719	5.531052000000001	8.271730999999999	6.45087	5.714764000000001	5.53537	6.26265	5.21602	7.41387	6.72954	7.56539	7.30571	7.09537	5.9758	6.67461	7.6092
ENSG00000034713.8	GABARAPL2	112.87265799999999	123.14928599999999	118.841	121.33873299999999	129.93830400000002	130.11436799999998	119.272	130.128	142.005	122.989	129.071	136.28018300000002	115.72786400000001	130.219	158.509	130.696	128.521	159.452
ENSG00000034971.17	MYOC	0	0	0	0	0	0	0	0	0	0	0	0	0	0	0	0	0	0
ENSG00000035115.22	SH3YL1	26.5262	41.1415	50.9046	21.681653999999998	31.3374	48.2389	18.737	32.6181	48.7815	14.6398	33.4924	50.6058	19.1267	29.257049000000002	46.1761	15.6705	29.2675	39.9636
ENSG00000035141.10	FAM136A	20.362	20.5838	20.328004999999997	21.5349	22.0101	20.6425	20.122	18.776763000000003	18.650392999999998	18.4123	19.8475	17.921933000000003	22.0485	18.2787	16.8868	17.082	19.091	17.0834
ENSG00000035403.18	VCL	27.15	19.2555	22.9482	25.0225	16.689600000000002	17.8497	25.5674	10.9001	15.2803	15.2841	10.082211999999998	12.540166000000001	19.266	9.16714	7.67201	11.9438	9.167	6.81946
ENSG00000035499.13	DEPDC1B	0.20832299999999998	0.220823	0.32213	0.400816	0.37431800000000004	0.165809	0.451461	0.21548599999999998	0.162373	0.507784	0.418361	0.324953	0.244508	0.609543	0.225521	0.155777	0.234975	0.257851
ENSG00000035664.11	DAPK2	3.37212	1.41722	1.41796	3.16867	0.949408	1.37477	3.97908	0.8561869999999999	0.760452	1.32114	1.1893	1.1795010000000001	2.03329	0.489481	0.789237	1.0404	0.416891	0.44975800000000005
ENSG00000035681.10	NSMAF	46.4253	35.3843	38.5506	32.6763	39.0244	39.3736	42.9073	27.073	34.125567000000004	29.051999000000002	31.2232	34.4943	39.6167	31.0097	32.3021	28.8948	34.9458	29.2754
ENSG00000035687.10	ADSS2	50.8827	40.2075	44.2032	51.0554	44.625423999999995	48.1879	58.4611	41.5348	51.5488	50.376971000000005	49.3739	50.9598	56.3868	44.3485	47.383227999999995	48.7961	51.3812	50.908637999999996
ENSG00000035720.8	STAP1	7.0337	6.018344000000001	7.60199	15.122	15.723	17.6262	17.4668	18.4814	19.779691999999997	24.006	26.6137	30.9635	22.9932	25.425	32.8306	38.1778	38.3481	51.8769
ENSG00000035862.13	TIMP2	72.04697900000001	66.8544	51.279430000000005	63.3997	55.6976	46.7803	62.4234	42.253696000000005	38.8117	52.302862999999995	36.733	39.801877000000005	56.5884	35.3555	29.3896	36.7511	25.588141999999998	24.9649
ENSG00000035928.17	RFC1	18.5861	20.0187	17.6095	13.9787	17.7462	15.0549	20.635061999999998	12.989	17.3271	12.1856	17.3041	16.896	20.459314000000003	17.963247000000003	13.6747	11.0697	21.197378999999998	15.698528999999999
ENSG00000036054.13	TBC1D23	19.5839	18.3441	18.8798	22.6412	24.055403000000002	22.7823	25.592281999999997	23.8356	27.0313	25.3902	24.6803	25.9103	26.9576	24.7966	28.5702	25.5051	25.929721999999998	27.3992
ENSG00000036257.14	CUL3	48.8763	48.0183	42.446585000000006	39.789072999999995	44.0308	38.2829	43.230805999999994	35.9453	35.0941	37.6217	41.958738000000004	34.3294	43.835	37.2309	29.0307	34.2475	41.3072	29.5364
ENSG00000036448.10	MYOM2	2.51113	7.48526	31.683701999999997	2.3501440000000002	6.48191	31.8428	1.6103549999999998	4.84403	35.8676	2.54186	5.80657	38.7888	3.2199470000000003	6.71411	29.5338	1.90365	6.84616	29.1779
ENSG00000036473.9	OTC	0	0	0	0	0	0	0	0	0	0	0	0	0	0	0	0	0	0
ENSG00000036530.9	CYP46A1	0.741725	0.066723	0.117573	0.049625999999999997	0.115145	0.087323	0.207807	0.090896	0.17835800000000002	0.043861	0.044115	0.118926	0.043456999999999996	0.035604	0.020035	0.025889	0.14433100000000001	0.03036
ENSG00000036549.13	ZZZ3	18.0375	16.2096	20.9141	16.9106	19.6502	21.075530999999998	21.3764	17.895	23.99	17.4446	22.4402	23.4215	20.7382	19.3536	16.899	18.0608	23.710798999999998	22.7656
ENSG00000036565.15	SLC18A1	0.063186	0.108835	0.042501	0.179242	0.128119	0.106654	0.36963500000000005	0.100075	0.095402	0.397092	0.112793	0.071434	0.704414	0.28052	0.036742	0.575953	0.149238	0.117933
ENSG00000036672.16	USP2	0.017689	0.019029	0.089344	0.021862	0.074291	0.053434	0.068296	0.015536	0.037364	0.055038	0.03934	0.009959	0.018587	0.048472	0.008534	0.017548	0.037908	0.066283
ENSG00000036828.17	CASR	0	0.0411	0.007108	0.01204	0	0	0	0.005589	0	0	0.007069	0	0	0	0	0	0.006818	0
ENSG00000037042.9	TUBG2	2.60935	3.64997	4.3871590000000005	1.70284	2.36045	4.0843	3.98624	2.39035	5.27116	2.09187	3.57883	2.57445	3.59133	2.39717	2.32087	1.98076	3.11995	2.65511
ENSG00000037241.7	RPL26L1	31.1504	34.685407999999995	37.367	36.2891	37.6909	38.430352000000006	31.2571	32.5942	35.888738000000004	25.000984000000003	32.1584	32.9621	25.1107	31.8319	45.0902	24.5461	27.886673000000002	34.3522
ENSG00000037280.16	FLT4	1.24703	1.04671	2.60559	0.5168929999999999	0.990909	1.27117	1.43763	0.662364	1.36069	0.408588	0.853323	1.2784870000000002	1.6367239999999998	0.615935	0.627296	0.587596	0.461563	0.603293
ENSG00000037474.15	NSUN2	37.2313	39.2215	46.7535	36.458	43.0057	39.9173	49.6464	35.5359	45.7092	33.1174	42.579775999999995	42.673162000000005	47.6977	40.6543	33.9181	31.5105	49.0531	39.108
ENSG00000037637.11	FBXO42	12.7855	13.600214000000001	11.7167	13.412822000000002	11.9143	11.5472	13.5128	10.2082	11.227	10.7938	10.9772	10.071682000000001	15.5043	10.7567	8.44576	9.207370000000001	12.2785	7.99903
ENSG00000037749.13	MFAP3	17.857428000000002	18.2193	15.1157	22.728612000000002	16.654	16.463808999999998	22.3378	16.1941	18.8763	15.247	21.120867999999998	15.8485	23.5004	16.1942	15.4755	18.007732999999998	19.2847	14.896363000000001
ENSG00000037757.14	MRI1	7.192463999999999	10.9149	16.0426	4.21946	8.32416	9.1392	10.1361	4.99389	14.2813	4.57598	6.7955	9.44448	11.720714000000001	6.7023969999999995	6.49758	3.2212490000000003	7.649736000000001	7.758967999999999
ENSG00000037897.17	METTL1	5.13697	6.29609	7.15074	5.11707	6.06805	6.2784889999999995	6.29477	7.670029999999999	6.859082000000001	4.34712	6.51135	7.2501940000000005	6.348616999999999	6.36778	7.1174	5.46555	6.592573999999999	5.91387
ENSG00000037965.6	HOXC8	0	0.015333	0	0	0	0	0	0	0	0	0	0	0	0	0	0	0	0
ENSG00000038002.9	AGA	20.9638	25.9949	27.304401000000002	22.403073999999997	27.9805	23.6355	19.3154	31.1685	25.9221	18.3452	27.5841	24.6974	21.7684	24.3676	29.459	16.5338	28.8487	27.752561999999998
ENSG00000038210.14	PI4K2B	12.3077	11.8852	10.8894	28.417	28.4106	24.8714	39.3216	36.665	31.4455	48.5533	51.9772	39.7501	55.835	51.7056	38.0081	70.7156	79.0683	59.9669
ENSG00000038219.13	BOD1L1	13.6098	12.7496	16.7877	7.62765	11.325	11.6774	15.987879000000001	6.37689	14.6365	6.60223	10.878385000000002	12.8476	17.6578	9.22369	8.373374400000001	5.60341	13.6924	10.906163999999999
ENSG00000038274.18	MAT2B	161.954	185.569	168.819	187.308	198.928	201.854	188.697	213.915	228.15606400000001	202.105	226.67904199999998	225.452	195.637	234.32293299999998	277.85231500000003	232.734	246.609	293.484
ENSG00000038295.8	TLL1	0	0	0	0	0	0	0	0	0	0	0	0	0	0	0	0	0	0
ENSG00000038358.15	EDC4	31.4621	29.368315000000003	35.4192	25.714522000000002	28.388409000000003	26.2425	37.5288	20.4909	29.7526	25.6196	25.219692000000002	25.0749	38.4165	25.8228	18.2418	22.731856999999998	33.136753999999996	20.1663
ENSG00000038382.23	TRIO	7.6858	5.272670000000001	8.52132	6.183122200000001	5.82719	7.68993	7.3137300000000005	2.9242220000000003	6.3657865000000005	3.56773	2.8502612000000003	4.54687	6.58143	4.30929	3.06517	3.49973	3.74172	3.78155
ENSG00000038427.16	VCAN	74.8919	28.9441	100.501	61.966775999999996	24.3691	63.1171	64.3292	13.1089	49.968529000000004	23.682783699999998	8.82921	35.3336	33.6117	4.89445	14.5057	5.6737	2.92159	7.69532
ENSG00000038532.17	CLEC16A	9.98359	9.60316	9.37458	7.8630189999999995	9.448811000000001	7.942685999999999	11.9787	8.07143	7.4039850000000005	8.14434	9.361260999999999	8.2691	12.0444	9.300889999999999	5.33494	7.75856	10.956	7.062876999999999
ENSG00000038945.15	MSR1	9.12676	4.0556730000000005	11.36	58.4779	38.9505	62.9948	62.803239000000005	51.6714	80.87	93.1549	76.7325	104.35944800000001	97.1077	84.5936	131.437	137.424	106.788	163.768
ENSG00000039068.20	CDH1	0.6128610000000001	0.479205	0.490894	0.8278880000000001	0.341055	0.556558	0.7357419999999999	0.753678	0.660114	0.759343	1.28016	0.725988	1.05772	0.980395	0.844904	1.2586	0.9984770000000001	0.869665
ENSG00000039123.16	MTREX	64.712	59.4006	64.59524300000001	60.5484	63.043412000000004	56.832038999999995	53.520554000000004	46.220842999999995	48.2652	49.0869	53.4659	52.862373000000005	53.6164	45.42	43.7829	40.3646	44.4823	38.4179
ENSG00000039139.11	DNAH5	0	0	0	0	0	0	0	0.001692	0	0	0	0	0	0	0.009251	0	0	0
ENSG00000039319.17	ZFYVE16	11.164024999999999	10.7532	11.5414	8.15779	8.72949	10.3756	13.2719	8.2086	10.8705	8.14328	8.45408	8.06102	10.0228	7.99431	8.545523000000001	7.07927	9.549536999999999	7.86352
ENSG00000039523.20	RIPOR1	22.5352	19.5723	21.3809	16.8431	17.0044	17.102	25.0478	13.940197000000001	16.8463	16.4572	14.3284	14.3007	27.103	15.042364000000001	10.743568999999999	15.311782999999998	13.5424	10.052674999999999
ENSG00000039537.16	C6	0	0	0	0	0	0	0	0	0	0	0	0	0	0	0	0	0	0
ENSG00000039560.14	RAI14	0.19973200000000002	0.18425399999999997	0.28575799999999996	0.036298	0.095484	0.217342	0.120776	0.078626	0.29637199999999997	0.13583800000000001	0.054891999999999996	0.158236	0.04034	0.15948400000000001	0.114779	0.05211	0.126644	0.088833
ENSG00000039600.11	SOX30	0.070557	0.140995	0.01397	0.057171	0.056479	0.008708	0.035704	0.065793	0.065047	0.09595	0.078543	0.028175	0.031784	0.022466	0.072457	0.071003	0.118879	0.021616
ENSG00000039650.12	PNKP	24.7403	22.9535	46.6765	17.9799	28.098	27.678	39.723	21.932335000000002	37.8314	19.1155	26.2858	28.5321	34.2243	25.6151	22.5109	18.1374	30.7434	26.8176
ENSG00000039987.7	BEST2	0	0	0	0	0	0	0.020907	0	0.057424	0	0	0	0	0	0	0.014367	0	0.038219
ENSG00000040199.18	PHLPP2	3.01914	2.83877	2.8957230000000003	2.86311	2.58435	2.26942	3.7575079999999996	2.0699	2.6194740000000003	2.12454	2.5507	2.25616	3.17869	2.48723	1.60939	2.04867	2.47092	1.96652
ENSG00000040275.17	SPDL1	6.10806	4.69689	9.1104	4.68768	6.07374	7.78885	7.03433	4.59317	7.58884	5.0612	3.76319	6.15673	6.10082	4.14533	8.65925	4.55676	5.62451	7.97466
ENSG00000040341.18	STAU2	33.2611	35.5182	36.8792	30.2514	30.6762	28.7556	26.6333	28.3595	31.244353999999998	28.7212	29.8727	23.666781999999998	29.170106999999998	30.3556	25.1518	22.6847	26.176692199999998	22.6773
ENSG00000040487.13	SLC66A1	10.7765	9.560680999999999	7.26978	8.61738	8.35921	8.27067	8.75229	6.5291	6.662954999999999	7.81406	8.11066	6.78114	9.9611	7.06232	5.67337	8.16049	7.26652	5.673884999999999
ENSG00000040531.16	CTNS	25.3275	24.0398	26.5142	32.5325	28.6589	23.1453	33.8631	23.8228	22.9061	36.5226	28.9268	30.6502	38.6347	28.9859	20.806167000000002	38.486915999999994	30.413738000000002	25.4479
ENSG00000040608.14	RTN4R	1.86218	2.0186	2.11395	1.2071	1.4151	1.3516700000000001	1.3087410000000002	1.08281	1.40147	0.716554	1.07825	0.86771	0.78694	0.896122	0.899928	0.458883	0.7264269999999999	0.451496
ENSG00000040633.13	PHF23	52.4255	50.283958999999996	46.9756	49.7603	47.5199	44.936158999999996	53.7946	54.0261	48.679649000000005	56.4018	50.6895	46.1538	56.177240000000005	57.1238	51.0276	55.358	54.844308000000005	47.8762
ENSG00000040731.10	CDH10	0	0	0	0	0	0	0	0	0	0	0	0	0	0	0	0	0	0
ENSG00000040933.17	INPP4A	38.5083	33.2903	42.4345	31.562833000000005	37.6051	34.6688	39.0019	26.6253	41.4403	29.9571	32.4954	34.4136	38.4656	31.967552999999995	23.861698999999998	19.906647999999997	34.5335	29.1098
ENSG00000041353.10	RAB27B	1.40365	1.62407	0.81179	1.40234	1.67772	1.25362	1.63274	1.62201	1.34311	1.86695	2.02997	1.33267	1.78314	1.78121	1.18464	2.56537	2.73379	1.95165
ENSG00000041357.16	PSMA4	210.499	216.687	193.137	274.558	307.864	278.633	298.71225599999997	351.475	356.963	366.889	414.39521399999995	397.626	384.66125700000003	417.498	495.162	472.75329800000003	541.623	586.267
ENSG00000041515.16	MYO16	0.31043	0.161933	0.121944	0.232908	0.12755	0.019104	0.424936	0.088028	0.057499999999999996	0.35959	0.110114	0.06969	0.369002	0.123245	0.048222	0.182089	0.126908	0.048618
ENSG00000041802.11	LSG1	17.178	19.5246	22.6689	17.5532	19.5752	18.100308000000002	23.0625	18.8339	26.6856	17.1907	19.4315	16.0636	25.3036	18.6647	14.162624000000001	15.823445999999999	21.8744	16.0466
ENSG00000041880.15	PARP3	4.55434	3.5479049000000003	4.23841	4.13568	6.31727	3.61466	6.68657	4.30766	6.50466	5.70334	7.49482	5.89873	8.653948999999999	9.03386	5.59208	7.0833450000000004	12.668619999999999	8.475325999999999
ENSG00000041982.17	TNC	0.005374	0	0.011982	0	0.0034	0	0	0	0.011503	0.005113	0.005554	0	0	0.004051	0	0	0	0
ENSG00000041988.16	THAP3	14.2819	16.6922	15.0437	16.22	17.1139	16.2116	14.7733	14.6533	16.1107	16.8017	16.0895	15.155	17.238	19.0353	16.1206	16.421	18.2084	15.2355
ENSG00000042062.13	RIPOR3	0.029349	0.007891	0.1065	0.048539	0.006843	0.075906	0.017309	0.038637	0.07082	0.006982	0.127641	0.04949	0.053951	0.048964	0.028272	0	0.03928	0.094089
ENSG00000042088.14	TDP1	30.7312	25.8816	30.079	27.6291	24.766332000000002	26.237486999999998	26.2823	21.41	24.047568000000002	23.8168	21.3838	22.981474499999997	25.7211	21.5309	21.0404	19.416430000000002	17.0088	19.2398
ENSG00000042286.15	AIFM2	3.0752	3.10976	3.52931	2.87956	4.44052	2.92115	4.47466	5.12799	3.77006	3.96677	5.79849	4.25303	5.43792	6.89807	4.06971	7.53855	10.1049	6.57919
ENSG00000042317.17	SPATA7	1.93963	1.83643	2.06336	1.03225	1.69245	1.93156	1.6441	1.33161	1.53659	1.90681	1.4688350000000001	1.55934	1.4394900000000002	1.45893	1.22022	1.01868	1.13413	1.2517
ENSG00000042429.12	MED17	19.8285	19.0495	18.6478	20.3825	20.788811000000003	20.4792	25.002437999999998	19.255329999999997	21.014	21.8335	22.3351	20.643788999999998	28.0343	22.780448000000003	21.0161	22.9623	24.484	21.3971
ENSG00000042445.14	RETSAT	13.9136	16.205149000000002	13.8458	11.573523999999999	14.5037	12.3539	13.9166	12.254	11.8578	11.2911	11.9764	12.4245	15.661546999999999	11.9261	9.746020999999999	10.583893999999999	12.0438	10.300386999999999
ENSG00000042493.16	CAPG	309.31852000000003	356.87	287.56498500000004	345.22632200000004	355.42	339.943	315.46565000000004	298.721	312.371	245.971	244.907	295.87437600000004	259.913	229.469	296.249	170.04	152.244	230.438
ENSG00000042753.12	AP2S1	245.64122500000002	242.23	239.046	279.49	247.797	249.50061100000002	242.671	220.21202399999999	233.89	239.767	196.71278800000002	229.202	244.541	198.836	230.21	220.48	166.84	197.322
ENSG00000042781.14	USH2A	0	0	0	0	0	0	0	0	0	0	0	0	0	0	0	0	0	0
ENSG00000042813.8	ZPBP	0	0	0	0	0	0	0	0.030309	0	0.11023	0	0	0	0	0	0	0	0
ENSG00000042832.12	TG	0.05876	0.15695499999999998	0.13345800000000002	0.034694	0.086888	0.043565	0.077862	0.31774	0.068946	0.062883	0.043147000000000005	0.056554	0.093752	0.044812	0.030286	0.026906	0.066723	0.031255
ENSG00000042980.14	ADAM28	44.0248	31.5015	43.7502	55.4889	43.8207	58.799	48.7428	32.3056	59.2032	35.489124000000004	30.742	46.6575	41.2097	26.8667	45.5595	19.1926	18.85	35.770450000000004
ENSG00000043039.7	BARX2	0	0	0	0	0	0	0	0	0	0	0	0	0	0	0.018383	0	0.040567	0
ENSG00000043093.15	DCUN1D1	25.824077000000003	25.2327	20.2472	29.4388	28.4507	26.8581	26.184722999999998	22.745196999999997	23.7933	29.217187000000003	27.0888	22.8537	32.0833	23.710143000000002	31.3755	25.7596	24.01	27.011
ENSG00000043143.22	JADE2	67.546	64.2768	63.3507	66.32357499999999	75.7542	65.20036999999999	89.75500799999999	67.0199	65.1547	80.6397	84.4949	74.6046	105.14998200000001	88.172	58.3022	98.3588	119.921	77.6677
ENSG00000043355.12	ZIC2	0	0	0	0	0	0	0	0	0	0	0	0	0	0	0	0	0	0
ENSG00000043462.13	LCP2	221.532	210.51436099999998	197.194	265.25705700000003	245.074	235.51774699999999	320.213	214.432	239.769	299.19612900000004	254.21596899999997	245.307	375.876	247.606	183.31702099999998	323.649	270.103	221.39144100000001
ENSG00000043514.17	TRIT1	12.7375	14.8118	14.5786	15.826163999999999	15.323640000000001	16.3708	14.653735000000001	14.0013	19.8528	14.2578	15.7723	14.7284	14.1881	13.444026000000001	16.7875	9.21274	10.9503	14.822057999999998
ENSG00000043591.6	ADRB1	0.351475	0.189128	0.344336	0.218065	0.133405	0.303843	0.220548	0.222105	0.130072	0.261415	0.20802	0.111558	0.300227	0.24497	0.031873	0.071515	0.117819	0.129694
ENSG00000044012.4	GUCA2B	0	0	0	0	0	0	0	0	0	0	0	0	0	0	0	0	0	0
ENSG00000044090.13	CUL7	5.90282	5.72341	6.9674	4.35647	4.6398638000000005	5.2466588000000005	6.007229000000001	3.7835710000000002	5.45381	3.6187557999999997	3.84064	4.04612	4.7521889999999996	3.69622	3.2616430000000003	3.07253	4.96592	3.2984310999999997
ENSG00000044115.21	CTNNA1	72.5554	56.421586000000005	54.0002	81.3443	66.38376199999999	65.96083100000001	89.8092	62.421	61.123906000000005	91.35281699999999	76.36145699999999	66.87570600000001	105.53137500000001	74.10883100000001	59.0949	99.03904800000001	83.318	67.9891
ENSG00000044446.12	PHKA2	10.9997	13.1351	15.869969000000001	9.2935	9.62403	11.7993	12.7949	6.723	11.0411	8.15084	10.5006	9.27607	11.417423000000001	7.90786	6.4803619999999995	5.82122	8.40383	6.8015740000000005
ENSG00000044459.15	CNTLN	1.54547	1.41686	1.3705070000000001	1.99707	1.5557850000000002	2.22552	2.84896	1.32624	2.19025	2.30549	1.8660269999999999	1.9890079999999999	3.3025	1.93132	1.75316	2.2436	2.50935	2.46886
ENSG00000044524.11	EPHA3	0	0	0	0.012685	0	0	0	0	0	0	0	0	0	0	0.005326	0	0	0
ENSG00000044574.9	HSPA5	263.503	245.271	239.802	257.753	249.734	252.087	253.664	229.79200799999998	223.722	212.843	236.12189899999998	214.426	242.331	236.608	201.15229399999998	187.513	239.147	188.538
ENSG00000046604.15	DSG2	0.811127	0.80634	0.576108	0.94424	0.942161	1.0188	0.772724	0.725892	0.850436	0.454595	0.542098	0.716875	0.764941	0.771398	0.721026	0.325604	0.427904	0.38505
ENSG00000046647.15	GEMIN8	7.76794	7.61167	8.883434000000001	7.5869930000000005	8.50299	7.83116	8.08929	7.51294	8.48312	7.63789	7.89781	7.58664	8.026534999999999	7.684449000000001	8.09879	6.36595	8.15485	8.46636
ENSG00000046651.16	OFD1	12.2562	14.2926	16.0783	10.3921	16.3331	12.7618	16.2845	8.73748	17.3226	9.49058	14.820848999999999	15.2066	15.2204	14.2689	9.6842	9.16592	18.0327	12.9747
ENSG00000046653.15	GPM6B	0.077054	0.022973	0.056195	0.273499	0.160936	0.180209	0.093292	0.107279	0.353838	0.230344	0.121923	0.163493	0.045318	0.15194	0.271269	0.119504	0.24978499999999998	0.149784
ENSG00000046774.10	MAGEC2	0	0	0	0	0	0	0	0	0	0	0	0	0	0	0	0	0	0
ENSG00000046889.19	PREX2	0	0	0.01899	0.008576	0	0.004888	0	0.015939	0.003036	0.002705	0	0.009547	0.019213	0	0.002726	0.009262	0.003039	0
ENSG00000047056.18	WDR37	20.8561	20.4467	20.6521	16.072779999999998	14.7428	14.8739	18.514	12.419749000000001	15.2601	13.1031	14.1125	13.7273	16.7351	12.136997500000001	11.0144	10.9509	11.8105	10.4426
ENSG00000047188.16	YTHDC2	10.44	11.2413	15.2466	9.04776	11.3513	11.6147	12.824670000000001	8.4191	12.675555000000001	8.21335	9.61233	8.91608	11.854697999999999	9.23385	8.00188	5.06863	8.05874	9.86649
ENSG00000047230.15	CTPS2	3.99145	3.0110710000000003	3.61536	3.55113	3.43543	3.23163	3.78189	2.5992859999999998	3.81371	2.50476	3.06935	3.4621399999999998	3.1671367999999998	2.43716	2.6168	2.27836	2.36354	2.05079
ENSG00000047249.18	ATP6V1H	22.9767	22.1116	21.7609	24.912253999999997	27.536075999999998	27.6708	29.897696999999997	30.15	29.1223	35.0399	38.5337	32.3232	37.8227	37.718	37.75224000000001	47.9855	48.9711	44.5107
ENSG00000047315.17	POLR2B	70.4703	73.0196	64.4352	49.1824	59.7279	52.3756	59.4205	45.474360000000004	54.473777999999996	40.569	48.4092	42.435446999999996	57.9986	47.9418	40.928	33.3738	50.118939000000005	41.951353000000005
ENSG00000047346.13	ATOSA	22.3571	24.7489	26.8185	16.4005	22.2065	18.526	23.459319999999998	15.6859	21.7553	15.3952	22.8726	18.0725	24.2396	14.5218	12.294993400000001	10.9771	22.497576000000002	15.0081
ENSG00000047365.13	ARAP2	16.8858	15.8996	16.1356	15.6661	16.8388	16.5476	21.843	11.967	19.0429	16.6728	17.5836	17.3111	26.7157	17.1627	14.3151	16.5105	25.493412000000003	19.3238
ENSG00000047410.14	TPR	25.600004000000002	22.569893999999998	31.2254	15.0488	19.3232	21.5161	31.740681000000002	14.7709	28.7062	13.434	24.500118999999998	24.5284	31.3006	21.733	15.162370000000001	10.0148	30.7218	20.0508
ENSG00000047457.14	CP	0	0	0	0	0	0	0.024645	0.010566	0	0.014591	0	0	0	0	0	0.012467	0.016469	0.012911
ENSG00000047578.14	KATNIP	7.69269	6.3735	9.42698	6.66758	7.96706	6.96024	10.398	4.20679	8.82955	5.65888	5.423255999999999	7.5422	11.986	6.62127	4.50266	5.0982	7.82454	4.95858
ENSG00000047579.20	DTNBP1	26.821292000000003	32.874264000000004	24.791908000000003	26.6722	38.1162	26.2062	31.774	34.81232000000001	26.369198000000004	30.7511	39.47802900000001	27.4885	29.364921999999996	38.1731	25.4101	33.458800000000004	44.5886	30.028304000000002
ENSG00000047597.7	XK	0.116934	0.13234	0.130436	0.058153	0.156517	0.084811	0.043533	0.118757	0.046143	0.052702	0.088755	0.055276	0.122789	0.095744	0.094724	0.065121	0.079023	0.098501
ENSG00000047617.18	ANO2	0	0.009554	0	0.008395	0	0	0.010482	0	0.00954	0	0	0	0	0	0	0	0.009517	0
ENSG00000047621.12	FERRY3	13.9913	12.7563	16.3253	16.9427	15.469159999999999	14.8768	15.2797	14.6938	19.2464	16.2557	13.6913	14.7592	17.3512	14.7853	18.3342	13.773022999999998	13.2515	14.789632000000001
ENSG00000047634.15	SCML1	2.89923	3.75567	4.80841	2.70863	4.364027999999999	4.22307	2.5986	4.65042	5.12614	2.50063	4.96971	4.46833	3.59544	4.07461	4.68174	2.48258	5.64243	4.68293
ENSG00000047644.20	WWC3	14.7502	14.5227	14.7366	13.4335	14.7862	13.9956	19.6359	10.9451	14.2154	13.8525	13.8891	13.7656	18.7716	12.4753	10.5023	11.8327	15.6125	11.8346
ENSG00000047648.23	ARHGAP6	2.39348	1.3824	1.61888	1.79489	1.39845	1.05673	2.1326159999999996	0.74247	1.0099449999999999	1.38508	1.2017419999999999	0.735777	2.0321499999999997	1.3242500000000001	0.47132599999999997	0.7577670000000001	1.11281	0.30901
ENSG00000047662.5	FAM184B	0.00466	0	0	0	0.00868	0	0	0.004084	0.004983	0.008866	0	0.010447	0.004892	0	0.004476	0	0.004983	0.004963
ENSG00000047849.22	MAP4	44.094446000000005	38.8269	37.806	36.0492	42.858	35.743964999999996	54.6096	35.223	36.38	40.6995	44.329893999999996	36.5911	63.286	46.8063	30.4769	47.5421	58.389784000000006	38.4407
ENSG00000047932.14	GOPC	15.4846	16.5905	16.2471	14.0861	16.5978	15.5507	17.833	13.6051	15.5062	14.5516	16.1008	14.9891	19.1014	15.3291	12.4792	14.0772	18.2548	14.2583
ENSG00000047936.11	ROS1	0	0	0	0	0	0	0	0.003219	0	0	0	0	0	0	0	0	0	0
ENSG00000048028.12	USP28	39.4904	42.7886	35.0548	38.3827	35.9111	30.4591	41.6939	33.079	32.1964	40.4601	36.7547	32.5818	40.6904	32.7135	28.0484	37.162	37.0637	31.761008999999998
ENSG00000048052.25	HDAC9	12.4789	11.9415	11.8338	11.4022	9.81393	13.3573	10.7244	7.63379	15.1082	7.51719	7.991833010000001	11.4367	8.90787	7.30744	8.5111	5.69982	7.3253140000000005	6.81989
ENSG00000048140.18	TSPAN17	23.5624	23.8339	22.8931	27.926937000000002	24.6422	25.8262	27.7508	26.414	23.2842	28.5157	26.0801	22.203386000000002	30.9845	26.854432000000003	22.8422	30.99	24.9801	21.387
ENSG00000048162.22	NOP16	26.181652999999997	21.2815	21.7017	29.2454	26.5539	24.2465	30.5675	26.0809	27.179	27.8184	31.3499	25.3686	32.0771	26.7169	23.273025999999998	32.6735	34.788149000000004	27.471
ENSG00000048342.18	CC2D2A	0.265509	0.093243	0.084356	0.090419	0.04607	0.021709	0.014559	0.032322	0.014343	0.02346	0	0.022552	0.014056	0.013751	0	0	0	0
ENSG00000048392.13	RRM2B	21.7381	21.326413000000002	19.183908000000002	21.7132	22.9606	20.9509	24.9602	21.7723	23.1947	23.6948	23.3346	22.000286000000003	23.1573	22.8283	22.926775999999997	22.176727000000003	23.2835	23.4167
ENSG00000048405.11	ZNF800	23.4184	22.7876	21.7047	20.7895	24.0816	22.1316	24.8082	21.0774	22.7275	20.6593	26.9117	21.537482999999998	26.9548	23.912121000000003	19.462	21.3848	31.8612	24.1263
ENSG00000048462.11	TNFRSF17	2.34817	3.16938	1.50792	3.71567	5.22539	3.07306	3.25497	5.47737	3.7582	3.29352	5.30638	3.26415	3.71111	4.13858	5.08431	4.11548	4.64647	5.07613
ENSG00000048471.14	SNX29	21.3122	17.719554000000002	17.506	19.2925	14.9429	15.9646	19.7654	10.5464	14.5209	13.405956999999999	11.397	13.4131	18.299466999999996	10.7608	10.106853000000001	10.064248000000001	9.12466	8.2325
ENSG00000048540.16	LMO3	0	0	0	0	0	0	0	0	0	0	0	0	0	0	0	0	0	0
ENSG00000048544.7	MRPS10	30.974	28.5386	29.8937	30.4774	29.8969	32.3193	29.5084	31.3147	34.0961	29.827471000000003	29.5446	33.4955	29.858403000000003	29.3215	36.1135	28.8871	26.6471	32.534594999999996
ENSG00000048545.18	GUCA1A	0	0	0	0	0	0.043864	0	0	0	0	0	0	0.026474	0	0	0	0	0
ENSG00000048649.14	RSF1	42.0465	34.0656	34.274381000000005	33.3927	29.2233	31.2398	43.3314	26.3164	37.4568	33.0612	36.9918	29.4105	45.3788	33.5173	25.8555	27.6971	42.2405	32.6106
ENSG00000048707.15	VPS13D	16.9446	13.6039	12.8738	9.81512	12.5485	13.7247	16.8464	7.06748	12.937757000000001	9.22841	8.27353	10.6394	16.8834	8.165524999999999	10.1807	4.25916	11.4754	7.6915
ENSG00000048740.19	CELF2	74.0763	73.89273800000001	71.7229	65.3643	71.9051	62.738268000000005	77.3826	49.751585000000006	63.676117999999995	57.4184	59.766	54.6256	72.0658	57.176390999999995	43.3679	49.4677	64.3284	47.5347
ENSG00000048828.18	FAM120A	75.0955	64.8104	60.3431	62.877204000000006	58.9539	62.212050999999995	70.84603800000001	42.9662	56.687532000000004	45.9968	45.542759999999994	49.785850999999994	64.2929	43.281814999999995	34.2009	36.8409	40.9886	38.1199
ENSG00000048991.18	R3HDM1	22.21	17.5437	20.4834	15.1752	19.7999	18.5462	20.0685	13.8787	18.9206	15.0901	16.827204000000002	13.619905999999999	20.5214	14.7879	12.428554700000001	13.6436	17.3095	9.97623
ENSG00000049089.15	COL9A2	0.707657	0.761695	0.951377	0.356845	0.760641	0.489706	0.903659	0.446062	0.908922	0.3818	1.0155	0.797053	1.48213	0.9995430000000001	0.548123	0.704542	1.37958	0.811091
ENSG00000049130.16	KITLG	0.460831	0.352053	0.567206	0.21906	0.533444	0.259934	0.300287	0.602639	0.15938	0.46657	1.06803	0.237464	0.395214	0.936994	0.324604	0.845099	1.65027	0.28102
ENSG00000049167.16	ERCC8	6.1753	4.63029	4.6301	4.60138	5.33022	6.84967	5.60807	4.15151	5.80715	3.6555	4.98238	4.41856	6.29906	3.85959	3.76497	4.27693	3.58927	5.53434
ENSG00000049192.15	ADAMTS6	0.128236	0.676091	0.484347	0.292646	0.668493	0.568735	0.281773	0.277207	0.579062	0.621806	0.604229	0.666496	0.288283	0.8324579999999999	0.486037	0.245639	0.58348	0.9990690000000001
ENSG00000049239.13	H6PD	18.6498	17.5808	15.7533	13.2298	13.8222	13.1966	14.7326	9.0982	10.6212	10.1362	10.785	10.6544	13.4797	10.1858	8.05194	8.37575	11.4595	8.59478
ENSG00000049245.13	VAMP3	55.9201	48.0651	46.8999	63.6439	54.2299	50.9277	64.3748	53.3963	47.80741200000001	67.4943	57.6235	50.4677	68.1715	54.615565000000004	45.7924	62.4956	52.2848	46.828016000000005
ENSG00000049246.15	PER3	3.51006	3.57313	3.19991	2.1343199999999998	2.81493	1.90444	3.3968190000000003	2.12371	2.40066	2.26099	2.52759	2.01292	2.8343	2.5135	1.36873	1.97267	2.05954	1.42272
ENSG00000049247.14	UTS2	2.51811	1.02061	2.3056769999999998	0.960291	0	0.700584	2.3380289999999997	1.7082840000000001	1.21614	2.657	0.938076	1.23877	0.726908	0	0.515036	0.9907090000000001	0.122495	0
ENSG00000049249.10	TNFRSF9	1.45276	1.11082	1.30772	0.945616	1.09287	1.05141	1.05907	1.27382	0.921383	1.06482	1.199	1.18912	0.994279	1.48802	0.86883	0.959175	2.00861	0.745673
ENSG00000049283.19	EPN3	0	0	0	0	0	0	0	0	0	0	0	0	0	0	0	0	0	0
ENSG00000049323.16	LTBP1	0.062821	0.051946	0.064624	0.053237	0.013504	0.070172	0.08127	0.033888	0.020139	0.059564	0.020858	0.035145	0.030439	0.034784	0.032493	0.040805	0.056843	0.041185
ENSG00000049449.10	RCN1	17.009171000000002	16.2075	11.3341	17.1052	18.4054	16.0779	18.483110999999997	18.0353	17.3094	18.5858	17.8208	18.8384	20.1729	18.351554999999998	18.0654	21.3251	21.0261	20.0494
ENSG00000049540.19	ELN	0	0.047213	0.017472	0.010369	0.010247	0	0.012954	0.028927	0	0.010441	0.052182	0.024162	0	0.011939	0.329979	0	0.068908	0
ENSG00000049541.11	RFC2	23.0176	23.610808000000002	20.3013	25.9639	27.7931	27.335034999999998	26.8691	25.263787999999998	24.9108	26.3659	23.602453999999998	23.9897	26.5675	24.4676	27.5183	22.6231	20.394471000000003	22.7804
ENSG00000049618.25	ARID1B	25.5104	26.6729	27.100068999999998	17.591	22.7411	20.3397	25.533513000000003	17.3412	20.7926	16.1741	20.0107	17.9748	28.2369	20.6459	13.8002	15.316861000000001	24.2224	18.0059
ENSG00000049656.14	CLPTM1L	75.35923700000001	78.8126	73.3906	86.6376	98.9096	73.4511	82.9185	74.3704	72.0797	86.915	77.0855	67.3575	82.6769	72.0126	59.6849	80.3702	77.13271300000001	72.0195
ENSG00000049759.20	NEDD4L	3.18716	2.7844349999999998	2.7442569999999997	2.0423169999999997	2.04196	2.4461530000000002	2.43919	1.11336	2.34368	1.86959	1.98759	1.4679	2.6019	2.26665	1.46238	2.69077	1.90341	1.80817
ENSG00000049768.18	FOXP3	8.7317	6.63676	9.53122	9.3978	8.24093	8.48843	11.478	6.3709	10.9257	14.065301000000002	6.471280999999999	10.3906	14.6203	9.33463	11.512350999999999	11.158767000000001	8.06369	8.13637
ENSG00000049769.14	PPP1R3F	2.5474989999999997	3.4991	4.94671	2.5209930000000003	2.84643	3.5266	3.2963489999999998	2.6989560000000004	3.69375	2.8288510000000002	2.9306520000000003	3.30999	3.10389	2.75707	2.5666	2.30834	3.0619439999999996	2.96797
ENSG00000049860.14	HEXB	142.444	130.48032999999998	129.625	186.955	163.854	161.989	174.277	143.667	166.62381200000002	179.80467600000003	121.536	163.05	169.998	130.471	164.446	129.784	101.803	146.18140400000001
ENSG00000049883.15	PTCD2	3.01804	4.1716	3.54467	3.61601	4.35398	4.17364	3.40998	4.1247	3.38065	3.64516	3.89208	4.51016	4.4903	4.95272	5.01015	3.71181	4.05165	4.09869
ENSG00000050030.16	NEXMIF	0.122442	0.106849	0.164056	0.063404	0.05854	0.129468	0.067904	0.069658	0.084886	0.064428	0.052189	0.041707	0.091296	0.017883	0.064385	0.023475	0.042003	0.052918
ENSG00000050130.18	JKAMP	35.196977000000004	36.2668	31.2043	34.6349	42.1709	33.6172	38.460910999999996	39.479	35.5203	38.1007	38.531994999999995	31.7393	38.7644	35.8056	37.9671	35.0207	35.2655	32.4551
ENSG00000050165.19	DKK3	4.91323	1.4462799999999998	3.79851	3.7101960000000003	1.6481	2.4566372000000003	3.26684	1.30051	2.15107	2.43163	1.51365	1.84264	3.28742	1.04536	1.7957029999999998	3.38964	1.3394780000000002	1.64514
ENSG00000050327.15	ARHGEF5	1.97148	1.09658	2.3627260000000003	1.7842030000000002	1.00589	1.94931	2.05407	0.817264	1.7159790000000001	1.48168	0.956947	1.57063	2.8976759999999997	0.772974	0.9275599999999999	1.1651129999999998	1.03716	1.93033
ENSG00000050344.9	NFE2L3	6.65111	6.00035	7.63157	9.56177	9.50336	12.7575	16.6566	11.0521	13.4255	19.0561	16.6631	19.5573	19.1892	16.8101	20.4588	28.3794	24.1622	25.8234
ENSG00000050393.12	MCUR1	4.81511	4.99825	4.209803999999999	4.06189	4.26401	3.21292	4.15172	3.45225	3.89587	4.23774	3.90711	3.05268	4.93365	3.74571	3.05169	4.69815	3.6440460000000003	2.68411
ENSG00000050405.14	LIMA1	9.61497	6.49023	6.40927	8.1102	6.35836	6.46441	8.62809	5.14093	5.88147	7.04969	4.852513999999999	6.6349	8.95145	4.80875	5.83538	7.1246279999999995	4.9400200000000005	5.8492
ENSG00000050426.16	LETMD1	46.1417	44.1202	45.6466	45.134085999999996	45.0599	50.469	48.0585	45.8417	47.0524	45.4338	53.1308	49.1678	47.4539	41.9282	40.4593	43.8	50.5588	44.0083
ENSG00000050438.17	SLC4A8	0.8839710000000001	0.858164	0.703328	1.86161	0.908097	0.48734099999999997	0.9719249999999999	0.692464	0.758262	0.821935	0.999235	0.866278	2.76765	0.6474690000000001	0.581991	0.8778859999999999	0.866798	0.601961
ENSG00000050555.19	LAMC3	0.138174	0.402181	0.321912	0.090983	0.277498	0.20219700000000002	0.162012	0.229109	0.23369600000000001	0.136763	0.207897	0.245342	0.201673	0.111514	0.144931	0.054534	0.08952	0.102513
ENSG00000050628.21	PTGER3	3.1866619999999997	0.32976	1.72316	2.07048	0.18309799999999998	0.761242	1.06914	0.082001	0.27035	0.822756	0	0.32072500000000004	0.503682	0.089085	0.166773	0.265988	0.008586	0.028605
ENSG00000050730.16	TNIP3	3.41934	1.65514	3.03963	3.8607810000000002	1.8266	2.98535	3.8761780000000003	2.87853	3.00382	3.56496	3.55233	3.85112	2.67845	2.66337	2.56443	3.09874	2.58691	2.78688
ENSG00000050748.18	MAPK9	18.0156	18.0489	18.1677	15.4394	19.7112	16.9338	17.7433	16.5163	15.8612	15.823011000000001	17.6028	14.395	16.9155	15.764	15.314	14.228	15.7412	14.754811499999999
ENSG00000050767.18	COL23A1	19.407206000000002	11.6691	14.631	15.0646	8.85227	9.93464	15.3083	5.85554	9.1793	6.97858	3.34293	6.10656	8.43751	2.60955	3.73243	2.38433	0.907012	1.89075
ENSG00000050820.17	BCAR1	0.0714	0	0	0.035712	0	0	0.018719	0	0	0.035962	0.008815	0	0.025004	0	0.0122	0.020492	0	0
ENSG00000051009.11	FHIP1B	15.5208	16.1675	20.3203	14.4402	17.0881	19.749979000000003	19.3651	11.7346	16.3128	12.944054000000001	16.8101	13.7028	22.071030999999998	11.618155999999999	10.177665999999999	9.21462	14.1765	10.2911
ENSG00000051108.15	HERPUD1	180.455	165.576	179.55255400000001	194.51685999999998	171.63000300000002	180.001	186.034	163.42279299999998	193.363	199.462	172.515	174.28667000000002	198.566	182.077	168.219	194.525	189.228	173.43
ENSG00000051128.19	HOMER3	20.3912	18.4009	17.6054	14.3774	13.1687	8.75561	10.4017	9.64524	9.15495	7.804466000000001	7.91246	6.744174999999999	11.525	5.19862	6.1949819999999995	5.39391	5.24936	4.25282
ENSG00000051180.17	RAD51	0.6974499999999999	0.536788	0.866047	0.738052	1.00794	0.577784	0.7851899999999999	0.447312	0.532951	0.376288	1.06491	0.406059	1.02808	0.473164	0.5083110000000001	0.733441	0.424589	0.473778
ENSG00000051341.15	POLQ	0.127478	0.106555	0.106443	0.043488	0.065925	0.073057	0.112626	0.046532	0.105912	0.030316	0.08623	0.103084	0.115206	0.086409	0.061136	0.043238	0.121093	0.067795
ENSG00000051382.10	PIK3CB	17.7124	17.716839999999998	16.1595	16.5554	14.686501000000002	15.7991	16.3865	11.4335	15.2907	14.4251	12.0723	12.1531	16.375230000000002	10.917207999999999	9.781975000000001	12.500497000000001	12.2867	11.5106
ENSG00000051523.12	CYBA	1764.59	1752.53	1654.24	2197.53	1938.87	1873.8929300000002	2062.35	2115.1006429999998	1961.35	2326	1831.14	2121.75	2119.51	2030.95	2229.93	2632.61	1913.33	2304.32
ENSG00000051596.10	THOC3	19.5125	22.3292	24.537	12.870028000000001	19.506	19.9186	15.136514999999997	21.7267	24.9682	19.2739	24.524449999999998	20.6965	15.0293	21.3816	20.161	21.9969	19.4511	20.017
ENSG00000051596.10|ENSG00000291113.3	ENSG00000291113|THOC3	33.9781	36.7654	29.6029	34.5045	42.6041	32.1713	32.8297	34.7743	38.570319000000005	37.699	37.8487	40.5656	38.1782	37.6453	32.5213	36.3004	41.5908	32.5201
ENSG00000051620.11	HEBP2	16.6246	7.92296	16.926647000000003	13.6189	15.3028	17.6675	11.3469	15.616589000000001	16.0324	15.3283	12.5953	17.7364	13.7914	13.254064000000001	18.36	10.588894999999999	11.9649	16.1298
ENSG00000051825.15	MPHOSPH9	12.5284	16.6163	17.9	9.74411	16.3275	14.558944799999999	12.5058	13.6235	15.793	11.4003	13.0557	11.73	15.6608	11.8378	10.0161	10.3131	15.117771900000001	12.6698
ENSG00000052126.17	PLEKHA5	1.68093	1.83753	2.03362	1.66729	1.52939	1.56735	1.7310450000000002	1.14599	1.7763140000000002	1.28367	1.23875	2.06203	2.07341	1.38397	1.47723	1.25152	1.25575	1.2786520000000001
ENSG00000052344.16	PRSS8	0	0	0	0.03724	0	0.034247	0.046641	0.096147	0.042761	0	0	0.022415	0.041459	0.022083	0	0	0	0
ENSG00000052723.12	SIKE1	22.4873	19.6085	26.1304	21.9624	28.108492000000002	19.477687500000002	19.6172	19.0341	25.1609	18.0945	33.055	22.2586	34.8454	26.4199	30.1054	30.813793999999998	28.7753	24.969
ENSG00000052749.15	RRP12	9.2691	10.624433999999999	9.471632000000001	10.4801	13.5238	9.16705	10.1747	9.98438	8.09939	6.48691	9.74664	7.99511	11.4518	9.32463	5.426178999999999	5.67443	8.988230999999999	5.93581
ENSG00000052795.13	FNIP2	7.65	7.215668000000001	7.31837	8.09764	7.18026	6.86139	8.213750000000001	5.45919	5.54849	7.71075	6.93978	5.71819	9.448865999999999	8.125668000000001	5.2617	7.95799	9.36457	6.48615
ENSG00000052802.13	MSMO1	17.993608000000002	21.399441000000003	17.438581999999997	24.9622	28.869867000000003	24.248442999999998	25.6957	34.6142	26.6654	32.5632	37.0754	27.844844000000002	28.9154	33.7984	33.1101	32.3505	32.3872	31.0201
ENSG00000052841.16	TTC17	26.7188	26.9434	26.4729	24.1893	25.0736	26.6674	33.5696	18.3146	30.5725	23.2604	26.315649999999998	27.5596	32.5235	22.051439000000002	20.0527	20.7178	26.0816	24.234109999999998
ENSG00000052850.8	ALX4	0	0	0	0	0	0	0	0	0	0	0	0	0	0	0	0	0	0
ENSG00000053108.18	FSTL4	0.076505	0.018982	0.065636	0.061169	0.065814	0.050679	0.02775	0.067098	0.031509	0.027998	0.058745	0.013211	0.030898	0.04577	0.00566	0.009581	0.056668	0
ENSG00000053254.16	FOXN3	59.57329300000001	64.7812	54.5073	51.0651	50.2071	52.5238	55.4886	39.5903	45.535588000000004	39.1002	38.2753	41.5252	55.335288000000006	41.6243	31.0526	36.384088000000006	42.381	37.3303
ENSG00000053328.9	METTL24	0.229412	0.235645	0.280092	0.138013	0.331159	0.243293	0.0862	0.219975	0.190737	0.109196	0.197398	0.211701	0.087692	0.23248	0.110885	0.127308	0.111826	0.11186
ENSG00000053371.14	AKR7A2	48.9647	46.3505	48.793	44.382957000000005	44.6744	43.246230999999995	37.5625	38.2738	38.3323	34.6955	30.936045999999997	32.3833	28.8802	30.388	29.1738	24.4778	22.1071	22.349871999999998
ENSG00000053372.5	MRTO4	18.0875	15.8817	17.4754	18.6249	17.0057	18.1645	18.1562	17.791947999999998	17.802068000000002	14.726	18.4008	19.7233	17.841724999999997	17.5833	17.9017	14.1528	18.9644	18.852715999999997
ENSG00000053438.11	NNAT	0.033071	0	0	0	0.03124	0	0	0.029389	0.072905	0.03156	0.037568	0	0.069896	0.03748	0.032817	0.053803	0	0
ENSG00000053501.15	USE1	37.7044	43.3723	47.667511000000005	36.5379	42.4792	42.524938999999996	35.7459	41.9392	42.9819	31.0832	36.1433	46.554590999999995	25.7204	35.0491	42.4219	24.4588	31.6052	38.4867
ENSG00000053524.13	MCF2L2	0.556629	0.28767600000000004	0.7020150000000001	0.616255	0.388326	0.676115	0.462276	0.429961	0.441984	0.24299700000000002	0.327941	0.319392	0.720124	0.590399	0.317756	0.43154899999999996	0.91037	0.483509
ENSG00000053702.15	NRIP2	0	0	0.013733	0.011586	0	0	0	0	0	0	0.027333	0	0	0	0	0	0	0
ENSG00000053747.17	LAMA3	0.025969	0	0	0	0	0.008125	0.011094	0	0	0.045222	0.009598	0.010602	0.006591	0.017411	0.009086	0.012782	0.049778	0.028564
ENSG00000053770.12	AP5M1	29.400059000000002	23.4712	24.8316	27.9898	26.4175	24.1449	31.2519	26.0396	23.5594	29.5252	27.326	25.115513999999997	30.0693	26.807116999999998	22.257623000000002	29.6878	26.1371	22.1906
ENSG00000053900.11	ANAPC4	10.4854	12.6133	13.8458	9.88925	12.072664999999999	11.0393	14.171	10.4255	13.5863	10.7154	14.9241	11.8062	14.0151	11.2167	11.8985	9.05185	12.0936	10.8252
ENSG00000053918.20	KCNQ1	21.1418	17.8428	21.5879	17.9938	12.8162	20.2045	16.1194	7.37333	17.1679	11.103598999999999	6.07913	14.5309	13.9128	4.9442	9.090330999999999	5.79755	3.8985271999999997	6.89264
ENSG00000054116.12	TRAPPC3	61.4372	60.9903	60.7652	65.6784	60.9527	65.4902	61.7548	66.81110699999999	64.24486300000001	65.2304	60.9576	67.00067299999999	61.21936600000001	66.1621	73.2217	64.3304	66.6858	66.3488
ENSG00000054118.15	THRAP3	66.2047	67.4553	70.7255	56.091021000000005	68.51937000000001	64.9844	78.3455	53.379	68.1106	54.7943	66.6574	65.2158	84.485	68.94004600000001	49.9577	52.972148000000004	85.14780800000001	60.1206
ENSG00000054148.18	PHPT1	128.75286499999999	154.25	131.015	132.878	151.19164099999998	142.624	110.927	157.222	154.736	115.57	142.40153999999998	148.432	112.273	149.75733300000002	181.824	120.247	137.791	164.826
ENSG00000054179.12	ENTPD2	0	0	0	0	0	0	0	0	0.082931	0	0	0	0	0	0	0	0	0
ENSG00000054219.11	LY75	1.65464	1.68292	1.6982309999999998	1.61057	1.71461	2.07916	1.80578	1.88199	3.56047	1.39399	2.7951070000000002	1.5977590000000002	1.95218	2.8396630000000003	1.65862	1.63781	3.2941130000000003	2.11055
ENSG00000054219.11|ENSG00000248672.5	LY75|LY75-CD302	24.0318	20.2013	21.5107	19.8561	18.726	20.6167	24.3012	15.2735	20.8998	17.9939	18.3534	19.1533	25.3454	17.4582	14.5373	15.4959	20.6203	17.5459
ENSG00000054267.22	ARID4B	29.012670999999997	27.178	28.9549	24.078719999999997	26.6844	26.5609	36.8004	20.5059	29.8161	22.4929	31.162	26.5569	39.7373	27.1039	19.419977999999997	21.7804	35.3272	24.675455999999997
ENSG00000054277.14	OPN3	22.4474	25.107884999999996	19.7746	24.1928	26.075003000000002	20.6067	20.394470000000002	23.4937	17.8708	22.2701	23.1272	18.843373999999997	19.981878000000002	21.1172	17.364997000000002	15.311554999999998	18.273	15.2138
ENSG00000054282.16	SDCCAG8	13.2364	16.0881	13.9219	14.4327	14.2728	11.9483	18.022622000000002	13.0572	14.0976	12.3744	10.9879	10.9304	13.4719	14.4793	11.8489	10.3418	12.8815	11.4354
ENSG00000054356.14	PTPRN	0.07252	0	0.010143	0.025727	0	0.015664	0.010708	0	0.009748	0.025907	0.010091	0.020436	0	0	0.017514	0	0.029168	0
ENSG00000054392.13	HHAT	1.52982	0.813205	1.6028069999999999	1.65016	1.32711	1.47316	1.9326560000000002	1.32192	1.93735	1.45611	1.21098	1.58733	1.82346	1.47333	1.64142	1.71392	1.22587	1.5639809999999998
ENSG00000054523.20	KIF1B	8.44028	6.50309	6.58658	7.58371	6.66392	6.449122999999999	8.34805	5.01692	6.64708	6.4847	6.1534	5.62117	8.53216	5.8392	4.17806	5.5986780000000005	6.66228	5.12282
ENSG00000054598.9	FOXC1	0.065233	0.017542	0.03644	0.161844	0.258664	0.133647	0.423323	0.279215	0.288834	0.799338	0.380602	0.522953	0.865262	0.626149	0.39311	2.21677	2.30586	1.15137
ENSG00000054611.14	TBC1D22A	32.6178	33.3246	28.7752	28.6123	33.097	26.4815	31.073794999999997	26.176755999999997	26.6963	26.1194	28.3112	24.0807	30.6529	27.921595999999997	19.425786000000002	27.2597	32.921	20.8439
ENSG00000054654.20	SYNE2	26.1681	15.2873	20.87	11.6205	16.275	11.9379	23.6919	9.47075	17.3757	15.8756	15.4428	16.2353	22.7146	10.1473	11.2965	6.602436399999999	25.0657	20.112681000000002
ENSG00000054690.14	PLEKHH1	0.018983	0.043222	0.015865	0.07174	0.147078	0.082786	0.632286	0.19884800000000002	0.403061	0.261409	0.373387	0.547671	0.671196	0.49041300000000004	0.35553	0.5176189999999999	0.831239	1.33628
ENSG00000054793.14	ATP9A	6.20254	4.19322	2.26309	4.20948	2.84351	1.43744	4.32175	1.67251	1.31229	2.62648	1.34655	1.00279	3.18548	1.44595	0.789491	1.39621	1.07544	0.505851
ENSG00000054796.13	SPO11	0	0	0	0	0	0	0	0	0	0	0	0	0	0	0	0	0	0
ENSG00000054803.4	CBLN4	0	0	0	0	0	0	0	0	0	0	0	0	0	0	0	0	0	0
ENSG00000054938.17	CHRDL2	0	0	0	0	0	0	0	0	0	0	0	0	0	0	0	0	0	0
ENSG00000054965.11	FAM168A	13.7391	12.4465	10.821	12.695704000000001	12.2095	11.900419000000001	14.394628999999998	9.36309	10.1102	11.915	10.5844	10.881901000000001	14.563	10.197883000000001	7.15358	11.2415	11.562969500000001	8.91048
ENSG00000054967.13	RELT	16.9013	16.6355	17.2955	20.769581000000002	19.5028	17.4385	27.7958	17.689299000000002	19.141947000000002	23.958719000000002	23.1712	19.1394	31.537347999999998	23.197501000000003	14.7959	26.6895	28.4872	17.3172
ENSG00000054983.17	GALC	22.0702	19.9402	19.395144000000002	19.2079	17.5089	18.5154	19.8651	13.4209	15.4261	16.0145	15.472836999999998	15.1182	18.7738	13.132411000000001	10.790958999999999	10.3883	12.7304	10.5357
ENSG00000055044.11	NOP58	48.4325	55.1582	60.6355	43.209875000000004	56.9616	59.0166	52.3642	52.5679	65.9535	42.3012	55.1709	61.9575	56.105253999999995	50.946479999999994	63.649316999999996	39.0467	61.7268	60.7834
ENSG00000055070.17	SZRD1	121.84774999999999	118.00934000000001	117.44439200000001	148.49	145.216	128.143	156.334	148.831	128.329	150.952	160.30807099999998	139.145	157.289	163.416	122.996	165.38200799999998	177.28	139.804
ENSG00000055118.18	KCNH2	0.8305549999999999	0.596265	1.39808	0.302468	0.46040899999999996	0.601748	0.44102	0.459755	0.537504	0.19714199999999998	0.256192	0.499515	0.567053	0.364074	0.372889	0.375923	0.415441	0.323785
ENSG00000055130.18	CUL1	32.5606	36.2536	35.0647	50.1874	49.071974000000004	57.6082	60.018257999999996	46.8045	66.057	61.5203	55.662361000000004	68.6131	73.2292	58.4008	58.183181000000005	65.9788	70.7898	70.8985
ENSG00000055147.19	FAM114A2	19.177319999999998	19.8353	17.1768	20.150844999999997	21.5549	21.4865	19.1805	20.9487	20.2676	17.1786	20.9669	21.530840400000002	18.6299	20.855	24.6315	17.7055	19.9123	18.2488
ENSG00000055163.21	CYFIP2	102.365	111.463	100.562	79.0345	94.7798	81.47275599999999	96.27841400000001	78.0985	74.7059	69.1728	82.6389	75.7143	85.9667	80.3582	54.5035	56.980582999999996	76.1235	56.8026
ENSG00000055208.20	TAB2	46.385448999999994	45.3976	44.5812	44.391116999999994	49.782123000000006	48.153938000000004	53.2652	45.052142999999994	47.8703	47.448871000000004	52.5591	47.316	58.1642	50.7156	44.3517	46.0508	57.419304000000004	45.363552999999996
ENSG00000055211.14	GINM1	23.6093	20.1599	19.2005	27.4444	23.081008999999998	23.1453	26.2887	23.4445	22.0138	24.5354	21.7184	23.1055	25.85	20.768	24.4086	22.7362	20.7326	20.6282
ENSG00000055332.19	EIF2AK2	8.3924	7.86928	7.97303	76.0605	83.17208000000001	83.3368	117.991	79.4297	102.13410400000001	112.43237599999999	118.844	117.973	158.067	118.177	118.998	147.396	165.37419699999998	161.04
ENSG00000055483.20	USP36	22.9443	19.52	25.4839	20.1091	17.274	20.741049999999998	26.2551	14.931652999999999	19.9595	14.456218000000002	15.9487	18.0743	22.271	14.938998999999999	12.1236	13.2662	17.9909	14.435312000000001
ENSG00000055609.21	KMT2C	20.4524	21.690050999999997	25.038227000000003	17.9875	17.9594	21.035280999999998	29.4186	12.476	21.2216	12.7552	16.1422	17.433154000000002	24.5017	14.710242000000001	13.344997000000001	10.6323	19.8837	15.9526
ENSG00000055732.13	MCOLN3	0.059966	0.025819	0.01362	0.022831999999999998	0.022421	0.020751	0.01345	0	0.025851	0.022838	0.013373	0.027098	0.063057	0.013384	0.046615	0.019522	0.039136	0
ENSG00000055813.6	CCDC85A	0.015746	0	0	0.029763	0	0	0.018576	0	0.008448	0.037462	0	0	0.016541	0	0	0.006408	0	0
ENSG00000055917.17	PUM2	88.9913	95.1285	88.1755	82.085	79.3679	83.0686	92.0903	70.0387	73.7055	77.00492200000001	87.74506199999999	80.3911	92.1627	79.6597	65.1536	70.0891	80.08769000000001	69.6835
ENSG00000055950.17	MRPL43	62.7583	62.217729000000006	73.4795	61.7036	58.909	70.271	58.54342700000001	66.1517	73.05479100000001	64.57968199999999	58.896	68.9635	59.822401000000006	60.5914	79.2281	58.545587999999995	60.6838	67.17
ENSG00000055955.17	ITIH4	0.5190939999999999	2.01963	3.8921200000000002	1.10148	2.80533	2.26659	4.25383	1.1418	5.985	1.2200389999999999	4.4102820000000005	6.04455	4.630952000000001	1.39507	2.7143889999999997	2.0372	6.44824	4.19187
ENSG00000055957.11	ITIH1	0.173356	0.734483	1.1004019999999999	0.349735	0.751793	1.43345	0.758285	1.6219320000000002	0.8193269999999999	0.749258	2.22942	1.39367	1.71241	1.7570109999999999	1.8540159999999999	1.41357	2.13429	0.782732
ENSG00000056050.7	HPF1	20.1465	17.2108	13.6699	15.420862000000001	14.4052	17.2883	23.126181000000003	15.7411	20.1364	23.9588	14.7523	19.7634	19.195	17.5475	20.8688	18.0323	16.2251	16.2453
ENSG00000056097.16	ZFR	42.1349	39.5344	36.773869000000005	38.539336999999996	37.588	36.3283	43.5179	33.8496	36.843729999999994	36.366	38.174206999999996	34.0267	43.4327	36.637381000000005	28.163427000000002	34.1691	41.5481	29.5432
ENSG00000056277.16	ZNF280C	0.857797	1.09016	1.09796	0.892182	1.15458	1.09102	1.35427	0.977648	1.35108	1.1283159999999999	1.14352	0.9617870000000001	1.45316	1.18575	0.772633	0.8845700000000001	1.12571	0.917025
ENSG00000056291.19	NPFFR2	0	0	0	0	0	0	0	0	0	0	0	0	0	0	0	0	0	0
ENSG00000056487.17	PHF21B	0.008461	0	0.018911	0	0	0	0	0	0	0.032212	0	0.009523	0.00889	0	0	0.006887	0.009065	0
ENSG00000056558.11	TRAF1	28.7066	23.5095	30.493	26.8495	23.8911	24.068	33.9306	21.6118	25.3427	28.6302	29.1076	25.5088	36.8857	30.4136	22.1489	44.1141	55.3256	29.9273
ENSG00000056586.16	RC3H2	17.9266	17.9387	19.5503	18.108546999999998	16.9074	17.0978	23.3543	14.6849	17.67	17.2118	17.285	17.1319	22.9532	16.9319	14.9449	17.6695	20.064	17.401
ENSG00000056736.10	IL17RB	0.070411	0.037935	0.099044	0.133225	0.049501	0.061175	0.041689	0.015526	0.076335	0.050311	0.059174	0.040013	0.148276	0.039449	0.137254	0.042973	0.018946	0.076208
ENSG00000056972.21	TRAF3IP2	9.041884000000001	8.40145	8.65842	6.75725	6.5974509999999995	7.9607	8.18906	5.95155	6.98037	6.2709280000000005	5.34309	6.151301800000001	6.72873	5.75361	4.16731	5.12884	6.22133	5.164481100000001
ENSG00000056998.21	GYG2	0	0.01119	0	0	0.009713	0	0	0	0	0.009899	0	0.011728	0	0	0	0	0	0
ENSG00000057019.16	DCBLD2	1.4008340000000001	0.455256	0.941191	0.450282	0.469585	0.6393220000000001	0.311778	0.759646	0.804575	0.11658199999999999	1.82201	0.6017	0.279476	0.485693	0.325655	0.154912	0.420381	1.10499
ENSG00000057149.16	SERPINB3	0	0	0	0	0	0	0	0	0	0	0	0	0	0	0	0	0	0
ENSG00000057252.13	SOAT1	40.2837	33.8647	29.6012	39.382746999999995	36.51	33.1598	37.853531000000004	32.0944	35.414660999999995	42.4928	37.6363	39.1001	40.405	34.9302	35.56	45.7236	42.4044	35.6637
ENSG00000057294.19	PKP2	0.282726	0.123275	0.409617	0.137211	0.261526	0.27318600000000004	0.234363	0.069387	0.09837	0.129269	0.093369	0.120299	0.208704	0.070819	0.095723	0.037318	0.054312	0.080388
ENSG00000057468.7	MSH4	0.030372	0.032681	0.158589	0	0.047274	0.026239	0.023908	0.017795	0.054447	0.038549	0.01127	0.057074	0	0.011283	0.009783	0.02472	0.010855	0.010858
ENSG00000057593.14	F7	0.054438	0.092187	0.036568	0.030879	0.142404	0.028234	0.102876	0.150612	0.082041	0.072555	0.083487	0.036857	0.137352	0.109265	0.073713	0.062029	0.093426	0.081801
ENSG00000057608.18	GDI2	240.09136700000002	214.207	221.662	262.394	247.556	271.397	244.165	272.21763100000004	273.084	281.787	264.797	272.851	259.552	256.11238099999997	311.762	263.20827399999996	241.52519600000002	294.924
ENSG00000057657.17	PRDM1	31.4421	23.1057	18.1039	30.789	25.9525	19.935353000000003	37.6175	18.9324	21.9339	34.9784	27.013019000000003	21.2522	41.6015	24.8038	16.9431	28.4607	27.059461000000002	19.074
ENSG00000057663.16	ATG5	18.6034	19.1289	17.7002	19.9014	20.435698000000002	19.7441	20.185397000000002	22.224870000000003	21.2581	21.696	22.1771	20.1259	22.2929	20.9659	23.3569	23.0679	20.886271999999998	22.1839
ENSG00000057704.13	TMCC3	6.87318	4.36159	4.26525	6.73315	4.61753	5.17293	6.89476	4.66205	4.08688	6.8896	5.35851	5.34552	7.1081	5.76299	5.32019	9.4228	7.22001	7.29258
ENSG00000057757.10	PITHD1	52.8428	50.4758	55.0842	50.4164	52.03	47.461	47.3286	50.7393	40.857215000000004	53.1199	50.199797000000004	42.766515000000005	53.5362	50.2495	38.8001	46.2702	49.457688000000005	38.5502
ENSG00000057935.14	MTA3	5.8453859999999995	7.30202	7.36751	4.91965	6.09911	7.15364	6.40152	4.7196940000000005	7.648016999999999	4.852121100000001	6.7041	6.24881	5.69569	5.72672	6.31283	4.12861	7.37178	5.41339
ENSG00000058056.10	USP13	2.34626	3.83218	2.77675	3.27942	3.2307810000000003	1.9398179999999998	2.54212	5.41629	2.35724	1.33288	1.64589	1.48303	1.4568040999999998	3.19494	1.14191	1.24534	1.84253	2.03864
ENSG00000058063.17	ATP11B	35.2994	30.5524	31.193796000000003	26.729445000000002	34.1379	28.2993	35.0384	24.462746000000003	33.1641	26.3179	31.135801999999998	29.9091	38.0821	28.398918000000002	25.7153	22.116	31.731415000000002	25.9552
ENSG00000058085.15	LAMC2	0	0	0	0	0	0.006476	0.006935	0.015478	0	0	0.019574	0	0	0.006536	0.028287	0	0.040212	0
ENSG00000058091.17	CDK14	3.10447	3.26887	1.73879	2.53158	4.51582	3.9792680000000002	4.39733	4.72908	2.88069	3.4004339999999997	2.77823	2.7106890999999997	3.59826	2.45409	2.10589	2.54261	2.26815	1.95073
ENSG00000058262.11	SEC61A1	129.648	114.518	107.641	129.541	118.217	106.749	124.549	103.433	90.9662	119.22	107.379	91.3984	127.983	103.44921000000001	76.8719	114.451	108.76440290000001	80.77718499999999
ENSG00000058272.19	PPP1R12A	57.5941	55.1096	58.4937	46.1411	55.3025	48.5962	65.67710000000001	41.0175	55.950807000000005	44.4126	50.8783	51.7003	63.9458	42.6016	40.3364	37.192845500000004	52.7962	46.124716500000005
ENSG00000058335.16	RASGRF1	0.550616	0.23930700000000002	0.25460499999999997	0.25579999999999997	0.337897	0.22292	0.607211	0.255492	0.334685	0.595107	0.833913	0.328018	0.696581	0.294383	0.166311	0.294267	0.21463	0.518649
ENSG00000058404.21	CAMK2B	0.00707	0.028553	0.007892	0	0.013185	0	0	0.006204	0	0	0	0.023837	0.022278	0.023585	0.006808	0.017264	0	0
ENSG00000058453.17	CROCC	12.778	7.56526	18.5429	7.11858	7.19869	8.29888	12.013442000000001	3.29415	13.3809	6.70031	7.15105	10.6668	13.1739	6.28205	6.09254	6.71472	8.84565	8.33596
ENSG00000058600.16	POLR3E	20.58	24.1671	24.783051999999998	15.573481000000001	20.272553000000002	20.1631	19.050174000000002	13.7796	20.654193000000003	15.331624999999999	19.509	20.2532	20.8979	16.49	12.7632	12.5033	21.1026	15.0344
ENSG00000058668.16	ATP2B4	58.4614	48.1121	36.9665	39.5744	38.5835	26.2155	47.5438	28.9417	22.5134	34.6465	28.2375	20.074416000000003	39.877159000000006	25.4565	13.321795999999999	22.490364999999997	25.2841	14.3977
ENSG00000058673.17	ZC3H11A	7.57881	6.32995	10.0411	6.25738	4.45054	5.64101	9.47758	4.84463	7.93176	5.7224319999999995	5.9034569999999995	3.55792	7.843611000000001	3.7419350000000002	6.65439	2.16388	4.93443	3.80858
ENSG00000058673.17|ENSG00000257315.4	ZBED6|ZC3H11A	45.3379	43.6547	53.3307	35.2574	42.8345	40.9094	47.91	30.0733	42.7898	33.3685	39.3984	40.9598	49.2326	38.6065	31.4784	29.4912	44.5775	36.5328
ENSG00000058729.11	RIOK2	12.234867000000001	11.6026	10.829412000000001	12.150269999999999	13.470707999999998	13.0512	13.8917	12.930682000000001	14.234843999999999	12.5332	13.1661	12.9128	13.4299	12.1129	12.308587000000001	11.3561	12.959567999999999	11.7327
ENSG00000058799.15	YIPF1	24.5475	30.879	23.4435	29.1927	37.1498	30.568849999999998	30.7731	35.839	29.534	35.8339	39.885363999999996	30.937607999999997	34.528	39.2602	29.3075	31.9464	34.9416	28.1298
ENSG00000058804.12	NDC1	9.80405	9.8493	8.99506	9.08742	9.214253999999999	8.82818	9.30054	8.52158	8.442419000000001	7.55994	7.26756	6.80108	8.413	7.07486	6.54221	6.27099	7.4195340000000005	6.0140080000000005
ENSG00000058866.15	DGKG	0.391945	0.254465	1.04531	0.1604	0.218325	0.311614	0.128457	1.19592	1.1041	0.155541	0.707592	0.28751	0.484229	0.844686	0.895084	0.9315629999999999	0.9010849999999999	0.972948
ENSG00000059122.17	FLYWCH1	17.5965	18.4922	31.9295	13.513136000000001	17.7676	18.7895	19.5455	12.2887	21.6773	11.1269	15.169123299999999	17.2317	19.4809	14.142	13.2031	10.2498	15.434392999999998	13.065909000000001
ENSG00000059145.19	UNKL	7.837135999999999	9.851306000000001	14.4386	4.80851	9.516466000000001	8.906139999999999	8.649636000000001	4.28399	12.8949	4.2478869999999995	8.98968	8.6937	11.7978	8.55114	4.86601	5.148569999999999	9.36898	8.07589
ENSG00000059377.19	TBXAS1	121.24	142.335	98.0719	92.34460200000001	94.9744	76.98493500000001	72.2967	63.3778	56.0877	41.8788	39.2009	47.3841	48.540811000000005	35.03	35.8723	17.3203	16.6883	19.2093
ENSG00000059378.13	PARP12	23.1815	25.1617	27.848900999999998	103.596	117.362	101.28	164.31009799999998	109.709	150.719	162.67551400000002	183.49805899999998	158.999	236.718	169.093	128.607	213.012	254.173	200.08209499999998
ENSG00000059573.9	ALDH18A1	17.1547	18.048764000000002	20.5952	16.141272999999998	16.5121	17.248	16.9072	15.869349999999999	17.6367	15.9398	18.0132	16.033901999999998	17.617	16.0768	11.8489	14.8654	16.7134	13.1735
ENSG00000059588.10	TARBP1	7.80374	7.6892	16.5161	10.5389	14.357496999999999	13.9241	14.2303	16.7179	20.0672	14.028853999999999	31.7215	24.388863999999998	18.1809	32.1402	25.1086	22.2709	49.895123999999996	37.5099
ENSG00000059691.12	GATB	9.169839999999999	10.1704	11.9884	8.51829	12.4028	15.6283	9.3228	9.097805000000001	10.4845	8.71867	11.179	13.6888	10.4019	11.5108	11.958616000000001	7.02194	11.4093	9.355694999999999
ENSG00000059728.11	MXD1	9.95657	8.74632	9.95111	14.8647	11.1957	10.0201	21.1445	13.647094000000001	11.3275	23.1863	20.4127	11.508	21.148260999999998	19.956640999999998	12.0737	21.3348	25.7159	12.5182
ENSG00000059758.8	CDK17	30.179422000000002	26.9044	26.1416	30.0941	29.4614	29.161602000000002	36.5071	29.7927	30.674887000000002	36.2102	38.031825999999995	31.2631	43.753662000000006	34.094725000000004	29.2257	38.048947999999996	45.6195	36.1222
ENSG00000059769.20	DNAJC25	2.51548	2.85929	2.9499060000000004	1.76498	2.18084	2.44349	2.21537	1.93633	2.78003	1.6270040000000001	2.0328880000000003	2.2949	2.29608	1.8500800000000002	1.98522	1.4587890000000001	2.24973	1.9199950000000001
ENSG00000059804.18	SLC2A3	54.786553000000005	42.630010799999994	44.3678	56.5499	43.9377	44.1548	63.7974	37.2235	39.302105999999995	49.421409000000004	38.5748	37.8755	53.9682	34.9445	28.6599	35.4078	29.07	27.7953
ENSG00000059915.17	PSD	0.8624120000000001	2.35845	3.45424	1.1279409999999999	1.75906	2.03394	1.80114	1.75619	2.46272	0.9629019999999999	2.1319	2.31528	1.1368930000000002	1.49333	1.1926	0.6236079999999999	1.35627	1.81447
ENSG00000060069.18	CTDP1	23.2363	19.4282	22.3687	20.4044	21.6624	18.7271	26.7055	17.1786	19.491168000000002	20.669254000000002	20.6572	21.1936	29.2518	21.3239	16.2509	21.2922	26.4301	18.593207999999997
ENSG00000060138.13	YBX3	42.8542	36.6579	44.1925	48.7061	40.6178	52.9966	50.6957	37.1913	48.5353	51.8475	35.2377	50.8767	51.058091000000005	30.9312	43.1961	41.3079	30.386	40.7567
ENSG00000060140.9	STYK1	0.182757	0.091806	0.232119	0.437767	0.125291	0.23935299999999998	0.302352	0.160772	0.236403	0.290019	0.081527	0.275349	0.47512299999999996	0.367166	0.373375	0.487915	0.117696	0.130982
ENSG00000060237.19	WNK1	90.7856	77.24525799999999	79.7303	69.4015	66.3379	59.9916	89.3292	42.7996	54.7333	56.011517999999995	54.4173	54.6618	79.7475	46.4776	40.1968	47.8877	48.1308	44.7897
ENSG00000060303.5	RPS17P5	0.269838	0	0	0	0	0	0	0	0	0	0	0	0	0	0	0	0	0
ENSG00000060339.14	CCAR1	22.1085	20.634196000000003	28.4809	16.3352	21.7466	21.0294	24.4742	14.6779	24.375552000000003	15.324425000000002	17.470966999999998	21.9351	22.5997	18.9543	19.0712	14.6331	20.152502000000002	19.287
ENSG00000060491.17	OGFR	73.9753	70.26736700000001	66.977	92.4191	97.88739899999999	86.0724	133.727	84.1086	92.4652	112.532	115.864	102.946	157.986	118.809	80.5443	137.712	162.59483699999998	109.18583500000001
ENSG00000060558.4	GNA15	42.3612	32.5376	38.6062	55.6587	38.376	42.3519	53.7995	36.125	34.4898	50.7757	33.5771	35.0717	48.9581	32.3058	32.2341	36.7024	24.2089	21.7459
ENSG00000060566.14	CREB3L3	0	0	0	0	0	0	0	0	0	0	0	0	0	0	0	0	0	0
ENSG00000060642.12	PIGV	8.73888	8.058	7.70933	7.99352	5.85629	7.5342	8.771740600000001	6.3884	6.59898	7.87063	6.98194	7.05458	8.23711	6.32337	6.47127	7.50443	5.7505	5.739141999999999
ENSG00000060656.20	PTPRU	0.27101200000000003	0.39676700000000004	0.222585	0.913298	0.94747	0.206037	3.2809109999999997	1.15687	0.8548709999999999	6.18811	1.49795	3.01253	5.50655	1.77807	2.95559	11.0104	6.287276970000001	5.39199
ENSG00000060688.13	SNRNP40	52.2315	49.2268	51.972286000000004	54.2747	59.0553	58.363338999999996	51.597	55.9205	55.6112	59.562695000000005	56.7885	54.3857	54.5767	53.54456999999999	55.5806	54.0964	48.434	52.568394999999995
ENSG00000060709.17	RIMBP2	0.005506	0.011838	0	0	0.01026	0	0	0.014483	0	0	0	0.022329	0	0.005527	0.004783	0	0.011779	0
ENSG00000060718.22	COL11A1	0	0	0	0	0	0	0	0	0	0	0	0	0	0	0	0	0	0
ENSG00000060749.17	QSER1	5.9354	5.6525	5.00427	5.1105789999999995	4.09678	4.74644	7.025761999999999	3.25917	5.67151	4.43164	4.52785	4.36473	6.882089000000001	5.28118	3.4399680000000004	5.33037	6.43119	4.7708010000000005
ENSG00000060762.20	MPC1	48.8751	50.6259	38.8895	45.1921	52.8686	44.9634	47.4936	56.6116	50.9164	50.9719	48.0048	45.521142000000005	51.9264	49.904565999999996	48.199	45.4727	37.285	46.6299
ENSG00000060971.19	ACAA1	54.444	46.9151	48.1204	56.1329	55.5887	52.6048	62.8021	46.6054	54.7462	49.174882000000004	50.613	51.112767999999996	53.983867999999994	50.4616	47.1035	48.6522	49.9196	45.2274
ENSG00000060982.15	BCAT1	10.3052	5.73242	13.4447	5.04316	3.84457	9.397148999999999	4.197053100000001	3.5119010000000004	7.08104	3.85485	3.0428	6.02988	3.60645	3.70891	6.10292	4.712095000000001	4.20174	5.31577
ENSG00000061273.18	HDAC7	29.241564999999998	31.8777	37.318	23.4007	30.257759999999998	27.3903	34.0987	19.8626	31.332914000000002	22.7096	21.136589999999998	22.7232	32.7756	20.266516000000003	16.8969	19.1647	24.3538	18.0799
ENSG00000061337.16	LZTS1	0.083196	0.017889	0.074212	0.020963	0.015504	0.071626	0.084988	0.004864	0.089057	0.042217	0.0123	0.056009	0.023294	0.012322	0.010664	0.040633	0.011866	0.029569
ENSG00000061455.11	PRDM6	0	0	0.011303	0.003197	0.00315	0	0	0	0	0	0	0	0.003552	0	0.003246	0	0	0
ENSG00000061492.12	WNT8A	0.046743	0	0.038945	0	0	0	0	0	0	0	0	0.079073	0	0	0.033949	0	0	0
ENSG00000061656.11	SPAG4	0.192388	0.127561	0.06824	0	0.224803	0.094672	0.298229	0.085109	0.18982300000000002	0	0.039409	0.177721	0.143516	0.409234	0.20728799999999997	0.058699	0.025968	0.129269
ENSG00000061676.16	NCKAP1	1.32261	1.41145	1.26763	0.556715	1.3109570000000001	0.7491289999999999	0.77766	0.736721	1.01849	0.810326	1.48192	0.852185	1.06968	0.8682420000000001	0.644801	0.755655	1.5194	0.641919
ENSG00000061794.13	MRPS35	29.0325	32.8909	31.1605	31.934338999999998	34.36993399999999	37.9954	28.8639	35.7653	37.2421	29.7835	33.7282	37.93827700000001	31.4521	33.0586	40.9003	28.1756	29.5475	37.4145
ENSG00000061918.14	GUCY1B1	0.761558	1.65801	0.720802	2.28899	2.55119	2.12164	2.30385	3.14481	2.6102689999999997	4.56678	4.4605	3.33876	3.9629128000000002	4.27995	4.50536	7.37704	5.8159	7.107
ENSG00000061936.10	SFSWAP	19.9216	23.0561	26.8309	17.1385	20.5118	22.926288999999997	27.425089999999997	15.8611	23.429377000000002	15.3542	20.155	24.1471	29.8357	21.033509900000002	13.731314000000001	15.743960000000001	25.574	18.4926
ENSG00000061938.21	TNK2	28.1434	28.8248	37.8747	39.0467	57.0921	51.1229	79.7201	42.2916	69.438	54.0913	68.0703	70.5345	97.60603800000001	69.3052	54.951	70.6387	109.66629900000001	78.1753
ENSG00000061987.16	MON2	15.552173999999999	15.3076	17.3377	13.0352	13.7184	14.609679999999999	18.1089	9.490191000000001	17.919	13.429241999999999	13.4664	15.624196000000001	19.8807	13.836860000000001	11.8527	9.75605	16.2936	12.199
ENSG00000062038.15	CDH3	0.054453	0.068344	0.056525	0.017157	0.101654	0.015668	0.053559	0.143492	0.023256	0.043191	0.030282	0	0.037966	0.050533	0.017519	0.014773	0.06808	0
ENSG00000062096.15	ARSF	0	0	0	0	0	0	0	0	0	0	0	0	0	0	0	0	0	0
ENSG00000062194.16	GPBP1	71.2447	71.559	66.9414	77.6439	85.0879	81.9169	95.8895	84.2936	91.84029399999999	100.555	108.344	99.5156	115.962	109.084	102.373	132.843	154.006	139.71
ENSG00000062282.15	DGAT2	1.8777220000000001	2.41891	2.42418	2.89365	2.36164	2.5698190000000003	2.5435920000000003	2.43656	2.0867	2.39137	1.8101459999999998	2.41434	2.6171569999999997	2.31959	1.6211	2.61343	2.19444	2.45758
ENSG00000062370.17	ZNF112	0.489284	0.278982	0.5105	0.354357	0.377735	0.521722	0.358492	0.323483	0.393868	0.17874	0.179005	0.261729	0.60836	0.205784	0.353826	0.2754	0.39459	0.277403
ENSG00000062485.19	CS	98.49156599999999	97.0821	89.0553	90.5086	89.4206	83.41214400000001	95.149	78.6575	77.5697	81.16999299999999	81.0193	74.4638	88.8959	73.8275	57.0117	70.7301	77.232	61.5841
ENSG00000062524.16	LTK	1.32401	1.5503470000000001	0.968964	0.933503	1.60995	0.937989	1.29072	0.939427	1.01538	0.968795	1.3458860000000001	1.00854	1.15125	0.8045100000000001	0.330927	0.817576	0.906911	0.552075
ENSG00000062582.14	MRPS24	81.5018	82.7122	87.4275	74.6283	78.1474	86.61967800000001	74.1043	85.8524	88.15279699999999	71.6339	67.2238	90.1431	66.4847	73.1664	86.8208	62.8993	68.575	79.1206
ENSG00000062598.18	ELMO2	39.0369	36.7097	33.99	33.6551	39.6664	31.8659	42.8931	30.8161	30.6727	38.2894	39.8014	34.1811	53.6459	38.756477000000004	29.1316	48.4015	55.4165	34.19
ENSG00000062650.20	WAPL	29.167529000000002	29.1363	26.7339	26.8035	29.1681	26.489188000000002	31.153071999999998	22.2466	25.1221	26.082483999999997	24.975697999999998	25.1457	32.6487	23.7296	19.394076000000002	23.4619	27.8264	21.614167000000002
ENSG00000062716.13	VMP1	68.93277499999999	66.5841	54.0362	85.6472	73.4184	71.0762	83.3354	78.4441	82.8721	104.964	67.10051200000001	84.1468	80.655	69.37827899999999	90.9995	86.54247000000001	60.5097	79.054
ENSG00000062725.10	APPBP2	14.4062	14.990381000000001	12.762	16.2238	16.1509	15.3914	15.8592	13.382	15.1296	18.0186	15.435220000000001	14.0336	18.7809	15.4684	12.8558	15.7567	16.7731	15.9705
ENSG00000062822.16	POLD1	12.3515	13.331406000000001	14.5338	11.858780999999999	12.0933	13.4264	15.3975	10.6475	11.246	10.518	11.970763999999999	12.805973999999999	15.0213	11.1223	7.9117825999999996	8.881124999999999	11.276902499999998	8.81535
ENSG00000063015.21	SEZ6	0.007738	0.018583	0	0	0	0	0	0	0.009276	0	0	0	0	0	0	0	0	0
ENSG00000063046.18	EIF4B	526.192	476.907	466.008	310.771	316.115	324.572	287.42155199999996	256.672	271.95615399999997	204.10245500000002	241.89687700000002	240.298	242.112	236.53946499999998	192.066	168.826	221.328	180.735
ENSG00000063127.16	SLC6A16	0.851213	1.02092	1.05576	0.50659	0.60809	0.9269450000000001	0.948199	0.49205699999999997	0.9942840000000001	0.525889	0.559561	0.479597	1.15481	0.96548	0.422319	0.7672100000000001	1.1233	0.6553100000000001
ENSG00000063169.12	BICRA	10.034061999999999	8.75126	9.684275999999999	7.46852	8.842429999999998	7.38912	11.0695	5.8836	7.287071500000001	8.12442	7.7036180000000005	7.101522999999999	10.9505	7.43781	4.82223	6.88294	8.90823	5.95144
ENSG00000063176.16	SPHK2	13.7141	11.9672	13.392050999999999	12.3617	13.7787	10.9973	12.4269	9.36245	12.5065	12.7933	12.9535	10.0024	15.6382	11.352049000000001	9.03743	12.155532000000001	13.2566	10.1247
ENSG00000063177.13	RPL18	3076.4918409999996	3432.63	3982.71	2399.6072139999997	2678.08	2998	2069.2690949999997	2799.46	2952.41	2043.92	2360.74	2739.13	1740.7438789999999	2424.59	2958.8895519999996	1901.35	2012.58	2667.33
ENSG00000063180.9	CA11	9.47648	8.35389	7.513872999999999	5.825532000000001	5.37561	5.34324	5.2271	3.30867	6.39125	5.13983	4.58162	3.858	5.56599	3.94291	3.60269	2.59409	2.67651	2.32686
ENSG00000063241.8	ISOC2	26.9444	27.373977000000004	23.8309	25.499	22.5615	25.548679000000003	22.1714	25.5962	25.9324	22.5103	24.113439999999997	23.863300000000002	21.0395	24.7977	22.9204	21.990032999999997	24.1514	23.2841
ENSG00000063244.14	U2AF2	85.8269	87.2772	113.313	87.9775	90.9884	94.3326	106.93943600000001	84.6829	98.4541	85.3624	94.2361	89.15964600000001	112.411	95.58190900000001	76.6756	84.3282	104.54	77.77776999999999
ENSG00000063245.15	EPN1	36.5278	33.5859	32.7255	38.2417	34.5951	29.7875	42.8558	30.3831	25.8707	38.691	34.1305	30.9372	43.99142500000001	33.3017	22.5663	37.3719	36.061946999999996	24.8166
ENSG00000063322.15	MED29	27.1623	25.694308000000003	24.2314	27.9343	27.405313999999997	27.1596	30.3889	25.0588	24.5947	26.2841	25.206208999999998	24.630366000000002	30.989665000000002	27.4426	22.1346	24.793086000000002	28.8367	23.086
ENSG00000063438.20	AHRR	14.747962000000001	4.06636	7.34403	5.695577999999999	5.13519	6.88782	10.8653	4.70747	5.7848250000000005	7.865791000000001	6.53804	8.67612	7.69249	5.72201	6.0827729999999995	5.07285	5.96871	2.97731
ENSG00000063438.20|ENSG00000249915.9|ENSG00000288622.1	AHRR|PDCD6|PDCD6-AHRR	95.7344	98.7038	87.593	105.033	103.921	97.2458	109.307	93.5752	108.438	99.0105	96.6314	97.6891	107.209	101.423	93.2359	88.9537	92.7295	90.2636
ENSG00000063515.3	GSC2	0	0	0.014527	0	0	0.011216	0	0	0	0	0	0	0	0	0	0	0	0
ENSG00000063587.15	ZNF275	6.47296	7.61106	6.45054	5.64192	6.729487000000001	5.32144	6.24595	5.1224	4.85953	4.98005	5.509799699999999	4.69896	6.66007	5.21328	3.54604	4.91382	5.52247	4.42522
ENSG00000063601.17	MTMR1	15.872361999999999	13.8359	14.6898	13.4432	15.7151	15.1571	18.3904	11.654597999999998	16.6068	18.2808	14.308527000000002	15.3419	19.4412	14.821715999999999	12.046907000000001	15.7563	20.168256999999997	14.959261999999999
ENSG00000063660.9	GPC1	0.448956	0.264681	0.32413	0.357145	0.232409	0.213591	0.134815	0.177503	0.05663	0.292727	0.2345	0.16819	0.305526	0.371777	0.12801099999999999	0.20742	0.169477	0.197547
ENSG00000063761.16	ADCK1	4.45982	7.40396	8.51171	5.15783	4.97897	6.5477099999999995	4.94277	5.27365	7.14175	4.018485999999999	5.3981	4.6794080000000005	4.23309	4.57076	4.52658	2.95355	3.49646	4.81549
ENSG00000063854.13	HAGH	40.6332	43.7576	47.9378	42.4039	46.548314000000005	44.8072	51.9576	42.2354	43.1698	41.5433	41.563846999999996	44.3746	46.072238999999996	43.0079	42.1813	39.7514	44.8347	41.8915
ENSG00000063978.17	RNF4	76.5155	64.3082	56.087855000000005	67.8537	62.9403	54.5065	72.1515	51.7094	46.1954	65.2997	66.9157	52.499748000000004	82.3644	56.1715	42.6087	65.2929	66.511	43.9638
ENSG00000064012.24	CASP8	55.6338	56.544788000000004	56.18	55.9378	59.3417	56.783972000000006	72.8619	48.747021000000004	69.53021700000001	62.878251999999996	65.19	59.122125999999994	78.04363699999999	57.1083	59.161955999999996	58.6495	62.517720000000004	63.8554
ENSG00000064042.18	LIMCH1	0.095757	0.044549	0.215708	0.10890499999999999	0.082345	0.076099	0.048352	0.077831	0.06334	0.099966	0.095185	0.021257	0.141196	0.098181	0.159075	0.208843	0.281465	0.141424
ENSG00000064102.15	INTS13	15.263	15.0309	14.2882	16.2629	16.118316999999998	14.8651	15.1232	15.6004	13.3114	17.1446	16.1607	16.2428	15.9572	16.1675	14.8964	15.2858	15.0281	14.1222
ENSG00000064115.11	TM7SF3	28.1596	34.171383999999996	29.124943000000002	31.055328999999997	28.4452	27.1127	29.4155	25.4417	27.8013	23.036412000000002	22.321581000000002	21.7196	25.113713999999998	23.8959	19.5315	20.5738	18.8582	14.2011
ENSG00000064195.7	DLX3	0	0.028176	0	0.024748	0	0	0	0.046066	0	0	0	0.014801	0	0	0	0	0.014052	0.014083
ENSG00000064199.7	SPA17	0.463835	0.606628	0.640602	0.343867	0.577271	0.475493	0.397182	0.54324	0.381102	0.827987	0.354045	1.13794	0.363176	0.273464	0.245798	0.177659	0.155944	0.18506
ENSG00000064201.16	TSPAN32	9.36752	13.3608	15.2337	7.09753	9.0748	8.56328	10.6804	6.2174	9.16697	5.4021	8.33185	5.3794059999999995	8.79909	6.41021	3.52925	3.97109	3.95282	4.33487
ENSG00000064205.11	CCN5	0	0	0	0	0	0	0	0	0	0	0	0	0	0	0	0	0	0
ENSG00000064218.5	DMRT3	0	0	0	0	0	0	0	0.036292	0	0	0	0	0	0	0	0	0	0
ENSG00000064225.13	ST3GAL6	12.1616	10.1945	15.3533	13.0014	9.18162	15.0923	11.7366	11.3589	19.5007	8.10484	6.2860890000000005	10.619	10.3658	6.13139	16.3471	3.6974690000000003	3.1895189999999998	9.5621
ENSG00000064270.14	ATP2C2	0	0	0.010939	0	0	0.016893	0	0	0	0	0	0	0	0	0	0	0	0
ENSG00000064300.9	NGFR	0.183764	0.072843	0.108181	0.127996	0.081274	0.050117	0.239782	0.067984	0.093583	0.386669	0.16144	0.141696	0.335443	0.344811	0.112099	1.14144	0.767219	0.424977
ENSG00000064309.16	CDON	0.253766	0.397303	0.48459	0.189892	0.189307	0.314463	0.211679	0.168332	0.271335	0.153424	0.091586	0.217779	0.262738	0.136139	0.12645699999999999	0.055098	0.044208	0.164387
ENSG00000064313.13	TAF2	11.9529	11.5077	10.650905999999999	13.0039	13.0635	10.8976	14.378224000000001	10.790420999999998	10.8001	11.2262	11.750554000000001	10.1382	15.0736	12.0408	8.361	11.285834999999999	12.0519	9.57657
ENSG00000064393.16	HIPK2	16.0389	16.5357	13.4678	8.23372	11.2602	8.53189	10.5943	6.81674	8.09226	6.39055	9.17999	7.11159	9.26382	7.73544	4.92582	5.09638	9.42944	5.602944000000001
ENSG00000064419.14	TNPO3	30.5486	27.3175	24.699809000000002	31.768530000000002	30.7421	26.3777	32.7488	24.8476	23.118648999999998	27.9858	27.848520999999998	24.272885000000002	33.8004	27.442892999999998	19.2133	26.0202	29.692964999999997	21.3717
ENSG00000064489.23	BORCS8-MEF2B	3.8150679999999997	3.6832510000000003	3.43086	1.42722	0.33598700000000004	3.65774	4.04248	3.73422	2.62786	0.8635539999999999	0.6795030000000001	6.23428	3.89781	3.09035	2.86307	0.437874	5.69473	4.99885
ENSG00000064489.23|ENSG00000213999.17	BORCS8-MEF2B|MEF2B	2.24489	2.30794	3.39462	1.98527	2.32856	1.32669	2.38887	2.54041	2.69245	2.37504	2.81304	2.74655	3.87824	3.04551	1.10944	2.17328	3.56192	2.43873
ENSG00000064490.14	RFXANK	65.4217	63.9895	58.3894	74.7392	61.1167	58.8849	69.556	71.9553	57.4822	72.1929	53.7906	65.8877	78.3699	70.2441	64.7651	73.5952	71.991	56.3154
ENSG00000064545.15	TMEM161A	12.5438	10.3566	12.1665	12.6917	10.8053	10.2602	12.665707000000001	8.15981	8.83723	9.53496	6.36794	9.39285	9.73042	8.08454	6.0471	7.605790000000001	7.43088	7.30693
ENSG00000064547.14	LPAR2	22.782	23.4162	25.7064	17.9009	23.1005	17.7133	27.5637	16.2521	19.8927	20.602	22.2322	17.594602000000002	26.3006	21.0603	13.8229	16.3475	19.6367	15.6106
ENSG00000064601.21	CTSA	121.517	107.38546699999999	86.9188	117.66847200000001	91.7818	81.23669199999999	122.719	78.2314	70.2169	94.2226	78.5426	68.19353199999999	112.97032800000001	73.88891000000001	53.4421	75.2675	70.2061	51.2289
ENSG00000064607.17	SUGP2	8.90299	9.66124	17.1618	8.72133	11.8622	10.2393	12.413419999999999	6.67946	13.8438	7.090196000000001	10.302316399999999	9.51926	11.9504	8.7686	7.98777	6.092600699999999	10.6915	7.6933
ENSG00000064651.14	SLC12A2	3.38205	3.6206039999999997	4.20853	2.50209	3.3713	2.95485	4.31123	2.11428	3.19594	2.456	2.99632	2.59353	3.2467	2.29515	2.17929	1.69169	2.47976	1.78183
ENSG00000064652.11	SNX24	7.81978	8.47319	7.77363	8.22898	4.70071	6.739142999999999	6.12251	6.31349	4.68082	8.9964	7.40537	5.43848	7.88866	5.92032	5.51835	5.72185	5.08047	5.383649999999999
ENSG00000064655.20	EYA2	0.272631	0.163512	0.04647	0.065824	0.116243	0.021365	0.097941	0.085288	0.014906	0.052586	0	0.040296	0.145841	0.062228	0.048063	0.069902	0.029659	0.014871
ENSG00000064666.15	CNN2	257.436	217.833	219.39738699999998	248.949	223.87582899999998	201.667	267.482	181.996	175.63971700000002	241.906	184.487	179.657	257.903	179.808	143.94851200000002	206.963	151.903	132.353
ENSG00000064687.13	ABCA7	24.0497	25.6426	40.9953	13.6187	17.2383	20.6403	32.1276	11.345149600000001	28.4938	12.5858	16.309967999999998	21.2827	26.6606	14.8034	14.241	10.5431	14.7975	13.4007
ENSG00000064692.20	SNCAIP	0.123655	0.037426	0.143544	0.095348	0	0.039583	0.064944	0	0.029561	0.030459	0	0.041316	0.094217	0	0.017704	0.05971	0	0.029465
ENSG00000064703.13	DDX20	13.043080999999999	13.7688	12.3703	13.3591	13.825365999999999	12.2506	13.6639	12.9374	13.025927000000001	12.9977	14.2265	12.2379	13.5576	14.0207	10.9071	11.986510999999998	13.339	12.0943
ENSG00000064726.10	BTBD1	30.3476	28.440732999999998	29.2293	28.6904	29.9784	30.555006000000002	31.0205	24.8667	32.5553	26.9447	27.559096999999998	28.4435	31.9807	25.1164	25.0857	22.6809	27.5126	25.7598
ENSG00000064763.12	FAR2	4.0767299999999995	5.35961	3.4207	5.6216	6.22737	4.14632	7.583853700000001	6.21306	6.12651	10.129093000000001	8.02549	7.604013999999999	10.673	8.2089	8.22473	13.8842	11.4585	12.553
ENSG00000064787.14	BCAS1	0.280337	0.15475	0.161004	0.274473	0.217024	0.105187	0.501609	0.126425	0.154815	0.238266	0.283438	0.124836	0.413922	0.18503	0.117702	0.405146	0.047461	0.09661
ENSG00000064835.12	POU1F1	0	0	0.028928	0	0	0	0	0	0	0	0	0	0	0	0	0	0	0
ENSG00000064886.14	CHI3L2	13.7821	11.3378	6.57546	14.126	14.0629	7.94192	13.8959	18.8372	9.1287	18.609177000000003	22.0101	10.615364999999999	17.8942	22.9253	11.6109	26.1838	38.1772	16.7891
ENSG00000064932.16	SBNO2	33.1729	37.906555000000004	35.8231	34.5884	44.0265	32.1371	60.7329	40.538	33.5687	45.6516	49.1847	33.3167	62.982603999999995	48.8144	30.6515	40.388087999999996	63.2008	31.1068
ENSG00000064933.19	PMS1	6.27346	6.77316	5.98164	5.88377	6.86328	4.90712	6.17408	5.44255	6.09788	5.51837	6.9869995000000005	6.30355	5.88947	6.48738	5.91749	5.15886	6.27081	5.81522
ENSG00000064961.19	HMG20B	56.3113	58.2414	62.696487999999995	49.6336	53.53	49.7646	55.1662	44.8825	48.816022999999994	45.225888000000005	44.372831000000005	44.3387	51.878662999999996	43.3417	31.8668	33.8783	41.3122	32.6603
ENSG00000064989.13	CALCRL	1.8048659999999999	1.6553	1.96016	1.32395	1.44549	1.76269	2.38524	1.62204	1.81918	1.11739	2.37174	1.86381	1.30315	1.2326	2.27831	0.532781	0.954725	1.73725
ENSG00000064995.19	TAF11	18.1655	18.4691	24.6629	18.2893	21.4314	19.625998000000003	17.5519	19.6197	21.7755	17.2635	21.720764000000003	19.637673000000003	19.0966	19.3454	22.7577	17.7682	19.206637999999998	20.589305000000003
ENSG00000064999.16	ANKS1A	6.06243	5.7869	6.38552	6.62442	7.16452	6.3392	9.31829	5.13331	6.16553	7.67451	6.31326	6.25361	9.75145	5.608477000000001	4.64046	5.674353999999999	6.457129999999999	5.00276
ENSG00000065000.20	AP3D1	41.950540999999994	39.1549	41.9338	32.3204	38.5429	35.4196	44.1564	28.135514999999998	34.1521	28.0102	35.3254	31.628966000000002	44.5558	33.2938	24.342546000000002	23.7531	34.697649000000006	25.5482
ENSG00000065029.15	ZNF76	20.9761	19.2017	29.0216	17.2072	19.372	20.5786	23.5954	14.544170999999999	22.6925	15.6874	18.1447	18.4674	22.7788	19.0384	13.932326999999999	13.198	22.855260599999998	15.0934
ENSG00000065054.14	NHERF2	1.80773	3.35818	2.7904910000000003	1.31294	1.70726	2.23412	1.85496	1.86301	1.88442	1.0686900000000001	1.3013919999999999	1.14248	1.74401	1.44176	0.654595	1.24343	1.04238	0.5772440000000001
ENSG00000065057.9	NTHL1	7.75975	7.95132	9.396868000000001	8.98347	9.14625	10.4812	9.722733999999999	7.93964	9.43263	7.62476	5.97708	8.81481	9.467684499999999	9.18613	9.9154	4.90126	6.73471	7.2808
ENSG00000065060.18	BLTP3A	9.74771	8.22876	6.66379	10.2704	9.00624	7.45287	13.2287	7.06377	7.09354	10.3098	8.88816	7.1712	13.2742	8.29436	5.82093	8.76614	9.00443	6.27271
ENSG00000065135.12	GNAI3	18.3691	17.8333	14.5746	22.2379	20.0476	18.3121	22.3485	20.3803	17.5615	26.3214	23.0104	19.0435	24.7122	21.9617	20.6483	25.9191	22.3338	21.5826
ENSG00000065150.21	IPO5	47.729676999999995	46.7202	45.1044	40.3702	42.7216	44.664187999999996	39.4771	38.9408	42.0481	31.8172	36.4145	37.6145	33.9894	35.4143	34.4966	26.4592	33.7056	32.1522
ENSG00000065154.12	OAT	27.4875	26.5931	30.1232	22.525019999999998	23.3153	29.628	22.0076	22.2315	27.017191999999998	20.6641	20.3923	24.1074	20.4469	18.305	24.9714	16.939676000000002	16.437	23.1833
ENSG00000065183.16	WDR3	11.3627	13.660603000000002	11.8959	12.7995	16.852614000000003	14.620090000000001	14.0321	14.4008	11.9404	9.89134	13.1146	11.7012	11.979	12.8902	10.5664	8.51998	12.1943	11.1955
ENSG00000065243.20	PKN2	10.5923	12.0445	13.666281999999999	10.619178999999999	11.9074	12.2563	14.7351	8.71829	16.0741	11.3881	12.1578	12.8626	15.0151	10.0391	12.789674999999999	10.4294	12.0183	12.1392
ENSG00000065268.11	WDR18	28.680488999999998	34.8239	44.7889	27.1718	36.3188	34.9752	32.6528	32.4116	32.7535	24.138942999999998	29.0493	33.5588	28.496940000000002	31.4551	25.7904	21.746337999999998	31.1085	28.368
ENSG00000065308.5	TRAM2	6.30176	6.82134	6.79974	5.71041	5.96794	5.62719	6.78118	4.26976	5.19944	4.79105	4.43245	4.79296	6.63835	4.34249	3.31736	3.78494	4.24474	3.44258
ENSG00000065320.9	NTN1	0.063268	0.017004	0.047021	0.064761	0.073681	0.040844	0.068353	0.013868	0.028211	0.04013	0.058446	0.041398	0.154995	0.058553	0.040536	0.197418	0.315798	0.162975
ENSG00000065325.13	GLP2R	0	0	0	0	0	0	0	0	0	0	0	0	0	0	0	0	0	0
ENSG00000065328.17	MCM10	0.070277	0.030383	0.195649	0.073425	0.080759	0.127741	0.148878	0.092532	0.185157	0.094101	0.076317	0.150022	0.143825	0.109961	0.047613	0.113628	0.630755	0.10991000000000001
ENSG00000065357.20	DGKA	83.221	108.223	160.922	63.7784	93.234	103.099	94.03223700000001	76.5686	133.308	59.8444	88.6182	90.9645	99.8569	80.2748	75.3156	52.3928	98.4496	87.0832
ENSG00000065361.17	ERBB3	1.24937	1.70078	0.514192	0.731784	0.755323	0.441126	2.9935029999999996	0.48946799999999996	0.300774	0.23624	0.481523	0.592204	0.48339600000000005	0.37644500000000003	0.196165	0.128584	0.240172	0.088949
ENSG00000065371.18	ROPN1	0	0	0	0	0	0	0	0	0	0	0	0	0	0	0	0	0	0
ENSG00000065413.20	ANKRD44	55.9867	54.0516	53.3409	49.2603	53.7875	49.0339	58.8966	41.0968	49.3918	47.356410000000004	50.2095	44.000977000000006	56.983	48.5857	35.1026	43.513445000000004	46.7455	36.7803
ENSG00000065427.15	KARS1	118.654	122.61	112.079	141.331	151.855	141.52	151.621	157.539	139.503	164.89759999999998	178.57017000000002	147.595	167.378	171.695	152.71893699999998	185.82019200000002	197.564	167.327
ENSG00000065457.11	ADAT1	17.3869	11.0482	21.2599	14.0486	13.7668	17.664376999999998	18.371900999999998	13.0697	19.2194	11.8034	14.5674	18.9039	13.5945	15.1457	12.718	12.9954	14.6796	15.2304
ENSG00000065485.20	PDIA5	4.46067	4.18057	5.50409	4.23175	4.13389	4.94475	3.74179	4.31957	4.41501	3.0382	3.38086	4.60747	3.49824	3.95144	2.62146	2.9694130000000003	3.6408910000000003	3.63039
ENSG00000065491.8	TBC1D22B	7.15788	6.45329	6.36793	6.56832	6.32756	5.8216	7.55196	5.51189	5.54819	5.99889	5.95697	5.89081	7.96202	6.20514	4.83752	6.46021	7.38693	5.31664
ENSG00000065518.8	NDUFB4	153.27005699999998	156.94818899999999	146.59163999999998	174.836	164.616	152.859	165.48653099999999	161.435	146.263	170.30566599999997	165.243	144.80342900000002	160.187	162.14274799999998	145.04	166.392	157.967	141.134
ENSG00000065526.13	SPEN	25.6336	22.9854	27.5324	17.425	21.6474	20.840251000000002	31.538154000000002	15.5039	21.4174	18.0062	19.754309000000003	19.5732	29.6167	16.5231	15.560065999999999	12.3894	20.329120000000003	15.400818000000001
ENSG00000065534.20	MYLK	0.133412	0.054069000000000006	0.33275199999999994	0.151022	0.200176	0.193665	0.028741	0.079357	0.042344	0.040859	0	0.054779	0.087564	0.19277	0.106983	0.026992000000000002	0.066474	0.022701
ENSG00000065548.19	ZC3H15	52.0198	53.048629999999996	53.058263000000004	60.8281	64.0718	64.9924	59.3	63.3119	67.4424	63.399741999999996	65.3486	67.8173	65.6205	64.9756	78.93866700000001	59.4163	65.0307	71.0771
ENSG00000065559.15	MAP2K4	18.2612	19.2379	18.2963	18.1526	18.8069	16.5339	18.3509	20.3345	17.524001000000002	18.5622	18.209457999999998	17.8617	18.8933	19.062507500000002	16.2732	15.7518	19.4775	15.071204999999999
ENSG00000065600.13	PACC1	6.20354	7.74515	8.96099	8.03118	9.99577	9.629	9.9284	10.513326999999999	12.1627	8.765500000000001	9.91333	10.2829	9.00699	11.404981000000001	12.335280999999998	9.44103	11.0183	11.0184
ENSG00000065609.15	SNAP91	0	0	0	0	0.014603	0	0	0	0	0	0	0	0	0	0.015721	0	0	0
ENSG00000065613.15	SLK	15.8229	15.6546	12.8363	11.1543	13.36	11.38	15.420720999999999	9.328833999999999	11.2024	8.92673	14.3262	10.888974000000001	16.4932	10.5161	7.54393	7.5718	16.8623	7.90982
ENSG00000065615.14	CYB5R4	14.2363	16.525	14.418078999999999	15.2258	17.1776	17.386142999999997	20.0371	17.0878	20.294589000000002	15.026962000000001	18.458357999999997	18.8485	19.2975	15.7187	20.3981	17.001212000000002	18.0069	18.6996
ENSG00000065618.21	COL17A1	0.005645	0.012138	0.025178	0.005334	0.01052	0.024301	0	0.00495	0.066475	0	0	0.025338	0.005927	0	0.032563	0.00919	0.018116	0.072236
ENSG00000065621.15	GSTO2	0.051386	0.110925	0.113484	0.086926	0.094907	0.064816	0.044036	0.060204	0.11063900000000002	0.035554	0.184727	0.036657	0.104922	0.074759	0.082703	0.064252	0.10248399999999999	0.048359
ENSG00000065665.21	SEC61A2	2.56931	1.54588	3.28301	1.04689	1.7418959999999999	3.0150449999999998	2.09685	0.701586	2.2753579999999998	1.2033829999999999	2.22357	1.93487	2.1545	3.00617	1.11485	0.866259	1.57302	1.65173
ENSG00000065675.16	PRKCQ	25.2151	25.2466	23.7362	20.5613	22.0698	20.5049	22.7622	19.1964	20.2305	18.9827	20.6533	18.9591	22.3035	18.8305	16.5459	18.4179	18.6344	17.2859
ENSG00000065717.16	TLE2	4.26327	4.47999	6.40334	1.76587	2.7952179999999998	3.34257	2.56938	1.66513	3.19801	1.57637	2.1085019999999997	2.14877	2.06351	2.22196	1.67222	0.84194	1.71982	1.40837
ENSG00000065802.12	ASB1	12.298248999999998	11.5864	12.0541	8.929276999999999	9.79755	6.5357069999999995	11.975	9.09032	7.72591	8.34188	8.06155	6.16991	11.8921	8.82602	7.36145	10.624825999999999	9.9845	7.9437429999999996
ENSG00000065809.14	FAM107B	203.75072799999998	216.041	180.712	169.08	217.276	167.039	170.422	207.539	165.97145500000002	153.80215199999998	192.788	157.886	164.552	190.355	147.26	153.31554500000001	172.562	136.20824399999998
ENSG00000065833.9	ME1	6.47197	9.15715	4.60545	3.61176	6.93984	3.18835	3.13128	7.60894	2.46886	2.92964	6.21576	2.5545	2.55868	5.11649	3.18371	1.97333	3.50307	2.79004
ENSG00000065882.18	TBC1D1	40.8274	40.5135	34.075	40.8823	42.0767	39.0796	48.752705999999996	40.9504	40.1183	51.7116	50.7292	46.9336	59.632751000000006	52.645956999999996	38.9459	68.8951	72.2191	53.6404
ENSG00000065883.18	CDK13	25.019634999999997	26.8854	23.3421	19.9219	21.8961	22.145606000000004	27.3246	15.3808	22.2107	20.537067999999998	21.3066	20.0895	27.0438	19.9897	14.5773	17.3612	22.777661000000002	15.946726000000002
ENSG00000065911.13	MTHFD2	61.4174	64.4251	59.184965999999996	97.9772	105.82	81.31018900000001	96.8975	126.65429699999999	89.774	137.388	150.413	102.226	123.521	149.68790299999998	122.667	175.83	178.987	150.542
ENSG00000065923.10	SLC9A7	3.36939	2.37683	2.9897750000000003	3.14735	3.71421	3.09539	2.98512	2.3204130000000003	5.3393	2.4487050000000004	1.8495840000000001	3.80008	3.47101	2.5886	1.6681689999999998	2.30961	2.72265	1.80575
ENSG00000065970.9	FOXJ2	18.031591000000002	16.547	16.3614	15.2371	14.691253999999999	13.5634	18.067	10.8607	13.1619	13.563445999999999	12.2705	12.5443	17.2802	11.789133000000001	8.538670999999999	10.6741	11.7665	9.279091000000001
ENSG00000065978.19	YBX1	805.166	760.894	690.3423339999999	694.909	661.8986540000001	646.365	622.076	651.716	552.953	611.474	591.112	569.653	597.054	568.967	501.852	546.092	558.169	469.77679600000005
ENSG00000065989.16	PDE4A	12.3689	8.48532	10.3124	12.667807999999999	10.301084999999999	9.70194	16.0194	7.86135	9.27562	11.329	8.79938	9.75877	16.439467999999998	9.332101000000002	6.60467	9.372725500000001	9.07204	7.41755
ENSG00000066027.12	PPP2R5A	43.1654	36.6526	36.5497	36.5486	34.8713	33.8396	40.6912	30.453	31.7531	35.4856	33.9092	31.443	39.4203	31.2265	27.196	33.2879	32.0531	26.7287
ENSG00000066032.19	CTNNA2	0.025463	0.036521	0.009485	0	0.055442	0.043942	0.030047	0.007453	0.027341	0	0.009435	0.019107	0.017836	0.009448	0	0	0	0.009083
ENSG00000066044.15	ELAVL1	24.5352	20.1441	20.3424	19.632700999999997	23.778295999999997	22.179	23.1518	22.5405	17.4013	18.6373	21.8327	22.4687	23.2331	20.8724	15.6934	16.7711	19.6508	16.3617
ENSG00000066056.15	TIE1	0.317661	0.566497	0.432471	0.213328	0.241803	0.144246	0.355104	0.271592	0.089749	0.136574	0.213711	0.131707	0.263492	0.176785	0.161241	0.14969	0.358206	0.125221
ENSG00000066084.13	DIP2B	19.0952	18.1672	17.1091	26.8041	24.0178	20.698451000000002	30.355538000000003	21.9354	22.3937	26.613533999999998	25.7874	21.3265	32.8937	24.7818	15.6471	22.3442	26.010005999999997	17.7544
ENSG00000066117.15	SMARCD1	38.399055000000004	35.0129	37.467	38.6854	40.3286	32.7763	43.8156	33.5524	31.3847	38.0732	39.0294	34.4167	46.1342	40.3361	24.1534	39.1699	46.3423	31.194612999999997
ENSG00000066135.13	KDM4A	21.5043	21.4019	20.033286999999998	19.8202	22.0064	19.9355	27.9964	18.1775	20.3413	22.7349	22.1084	17.9574	28.1298	20.999	16.310093000000002	22.4594	24.9521	18.904
ENSG00000066136.21	NFYC	52.6185	56.6097	48.5977	53.3118	56.6129	52.904467999999994	57.4341	48.612292000000004	47.6742	53.5526	53.0526	51.4469	60.0001	52.0087	40.5066	54.793	56.2459	44.8394
ENSG00000066185.13	ZMYND12	1.03496	0.574497	1.3364	0.501568	0.649122	1.22747	0.117143	0.650968	0.6103149999999999	0.141093	0.831819	1.4637540000000002	0.208098	0.222236	0.9576439999999999	0.160535	1.14475	0.242389
ENSG00000066230.12	SLC9A3	1.48243	1.61984	2.25819	1.34313	1.10395	1.40609	1.37749	1.01951	1.39103	0.797177	1.14578	0.999715	1.53301	1.00561	0.848948	0.753591	1.10146	0.740457
ENSG00000066248.15	NGEF	0	0	0	0	0	0	0	0	0	0	0	0	0	0	0	0	0	0
ENSG00000066279.19	ASPM	0.093516	0.140547	0.16397	0.058892	0.094931	0.087651	0.123461	0.044228	0.166367	0.070082	0.10925499999999999	0.10115199999999999	0.076466	0.072257	0.05975	0.021551	0.072518	0.033127
ENSG00000066294.15	CD84	35.2971	27.0983	31.011198999999998	26.8751	21.942048999999997	24.0903	31.8657	17.2266	23.4673	25.2553	19.0573	24.887256999999998	31.544729999999998	20.6354	19.2488	28.0431	22.8131	24.774690999999997
ENSG00000066322.15	ELOVL1	104.932	94.1471	84.5072	123.12977099999999	108.424	91.192	123.349	103.651	87.22	126.791	116.783	95.1926	131.211	106.473	87.66712000000001	140.145	109.30727499999999	90.4015
ENSG00000066336.13	SPI1	325.66	279.27	277.123	391.458	363.7	323.406	457.00918200000007	343.52213600000005	305.354	455.92931699999997	373.321	336.787	523.085	373.473	294.014	502.39425700000004	430.236	321.61
ENSG00000066379.15	POLR1H	38.503412000000004	37.9464	39.9771	40.4575	36.5598	43.2681	41.045190000000005	40.1786	45.4804	37.057992999999996	36.979729000000006	39.7793	37.1868	31.9329	42.6418	40.7895	32.0428	38.0612
ENSG00000066382.17	MPPED2	0.199782	0.2868	0.21387499999999998	0.062974	0.112123	0.126877	0.125966	0.261758	0.120138	0.063415	0.178421	0.060273	0.0548	0.074389	0.051671	0.032518	0.171645	0.085221
ENSG00000066405.13	CLDN18	0	0	0	0	0	0	0	0	0	0	0	0	0	0	0	0	0	0
ENSG00000066422.7	ZBTB11	21.864924000000002	20.7714	19.7597	15.6794	19.2512	17.8376	20.7897	15.284	18.8271	15.3108	16.9701	17.4623	20.1295	16.3306	13.1146	11.8738	17.2492	14.109134000000001
ENSG00000066427.25	ATXN3	14.9154	14.2376	16.3121	21.045536000000002	18.2811	19.2589	23.8705	15.9602	23.313	26.532973000000002	17.9088	21.9301	28.1537	16.6747	21.7787	27.1154	19.638650000000002	27.8923
ENSG00000066455.13	GOLGA5	16.723	15.902669000000001	17.688701000000002	15.7892	17.1749	17.3597	19.9349	15.1292	19.2676	16.8924	15.243179000000001	17.5832	20.9912	16.5656	15.2493	16.5771	19.1141	16.9761
ENSG00000066468.24	FGFR2	0.667491	0.237658	0.613034	0.650624	0.111904	0.298388	0.548773	0.253596	0.328446	0.498408	0.198102	0.261161	0.7812049999999999	0.161924	0.23702099999999998	0.529075	0.391995	0.275304
ENSG00000066557.6	LRRC40	8.71154	9.59343	9.34908	11.1017	10.7425	10.6996	10.7406	10.6214	10.2161	11.709	11.5996	10.1076	11.5863	11.6623	11.4949	11.0397	11.8002	11.9942
ENSG00000066583.12	ISOC1	15.2936	16.5425	13.5537	12.1282	14.1698	12.8325	10.8789	13.8018	11.8626	12.4156	14.5147	12.6664	12.0174	12.9178	11.5632	11.826785000000001	13.8126	11.2663
ENSG00000066629.19	EML1	0.08658	0.023278	0.056386	0	0.006728	0	0.00851	0	0.069632	0	0	0.02433	0	0.016048	0.061731	0.005873	0.030899	0.015418
ENSG00000066651.20	TRMT11	4.231396999999999	5.38769	5.83902	5.64639	6.12289	5.93523	5.03884	5.72287	6.78873	4.07294	6.16185	5.41537	6.75797	5.12939	5.82933	6.67326	5.60939	5.92301
ENSG00000066654.14	THUMPD1	37.0569	38.306	50.4045	34.877	41.4424	41.9136	47.6077	44.6702	48.9822	34.6979	43.8823	41.2182	44.8643	44.027	41.7257	36.2306	43.7199	42.900907000000004
ENSG00000066697.15	MSANTD3	8.9595	12.2287	12.2522	10.5136	12.1266	11.548352999999999	8.970298999999999	11.1806	13.118350999999999	12.0127	10.232230000000001	11.376411000000001	8.69097	9.4203	10.5674	8.69324	9.588014000000001	10.126643999999999
ENSG00000066735.16	KIF26A	0.023361	0.010045	0.026031	0.022072	0.02611	0.00402	0	0.004095	0.01499	0.013335	0	0.005238	0.014714	0.025933	0.017949	0.003803	0.009992	0.014929
ENSG00000066739.12	ATG2B	5.877139000000001	5.63639	7.11583	5.33834	5.86494	5.26848	6.76532	4.64957	5.79264	3.66148	5.09141	4.38697	5.81768	3.98348	3.76713	2.7559780000000003	4.96021	3.77503
ENSG00000066777.9	ARFGEF1	25.1878	21.5291	24.8449	18.5038	22.7758	21.335	25.8652	17.113557999999998	25.0402	17.8165	21.7216	21.6813	22.0754	21.208852999999998	18.001412000000002	14.044	20.798	17.7722
ENSG00000066813.14	ACSM2B	0	0	0	0	0	0	0	0	0	0	0	0	0	0	0	0	0	0
ENSG00000066827.16	ZFAT	4.3967	4.99176	5.66305	6.15086	8.63282	10.0269	7.20302	6.7088980000000005	10.1246	6.03889	6.78139	8.68941	6.7135	6.54412	7.948	6.351821999999999	7.9202639999999995	7.49254
ENSG00000066855.16	MTFR1	10.511	8.21095	6.58412	8.21996	9.11384	7.45435	9.15949	8.127306599999999	9.83228	6.82184	5.84012	7.34217	8.29017	6.914275300000001	6.652165699999999	6.53986	5.33989	6.58016
ENSG00000066923.19	STAG3	3.32795	6.35585	2.26051	2.97325	7.6327549999999995	2.27267	3.7882309999999997	8.91142	3.3750540000000004	6.087969999999999	10.5194	5.22742	4.97004	9.55904	5.67418	7.31937	12.3525	8.590010999999999
ENSG00000066926.13	FECH	20.8801	21.393740100000002	18.8054	23.137252999999998	24.4054	21.8378	24.393	23.2554	22.8681	21.8491	25.1732	23.6412	27.1138	24.544048999999998	20.4508	28.3037	29.4714	25.3189
ENSG00000066933.17	MYO9A	8.891855999999999	7.33127	7.71205	5.77311	6.736	7.07378	7.834137999999999	3.97296	7.10983	5.9408	5.10136	4.94393	7.67629	4.67549	3.67013	2.78352	6.3336	4.70351
ENSG00000067048.17	DDX3Y	50.606955000000006	50.1777	59.979566000000005	31.051872999999997	41.8864	35.8966	45.3902	26.7258	47.6422	28.642659000000002	33.6293	36.272	45.97890099999999	33.5558	27.9702	21.2504	41.4525	34.5814
ENSG00000067057.19	PFKP	29.355983000000002	18.5739	22.1189	32.1354	25.4373	25.920365999999998	47.2989	22.3492	28.134634000000002	38.452982000000006	31.7162	31.407	57.941345000000005	36.0243	26.5518	53.947551999999995	52.659788999999996	42.6254
ENSG00000067064.13	IDI1	40.050216999999996	48.266662999999994	38.1301	43.654315999999994	55.700751999999994	44.3609	45.785	53.665417000000005	50.7715	47.7048	55.0025	47.1837	47.2312	55.420984000000004	52.557480999999996	48.207136000000006	55.807	51.417474999999996
ENSG00000067066.17	SP100	65.44757700000001	66.52853400000001	61.9852	147.226	170.093	162.386	214.41527900000003	159.15	218.677	196.904	225.431	225.878	275.015	224.037	218.697	238.32628499999998	307.98	277.591
ENSG00000067082.15	KLF6	106.48	92.4045	86.2955	152.302	149.307	125.786	199.428	158.65	140.968	245.435	232.825	160.902	267.212	246.455	172.57690300000002	357.34997100000004	327.761	236.304
ENSG00000067113.17	PLPP1	3.21905	3.47347	2.7884830000000003	2.17336	2.91609	3.07042	3.35493	2.526	2.76011	2.5842199999999997	2.7490919999999996	2.5982	2.41877	2.77644	2.92367	2.66537	2.98899	2.81167
ENSG00000067141.17	NEO1	4.91439	3.95749	3.11816	3.15747	2.7424920999999998	2.83128	3.8841	1.84812	1.68361	2.42345	2.63153	1.8036780000000001	3.96436	2.1758	1.13854	1.84122	2.87848	1.18648
ENSG00000067167.8	TRAM1	155.34	154.32728899999998	131.698	163.374	166.948	158.021	151.507	172.16390299999998	146.431	180.214	174.415	161.519	162.159	162.634	157.753	190.77	174.099	160.342
ENSG00000067177.15	PHKA1	0.021183	0.017126	0.028869	0.016047	0.014367	0.051711	0.047207	0.035118	0.044501	0.033348	0.049946	0	0.021028	0	0.019243	0.004313	0.04284	0.090177
ENSG00000067182.9	TNFRSF1A	138.46	145.667	119.853	176.47370899999999	154.91382199999998	131.5	191.553	142.624	120.353	203.954	146.624	125.838	206.97040199999998	142.162	114.462	202.497	138.393	125.38491499999999
ENSG00000067191.17	CACNB1	1.8114129999999997	1.39862	2.5196	1.4416120000000001	1.59981	2.16556	2.28815	0.80923	2.3195	1.31109	1.08193	1.48612	2.77354	1.5227330000000001	1.0927470000000001	0.890282	1.57463	1.94492
ENSG00000067208.17	EVI5	7.12208	6.505081000000001	7.07052	5.82341	5.04786	6.90394	6.27298	4.1259	4.64737	3.89959	3.0635440000000003	3.87243	5.83679	3.32906	3.33061	3.56803	2.77081	3.7447250999999997
ENSG00000067221.14	STOML1	7.0975909999999995	6.31621	5.23442	6.62264	7.2659	6.459	6.95543	9.08655	7.11222	9.71853	11.4051	7.979400999999999	11.9481	12.004923999999999	6.1944	14.4188	16.3254	11.8207
ENSG00000067225.21	PKM	842.9154960000001	842.733	784.5882849999999	908.443	837.7309369999999	833.9027140000001	784.221	818.852	726.208	780.144	757.746	738.698	768.144	743.3588189999999	763.269	679.9350949999999	638.673	656.6024639999999
ENSG00000067248.11	DHX29	8.66588	9.774094999999999	9.295516000000001	7.729350999999999	9.63378	9.244698000000001	9.55218	7.6150459999999995	8.91592	7.62707	8.68627	8.72655	10.8651	7.56015	7.22641	6.30122	8.3706	7.43718
ENSG00000067334.14	DNTTIP2	33.1747	32.256890999999996	30.24	33.091	35.0581	35.137713999999995	35.800138000000004	34.0147	40.0433	31.057983999999998	34.2333	38.1267	39.2955	36.8378	37.0035	33.246	41.6671	39.8342
ENSG00000067365.15	METTL22	11.438877000000002	11.037379999999999	14.5955	7.17418	13.655270999999999	8.10691	11.785295999999999	6.650240999999999	9.02595	6.34466	6.60344	10.0921	9.235824000000001	7.45186	5.2997700000000005	5.42431	5.58903	5.87806
ENSG00000067369.14	TP53BP1	10.0046	8.14934	10.1601	7.65596	7.98499	6.930376300000001	10.4872	5.11743	9.80994	5.18883	8.426262999999999	6.687392000000001	9.24113	7.0959	5.86449	4.7908	7.8886400000000005	8.46506
ENSG00000067445.22	TRO	0.234284	0.23094499999999998	0.65844	0.176608	0.273144	0.268534	0.102533	0.170258	0.449078	0.218964	0.215142	0.309993	0.22266	0.323361	0.262758	0.08454	0.273536	0.3239
ENSG00000067533.6	RRP15	4.46406	5.14062	7.3522	6.91217	5.73629	3.399	6.14179	7.73997	4.54161	4.65723	2.89625	6.33635	5.25571	6.39248	5.48251	4.822172999999999	6.1914	7.96207
ENSG00000067560.14	RHOA	695.04	667.9697209999999	603.572	771.961	687.454	690.788	678.846	692.549	636.782	756.411	666.037	660.567	700.831	632.9419099999999	665.124	719.467	549.444	614.003
ENSG00000067596.12	DHX8	32.6467	33.7695	31.0567	33.4731	35.0781	32.1079	40.020489000000005	31.2802	26.8641	33.6103	34.632194999999996	28.563981000000002	42.557	34.3682	25.3398	30.264386000000002	37.4708	26.2502
ENSG00000067601.11	PMS2P4	0	0	0	0	0	0	0	0	0	0	0	0	0	0	0	0	0	0
ENSG00000067606.17	PRKCZ	8.62208	6.951846000000001	7.51294	6.38716	6.0939119999999996	5.96656	6.7039789999999995	6.15079	5.5801929999999995	6.04548	5.743182999999999	5.1816	7.58793	6.184946999999999	4.26887	4.87172	5.99886	4.35752
ENSG00000067646.12	ZFY	8.44895	9.00872	7.88042	8.018180000000001	8.05889	7.87527	8.4371	7.5448319999999995	9.15645	7.87799	8.29685	7.326834300000001	8.39497	7.87868	7.370449000000001	7.42876	11.1094	7.59126
ENSG00000067704.10	IARS2	40.8816	40.0028	37.2485	30.5185	33.81784699999999	31.2008	32.5665	26.6424	30.624477000000002	23.9951	26.7769	27.893	29.2459	24.749	24.0473	19.7963	23.8495	21.3294
ENSG00000067715.15	SYT1	0.049812	0.153833	0.39723400000000003	0.033039	0.13973	0.17024	0.044152	0.077702	0.498044	0.006654	0.045369	0.307089	0.013096	0.053016	0.131162	0.010135	0.040104	0.069296
ENSG00000067798.16	NAV3	0	0	0	0.003994	0.00468	0	0	0.004405	0	0	0	0	0	0	0	0	0.00452	0.016061
ENSG00000067829.20	IDH3G	59.6355	54.091224000000004	56.733157999999996	66.0525	64.0746	58.0618	70.706	55.8011	57.2368	66.0862	60.1694	56.3983	68.3142	51.2649	49.398241999999996	55.5165	54.1379	48.8742
ENSG00000067836.13	ROGDI	14.0991	8.67126	13.6161	14.1673	8.66835	14.6544	16.3652	7.13657	13.7746	11.7632	6.52743	13.6236	14.7514	7.03941	11.0105	9.43891	6.52109	9.376667000000001
ENSG00000067840.13	PDZD4	4.35868	6.4745029999999995	4.64613	2.57744	4.02947	2.8506	2.45706	2.58558	2.35654	1.26827	2.68961	2.01286	2.18521	1.70369	0.773233	0.8346899999999999	1.22953	0.793827
ENSG00000067842.19	ATP2B3	0	0	0.005158	0	0	0	0	0	0	0	0.005008	0.005189	0	0	0	0	0	0
ENSG00000067900.9	ROCK1	28.4987	25.6275	27.3383	20.3394	23.6301	24.302173999999997	32.8701	16.7668	26.356	16.9711	21.996	22.4261	32.041202999999996	20.5355	15.9549	14.4735	23.813512000000003	17.912088999999998
ENSG00000067955.15	CBFB	69.84161399999999	54.4138	57.7574	57.9957	61.929	59.3778	62.6819	60.714	59.3399	62.646978000000004	63.297754999999995	58.327	68.1953	65.2335	55.5035	52.9241	62.582	51.9341
ENSG00000067992.17	PDK3	9.53178	10.4137	8.7767	7.91681	8.01926	8.2391	8.61454	9.22567	9.2004	10.2568	10.2049	9.34416	10.5418	9.56128	7.9746	9.73637	9.51421	10.2465
ENSG00000068001.14	HYAL2	7.52834	8.4616	6.07351	7.993424999999999	9.406236999999999	6.778684999999999	9.40716	8.9821	6.03736	9.26521	9.47071	7.959550999999999	10.2384	8.585616700000001	6.555493599999999	9.81853	7.9201	7.38075
ENSG00000068024.18	HDAC4	20.2251	12.433	18.5304	16.8742	13.9463	16.1324	19.6187	10.3993	19.1011	12.3646	14.9342	20.9759	25.2952	12.1593	10.0036	17.897728999999998	17.1563	15.9579
ENSG00000068028.18	RASSF1	48.8311	38.559886999999996	51.149	41.9409	35.9282	40.0851	60.2328	26.774525999999998	45.7468	41.6384	29.321925999999998	37.1437	52.4629	31.3408	29.6378	31.5117	26.8689	27.033234999999998
ENSG00000068078.20	FGFR3	0	0.017254	0.05865	0	0.02183	0.0139	0.018956	0.020544	0.08853	0.014848	0.051999	0.042181	0.050578	0.073888	0.155833	0.013035	0	0.041704
ENSG00000068079.8	IFI35	58.2338	69.7618	44.0109	339.49469799999997	337.74922899999996	313.627	428.905	451.319	362.147	554.3474020000001	529.395	462.776	556.3962730000001	588.936	505.71227500000003	804.221	744.829	682.9692679999999
ENSG00000068097.16	HEATR6	10.8104	9.0044	9.05072	8.851579000000001	8.64998	8.56852	11.1522	7.72671	7.78303	9.1927	9.41953	6.600366999999999	12.6386	7.94882	5.39028	8.13263	9.43707	7.0988869999999995
ENSG00000068120.15	COASY	37.506983000000005	39.2333	38.3255	39.69454399999999	39.836338000000005	36.9353	45.9544	33.0607	40.1854	36.5545	38.5399	37.3264	44.738037999999996	37.5184	29.7213	38.779599000000005	40.5755	36.3129
ENSG00000068137.15	PLEKHH3	0.416195	0.204873	0.43839100000000003	0.22115800000000002	0.130526	0.19633099999999998	0.195011	0.14266600000000002	0.240354	0.16811	0.238853	0.221263	0.371494	0.24884499999999998	0.160142	0.218292	0.276294	0.071403
ENSG00000068305.19	MEF2A	39.351	37.5821	41.843	52.9237	49.329806000000005	56.601929000000005	61.3856	39.9549	57.2692	54.3105	50.956368000000005	59.6873	67.4585	45.4548	44.6111	49.3579	46.9734	48.6885
ENSG00000068308.15	OTUD5	35.8958	35.761	35.4336	36.8796	37.4704	35.6827	45.9096	33.580375000000004	38.8142	39.947494999999996	42.975888000000005	37.1295	51.836819000000006	42.671420000000005	26.9113	43.9605	49.623	35.9663
ENSG00000068323.17	TFE3	37.2348	32.6496	32.7916	42.183581000000004	38.7185	34.1553	52.8715	35.6246	33.287814000000004	48.1278	43.5673	35.351316999999995	58.8171	43.6145	30.1141	45.3303	48.0014	32.9158
ENSG00000068354.16	TBC1D25	15.9586	15.6431	16.3404	15.276019000000002	12.8013	13.0002	16.7787	12.178469000000002	11.8139	13.0147	13.434097999999999	11.018	13.9301	11.8921	9.37242	12.6277	13.368314000000002	8.22371
ENSG00000068366.21	ACSL4	37.8357	34.423094999999996	28.0455	42.98682599999999	40.4034	36.2577	44.3046	38.483836000000004	36.2093	41.1393	41.3004	39.0919	44.8862	37.451195999999996	37.653397000000005	39.7562	40.197973999999995	38.9315
ENSG00000068383.19	INPP5A	6.038811999999999	5.361	8.459095999999999	5.3544339999999995	5.06842	4.9874279999999995	5.94145	4.07638	5.06941	3.73056	5.218173999999999	5.62603	6.98872	5.0436559999999995	5.13498	3.8657310000000003	4.67868	3.07448
ENSG00000068394.11	GPKOW	26.2331	23.0717	24.0347	32.1778	28.7767	26.0835	35.8048	26.405	26.42	33.7231	30.5097	28.0299	37.2458	30.8757	21.0295	30.4382	32.4655	25.4039
ENSG00000068400.14	GRIPAP1	26.819844000000003	27.0496	30.7252	24.3175	29.3728	26.764029999999998	39.7695	21.2606	34.4757	25.3112	31.048302000000003	30.9903	47.184431999999994	32.3162	22.8	27.426831999999997	45.3608	30.245803000000002
ENSG00000068438.15	FTSJ1	27.6455	26.8427	28.9391	27.846	27.6237	30.8254	25.316840999999997	27.420022000000003	27.3033	27.0642	30.329798999999998	25.0167	26.6484	24.4514	22.8676	23.5426	25.0405	23.7214
ENSG00000068489.13	PRR11	2.6523459999999996	3.31644	1.8716	1.6524079999999999	1.80179	2.5473	2.51911	0.984522	3.56229	1.06975	0.667133	2.51973	1.67773	1.97732	1.41993	0.6293880000000001	1.13052	1.2183579999999998
ENSG00000068615.20	REEP1	0.033778	0	0.094366	0.007981	0.047279	0.051003	0.009965	0.007415	0.054402	0.040186	0.009387	0.019008	0	0	0	0.02062	0	0.009036
ENSG00000068650.19	ATP11A	24.677	20.551712000000002	25.193872000000002	17.9317	19.0907	21.065	25.026211999999997	12.8658	22.0868	15.6042	15.0527	17.3521	22.7114	14.0721	11.037669000000001	8.60035	11.9918	12.485209000000001
ENSG00000068654.17	POLR1A	11.221741999999999	13.2447	9.96553	10.2671	12.183784300000001	10.4688	10.2517	9.52049	8.07988	7.0638309999999995	9.28122	10.5093	11.9521	10.2973	7.3493200000000005	7.2539	8.04012	7.66783
ENSG00000068697.7	LAPTM4A	199.45675500000002	194.472	171.69177200000001	250.537	222.03372099999999	219.16684199999997	239.873	243.87084800000002	219.99	279.818	240.282	246.162	250.889	232.047	252.01464900000002	267.849	213.684	237.364
ENSG00000068724.18	TTC7A	46.2797	39.8221	43.3961	47.686268000000005	41.2515	43.1159	58.9115	32.4237	43.4909	39.8669	30.936011999999998	44.6976	58.0378	33.0423	26.7871	30.5332	28.2309	31.823411999999998
ENSG00000068745.15	IP6K2	44.5048	40.149694000000004	50.118649000000005	36.3807	38.3012	40.744	48.5496	34.6928	41.2939	35.2792	37.6088	35.9842	47.3198	40.4891	32.8191	30.3289	45.756972000000005	34.2234
ENSG00000068781.21	STON1-GTF2A1L	0.052179	0.039477	0	0	0	0	0.01913	0.012221	0.017793	0	0.017889	0	0	0	0	0	0	0
ENSG00000068784.13	SRBD1	10.1168	12.8414	8.656820999999999	12.501975999999999	14.7675	14.4409	18.826674999999998	16.5051	14.8206	16.5386	20.9791	18.358	20.0401	20.0574	21.2531	19.7883	24.5134	22.7613
ENSG00000068796.19	KIF2A	63.035	58.8526	66.2024	55.718011000000004	59.7494	65.6703	68.0291	52.722564999999996	63.8506	55.1522	54.9908	65.19950800000001	60.9324	55.9385	52.7722	47.492605000000005	56.2673	56.166
ENSG00000068831.19	RASGRP2	68.7328	79.5162	130.303	49.025524000000004	71.2388	75.93696299999999	75.9253	43.5856	100.424	35.4455	58.9147	70.0895	62.25	48.447537000000004	56.975328000000005	30.7025	53.7231	46.1436
ENSG00000068878.15	PSME4	19.1599	17.353536000000002	15.9566	15.635197999999999	17.619875999999998	15.0681	20.4771	12.579	15.5001	15.758420000000001	15.6749	15.116	19.4558	15.2574	10.9548	12.226282000000001	15.1847	14.1932
ENSG00000068885.15	IFT80	4.1760969999999995	4.78679	5.43942	4.1415	4.40061	5.57916	5.84426	3.32152	4.97552	3.78467	3.7378	3.72074	4.730351000000001	4.77505	3.7813220000000003	2.56095	3.43279	3.9997019999999996
ENSG00000068903.21	SIRT2	44.9409	48.7516	45.9284	44.752931000000004	46.903	37.5359	51.866215999999994	39.944	39.8355	40.9608	39.9525	36.0217	47.484871999999996	36.5545	26.643	37.0664	36.7657	29.1035
ENSG00000068912.15	ERLEC1	26.7391	28.7047	26.7724	25.7105	28.8815	28.7804	27.9317	30.2598	30.0286	28.929347999999997	29.9946	27.9202	28.0398	30.685	30.5266	26.926	29.8753	29.4772
ENSG00000068971.14	PPP2R5B	6.83287	7.4263	9.528013999999999	6.01295	7.366136999999999	5.64862	8.59463	6.44428	6.1702889999999995	7.7538279999999995	7.02292	5.20403	9.67375	5.96279	4.25993	5.33926	6.0153	4.65132
ENSG00000068976.14	PYGM	1.3055780000000001	1.04071	2.28162	0.602393	0.5254920000000001	0.826062	2.03702	0.5426099999999999	2.1678319999999998	0.206401	0.378442	0.5577110000000001	1.24155	0.601523	1.16427	0.29602	0.645203	1.38091
ENSG00000068985.5	PAGE1	0	0	0	0	0	0	0	0	0	0	0	0	0	0	0	0	0	0
ENSG00000069011.16	PITX1	0.029607	0.066863	0.033246	0.028002	0	0.027164	0	0.08242	0	0.028198	0.105268	0	0.077884	0.035018	0.014382	0.100702	0.033536	0.015966
ENSG00000069018.19	TRPC7	0	0	0	0	0	0	0	0	0	0	0	0	0	0	0	0	0	0
ENSG00000069020.19	MAST4	6.03593	6.71714	6.38994	2.73782	4.03545	4.43604	5.16071	2.52171	3.38241	2.46128	2.19484	3.7973	3.27796	2.81485	1.7672459999999999	1.5587039999999999	3.0077	1.80664
ENSG00000069122.19	ADGRF5	0	0	0	0	0	0	0	0	0	0	0	0	0	0	0	0	0	0
ENSG00000069188.17	SDK2	1.6970610000000002	2.16797	3.80314	0.77469	1.0970119999999999	1.9700069999999998	1.08182	0.613094	1.7457699999999998	0.5312319999999999	0.498404	1.42985	0.567145	0.47934899999999997	1.04361	0.215852	0.20280299999999998	0.6600349999999999
ENSG00000069206.15	ADAM7	0	0	0	0	0	0	0	0	0	0	0	0	0	0	0	0	0	0
ENSG00000069248.12	NUP133	24.1938	21.3948	19.5347	20.1557	23.4094	19.7859	23.2452	22.482976999999998	19.6099	19.254362999999998	17.3504	18.4055	25.0656	17.1077	14.406208000000001	18.174179000000002	19.0723	13.742529000000001
ENSG00000069275.13	NUCKS1	54.1159	51.8056	43.0927	45.4787	48.0822	42.9017	45.205	39.7749	37.6917	40.4141	41.9395	36.6298	43.1458	39.648725999999996	30.1504	33.8969	38.9366	29.713376999999998
ENSG00000069329.19	VPS35	58.3768	56.351251000000005	56.4962	63.8268	57.152297000000004	61.636559999999996	61.385304000000005	55.707260000000005	60.4763	59.442083000000004	56.6725	56.8969	60.415	53.2954	58.141	48.1416	45.5229	52.084801999999996
ENSG00000069345.12	DNAJA2	47.7123	49.2462	50.0876	52.1468	51.6083	53.8975	53.2947	53.2732	59.2645	51.212317999999996	54.4626	57.5925	58.1913	55.2125	62.2101	52.011945000000004	60.598347000000004	61.408494000000005
ENSG00000069399.15	BCL3	34.4113	28.5199	26.334778999999997	40.8466	34.3664	28.820120999999997	53.1416	32.4269	21.8171	49.15	41.019555000000004	23.8878	48.9058	39.8002	24.977	41.2982	44.79	21.8289
ENSG00000069424.16	KCNAB2	113.92	109.981	114.936	89.252	88.6413	90.5072	116.075	65.0714	80.797	72.82999099999999	69.7197	76.564	102.516	70.6608	53.8116	55.0036	61.5704	54.273
ENSG00000069431.14	ABCC9	0.003579	0.003846	0.021334	0.003381	0	0.003087	0.021076	0	0.003823	0.006809	0.027882	0.004082	0.007803	0.008643	0.007465	0	0	0.01142
ENSG00000069482.7	GAL	0	0	0.406047	0	0	0.188087	0	0	0	0	0	0	0	0	0	0	0	0.080189
ENSG00000069493.15	CLEC2D	121.72	97.8388	99.1232	145.681	125.291	118.295	178.233	147.50011800000001	159.202	209.466	201.375	173.233	229.962	217.068	204.614	356.616	322.763	280.854
ENSG00000069509.6	FUNDC1	9.09993	14.6844	11.5591	12.5591	16.6797	11.3525	13.2019	12.4648	12.0992	11.2134	14.6816	14.0461	13.7681	16.4356	12.527	14.009	15.8384	15.8453
ENSG00000069535.14	MAOB	0	0.014289	0	0	0.024827	0	0	0	0	0	0	0.07507	0	0	0	0	0.028505	0
ENSG00000069667.16	RORA	32.5725	32.1427	31.947612999999997	24.6046	31.1557	25.112963999999998	33.8504	23.6887	27.5301	23.7986	28.216	25.4578	30.84	29.2455	21.906	21.4013	29.1007	24.1658
ENSG00000069696.7	DRD4	0.443012	0.149274	0.21953	1.33566	1.48497	0.968475	1.51081	0.882367	1.48738	1.477	0.937899	1.14382	0.904775	0.593098	0.985587	0.697438	0.957323	0.848723
ENSG00000069702.11	TGFBR3	39.2236	28.699	24.951	34.25	23.1999	20.186187999999998	39.212940999999994	17.3597	18.7226	33.092	20.165767000000002	18.6022	33.5861	20.44	12.5707	23.2005	15.7722	12.6862
ENSG00000069764.10	PLA2G10	0	0	0	0	0	0	0	0	0	0	0	0	0	0	0	0	0	0
ENSG00000069812.11	HES2	0	0	0	0	0	0	0	0	0	0	0	0	0	0	0	0	0	0
ENSG00000069849.11	ATP1B3	59.5062	55.9198	44.4259	64.1467	60.0526	50.8427	59.1399	65.7428	48.4411	68.2298	65.4773	54.445280999999994	68.12944999999999	58.6104	53.3605	74.6401	66.3359	52.9743
ENSG00000069869.17	NEDD4	2.26093	1.67695	2.70504	1.54099	2.1715169999999997	2.70029	2.38924	1.47109	2.50605	1.9724389999999998	2.74228	2.2631	2.7707170000000003	1.71458	1.66733	2.1622500000000002	1.9061	1.9016520000000001
ENSG00000069943.10	PIGB	7.17176	6.40679	6.36022	7.65113	7.38423	7.90923	9.0299	7.3913	8.50834	6.48923	7.34804	8.79612	9.36174	8.34601	7.29331	9.365217999999999	8.91426	7.414505999999999
ENSG00000069956.14	MAPK6	15.703244999999999	16.6609	14.695730000000001	15.835111999999999	15.0386	14.331536999999999	14.7189	12.6181	13.5772	15.2572	14.6245	14.334750000000001	14.8276	13.5303	13.9748	13.559363000000001	13.243169499999999	12.2477
ENSG00000069966.19	GNB5	20.5488	18.9666	22.6294	19.621	20.4911	19.4336	22.2688	19.338017999999998	19.9577	19.6674	20.5132	19.0714	22.2074	22.7975	16.4537	19.8621	22.7518	16.586415000000002
ENSG00000069974.17	RAB27A	81.671	64.9753	64.1413	57.0821	53.1231	50.6817	59.2987	48.4552	52.0148	48.6529	49.4817	45.9809	50.926418000000005	46.6569	40.76	47.601	47.0756	38.1265
ENSG00000069998.12	HDHD5	22.6273	23.4531	23.0219	20.091338999999998	20.6528	21.9086	19.169093999999998	16.3504	21.6053	16.3863	15.144995999999999	19.5553	19.318	16.0175	16.9284	13.363572999999999	13.098843500000001	15.878129000000001
ENSG00000070010.19	UFD1	65.9571	63.974717999999996	57.2146	62.3993	63.8935	62.014005999999995	60.7351	74.7761	70.255	67.0426	63.7827	57.1756	61.1727	68.468	72.3403	58.8843	59.1795	62.2481
ENSG00000070018.9	LRP6	0.276748	0.612987	0.629361	0.241535	0.417653	0.333447	0.187739	0.308248	0.46509	0.115018	0.436297	0.36018	0.225614	0.230134	0.201847	0.066116	0.318164	0.210963
ENSG00000070019.5	GUCY2C	0	0.027243	0.037736	0	0.007878	0	0	0.037066	0.018129	0.008035	0.009384	0	0.00887	0.046985	0.008143	0.006871	0.009044	0.018067
ENSG00000070031.4	SCT	1.54995	1.39598	2.76087	7.82582	8.9428	11.0699	8.87182	7.08416	9.26601	11.1611	8.18401	11.1556	8.53232	10.6115	12.942	9.51039	11.2387	15.0276
ENSG00000070047.13	PHRF1	22.928523000000002	21.689529999999998	22.456	17.153986000000003	20.8457	18.308635000000002	27.081	15.699898999999998	18.047925000000003	16.5437	19.1748	17.642628000000002	27.5467	19.5705	12.4746	17.5065	24.451	15.2881
ENSG00000070061.16	ELP1	16.4316	16.457	16.2252	13.1054	14.8303	13.6252	15.0367	11.3788	13.604422999999999	10.393414000000002	11.8924	11.985330999999999	12.1896	11.051590000000001	8.9729	7.7373080000000005	10.2298	8.22224
ENSG00000070081.18	NUCB2	83.3506	95.4588	97.6041	62.545	90.0788	88.0279	58.980478000000005	77.9828	87.7628	50.1645	73.0201	75.9286	55.709979000000004	64.1957	77.6237	36.0361	65.5493	71.5746
ENSG00000070087.15	PFN2	3.21015	5.90375	4.77292	2.07472	3.62997	4.72348	2.4767	4.1523	5.7355540000000005	2.34292	3.92412	4.66641	1.7925719999999998	3.0297590000000003	3.49198	0.943117	2.57299	3.48538
ENSG00000070159.14	PTPN3	0.014039	0.025151	0.015643	0.017699	0.017434	0.020131	0.060654	0.005255	0.005005	0.004452	0.020739	0	0.068807	0.020779	0	0.041901	0.045033	0.004984
ENSG00000070182.21	SPTB	0.006062	0.0228	0.020239	0.009055	0.025387	0.02865	0.065102	0.013273	0.030891	0.002883	0.030791	0.003392	0.031010000000000003	0.013443	0.018637	0.00987	0.006477	0.019331
ENSG00000070190.13	DAPP1	27.802251000000002	25.7005	24.4476	38.231303000000004	34.359843999999995	36.2324	47.1769	35.0858	40.3875	45.9185	42.349486999999996	43.4894	51.194860999999996	43.148644000000004	40.9125	55.5627	55.167632999999995	52.1893
ENSG00000070193.5	FGF10	0	0	0	0	0	0	0	0	0	0	0	0	0	0	0	0	0	0
ENSG00000070214.17	SLC44A1	20.5368	20.185803999999997	17.2821	24.751	21.8724	24.5958	24.7649	24.4053	23.401912000000003	24.5448	21.0373	24.875	23.664	19.8297	24.925120999999997	22.2717	19.756	22.706469000000002
ENSG00000070269.14	TMEM260	7.25334	9.13192	8.07342	8.46026	8.84729	6.71179	10.5038	6.22795	10.3031	6.98907	6.4468	8.84984	9.98328	8.72227	5.0446	4.40449	9.645779000000001	6.07426
ENSG00000070366.14	SMG6	12.3366	13.108	14.919542999999999	9.37975	11.3847	11.327039999999998	12.084605999999999	8.02112	11.5036	8.61538	11.0401	11.315650999999999	12.9156	9.80642	7.6307	7.5242	11.3443	7.99913
ENSG00000070367.17	EXOC5	43.5218	44.2635	40.1074	47.2651	45.9984	44.8467	51.860383999999996	45.8622	42.5701	49.0655	45.6943	44.4376	49.6842	47.7513	38.7421	46.0887	42.6442	42.6222
ENSG00000070371.16	CLTCL1	0.395668	0.437733	0.479332	0.294676	0.248898	0.292178	0.262151	0.24046	0.210007	0.16951	0.373918	0.20127799999999998	0.508197	0.215086	0.179296	0.198378	0.247602	0.209706
ENSG00000070388.12	FGF22	0.25912199999999996	0.12686	0.285682	0.029197	0	0.118959	0.121809	0.200781	0.293836	0.056416	0.133943	0.131359	0.18562099999999998	0.206837	0.087667	0.01765	0.098811	0.117991
ENSG00000070404.10	FSTL3	2.3900319999999997	2.5922009999999998	2.46224	2.4307790000000002	1.5754	1.9238749999999998	2.6136	1.37868	1.43537	1.68023	1.4237460000000002	1.59319	1.72316	1.9727379999999999	1.32831	0.745937	1.40772	1.0411
ENSG00000070413.21	DGCR2	40.0259	41.018685000000005	37.913228000000004	39.3009	41.0642	37.695522999999994	48.5154	36.6762	36.2473	39.142	40.8496	37.9223	49.494350000000004	40.2685	29.399	40.8233	45.857	32.3552
ENSG00000070423.18	RNF126	50.5394	46.6081	56.6382	39.7326	44.2564	43.4747	54.2158	36.2533	48.311586999999996	37.579966999999996	42.4492	46.5185	52.459998999999996	39.1326	33.9159	32.3206	46.506254999999996	32.0906
ENSG00000070444.15	MNT	15.295938999999999	12.695744000000001	15.3364	12.2543	12.4104	11.2192	17.1749	8.85771	14.2693	13.216232999999999	10.4732	11.2002	17.5557	9.93524	7.91661	11.146859000000001	11.347128000000001	9.80132
ENSG00000070476.15	ZXDC	14.710913000000001	12.6198	18.017336999999998	13.141	13.486937000000001	13.013967000000001	17.9034	10.7865	14.8272	13.4945	14.263000700000001	12.638857000000002	16.0873	12.0914	10.149605000000001	10.5166	12.9631	10.706105599999999
ENSG00000070495.15	JMJD6	22.0432	21.600355999999998	23.1266	23.7076	22.540247899999997	22.860369999999996	30.6055	20.4327	23.8476	21.297344000000002	22.696424999999998	22.7603	30.004796000000002	22.344264799999998	20.398	26.3726	26.8298	23.057271999999998
ENSG00000070501.12	POLB	26.1043	30.6399	25.749657000000003	32.2571	36.5849	38.8478	35.6295	36.6978	45.504704999999994	37.358940000000004	36.9375	45.9714	35.4023	33.3326	55.2916	33.6611	30.1601	52.6451
ENSG00000070526.15	ST6GALNAC1	0.39209099999999997	1.36128	2.09263	0.982111	1.08027	1.01246	0.596453	1.68069	1.29552	1.16529	0.9273	1.29546	0.469683	0.738961	1.53981	0.291177	0.8169770000000001	0.643322
ENSG00000070540.13	WIPI1	12.2509	7.99025	12.2533	10.9808	9.6589	12.5901	16.961054999999998	8.35028	12.9325	15.4875	7.20628	14.8451	17.5064	9.45628	10.3498	16.37	10.476	12.2909
ENSG00000070601.10	FRMPD1	0	0	0.014191	0	0	0	0	0	0	0	0.014113	0	0.013358	0	0	0	0	0
ENSG00000070610.14	GBA2	15.7731	16.8017	21.7942	15.3374	16.374895000000002	15.9748	22.3032	10.7556	18.6525	13.4559	14.9365	16.7794	19.526652000000002	13.606959999999999	12.6033	12.186982999999998	17.2137	12.659042000000001
ENSG00000070614.15	NDST1	11.1256	8.62184	12.309330000000001	10.8503	12.3938	10.2806	11.0098	6.8733	8.95631	8.552147999999999	6.53568	8.36981	11.889797000000002	7.58621	5.91221	6.74296	8.61265	6.02656
ENSG00000070669.17	ASNS	11.229163699999999	12.8185	16.179	9.026627999999999	12.826339400000002	11.5377	10.5605	9.99731	11.2373	8.95165	12.686262000000001	10.4403	10.209693999999999	10.9353	12.1126	9.141219999999999	10.5839	12.259
ENSG00000070718.13	AP3M2	7.5775	7.05424	8.41219	7.08751	7.7057139999999995	9.0541	8.817801000000001	7.823580300000001	9.09262	8.108	7.04535	8.71612	9.38407	7.4889	8.27272	8.01724	6.2089479999999995	7.32651
ENSG00000070729.14	CNGB1	0	0	0	0	0	0	0	0	0	0	0	0	0	0	0	0.006012	0.011976	0
ENSG00000070731.11	ST6GALNAC2	4.48748	3.78537	5.29673	4.08419	2.53226	3.53147	4.0632269999999995	3.4193640000000003	2.8023	4.8209930000000005	5.07771	3.22727	4.92136	3.3476690000000002	2.10261	4.10096	3.7029780000000003	3.3970059999999997
ENSG00000070748.19	CHAT	0	0	0	0	0	0	0	0	0	0	0	0	0	0	0	0	0	0
ENSG00000070756.17	PABPC1	1817.19	1496.5222350000001	1604.55	997.263	978.715	1031.76	889.623	782.6811690000001	791.541	665.281	694.541	707.041	711.023	635.007	525.156	512.09	572.238	480.39846700000004
ENSG00000070759.17	TESK2	4.33151	5.94112	6.2840419999999995	4.77586	4.51263	4.83761	4.42471	4.5134	4.93287	4.07352	4.76575	4.31379	5.06365	4.8471139999999995	3.56323	3.93524	4.48258	2.99441
ENSG00000070761.8	CFAP20	22.721394999999998	22.3807	24.176	20.8115	23.9116	25.387926999999998	20.633013000000002	25.7326	28.3755	21.1096	22.5654	23.2048	20.7774	23.394032000000003	26.573	17.768	21.2517	25.9906
ENSG00000070770.10	CSNK2A2	29.2052	25.1803	23.2298	25.627017000000002	23.1442	24.2084	26.1568	21.7574	21.658452999999998	24.5625	24.692666000000003	21.5128	26.684	22.075	17.4959	22.1445	24.414324999999998	17.7002
ENSG00000070778.13	PTPN21	0.107174	0.026603	0.054163	0.046097	0.040902	0.086451	0.022998	0.021385	0.0354	0.027851	0.018325	0.046384	0.005122	0.062884	0	0.020131	0.026087	0.11066200000000001
ENSG00000070785.17	EIF2B3	12.7736	13.9055	13.078819000000001	13.1973	13.5007	16.4221	12.2684	14.8757	15.1238	10.4383	13.7094	16.9073	12.2434	13.5808	13.4836	11.54	11.1656	11.4821
ENSG00000070808.17	CAMK2A	0	0	0	0	0	0	0	0	0	0	0	0	0	0	0	0	0	0.007083
ENSG00000070814.22	TCOF1	17.962421000000003	18.9811	20.2098	14.1006	18.3279	18.0181	25.5209	12.9514	18.498	13.7971	17.421214000000003	18.3935	27.3235	17.4747	13.3093	12.2622	22.7503	15.3091
ENSG00000070831.18	CDC42	304.557	297.41635399999996	265.944	350.203	317.971	321.167	308.801	349.51	317.00685599999997	363.369	333.178	330.35425799999996	315.343	317.83475100000004	381.86720199999996	359.797	299.198	348.007
ENSG00000070882.13	OSBPL3	11.4037	8.41514	11.4338	8.86589	7.27392	6.740086000000001	9.998678000000002	5.1650540000000005	8.63566	6.7788	6.08028	5.3875090000000005	10.3592	4.59085	4.0197	4.63051	5.24618	4.12686
ENSG00000070886.12	EPHA8	0	0	0	0	0	0	0	0	0	0	0	0	0	0	0	0	0	0.006785
ENSG00000070915.10	SLC12A3	0.626268	0.180018	0.385039	0.9427000000000001	0.776296	0.777876	1.0705770000000001	0.6296539999999999	0.952685	1.0118179999999999	0.8496309999999999	1.64344	2.39101	0.545098	1.3711	1.58457	1.0457589999999999	1.9340389999999998
ENSG00000070950.10	RAD18	8.2605	5.84829	5.47174	7.74513	7.10787	8.194151999999999	6.77204	5.05452	7.86372	5.40044	7.46965	9.81545	6.9577029999999995	8.04228	6.35054	4.52585	8.51549	6.0799
ENSG00000070961.17	ATP2B1	35.3804	26.7657	29.3359	23.5217	22.7069	24.1735	29.03	15.448782999999999	22.3777	18.0284	15.882052000000002	19.9629	23.6594	13.2148	12.8045	13.0607	13.281590000000001	12.8934
ENSG00000070985.14	TRPM5	0.044512	0.047854	0.03102	0	0.005184	0.038322	0.019675	0.004879	0.023824	0	0.006169	0.031215	0	0.037082	0.017938	0.018116	0.023808	0.011865
ENSG00000071051.14	NCK2	41.59159700000001	40.4007	48.0999	35.8647	38.8215	41.7041	41.5828	33.915001000000004	36.462545999999996	31.7571	36.4476	41.5489	40.8748	35.1628	28.8402	28.994270999999998	41.8021	34.1759
ENSG00000071054.17	MAP4K4	33.559917999999996	32.0104	36.8612	26.1896	31.6754	31.874950000000002	40.285261999999996	24.781335000000002	32.6817	23.2312	28.7752	27.6205	39.9411	29.5975	25.396148999999998	26.864874999999998	36.026678000000004	27.44
ENSG00000071073.13	MGAT4A	64.47895299999999	73.5128	77.3537	83.0134	71.4028	82.7573	77.9233	66.5142	76.16532099999999	64.4145	65.5984	75.7888	74.64389700000001	61.4901	64.0252	54.0738	66.13300100000001	59.0829
ENSG00000071082.11	RPL31	3609.19	3806.28	3726.37	2904.47	2904.6176379999997	3003.2313029999996	2305.14	3080.85	2561.7888110000004	2587.44	2494.99	2478.56	2001.11	2630.75	2872.82	2508.55	2291.57	2496.91
ENSG00000071127.18	WDR1	240.007	206.096	202.311	254.02809100000002	227.476	208.617	250.286	223.724	197.634	250.36054199999998	229.796	200.567	277.31	240.689	179.26001699999998	258.822	266.169	196.52
ENSG00000071189.21	SNX13	13.6117	14.6877	16.3353	19.1635	17.9189	16.9848	18.8798	17.0634	18.9286	14.1046	10.864	11.3691	17.3966	14.7939	10.5169	8.67088	15.184776000000001	12.0711
ENSG00000071203.9	MS4A12	0	0	0	0	0.033301	0	0.041985	0	0	0.100841	0.040079	0	0	0.159888	0	0.028644	0.764868	0
ENSG00000071205.12	ARHGAP10	13.022490000000001	11.3396	10.189309999999999	14.485660999999999	14.390450999999999	11.7766	16.2351	12.3987	11.4859	13.793692000000002	14.086763000000001	12.0694	15.9923	13.7184	13.315012000000001	14.9662	15.2382	13.562052999999999
ENSG00000071242.13	RPS6KA2	5.56142	7.22761	7.20027	4.21573	5.85992	6.7428420000000004	4.38589	4.06961	5.12723	4.05489	4.60291	4.80321	5.26734	5.3302309999999995	3.1918260000000003	3.6778817999999998	6.160614000000001	4.50173
ENSG00000071243.16	ING3	19.3573	22.2039	20.344	20.421	22.7375	23.257	22.7618	21.2768	22.1687	20.1656	22.7772	21.4372	23.5707	23.213694999999998	24.1756	20.9989	26.030607000000003	21.941052000000003
ENSG00000071246.11	VASH1	15.136042999999999	15.206605000000001	12.0449	12.1437	15.105056999999999	8.730303999999999	12.1544	9.7534	8.90526	6.7061	7.5373980000000005	5.35251	10.195	7.24365	5.2277700000000005	4.591203999999999	4.45894	3.07792
ENSG00000071282.12	LMCD1	0.8984530000000001	0.991188	0.395944	1.5151	1.2228949999999998	0.106435	0.538591	1.04273	0.132266	0.9804200000000001	0.8184	0.11343	0.590355	0.170623	0.48236100000000004	0.229337	1.40811	0.680976
ENSG00000071462.13	BUD23	55.1887	51.3435	51.7389	62.3922	59.7047	60.6731	53.9023	59.9889	60.1359	56.711	56.5784	60.0786	52.6245	60.1245	59.0185	53.1822	61.1796	55.8093
ENSG00000071537.14	SEL1L	54.2132	46.0578	45.7101	45.3074	45.9163	48.9575	45.166	39.1155	41.005	43.3386	41.9139	42.052338000000006	46.6564	38.3594	36.767	37.318	36.6161	32.4172
ENSG00000071539.14	TRIP13	0.381907	0.365558	0.428634	0.374555	0.291194	0.343201	0.217458	0.460833	0.305577	0.336767	0.34764	0.352369	0.29763	0.379437	1.264	0.287783	0.44949300000000003	0.289624
ENSG00000071553.18	ATP6AP1	103.59271700000001	105.23165499999999	86.44074599999999	114.489	114.861	91.9766	123.126	100.958	86.7238	126.736	108.72	92.0792	137.956	112.30860200000001	77.6601	125.628	109.477	86.45309999999999
ENSG00000071564.19	TCF3	45.499351999999995	45.2881	48.9892	37.3277	47.5045	37.2443	49.1626	34.9729	38.7697	39.4243	44.9712	40.4195	54.0838	38.8526	25.7127	28.3738	42.6691	28.6383
ENSG00000071575.12	TRIB2	21.1234	23.9874	30.4317	14.0654	20.2796	19.9604	20.55	16.424160999999998	23.2632	12.3521	16.9344	18.6752	16.9972	16.2034	15.2973	14.0479	21.9275	19.8059
ENSG00000071626.17	DAZAP1	61.7204	63.4086	74.0555	55.7527	63.837314000000006	70.0824	72.6188	56.3525	69.774	55.101859000000005	57.2401	68.8758	72.1424	59.9592	59.201446000000004	45.844139999999996	66.4139	58.2565
ENSG00000071655.18	MBD3	46.2696	40.7697	43.7327	33.5504	41.93609300000001	34.9678	44.526205999999995	34.134471000000005	35.1111	33.0716	34.7937	31.8879	42.1334	32.2671	25.0104	29.5063	37.5579	24.3951
ENSG00000071655.18|ENSG00000267059.2	ENSG00000267059|MBD3	13.6604	16.2895	14.703	14.5098	13.4353	11.1221	14.203	9.51244	11.6252	11.7861	11.981	14.0467	15.1233	13.9069	9.28716	11.1735	13.4624	12.4175
ENSG00000071677.1	PRLH	0	0	0	0	0	0	0	0	0	0	0	0	0	0	0	0	0	0
ENSG00000071794.16	HLTF	7.9893350000000005	9.97984	8.49633	5.1738	7.1369549999999995	6.97694	5.46827	5.96086	9.43777	4.83677	5.74368	6.3162	6.4400960000000005	6.13998	5.08708	4.02937	6.21435	4.5623450000000005
ENSG00000071859.15	FAM50A	56.43299999999999	49.5919	53.1808	50.221498999999994	50.15944399999999	48.1153	57.4936	39.645056000000004	45.471520999999996	44.6963	45.1338	41.1907	57.022676000000004	47.355422999999995	32.6204	43.613662000000005	49.0545	37.4575
ENSG00000071889.17	FAM3A	19.7657	19.1256	20.019059000000002	17.3682	18.895384500000002	17.5974	18.9998	17.0994	16.0444	16.7719	16.4993	15.7061	19.2747	15.4253	13.7043	13.4325	14.980637999999999	12.417285999999999
ENSG00000071894.17	CPSF1	32.6072	37.6545	47.787406000000004	22.2376	33.652820000000006	29.499662999999998	40.2466	20.8754	36.0798	24.0138	27.0109	25.4514	37.1217	25.3364	18.3487	14.6116	31.3764	20.5125
ENSG00000071909.19	MYO3B	0.32091800000000004	0.041874	0.090406	0.35605699999999996	0.089726	0.145644	0.405328	0.093329	0.099138	0.310747	0.095516	0.090961	0.335293	0.050661	0.058449	0.280599	0.081323	0.081031
ENSG00000071967.12	CYBRD1	15.4776	16.757543000000002	14.1268	10.762469000000001	9.5012	13.2801	9.000288999999999	6.64521	8.95	6.58134	4.386112000000001	7.8847380000000005	5.49864	3.93605	4.45907	3.01668	1.63304	2.68332
ENSG00000071991.9	CDH19	0	0	0	0	0	0	0	0	0	0	0	0	0	0	0	0	0	0
ENSG00000071994.11	PDCD2	60.845966000000004	50.3981	60.0145	59.3428	60.2501	61.116	56.8365	66.5425	59.7087	61.8385	61.2053	61.3845	59.1027	57.689	66.1458	60.551981000000005	59.6809	63.594404999999995
ENSG00000072041.18	SLC6A15	0	0	0	0	0	0	0	0	0	0	0	0	0	0	0	0	0	0
ENSG00000072042.13	RDH11	39.607	41.7176	40.2502	41.161002999999994	39.629	41.139973999999995	35.1802	38.3979	43.771114000000004	32.7131	37.1836	37.6981	33.2536	36.9591	40.6456	26.6483	31.9991	36.063883999999995
ENSG00000072062.16	PRKACA	66.5096	58.1023	56.2733	54.9609	53.7857	51.015603999999996	57.7024	37.6147	40.9248	42.497	39.0367	37.3622	52.3555	34.0795	25.3627	27.0934	27.1509	21.2531
ENSG00000072071.17	ADGRL1	5.73686	9.09336	8.74228	5.76986	8.92874	10.2015	11.9584	8.17744	11.8196	7.35297	13.0274	12.2362	10.9327	12.3214	10.338246999999999	7.7710919999999994	14.9096	13.7107
ENSG00000072080.11	SPP2	0	0	0	0	0	0	0	0	0	0	0	0	0	0	0	0	0	0
ENSG00000072110.17	ACTN1	49.458	67.2971	67.10666400000001	36.3925	53.8203	58.6698	38.9218	39.4474	46.842825000000005	26.5654	37.466	40.846388000000005	32.431	39.57	33.4739	19.9522	36.4615	31.5292
ENSG00000072121.17	ZFYVE26	9.590107000000001	9.45242	9.83133	11.3627	10.9754	10.4461	15.3629	8.21983	11.0398	11.3261	12.1497	11.3339	15.8586	11.6954	8.30237	12.2196	15.845619000000001	11.783503499999998
ENSG00000072133.12	RPS6KA6	0.047684	0.094609	0.077606	0.038117	0.020488	0.050455	0.043204	0.073911	0.047024	0.017446	0.044665	0.078041	0.015399	0.024413	0.024631	0.017915	0.020148	0.007804
ENSG00000072134.16	EPN2	2.97822	1.4922	3.01966	1.54523	1.80258	1.69676	2.18539	1.68855	2.44546	1.31269	1.36553	2.58072	2.26786	0.980614	0.806418	0.9756319999999999	1.02046	0.580332
ENSG00000072135.13	PTPN18	104.402	89.1804	90.4838	98.9748	89.4233	75.95096699999999	119.823	73.0363	79.421	95.746	83.4227	76.4236	114.003	80.5961	56.4326	88.9229	83.4856	65.6933
ENSG00000072163.20	LIMS2	3.64685	3.34831	3.8268	1.8813739999999999	4.53503	4.124643000000001	2.8774569999999997	3.90072	2.53879	2.1769	3.83071	3.32229	3.27473	3.48373	2.4565989999999998	1.9239039999999998	2.37689	1.30255
ENSG00000072182.14	ASIC4	0	0.010737	0.032182	0	0	0	0	0	0	0	0	0.027484	0	0.030163	0	0.010986	0	0
ENSG00000072195.15	SPEG	0.8412049999999999	1.51168	1.08674	0.227951	1.55605	0.6400330000000001	0.59066	0.34665599999999996	0.836561	0.542678	0.931492	0.428234	1.04698	0.724341	0.738482	0.290912	1.24888	0.299151
ENSG00000072201.14	LNX1	0.01738	0	0	0.024641	0	0	0	0	0	0	0.028986	0	0.009131	0.009675	0	0	0	0.009302
ENSG00000072210.19	ALDH3A2	26.4506	22.956255000000002	25.6444	22.9417	20.0623	21.0621	23.015	15.5983	23.3497	20.9308	17.1947	16.6136	22.7089	15.678507999999999	12.8233	17.5445	16.527	12.6457
ENSG00000072274.14	TFRC	22.2652	24.167994999999998	19.6718	17.282156999999998	20.686	19.0459	21.4219	16.5704	18.7144	15.6174	17.4305	17.0498	19.1855	16.8147	16.0872	14.5354	19.2659	16.888
ENSG00000072310.18	SREBF1	9.79351	11.936200699999999	11.9201	11.9579	12.2423	12.4099	21.2423	10.8362	10.735434999999999	12.316643000000001	16.1828	12.5918	19.907662000000002	12.8975	10.136697999999999	10.7573	13.2223	10.6049
ENSG00000072315.4	TRPC5	0	0	0	0	0	0	0	0	0	0.004807	0	0	0	0	0	0	0.002699	0
ENSG00000072364.13	AFF4	22.9619	19.1294	21.1238	20.3664	20.512	18.8076	22.944491000000003	18.1439	21.6142	18.8148	21.896	19.7648	24.685792000000003	17.988106000000002	14.2778	15.786617000000001	18.919	15.744938999999999
ENSG00000072401.15	UBE2D1	15.0841	14.9613	12.76	17.449	17.9297	14.525535999999999	20.3835	17.4456	16.4926	21.1482	17.7147	15.5721	22.8068	17.8928	15.481924000000001	20.7195	19.5987	17.5273
ENSG00000072415.10	PALS1	5.16374	5.50111	5.5482	5.219389400000001	5.17167	5.09931	5.04115	4.5549029999999995	5.14829	5.57234	5.51476	4.64992	6.30476	5.14379	4.5157039999999995	4.872268999999999	6.00455	4.9621531999999995
ENSG00000072422.17	RHOBTB1	1.38611	0.416173	2.06589	1.06129	0.347272	0.805681	0.47366	0.397295	0.548113	0.409951	0.243247	0.410385	0.726874	0.438512	0.485287	0.445729	0.8948130000000001	0.499333
ENSG00000072501.19	SMC1A	37.690782999999996	35.303399999999996	33.2811	32.1255	34.3791	33.719	43.1073	25.8732	30.4261	30.504	30.3018	31.7324	40.0956	30.3189	20.966	25.1332	34.7281	25.3262
ENSG00000072506.14	HSD17B10	104.831	96.2042	106.162	103.967	92.3696	101.099	91.9647	86.50492000000001	93.312	83.58895100000001	74.2863	88.3203	78.3537	77.9966	84.2891	73.40553899999999	63.268435999999994	76.26982199999999
ENSG00000072518.23	MARK2	42.4674	42.684549999999994	43.026194000000004	40.129622000000005	43.6323	38.674206000000005	50.2183	32.7141	36.2404	40.1449	41.6009	36.8311	51.145382999999995	38.7296	27.4913	38.815	43.8327	32.3798
ENSG00000072571.20	HMMR	0.346996	0.292198	0.300832	0.35236999999999996	0.49429399999999996	0.408713	0.431789	0.8672150000000001	0.842771	0.394295	0.607934	0.6653910000000001	0.5143310000000001	0.546083	0.675121	0.49283800000000005	0.968331	0.876539
ENSG00000072609.18	CHFR	36.8123	39.0952	37.977011000000005	35.4539	36.7094	35.8979	44.6159	33.8951	42.0911	36.998734999999996	40.1847	38.2088	48.647	38.1344	29.7799	39.0638	48.281	34.0484
ENSG00000072657.10	TRHDE	0	0.002993	0.003099	0	0	0.002393	0	0	0	0	0	0	0	0	0	0	0	0
ENSG00000072682.20	P4HA2	0.710624	0.8318840000000001	0.779535	1.5824320000000003	0.82474	0.90677	1.12588	1.48914	1.10375	1.9660449999999998	1.7077390000000001	1.2948490000000001	2.0823720000000003	1.66813	1.1313199999999999	1.9599929999999999	1.35898	1.2634
ENSG00000072694.22	FCGR2B	113.722	104.22006400000001	168.40621900000002	161.514	144.019	245.831	129.21	132.057	224.263	99.70623499999999	93.48901599999999	214.39894900000002	76.5976	88.1516	181.121	34.1525	45.1269	113.799
ENSG00000072736.19	NFATC3	53.1	45.7799	38.1978	39.8632	41.413639999999994	33.9958	43.621041999999996	31.5566	32.0482	35.2206	33.4027	30.5575	42.6294	31.7184	22.9833	29.341768000000002	29.4361	22.958
ENSG00000072756.18	TRNT1	10.4387	11.747	14.215000999999999	11.6017	13.792018969999999	14.7092	13.9192	13.5531	17.7991	12.0724	15.658	16.3962	16.8544	13.323647000000001	17.986798999999998	15.1289	16.735153999999998	20.4299
ENSG00000072778.20	ACADVL	95.8779	95.3981	107.127	84.0846	84.42134399999999	91.60980699999999	90.8384	62.9787	94.3551	62.379875000000006	70.5063	75.7698	90.6651	62.0866	65.1882	52.2973	68.7527	61.962419000000004
ENSG00000072786.13	STK10	100.26047700000001	101.268	99.1873	74.7769	81.3529	79.32098900000001	103.169	57.2554	78.4988	68.3995	69.5347	72.79101200000001	97.64614399999999	68.01978799999999	53.596917999999995	60.369	73.0013	57.0775
ENSG00000072803.18	FBXW11	31.4679	27.8726	25.6835	28.113	25.951973000000002	22.913	29.2351	21.602815999999997	23.6712	25.5634	23.6421	21.911	27.2839	23.1504	18.2496	22.943322000000002	23.5576	20.436811000000002
ENSG00000072818.12	ACAP1	77.4913	81.5339	98.17855300000001	66.23084300000001	81.88886099999999	74.1023	91.07049599999999	62.313629999999996	80.5271	65.66040600000001	74.2581	69.02964300000001	83.3919	70.214	55.150811000000004	58.5668	71.3935	57.9524
ENSG00000072832.15	CRMP1	0.022727	0.01223	0	0	0	0.009827	0	0	0.045038	0	0.012664	0	0.035844	0	0.010997	0.018497	0	0
ENSG00000072840.13	EVC	1.3937279999999999	0.588946	0.981299	0.503778	0.596911	0.83767	0.9928220000000001	0.689884	0.842474	0.437471	0.395726	1.62122	0.688151	0.708006	0.455816	0.294661	0.266788	0.629485
ENSG00000072849.11	DERL2	49.053	45.6245	48.2467	48.6327	54.3364	47.2649	47.9755	53.721	43.2992	51.4668	55.7134	48.7881	50.7083	49.3329	50.6483	55.3689	49.6473	51.8378
ENSG00000072858.12	SIDT1	24.8084	19.9151	22.0762	21.5842	23.4908	23.486	30.0633	21.0372	25.3581	23.1713	25.355491999999998	25.7458	38.3143	27.7623	19.006667999999998	27.3059	32.1971	28.3246
ENSG00000072864.16	NDE1	31.7103	33.5483	32.605382999999996	27.792445999999998	32.0866	33.1655	38.9784	26.5512	33.2398	28.5437	34.5384	29.5494	37.2431	32.7183	24.9331	32.1621	36.4427	26.0006
ENSG00000072952.21	IRAG1	0.005143	0.044227	0.09745	0.014577	0.028745	0.022131	0.018182	0.040578	0.011005	0.019571	0	0.028839	0.005399	0.005711	0.009883	0.02093	0	0.005481
ENSG00000072954.7	TMEM38A	1.02323	0.8981	1.07196	0.748653	0.616285	0.869345	0.836453	0.725545	0.539968	0.6533	0.669648	0.57656	0.623472	0.447322	0.429929	0.7682910000000001	0.180364	0.194654
ENSG00000072958.9	AP1M1	78.8309	92.6387	76.5615	81.7532	92.57009000000001	73.3267	84.942	78.9526	67.2113	80.49117100000001	86.3605	72.5617	91.5498	86.0235	54.4628	80.6189	94.8474	62.595603000000004
ENSG00000073008.16	PVR	5.2165151000000005	6.5043120000000005	5.33674	4.66251	5.9990196000000005	5.16037	6.6125	5.11765	4.09836	4.39536	4.79948	4.4967600999999995	5.93196	6.568986799999999	3.74786	4.2850209999999995	5.795942029999999	4.13511
ENSG00000073050.12	XRCC1	23.5358	22.92	21.576804000000003	22.334858999999998	24.947	19.455	23.196	20.9579	19.6353	18.64	20.231236000000003	20.5011	23.8481	20.118591000000002	15.6241	16.293	18.4853	14.2434
ENSG00000073060.17	SCARB1	11.53	9.805428299999999	9.78195	11.500623000000001	8.27386	12.1623	10.0756	5.17474	9.14691	7.281217700000001	8.159790000000001	12.5756	12.9883	7.08993	5.9340589999999995	11.376885999999999	8.25461	7.9841809999999995
ENSG00000073067.14	CYP2W1	0	0	0	0	0	0	0	0	0	0	0	0	0	0	0	0	0	0
ENSG00000073111.15	MCM2	9.93586	9.76666	8.4521	8.226291999999999	7.97188	7.1553	9.64667	6.95947	6.7176849999999995	7.44708	8.41633	6.86633	8.63102	8.41234	5.31637	6.84926	9.18162	5.77284
ENSG00000073146.17	MOV10L1	0.041185	0.017667	0.190078	0.055743	0.024287	0.037431	0.065764	0.087966	0.047785	0.039338	0.009127	0.057127000000000004	0.036461	0.039757	0.008369	0	0.027884	0.018571
ENSG00000073150.14	PANX2	0.251421	0.352926	0.318207	0.465057	0.592346	0.481928	0.480341	0.480528	0.458946	0.478714	0.450576	0.690801	0.884895	0.54854	0.697839	1.05873	1.36069	0.680543
ENSG00000073169.15	SELENOO	16.3231	17.7774	21.5573	18.7245	17.2967	18.176	25.5126	12.888221999999999	23.075902999999997	21.3757	18.7349	21.5667	30.9131	20.8104	17.2857	28.2348	31.960582000000002	23.7158
ENSG00000073282.14	TP63	0.116397	0.091248	0.158861	0.054941	0.170257	0.26005900000000004	0.111331	0.068008	0.201476	0.104501	0.121767	0.092438	0.16232000000000002	0.12325900000000001	0.152507	0.199901	0.186672	0.20013499999999998
ENSG00000073331.18	ALPK1	4.26599	6.01551	4.4515	6.43539	8.05016	6.75705	8.229821000000001	7.7584	7.90908	9.000328999999999	9.70246	8.69068	9.50393	11.143400999999999	7.64215	8.71826	13.3212	10.7473
ENSG00000073350.14	LLGL2	14.625532999999999	9.59511	13.7957	12.9001	10.4992	10.5525	18.5795	7.41271	10.6967	9.57655	8.85187	7.04867	16.4743	8.80042	8.52134	7.7800970000000005	8.56097	5.36811
ENSG00000073417.15	PDE8A	6.15103	6.71079	11.436169999999999	4.9610009999999996	6.62597	7.22054	10.8569	5.48042	12.147397999999999	7.09552	8.02968	9.12103	11.3642	7.5547390000000005	7.58938	6.56796	9.377642999999999	11.571197999999999
ENSG00000073464.13	CLCN4	1.497	1.90325	1.2622579999999999	2.40354	2.32266	2.4673	2.8229870000000004	2.68134	2.26009	2.61653	2.54668	1.79638	2.78537	2.57112	1.83619	1.9220260000000002	1.9445199999999998	2.0714740000000003
ENSG00000073536.18	NLE1	5.9104331000000006	5.51643	6.9989799999999995	5.07518	5.52645	6.47066	4.15454	5.589809000000001	6.51774	4.25021	4.82403	4.49637	4.243899900000001	6.81319	4.94725	4.3715	4.84091	4.14553
ENSG00000073578.18	SDHA	71.3121	68.9235	56.132200999999995	74.2286	81.0141	62.4521	83.5885	73.1742	62.1882	77.5336	85.7505	62.9068	92.3989	82.2272	49.1763	82.4946	97.3748	63.8998
ENSG00000073584.20	SMARCE1	83.73561699999999	92.19732699999999	97.86206100000001	83.4062	93.0418	99.6732	87.83421700000001	88.691	101.303	74.71	91.9599	92.7997	82.5807	92.6249	94.7572	71.9273	95.7108	92.1766
ENSG00000073598.6	FNDC8	0	0	0	0	0	0	0	0.076921	0	0	0	0.033263	0.061045	0	0	0	0.031297	0
ENSG00000073605.19	GSDMB	5.3285	4.47349	9.50224	2.83341	4.29516	5.26661	8.48554	3.42967	10.3853	3.80498	8.54108	6.95894	7.5452710000000005	9.70229	8.64632	5.70042	14.4644	11.8824
ENSG00000073614.13	KDM5A	48.9483	38.808	44.2065	40.0919	40.220679000000004	44.3073	59.01824499999999	31.197480999999996	41.3691	38.876169999999995	35.862548000000004	42.7938	57.135434000000004	41.771063999999996	29.649973000000003	40.0175	46.108754999999995	29.1029
ENSG00000073670.14	ADAM11	0.413572	0.082373	0.062118	0.011125	0.064295	0.111957	0.082039	0.252492	0.101424	0.033609	0.051047	0.10162	0.072411	0.13474	0.251796	0.056622	0.178772	0.029721
ENSG00000073711.11	PPP2R3A	0.251161	0.47496	0.269494	0.265543	0.511168	0.232094	0.158932	0.326144	0.213887	0.29647	0.309192	0.311928	0.146478	0.407882	0.209939	0.159015	0.497323	0.207285
ENSG00000073712.15	FERMT2	0.154068	0.162522	0.076702	0.047594	0.15859	0.043494	0.035668	0.09734	0.12208999999999999	0.124609	0.100881	0.139937	0.052919	0.134659	0.01946	0.098346	0.118759	0.086374
ENSG00000073734.10	ABCB11	0	0	0	0.004267	0	0	0	0	0	0	0	0	0	0	0	0	0	0
ENSG00000073737.17	DHRS9	6.26263	3.81598	1.98133	4.64666	1.85003	2.5954680000000003	4.58297	1.81069	2.42988	5.85753	1.50603	2.12731	5.427854999999999	0.991196	1.48459	7.261016000000001	0.9389419999999999	1.4617179999999999
ENSG00000073754.6	CD5L	0.015848	0.068283	0	0	0.059368	0	0	0.069829	0	0	0	0	0	0	0	0	0.051124	0
ENSG00000073756.13	PTGS2	4.44546	2.47632	7.1132	3.57107	2.02409	3.30717	3.94762	1.64972	2.93638	2.10118	1.54748	2.8083	1.97299	1.7646359999999999	1.5650499999999998	1.61617	1.25931	2.14633
ENSG00000073792.16	IGF2BP2	3.03423	3.36312	2.75209	2.55927	2.8933410000000004	3.46898	3.60771	2.41363	3.48706	2.9160579999999996	3.96694	4.7276	4.25755	3.6614560000000003	3.36604	4.4009529999999994	4.61563	4.87403
ENSG00000073803.14	MAP3K13	11.6253	10.998	10.2752	11.8172	12.7221	11.0142	11.1527	14.5712	10.0401	10.5195	13.5755	9.65048	8.99782	12.1769	11.1516	10.6249	13.9291	8.9106
ENSG00000073849.16	ST6GAL1	139.489	156.32661199999998	145.76	141.106	154.37419699999998	134.251	137.695	143.526	118.58	142.46	146.792	140.511	144.379	142.022	106.43	178.12625699999998	177.43334000000002	130.767
ENSG00000073861.3	TBX21	45.0939	33.9386	26.106	38.653017999999996	30.3301	24.068	48.925489999999996	25.6343	23.083	40.0956	30.231	22.9419	48.1043	29.5709	18.211688000000002	38.5137	36.285	22.0315
ENSG00000073905.8	VDAC1P1	0.056411	0	0.065423	0	0	0.202382	0.067841	0	0	0	0	0	0	0.065044	0.11516	0	0	0
ENSG00000073910.23	FRY	9.16226	7.51373	6.5026	4.39991	3.43713	2.12191	7.1054569999999995	3.73024	3.8058560000000003	2.72603	2.22399	3.18538	4.00158	1.85304	1.64029	1.07145	1.33867	1.26869
ENSG00000073921.18	PICALM	140.156	132.592	112.744	144.423	129.096	114.724	159.464	117.457	119.45472099999999	135.823	126.083	111.981	161.588	120.04874199999999	100.298	126.745	116.372	97.47455599999999
ENSG00000073969.19	NSF	30.0656	27.3751	25.4987	32.6848	28.3662	26.9337	31.766706999999997	24.7054	24.1943	31.572	26.1956	23.893871999999998	31.5051	24.584801000000002	20.7546	27.121188999999998	21.5706	23.3352
ENSG00000074047.22	GLI2	0	0	0	0	0	0	0	0	0	0	0	0	0	0	0	0	0	0
ENSG00000074054.21	CLASP1	18.948688999999998	18.2038	16.101542000000002	12.779599000000001	16.375078000000002	13.8197	20.8908	11.8485	13.5117	12.102065999999999	14.21	11.554	18.7675	13.3714	8.82753	11.4711	17.4483	10.0046
ENSG00000074071.15	MRPS34	77.02587500000001	69.1887	77.97060900000001	69.7725	67.1554	68.4925	68.6935	58.1138	64.31012799999999	55.7516	58.9105	55.1105	62.9349	57.574132000000006	52.076781000000004	47.8439	51.87835400000001	45.24475699999999
ENSG00000074181.9	NOTCH3	0.321089	0.5760890000000001	0.298825	0.212689	0.38490599999999997	0.27763899999999997	0.18032700000000002	0.22025699999999998	0.034358	0.21405000000000002	0.150588	0.066321	0.116268	0.154593	0.034278	0.032	0.160796	0.027101
ENSG00000074201.9	CLNS1A	106.96050299999999	125.61982299999998	109.688	110.567	118.356	123.029	101.604	122.735	115.547	103.764	113.39222699999999	126.105	100.461	110.645	120.921	95.78825400000001	111.744	109.07136200000001
ENSG00000074211.14	PPP2R2C	0	0	0	0	0	0	0	0	0	0	0	0	0	0	0	0.016065	0.021272	0
ENSG00000074219.14	TEAD2	0.663607	0.27907	0.200206	0.597055	0.181699	0.322749	0.498028	0.057084	0.156794	0.26219	0.01812	0.183741	0.204511	0.036248	0.22021	0.276696	0.034828	0.017493
ENSG00000074266.24	EED	21.153995000000002	19.161	18.3256	22.2513	21.249261999999998	21.0372	24.6311	20.4345	21.3764	23.896606000000002	24.4959	20.6965	28.3113	24.749473000000002	20.6199	22.6424	27.534975999999997	24.9005
ENSG00000074276.11	CDHR2	0.021392	0.038342	0.079604	0.006739	0.053196	0.030732	0.047817	0.018773	0.038228	0.013571	0.018015	0.048086	0.02247	0.00793	0.013735	0.05048	0.03817	0
ENSG00000074317.11	SNCB	0	0	0	0	0.052153	0.049167	0	0	0	0	0.095235	0	0	0	0	0	0	0
ENSG00000074319.13	TSG101	43.754701000000004	46.8964	46.5666	52.6543	54.621236999999994	51.524086000000004	53.951699999999995	58.7843	58.4633	58.922073999999995	59.0444	56.5324	60.7594	63.1488	63.5638	67.9297	68.0612	66.3227
ENSG00000074356.17	NCBP3	24.3296	22.4052	24.2074	19.233493000000003	30.8436	28.997811999999996	20.8511	19.0268	21.3974	24.5087	23.6064	18.3907	34.620892999999995	23.323	14.7459	14.6281	22.0545	17.3119
ENSG00000074370.19	ATP2A3	101.65	91.6405	104.467	75.4185	84.6434	74.7603	109.563	61.1121	81.3414	70.4117	69.82396399999999	68.4776	101.205	70.50307600000001	48.008891000000006	59.5835	73.7003	51.697
ENSG00000074410.14	CA12	0.012417	0	0	0	0	0.010746	0.058697	0.065545	0	0	0	0	0	0	0	0	0	0.026705
ENSG00000074416.16	MGLL	17.6061	13.9345	12.2291	18.1842	16.957591999999998	14.7029	21.4508	18.6218	12.7439	22.619096000000003	29.916200999999997	16.6279	27.6713	32.0555	18.518	34.2857	52.524871000000005	21.6422
ENSG00000074527.13	NTN4	0.389063	0.321218	0.050578	0.230914	0.202689	0.132776	0.30610899999999996	0.087423	0.21809	0.229738	0.030189	0.06114	0.14262	0.080607	0.059664999999999996	0.036822	0.126049	0.029068
ENSG00000074582.15	BCS1L	13.5809	15.1291	16.620093999999998	12.2275	15.9439	18.3163	11.4097	10.7812	13.9461	10.1057	12.192642000000001	14.7682	11.8946	11.1045	10.7922	8.04864	12.2297	11.1163
ENSG00000074590.14	NUAK1	1.29978	0.550662	0.241969	1.02518	0.415671	0.096792	1.23991	0.371867	0.041267	0.901852	0.457994	0.055614	1.06981	0.544459	0.021178	0.524524	0.483102	0.023489
ENSG00000074603.19	DPP8	20.6409	17.6344	20.4589	17.873	20.8229	17.9943	24.0623	16.6915	16.9194	15.609	18.3545	17.5956	21.8198	18.1641	12.902	14.9917	19.4616	14.3946
ENSG00000074621.14	SLC24A1	2.84296	3.22761	3.52609	1.7598539999999998	3.67446	2.63992	3.18483	2.3558	2.56069	2.16455	2.87937	2.7721970000000002	2.80916	2.3247	1.9758909999999998	2.27601	3.93536	2.1816690000000003
ENSG00000074657.14	ZNF532	6.63133	4.39251	8.9069	6.35843	5.26788	6.80855	9.41276	5.08163	9.94347	6.06398	6.63399	9.9533	10.052	5.1151558999999995	5.83107	6.81748	8.445796999999999	8.60917
ENSG00000074660.17	SCARF1	2.29363	2.01211	2.90803	2.16699	2.0018789999999997	2.37414	2.64363	1.3751509999999998	2.93876	2.10159	1.5074	1.9771990000000002	3.32348	1.71081	1.57512	1.43006	1.6912310000000002	1.54789
ENSG00000074695.6	LMAN1	25.7325	26.9467	29.323	21.103604999999998	25.447	26.542948000000003	23.1008	23.5053	23.8342	17.942	23.6854	23.1428	21.3896	22.4768	20.5689	16.4774	24.1893	20.3352
ENSG00000074696.13	HACD3	16.4484	18.4287	16.9883	14.255695999999999	16.6413	16.6627	13.8756	15.811914999999999	15.9745	13.8567	14.1382	15.636244999999999	12.4983	14.2313	14.3813	10.3187	13.101920999999999	12.8863
ENSG00000074706.14	IPCEF1	32.184	26.5942	31.8583	29.6408	30.4856	40.3893	34.2563	29.5556	38.8119	33.6235	40.176	45.9066	38.4152	37.7704	36.2295	41.6394	56.3187	57.2167
ENSG00000074755.15	ZZEF1	28.5057	27.3524	26.6771	21.8346	24.5426	24.4932	35.585567999999995	16.9542	26.4077	20.0983	26.0173	21.2164	32.0185	20.4857	15.5588	14.2665	26.477	18.1929
ENSG00000074771.4	NOX3	0	0	0	0	0	0	0	0	0	0	0	0	0	0	0	0	0	0
ENSG00000074800.16	ENO1	803.6438059999999	725.367	739.425	816.925	739.439	762.101	712.222	718.7027280000001	660.39	658.796	665.513	657.142	640.838	671.6793749999999	633.344	616.8291859999999	624.499	590.71
ENSG00000074803.21	SLC12A1	0	0	0	0	0	0	0	0	0	0	0	0	0	0	0	0	0	0
ENSG00000074842.8	MYDGF	148.21	134.852	147.977	146.316	152.118	160.44	131.539	147.859	152.17501000000001	122.27872199999999	142.201	154.132	128.928	150.03764999999999	161.64	130.945	153.337	158.838
ENSG00000074855.11	ANO8	3.5494589999999997	2.74494	4.27595	2.40834	3.29892	2.9273	4.4216500000000005	1.63766	2.90859	2.71632	2.5597849999999998	2.43623	4.39794	2.31645	1.6038469999999998	1.7708	2.66362	1.35282
ENSG00000074935.14	TUBE1	9.319317999999999	9.67741	13.3333	9.92623	9.28682	11.8567	11.5929	9.72024	14.1411	8.62824	9.20499	13.8572	10.4643	8.33176	10.4353	7.13702	8.2587	11.7441
ENSG00000074964.17	ARHGEF10L	22.2994	18.5655	20.0917	25.9441	23.206943000000003	22.095775000000003	38.7401	22.1598	26.995	32.1956	28.4136	24.475619000000002	44.4256	31.064498999999998	22.8772	41.182897999999994	37.3418	27.317
ENSG00000074966.12	TXK	16.7959	32.1223	30.9063	17.2592	30.522745999999998	28.0878	19.004063000000002	26.4131	28.989742999999997	15.151140999999999	29.4948	24.6928	19.8065	27.1267	23.0029	13.9966	27.8593	23.6042
ENSG00000075035.10	WSCD2	0.020413	0.087804	0.034991	0.059276	0.08186	0.017591	0.066564	0.060529	0.014587	0.045324	0.022659	0	0.019763	0.022695	0.006035	0.044308	0.09398	0.006695
ENSG00000075043.21	KCNQ2	0.026876	0	0.014959	0.012695	0.039048	0.084568	0.055392	0.023543	0.03588	0.031957	0.003718	0.060172	0.085933	0.014903	0.028995	0.093697	0.104112	0.046443
ENSG00000075073.16	TACR2	0.042041	0	0.118584	0.099467	0.039475	0.036622	0.024924	0	0.11436	0	0.023625	0.023979	0.044301	0.094451	0.020569	0.102624	0	0.022849
ENSG00000075089.10	ACTR6	24.686763000000003	28.445400999999997	24.0821	23.9774	26.1749	28.529397999999997	26.9603	28.5369	25.3032	22.539810999999997	25.0059	26.207126000000002	24.9981	26.0165	28.244229999999998	22.0689	26.023307999999997	26.844943999999998
ENSG00000075131.10	TIPIN	5.79047	3.3761	7.74218	5.00568	5.83843	10.2219	6.855173000000001	5.87502	8.82241	7.61481	6.31325	6.74866	7.6873640000000005	7.01515	11.478	9.95822	7.30575	12.3285
ENSG00000075142.14	SRI	50.0294	41.8026	39.041	60.8901	50.9996	49.3239	49.5322	50.6045	52.2586	64.65324199999999	51.5823	55.312999999999995	56.122026000000005	50.8588	62.2121	68.6602	47.3026	59.600367000000006
ENSG00000075151.24	EIF4G3	13.3175	10.9309	13.155788999999999	7.45142	7.99202	9.356281000000001	11.0259	5.70544	9.62281	4.9124289999999995	6.09162	6.43029	8.83277	5.906225999999999	4.610251000000001	4.90687	6.71285	5.40775
ENSG00000075188.9	NUP37	15.5789	19.143	16.9043	17.1506	15.0341	18.0047	15.9888	17.271888999999998	17.3	19.154328999999997	14.786489999999999	20.6985	17.165634999999998	15.834000999999999	20.6757	16.107	15.2058	18.8528
ENSG00000075213.11	SEMA3A	0.061338	0.065923	0.072573	0.050704	0.074951	0.062629	0.027095	0.026871	0.053252	0.025528	0.042444	0.051524	0.040236	0.051037	0.066209	0.018724	0.032779	0.053028
ENSG00000075218.19	GTSE1	0.272586	0.265528	0.36490500000000003	0.169641	0.292304	0.22404200000000002	0.225203	0.12819	0.31089100000000003	0.245563	0.330881	0.265839	0.200439	0.200128	0.238714	0.191672	0.228587	0.108374
ENSG00000075223.14	SEMA3C	1.8046140000000002	2.3654	2.71615	2.38673	2.34063	1.7978520000000002	2.07127	1.08269	2.09587	1.74825	0.977987	2.19211	1.57899	1.06622	1.9184899999999998	1.4046859999999999	1.58458	1.43288
ENSG00000075234.17	TTC38	49.5181	34.7831	29.5379	51.0086	33.7413	27.994	54.1331	28.0774	28.0605	51.2331	32.3112	27.2753	59.617073999999995	29.5064	20.5796	54.4525	34.2541	27.423341999999998
ENSG00000075239.15	ACAT1	19.250731000000002	18.666589000000002	18.0965	19.7953	22.107477000000003	20.9996	24.4957	22.8949	19.747414000000003	20.4348	21.101626000000003	21.3769	27.1898	19.7821	24.3185	20.662449000000002	21.1008	22.1268
ENSG00000075240.17	GRAMD4	26.554192999999998	20.1566	23.2112	17.6664	14.0685	16.467926000000002	19.9668	12.2439	16.3458	9.90446	11.4441	10.4089	16.3035	7.83834	10.407022000000001	4.99778	10.7009	5.4933950000000005
ENSG00000075275.18	CELSR1	1.4080989700000002	1.26427	2.45083	0.608052	1.01646	0.691106	1.2486	0.8068029999999999	0.755352	1.26385	1.0107	1.13014	1.54813	1.07353	0.452011	1.42803	1.49649	0.475708
ENSG00000075290.8	WNT8B	0.016368	0	0.07361	0.030967	0	0.014208	0.019374	0.028857	0	0.046777	0	0	0	0	0.031862	0.026641	0.017606	0
ENSG00000075292.20	ZNF638	37.4749	36.3242	38.2991	28.6052	39.1734	34.1008	38.0749	26.1162	45.6892	33.530896999999996	33.2109	30.771	45.4548	36.5931	25.0205	29.1879	50.3434	35.8043
ENSG00000075303.13	SLC25A40	26.5332	28.6017	28.784	20.2236	21.035930999999998	21.5933	24.3086	16.5824	24.399302000000002	17.5376	18.4847	22.5991	20.2884	14.6323	18.5308	11.9965	14.6307	14.6922
ENSG00000075336.12	TIMM21	11.658764999999999	12.9379	16.3306	10.0272	11.6	10.405	12.4171	10.1733	11.145529999999999	8.416488000000001	11.0861	7.69505	10.2502	9.58128	8.37697	5.86249	10.7867	7.50062
ENSG00000075340.23	ADD2	0.621321	1.32505	1.71857	0.798841	1.59308	2.06058	0.866414	1.85905	1.16646	0.910834	1.83441	1.25283	1.51073	1.90297	1.1249	1.46771	2.66831	1.61016
ENSG00000075388.4	FGF4	0	0	0	0	0	0	0	0	0	0	0	0	0	0	0	0	0	0
ENSG00000075391.18	RASAL2	0.683265	0.677648	0.582741	0.44268199999999996	0.546404	0.239645	0.57771	0.178422	0.25732900000000003	0.11799	0.13186799999999999	0.194377	0.170098	0.304148	0.073281	0.035755	0.093856	0.060035
ENSG00000075399.14	VPS9D1	8.481924000000001	7.87324	7.74491	5.691331999999999	6.02335	5.06443	7.74926	6.2500160000000005	5.88614	6.33551	7.0917851999999995	3.96809	8.32641	6.091296000000001	3.48725	5.21361	7.68273	5.41834
ENSG00000075407.19	ZNF37A	6.0562320000000005	5.74732	5.34863	5.52843	5.54063	4.7631	8.51248	3.72367	5.22305	4.35415	5.50756	5.00703	6.38376	4.9575361000000004	2.94293	3.1506990000000004	5.72564	5.14078
ENSG00000075413.19	MARK3	29.664441999999998	30.8675	33.2154	28.028	30.2009	31.2728	35.4797	27.6594	34.9098	30.788581999999998	31.440882000000002	31.642383000000002	36.865418999999996	30.9602	29.5165	28.2746	33.551587000000005	30.422441999999997
ENSG00000075415.15	SLC25A3	557.379	589.093	559.812	521.672	564.776	534.32	450.42871199999996	555.008	480.017	464.46621600000003	483.31571900000006	468.361	406.95920995999995	486.32690399999996	468.61645599999997	382.551	410.811	428.402
ENSG00000075420.13	FNDC3B	15.3969	13.0571	11.9729	15.3226	16.991273500000002	14.7723	16.9835	19.9518	14.7593	16.8646	19.2989	15.954711999999999	19.9063	20.716121299999998	14.2847	18.6219	25.4615	15.6338
ENSG00000075426.12	FOSL2	27.7289	26.045111000000002	19.9906	23.2928	24.112824000000003	17.956611000000002	28.3699	19.2726	18.2836	20.5236	23.6253	19.592285500000003	25.419404999999998	23.0395	14.5147	19.7226	24.032375000000002	13.174344999999999
ENSG00000075429.9	CACNG5	0	0	0	0	0	0	0	0	0	0	0	0	0	0	0	0	0	0
ENSG00000075461.6	CACNG4	0	0	0	0	0	0	0	0	0	0	0	0	0	0	0	0	0	0
ENSG00000075539.15	FRYL	38.6236	36.4911	39.1979	35.0063	36.0635	39.1116	41.596650000000004	23.9225	36.6854	26.8341	30.3533	28.9177	39.2619	30.438	22.5459	21.1666	31.894807999999998	20.7086
ENSG00000075568.17	TMEM131	23.4943	21.1416	21.1519	19.5467	21.885	21.3168	27.5462	16.3066	21.315	19.0621	21.0152	20.2852	29.3892	18.9204	13.8681	16.1767	26.5713	17.1413
ENSG00000075618.18	FSCN1	14.7132	10.4497	12.8736	20.0776	12.4626	15.705670000000001	23.7508	19.0203	14.4369	28.2603	22.4471	20.9606	29.885	24.304	24.1931	63.943270000000005	75.7976	48.2983
ENSG00000075624.17	ACTB	7363.25	6825.89	6811.1	7693.661268000001	6587.49	6109.4445129999995	7356.87	6128.037061999999	5202.47	7494.41	5901.423941999999	5509.383964000001	7254.85	5508.55	4560.21	6872.78	5162.88	4370.81
ENSG00000075643.6	MOCOS	0.06625	0.06574	0.005683	0.01926	0.118686	0.026316	0.11411	0.062549	0.010905	0.106667	0.084726	0.045722	0.149808	0.130154	0.034276	0.141041	0.158058	0.048877
ENSG00000075651.17	PLD1	2.31913	2.31551	1.86474	4.54709	2.0421	1.53788	2.55846	1.89993	1.437	2.18296	1.41831	1.42577	4.86742	1.2485490000000001	1.20478	2.24765	2.95123	1.98995
ENSG00000075673.12	ATP12A	0	0	0	0	0.006818	0	0.017245	0	0	0	0	0.016436	0	0	0	0	0.007827	0.007812
ENSG00000075702.19	WDR62	0.430554	0.905119	0.395087	0.6647080000000001	0.394553	0.39643799999999996	0.556451	0.510311	0.472229	0.220235	0.369544	0.568331	0.630196	0.340601	0.209946	0.215168	0.412196	0.317803
ENSG00000075711.21	DLG1	15.448440000000002	16.3036	18.820346999999998	12.6344	15.0016	13.9316	14.732971000000001	10.199	12.5109	11.64	12.2525	13.035	16.1745	11.063123000000001	8.75828	9.733075000000001	14.2281	10.8641
ENSG00000075785.14	RAB7A	193.323	185.20448900000002	181.333	199.056	186.542	185.231	198.04568799999998	177.297	178.669	189.401	180.83036500000003	180.43619800000002	209.038	177.556	160.594	190.847	180.44170499999998	163.912
ENSG00000075790.12	BCAP29	21.8228	19.236577999999998	15.1601	19.2345	19.2067	15.0579	18.0849	18.5292	15.1775	19.8035	18.0478	20.7751	18.6153	16.873	16.2042	14.501489000000001	14.7643	12.9482
ENSG00000075790.12|ENSG00000288558.3	BCAP29|DUS4L-BCAP29	9.08798	9.68898	7.8741	9.93941	10.229	9.93868	9.91633	9.17393	9.56668	9.22906	9.06991	10.1493	10.0273	8.41728	8.21739	8.70939	7.70043	8.25594
ENSG00000075826.17	SEC31B	1.58314	1.79998	4.88315	0.789577	1.39226	1.5640290000000001	2.83648	0.622881	3.2773329999999996	1.26093	1.92207	2.00542	2.6286	0.807187	2.01496	0.861312	1.69129	2.20059
ENSG00000075856.12	SART3	37.168476000000005	33.6066	37.3752	33.8735	39.614276000000004	35.110068999999996	45.0568	29.4048	38.3518	30.659278999999998	33.9009	30.6259	45.184	34.1813	25.6017	27.9014	40.011176999999996	29.3818
ENSG00000075884.14	ARHGAP15	65.7768	70.4266	66.3308	74.2058	77.7208	75.68745100000001	73.6571	75.2145	81.0565	75.3748	83.9756	86.3771	79.0323	81.9515	94.37813700000001	82.4002	94.5008	99.0291
ENSG00000075886.11	TUBA3D	0	0	0	0	0	0	0	0	0	0	0	0	0	0	0	0	0	0
ENSG00000075891.24	PAX2	0	0	0.017467	0	0	0	0	0	0	0	0	0	0	0	0	0	0	0
ENSG00000075914.13	EXOSC7	27.9969	27.480368000000002	28.4947	25.5627	24.868	27.518686999999996	25.0763	24.3366	27.0871	19.8417	23.9882	23.2027	22.0581	23.022861000000002	21.401808000000003	20.0813	20.7959	21.9091
ENSG00000075945.13	KIFAP3	12.0753	11.3663	9.95638	11.892446999999999	12.9362	10.301010999999999	12.5866	11.8802	11.5702	11.8743	13.631352999999999	11.5147	11.5762	12.8726	10.5533	11.978	13.4536	11.0738
ENSG00000075975.17	MKRN2	22.485008999999998	21.8295	24.238663000000003	20.821723000000002	22.0146	22.9962	21.4347	21.7073	23.1098	21.563999000000003	24.3032	24.5993	24.5339	23.0582	20.4498	22.1294	22.300558000000002	19.688532000000002
ENSG00000076003.5	MCM6	18.2619	15.317692000000001	18.9039	15.1393	14.0791	18.4777	16.689763999999997	13.7068	17.040408999999997	14.1932	14.8602	17.412	15.1561	14.9664	14.3528	12.0101	13.4141	14.0718
ENSG00000076043.11	REXO2	31.0138	29.4106	36.9226	29.447084999999998	31.1638	34.4473	29.5472	32.1091	32.17	25.861299000000002	33.0919	32.065	28.6052	34.1439	34.969300000000004	22.3061	29.1464	30.6787
ENSG00000076053.12	RBM7	31.1046	34.6064	29.547421999999997	39.1247	36.7966	38.4276	38.5547	43.8558	41.3127	46.596948000000005	45.526	42.9964	45.2306	45.0587	48.4868	52.8464	51.8599	54.8463
ENSG00000076067.14	RBMS2	2.18418	2.92914	2.63723	4.49802	2.51758	2.47861	3.53962	1.55891	2.6761470000000003	4.23749	1.85649	2.81252	4.2436490000000004	2.25491	1.89903	5.8983170000000005	4.19033	2.9241210000000004
ENSG00000076108.12	BAZ2A	57.7695	56.84349400000001	63.047101999999995	53.313500999999995	56.536550000000005	59.329052000000004	78.0034	44.055552999999996	62.0295	54.495447000000006	66.43839200000001	59.884626000000004	84.6279	57.9486	39.9606	54.341	77.8477	55.1846
ENSG00000076201.16	PTPN23	23.6617	20.1824	23.8915	20.0774	19.5533	17.8055	27.1398	17.1774	18.5676	22.010498000000002	21.1509	18.1752	32.4642	20.7366	13.0144	20.9992	24.806259999999998	16.3881
ENSG00000076242.18	MLH1	23.858800000000002	27.1697	28.5289	25.8638	27.9705	27.096192000000002	25.0359	26.1835	29.8749	21.3798	23.0777	24.3986	24.3768	22.2382	23.0007	17.537418000000002	23.066	21.125659000000002
ENSG00000076248.12	UNG	12.1168	13.0336	13.5057	10.7592	10.8102	12.0074	10.5488	10.0671	10.6751	10.160696999999999	11.4779	10.4803	10.7884	10.6594	9.37809	9.68015	10.018676000000001	8.60911
ENSG00000076258.10	FMO4	1.43042	2.11547	1.8137370000000002	2.03559	2.7290739999999998	2.55805	2.02499	2.04267	2.1221069999999997	2.69369	2.48253	1.77491	2.0262	2.30718	2.8312350000000004	2.7586019999999998	2.64493	2.12069
ENSG00000076321.11	KLHL20	14.765846999999999	12.2025	13.0418	15.2323	14.8495	13.109551999999999	16.6407	13.2491	20.051128000000002	12.8026	14.2153	17.7286	17.3381	15.4291	13.4893	14.0215	14.6857	16.7533
ENSG00000076344.16	RGS11	0	0	0	0	0	0	0	0	0	0	0	0	0.015281	0	0	0	0	0.015658
ENSG00000076351.13	SLC46A1	8.38786	4.9673549999999995	7.81374	5.92496	3.6883	5.56432	7.55724	1.77502	4.76084	3.80295	2.12541	3.98234	5.42903	1.55093	2.10132	2.91901	0.901962	1.95521
ENSG00000076356.7	PLXNA2	0.985405	0.8756	0.989317	0.829917	1.08833	0.6851769999999999	1.2475779999999999	0.96474	0.7193999999999999	0.744645	1.03409	0.62788	1.16177	0.863757	0.543392	0.5654659999999999	0.762235	0.561797
ENSG00000076382.17	SPAG5	1.09024	1.0535070000000002	1.5826	0.781927	1.13422	1.31188	1.4321160000000002	0.423796	1.19834	0.467507	0.9366450000000001	0.940192	1.03465	0.815438	0.482168	0.594347	1.23381	0.82762
ENSG00000076513.17	ANKRD13A	54.7167	56.57760999999999	50.1968	51.542494999999995	59.6916	50.5471	63.477622000000004	54.748965999999996	53.8321	57.5989	63.6687	47.2409	73.4723	65.5152	43.8172	58.110507999999996	69.0586	50.9856
ENSG00000076554.16	TPD52	14.4578	14.0466	9.56685	13.1752	13.2329	12.714877999999999	14.796869999999998	13.7314	12.156531999999999	15.309738000000001	15.2103	11.223811999999999	16.9086	13.3137	13.441670999999998	16.0669	14.5546	12.979831999999998
ENSG00000076555.16	ACACB	5.75666	3.73106	4.59728	3.8207	3.69453	3.66254	6.35092	2.41382	3.68814	3.1799720000000002	2.91872	3.57789	7.840920000000001	3.81495	1.8846919999999998	1.92182	2.51482	2.06232
ENSG00000076604.16	TRAF4	9.48447	11.937216999999999	13.6622	12.3703	14.2473	15.0362	17.8363	14.7039	18.305	11.4778	20.6114	20.5015	17.0482	19.178637000000002	11.0814	14.7	24.274039000000002	14.4627
ENSG00000076641.4	PAG1	22.2334	22.244977000000002	21.2697	18.5034	21.5904	18.8568	22.6272	17.3707	19.418	17.971064000000002	20.976388999999998	19.1102	20.2098	18.494936000000003	13.2173	15.7713	19.995995999999998	15.5133
ENSG00000076650.7	GPATCH1	5.88544	6.31432	7.64362	5.32095	5.841964999999999	5.813572000000001	7.745315000000001	4.03436	6.76787	5.4506	5.85386	5.793387999999999	8.18916	5.72835	4.65608	5.65011	6.1485009999999996	5.495140999999999
ENSG00000076662.11	ICAM3	129.074	108.765	117.62244899999999	98.9882	84.6027	91.89512099999999	97.1218	76.99989500000001	84.43538799999999	89.1244	75.9183	83.631	91.60808300000001	77.2684	73.89722400000001	90.2771	78.6785	74.93736799999999
ENSG00000076685.19	NT5C2	35.6931	37.2917	38.182	46.6601	45.117	45.2314	50.3611	45.3606	48.8064	45.5147	49.4339	46.9909	57.2973	50.4906	46.5962	41.972899999999996	54.7033	44.5815
ENSG00000076706.17	MCAM	0.22240700000000002	0.106869	0.077781	0.46247299999999997	0.046374	0.111531	0.046907	0.096007	0.022599	0.049984	0.033165	0.08957	0.041757	0.066405	0.028788	0.048503	0.117132	0.053239
ENSG00000076716.9	GPC4	0.495818	0.498523	0.567591	0.359014	0.174075	0.277374	0.197405	0.152521	0.28287	0.104163	0.107181	0.108477	0.155536	0.085886	0.192092	0.083862	0.048239	0.089354
ENSG00000076770.16	MBNL3	25.7737	20.7498	22.5681	21.3301	18.551351999999998	18.5083	18.3067	16.1166	16.0806	16.889630999999998	17.9399	16.8337	16.348	14.215	11.7119	14.0311	13.7301	11.584
ENSG00000076826.10	CAMSAP3	0.123843	0.049949	0.237605	0.118332	0.183844	0.074236	0.16571	0.101489	0.041983	0.081921	0.147798	0.132023	0.113837	0.113186	0.045254	0.076433	0.125714	0.050204
ENSG00000076864.21	RAP1GAP	0.055067	0	0.09268	0	0.046451	0.016608	0.081391	0	0.044594	0.00947	0.022147	0.015582	0.014483	0.05543	0.013359	0.067223	0	0
ENSG00000076924.12	XAB2	44.3125	43.1771	43.0868	46.8963	49.2545	44.7026	62.2002	46.8063	45.5421	52.6288	50.879709999999996	47.224689000000005	62.973544999999994	49.8123	37.408	47.5798	52.7731	39.229856999999996
ENSG00000076928.20	ARHGEF1	148.47420599999998	159.348	220.19289700000002	109.784	133.589	135.661	182.21287500000003	97.85833000000001	158.039	102.13492500000001	124.943	124.44890699999999	167.69269899999998	116.513	92.10301899999999	91.2289	138.15	104.27269700000001
ENSG00000076944.18	STXBP2	145.206	122.623	136.773	174.57862899999998	154.64673399999998	149.793	205.4	134.658	150.701	198.433	156.161	152.13316799999998	225.202	152.83151999999998	122.782	202.13489199999998	166.755	132.55222700000002
ENSG00000076984.18	MAP2K7	25.1631	25.0152	27.513790999999998	22.2139	23.417082999999998	21.834114999999997	29.226969999999998	18.371	22.9515	21.075197999999997	21.445366999999997	20.566034000000002	28.9826	21.3086	16.4657	18.8746	21.981672999999997	18.644190000000002
ENSG00000077009.14	NMRK2	0	0	0	0	0	0	0	0	0	0	0	0	0	0	0	0	0	0
ENSG00000077044.11	DGKD	46.342	40.695	60.9144	31.546691000000003	44.0055	37.2858	45.0357	19.5767	39.6155	21.2902	29.710113999999997	32.0271	34.604	27.443904999999997	20.5088	13.3967	29.1773	19.9624
ENSG00000077063.11	CTTNBP2	8.20644	3.13604	6.88101	6.7314	2.85172	5.91724	7.647219000000001	1.77742	7.17069	5.18246	2.10494	3.5800799999999997	7.07962	1.3869099999999999	2.33635	2.3888689999999997	1.13469	1.77366
ENSG00000077080.10	ACTL6B	0	0	0	0	0	0	0	0	0	0	0	0	0	0	0	0	0	0
ENSG00000077092.20	RARB	0.013172	0.028363	0	0	0.01232	0	0	0.046372	0	0	0	0	0	0	0.012773	0.008644	0	0
ENSG00000077097.17	TOP2B	78.6584	76.379	72.46277599999999	46.0083	55.2341	53.337455000000006	57.3744	36.4453	52.1822	34.090672000000005	40.5169	45.4438	52.2309	38.9229	30.7969	24.7826	41.963989000000005	30.575509999999998
ENSG00000077147.16	TM9SF3	50.4697	47.0378	43.6619	45.455546000000005	44.756	43.6974	46.779526000000004	39.8021	43.4564	42.746745000000004	39.772040999999994	37.7698	46.8115	36.3186	34.4124	36.3757	36.9417	33.7404
ENSG00000077150.21	NFKB2	45.0671	38.1772	53.364	36.1201	44.6065	42.5556	63.4595	39.460094999999995	47.5123	46.6282	58.5971	49.6127	67.9636	58.541284999999995	43.6685	60.628406000000005	75.06161900000001	44.6698
ENSG00000077152.12	UBE2T	3.38937	4.49333	3.69416	2.7358	3.94998	5.06572	3.42361	4.87206	6.636900000000001	3.1289	5.1669	4.3021590000000005	2.3461830000000004	4.304177999999999	5.48625	3.62879	5.63069	4.25173
ENSG00000077157.23	PPP1R12B	6.3258659999999995	7.58308	7.0511	5.37771	5.9472119999999995	6.127130999999999	6.22452	2.14196	6.0004	4.17748	5.5022470000000006	3.1949	4.9608	3.41509	4.5357	2.70936	7.63515	4.62744
ENSG00000077232.19	DNAJC10	22.7422	23.2813	22.8977	16.927788000000003	22.5588	18.933	19.7408	19.149471000000002	17.7986	14.6218	15.1564	16.4229	17.3957	15.465259999999999	17.6445	12.9476	15.5884	12.4065
ENSG00000077235.18	GTF3C1	23.0021	23.5861	26.885438999999998	20.113933000000003	20.7974	16.962708000000003	26.6794	16.1406	19.282083999999998	19.9098	21.4562	18.5076	27.4468	18.332046000000002	17.5356	14.834966999999999	20.884	14.2846
ENSG00000077238.14	IL4R	58.7892	44.7145	59.174806000000004	48.4283	39.9203	52.0529	60.6856	29.7694	41.132774000000005	42.3943	31.6814	40.3342	56.558445999999996	33.9883	28.4833	34.746241000000005	31.3734	26.195909999999998
ENSG00000077254.14	USP33	31.5007	26.9494	32.5314	29.4069	33.5755	32.4459	35.7752	30.9854	36.2495	32.0836	35.9878	35.4938	40.0951	32.4692	33.5298	33.4904	39.7612	38.1589
ENSG00000077264.17	PAK3	0.094996	0.010938	0.041544	0.0641	0.028421	0.043743	0.079914	0.041608	0.076094	0.025818	0.037548	0.026586	0.017802	0.018814	0.04555	0.033141	0.029003	0.050511
ENSG00000077274.9	CAPN6	0	0	0	0.008789	0	0	0	0	0.019986	0.017702	0	0.06285	0.019544	0	0.008977	0.022705	0	0.029882
ENSG00000077279.21	DCX	0	0	0	0	0	0	0	0	0	0	0	0	0	0	0	0	0	0
ENSG00000077312.9	SNRPA	54.7304	52.499	59.8614	60.654838999999996	58.715861000000004	60.6995	65.25197299999999	51.684673000000004	56.5371	61.426871999999996	59.007099000000004	55.7941	64.7474	56.6703	48.276	52.378417000000006	54.6693	47.7258
ENSG00000077327.16	SPAG6	0	0	0	0.113051	0.051233	0.057516	0.420706	0.070149	0.100347	0.29093	0.190535	0.300549	0.434002	0.16581	0.23189	0.6728789999999999	0.655517	0.503439
ENSG00000077348.10	EXOSC5	41.6791	40.534805999999996	39.6016	37.5759	42.6804	42.419945999999996	34.647853000000005	38.308499000000005	43.8328	30.2437	30.4697	40.182	27.5668	33.9004	39.2679	26.184945000000003	30.35	35.9286
ENSG00000077380.16	DYNC1I2	49.8911	50.8265	50.0662	55.6225	53.9782	56.41	57.8414	54.8824	58.321512999999996	61.403583000000005	61.6941	58.8819	61.8259	57.481995999999995	62.3527	55.613383999999996	57.0631	58.5321
ENSG00000077420.17	APBB1IP	83.1063	75.22142200000002	71.3289	71.2136	74.53894299999999	63.2411	80.8917	54.5141	58.665713999999994	64.97806100000001	59.7049	59.6133	84.54828099999999	53.596658999999995	42.629160000000006	58.4438	53.3428	45.580673000000004
ENSG00000077454.17	LRCH4	10.5061	8.58992	15.2547	5.72345	8.13222	9.085	14.9498	4.1364529999999995	12.5727	5.41126	7.51323	6.6399360000000005	9.97624	8.4354	5.9111270000000005	3.81277	8.30155	5.06421
ENSG00000077454.17|ENSG00000274272.1	ENSG00000274272|LRCH4	64.0824	63.2359	83.9637	49.8261	57.3787	57.4151	72.7096	40.6111	62.1438	50.8655	49.6706	50.1129	68.6695	46.9628	38.9881	47.0474	53.802	41.175
ENSG00000077458.13	FAM76B	14.810338999999999	18.3098	19.5474	17.18	17.710653999999998	15.2946	27.2656	12.4856	24.7653	14.581617000000001	19.0918	18.9031	25.3431	15.3708	17.628	14.6507	19.6879	21.671917999999998
ENSG00000077463.15	SIRT6	19.9961	18.8748	27.1891	22.4067	20.5781	23.0023	26.3739	21.747403000000002	21.716	23.2019	21.2117	23.3314	26.2402	23.028740000000003	18.852	21.260195000000003	22.1782	22.829992999999998
ENSG00000077498.9	TYR	0	0	0	0	0	0	0	0	0	0	0	0	0	0	0	0	0	0
ENSG00000077514.9	POLD3	9.44123	10.753	12.2015	11.685823000000001	13.1736	12.5978	15.489294000000001	12.7975	12.3818	12.3994	12.4678	12.2895	15.4722	14.0177	12.796	12.5122	15.4538	11.0753
ENSG00000077522.15	ACTN2	0.019686	0	0	0	0	0.005654	0	0	0	0.006244	0.014566	0	0.020676	0.007294	0.006316	0.021366	0.035118	0.021018
ENSG00000077549.19	CAPZB	401.807	378.41022300000003	355.37032400000004	384.155	365.586	358.78	388.123	330.581	322.619	373.183	344.25919799999997	326.242	385.389	331.957	294.275	323.411	306.83743799999996	268.47393200000005
ENSG00000077585.14	GPR137B	18.9782	18.731417999999998	18.8599	17.2835	21.7932	22.7971	22.6705	21.6989	21.6497	25.8456	28.8761	23.6349	27.8454	27.5228	22.2728	32.4007	41.107279999999996	26.311256999999998
ENSG00000077616.11	NAALAD2	0	0	0	0	0	0	0	0.025022	0	0	0	0	0	0	0	0	0	0
ENSG00000077684.16	JADE1	19.5489	21.5972	21.200682999999998	18.332326000000002	20.085703000000002	19.0708	17.8346	17.320230000000002	15.645101999999998	14.4089	16.9432	17.3024	16.5791	17.2426	12.5421	13.3661	15.868977000000001	14.644193000000001
ENSG00000077713.19	SLC25A43	8.24099	6.225213999999999	4.948212000000001	7.078117000000001	8.00313	5.21576	7.25674	6.10524	5.426400999999999	8.08266	7.540779000000001	5.9434689999999994	9.03437	7.625252000000001	5.74201	7.89598	7.51105	5.0285459999999995
ENSG00000077721.17	UBE2A	50.2109	47.6393	49.804	54.889019000000005	56.063	52.076305000000005	60.7105	54.8529	51.62256000000001	72.7244	65.6849	56.88852000000001	75.8138	61.5825	56.964662000000004	94.32012399999999	75.757	71.0035
ENSG00000077782.23	FGFR1	2.8701	1.85395	3.86537	1.7542010000000001	0.824471	1.59716	2.09287	0.667179	2.44188	1.45452	0.471998	1.3336379999999999	1.92282	0.484851	0.7979189999999999	0.883062	0.44251300000000005	0.8822099999999999
ENSG00000077800.13	FKBP6	0	0	0	0	0	0	0	0.019128	0.023567	0	0.04868	0	0	0	0.021195	0	0	0
ENSG00000077935.17	SMC1B	0.009007	0	0.01007	0.042568	0	0	0.021262	0.0067	0.009677	0	0.030052	0.010143	0.009465	0.008492	0	0.014662	0	0.028935
ENSG00000077942.19	FBLN1	0	0	0	0	0	0	0.027308	0.013624	0	0	0	0	0	0	0	0.025166	0	0
ENSG00000077943.8	ITGA8	0.009595	0.030942	0	0.022664	0.026811	0.008256	0.033919	0.029438	0.010263	0.004564	0.021264	0	0	0	0	0.00781	0.00513	0.020443
ENSG00000077984.6	CST7	381.825	313.259	236.742	337.777	296.653	219.537	362.811	269.638	200.703	360.837	308.312	226.089	360.144	306.854	179.66	351.286	295.53	192.952
ENSG00000078018.22	MAP2	0.11854200000000001	0.058536	0.091429	0.070295	0.069096	0.052288	0.151287	0.088308	0.165936	0.164984	0.249761	0.051274	0.105546	0.121442	0.122089	0.103016	0.238707	0.058286000000000004
ENSG00000078043.16	PIAS2	10.6073	9.91377	12.2272	10.5045	9.13515	10.3821	9.12102	7.44372	10.1079	8.1728	9.33661	9.91622	7.21988	7.22007	7.86439	7.03392	10.4295	8.08926
ENSG00000078053.17	AMPH	0.021095	0.034129	0	0.029983	0.029625	0.018376	0.02497	0.018585	0.056882	0.060384	0	0.024065	0.033342	0.035357	0.08177	0.085493	0.022744	0.147451
ENSG00000078061.14	ARAF	53.7921	54.4226	50.20254799999999	62.378417999999996	62.1667	54.5642	71.1685	54.404683999999996	48.28711499999999	66.6455	57.8243	53.8249	72.2855	58.806900999999996	40.504873999999994	60.915572999999995	62.22813300000001	47.1613
ENSG00000078070.14	MCCC1	11.492534000000001	12.2356	13.6531	11.5838	12.731029000000001	13.0032	11.755529000000001	11.4152	14.2456	10.78	10.8456	11.2805	12.6256	11.9901	11.0001	9.053384000000001	9.38399	10.934
ENSG00000078081.8	LAMP3	11.3058	14.456926999999999	11.784	30.7316	47.5004	38.547261999999996	50.3985	59.248723999999996	47.2572	64.0188	108.063	70.03752100000001	80.3774	106.786	64.983	112.193	216.273	111.797
ENSG00000078098.15	FAP	0	0	0	0	0	0.024991	0.033921	0	0	0	0	0.028079	0.025862	0.014032	0.048185	0.010229	0.114177	0.137929
ENSG00000078114.19	NEBL	0.065967	1.6626100000000001	1.76653	0.086977	0.903334	1.0111	0.066247	0.378348	0.653428	0.056490000000000005	0.273463	0.530481	0.065629	0.223405	0.37525600000000003	0.077006	0.076983	0.272374
ENSG00000078124.13	ACER3	6.0469	5.0743540000000005	7.78633	7.23227	6.13356	5.97286	6.9066	5.08121	6.42591	8.327691399999999	7.07723	6.611131000000001	8.86732	6.03311	6.63117	7.55948	5.26487	5.70577
ENSG00000078140.14	UBE2K	35.7402	31.607613999999998	31.221011999999998	38.8562	37.304095000000004	39.7197	39.1754	32.7199	34.4256	37.180583999999996	41.1023	39.0236	45.4299	31.4271	36.5057	47.8319	40.830231999999995	41.7878
ENSG00000078142.14	PIK3C3	29.764371999999998	30.3158	26.6047	42.7505	39.986881999999994	29.5291	35.2981	32.1971	35.815279000000004	35.1342	28.5329	34.2119	41.1585	38.7259	33.8978	31.6736	30.016336000000003	34.204
ENSG00000078177.15	N4BP2	4.48333	4.03992	4.86332	3.16546	3.80847	3.9777427999999997	3.65519	3.4997	4.32471	2.30837	2.85604	3.07152	3.52274	2.86302	3.00504	1.41707	3.11605	2.3588419999999997
ENSG00000078237.7	TIGAR	4.93066	4.76194	4.37059	5.42367	5.30954	4.89382	5.37518	4.56223	5.13072	5.33166	5.21563	4.89437	5.91824	5.3061	4.69426	5.37626	5.31029	4.96799
ENSG00000078246.17	TULP3	5.66997	5.82843	4.89126	4.41663	5.09054	4.55381	4.86006	4.03535	4.22262	3.95094	3.6844010000000003	4.18157	5.6381760000000005	4.86125	2.83632	2.78182	4.699351999999999	2.71899
ENSG00000078269.15	SYNJ2	2.68126	3.6950559999999997	3.41622	2.31821	3.06856	2.9359070000000003	2.9164529999999997	2.18763	2.26814	2.04629	2.68082	2.45453	2.98726	2.81167	1.88379	2.04356	3.62903	2.5694
ENSG00000078295.17	ADCY2	0.009446	0	0	0	0	0	0	0	0	0	0	0	0	0	0	0	0	0
ENSG00000078304.20	PPP2R5C	276.478	250.113	234.048	293.826	252.39015700000002	250.253	313.939	250.91024000000002	274.457	306.846	292.618	285.125	328.34403100000003	293.084	281.755	314.069	312.167	289.297
ENSG00000078319.13	PMS2P1	0	0	0	0	0	0	0	3.11767	0	0	0	0	0	0	0	0	0	0
ENSG00000078328.23	RBFOX1	0	0	0	0	0	0	0	0	0	0	0	0	0	0	0	0	0	0
ENSG00000078369.19	GNB1	231.091	197.75417199999998	186.896	258.643	214.732	193.64944500000001	236.155	201.42480700000002	171.858	262.82777400000003	232.29	187.909	256.11510400000003	225.928	157.3	269.65925599999997	238.60771899999997	170.727
ENSG00000078399.19	HOXA9	0.749507	0.387331	0.269597	0.14575	0.942108	0.493715	0.37271200000000004	0.181143	0.923869	0.28703599999999996	0.115044	0.568916	0.408831	0.5167360000000001	0.448077	0.44010699999999997	0.197659	0.618279
ENSG00000078401.7	EDN1	0.24371	0.18757	0.156693	0.345839	0.97896	0.574647	0.680206	1.44313	0.830224	1.97352	3.10096	1.18685	1.64957	3.60812	1.20437	4.56138	8.69257	3.42853
ENSG00000078403.17	MLLT10	18.8874	17.6359	19.4773	18.9312	16.6926	19.186	18.0197	15.5986	21.585084000000002	18.0765	17.2236	19.902093999999998	18.9027	16.2035	19.4818	16.4833	19.022	19.252
ENSG00000078487.18	ZCWPW1	4.19251	3.8263599999999998	5.2432799999999995	3.4483	5.06591	4.69486	4.02697	4.04859	3.27434	3.81053	4.3084109999999995	5.08969	6.024456900000001	5.65604	4.3241830000000006	3.6825039999999998	6.09975	3.6152648000000003
ENSG00000078549.16	ADCYAP1R1	0	0	0	0	0	0.016271	0.005571	0	0	0.004498	0	0	0	0	0.004541	0	0.005055	0
ENSG00000078579.9	FGF20	0	0	0	0	0	0	0.023274	0	0	0	0	0.022369	0	0	0.019186	0	0	0
ENSG00000078589.13	P2RY10	115.31340800000001	103.007	106.665	117.552	106.94563099999999	126.52556600000001	116.62	124.419	126.69564799999999	133.165	145.76	142.04	117.576	128.314	142.996	127.155	124.356	133.889
ENSG00000078596.11	ITM2A	62.486340999999996	76.52030500000001	107.78388299999999	54.3045	66.3027	104.513	49.053380000000004	72.1001	106.319	51.087506000000005	65.2675	93.2922	41.8987	61.0925	102.392	39.2676	46.5604	92.2059
ENSG00000078618.23	NRDC	68.8575	59.0077	63.449864000000005	69.9001	71.0059	67.2825	79.082	58.0019	71.0898	63.7439	71.8966	70.2164	82.28895899999999	69.44	59.4603	59.17	79.5511	63.952780000000004
ENSG00000078668.14	VDAC3	95.1862	96.1512	95.8497	101.874	99.6967	109.81503500000001	92.5264	103.29515099999999	110.707	98.5676	96.97458999999999	104.271	94.04437300000001	97.21655799999999	119.825	88.5589	82.6033	110.05034400000001
ENSG00000078674.20	PCM1	35.3292	33.3272	38.4241	23.1042	32.5333	29.4038	35.34	21.1911	36.828	18.8185	26.137	29.0838	34.8072	26.8483	22.8159	15.5484	34.3273	27.0613
ENSG00000078687.18	TNRC6C	14.7683	17.2253	17.2107	10.575171999999998	14.7175	13.735	16.881607199999998	9.7713	13.5675	10.3231	10.016	11.7705	14.2905	10.571	10.535608100000001	5.68588	10.1535	9.58914
ENSG00000078699.22	CBFA2T2	8.86968	8.47719	9.7882	6.97361	8.31418	8.000960000000001	10.3265	6.636337999999999	9.30931	7.17874	7.86233	7.91446	10.8774	7.78591	6.06384	6.658259999999999	9.20859	7.12753
ENSG00000078725.13	BRINP1	0	0	0	0	0	0	0	0	0	0	0	0	0	0	0	0	0	0
ENSG00000078747.17	ITCH	1.76943	1.29282	2.30315	0.820549	2.31982	2.60277	1.12933	1.5182370000000003	1.3093270000000001	1.02695	0.986252	1.53941	1.70134	1.19983	0.9946729999999999	1.21533	1.19732	0.585803
ENSG00000078747.17|ENSG00000125971.18|ENSG00000289720.1	DYNLRB1|ENSG00000289720|ITCH	222.018	233.474	224.233	244.91	256.644	231.993	258.66346699999997	259.12131800000003	223.629	278.794	272.115	259.535	278.113	270.236	235.239	287.32838300000003	274.486	247.58
ENSG00000078795.17	PKD2L2	0.014944	0	0	0.028268	0	0	0	0.026328	0	0	0	0	0.050496	0.016713	0	0	0.016062	0
ENSG00000078804.13	TP53INP2	3.01588	2.36285	2.18917	3.29709	2.17374	2.22619	3.7117	2.02496	1.8269	3.64384	2.62953	1.85322	3.96188	2.75633	1.40658	3.27562	3.10581	1.94637
ENSG00000078808.20	SDF4	141.73	139.981	145.006	140.11207199999998	153.763	140.18148100000002	150.872	140.715	126.97070000000001	136.016	139.446	129.40745800000002	148.78	141.622	109.043	112.228	137.266	109.46881300000001
ENSG00000078814.19	MYH7B	0.071916	0.030922	0.149599	0.027179	0.071451	0.066006	0.062145	0.021013	0.046153	0.013684	0.405794	0.086003	0.055365	0.069195	0.055262	0	0.11279	0.07661
ENSG00000078898.7	BPIFB2	0	0	0	0	0	0	0	0	0	0	0	0	0	0	0	0	0	0
ENSG00000078900.16	TP73	0.110364	0.16373000000000001	0.061556	0.115875	0.074292	0.05019	0.28430999999999995	0.107561	0.071363	0.029608	0.073837	0.020963	0.19511	0.013832	0.029936	0.084844	0.019979	0.033206
ENSG00000078902.16	TOLLIP	32.289792999999996	32.351	33.1275	34.9867	34.173	30.9657	34.9107	30.393	32.5551	32.513422999999996	30.155920000000002	28.6077	35.222404999999995	32.4093	24.0991	27.199	32.7756	26.0046
ENSG00000078967.13	UBE2D4	11.5554	12.3844	10.3402	11.8445	9.033235999999999	11.329	10.5021	12.373296999999999	10.621	9.21251	10.1563	11.3486	9.62983	9.99158	10.5478	7.957046999999999	8.23864	10.8942
ENSG00000079101.18	CLUL1	0	0.267713	0	0	0.051236	0.016463	0	0.21503499999999998	0	0	0.137712	0	0	0.070737	0.020539	0	0.022631	0
ENSG00000079102.18	RUNX1T1	0	0.004351	0	0	0	0	0	0	0	0	0	0	0	0	0	0	0	0
ENSG00000079112.10	CDH17	0	0	0.019933	0	0	0.023086	0	0	0	0	0	0	0	0	0	0	0	0
ENSG00000079134.13	THOC1	17.2532	15.623332000000001	18.667695000000002	11.9445	15.1623	16.201	15.4197	12.264	19.5957	12.7666	13.8069	16.1673	15.4448	13.0145	15.1805	11.62	13.954331999999999	15.3232
ENSG00000079150.19	FKBP7	0.36044	1.19889	0.8181200000000001	1.03055	1.67182	1.4092479999999998	0.467842	1.34135	2.17099	0.39031099999999996	1.18317	0.865336	0.9015299999999999	1.04571	1.33208	0.485083	0.44755	1.16504
ENSG00000079156.17	OSBPL6	0.04157	0.26657299999999995	0.142052	0.021853	0.077465	0.040480999999999996	0.059972	0.10003000000000001	0.11516900000000001	0.04575	0.14282599999999998	0.121917	0.068714	0.13499099999999997	0.119876	0.286194	0.440081	0.1807
ENSG00000079215.15	SLC1A3	2.29831	2.53367	2.69861	2.49924	2.3727449999999997	2.49562	3.42508	3.1942880000000002	1.6992919999999998	3.74204	3.2570639999999997	2.31348	2.9319	2.87681	3.0965179999999997	4.6201	4.456821000000001	3.83811
ENSG00000079246.16	XRCC5	162.415	161.048	143.502	160.34469099999998	160.372	160.502	151.56535100000002	153.24729299999998	153.77843399999998	144.58840800000002	146.258	148.654	141.136	144.22	141.567	132.63026299999999	143.697	134.41
ENSG00000079257.8	LXN	7.49571	7.08918	5.27263	9.06012	12.2309	8.45645	9.15265	10.7544	10.2513	14.123534000000001	12.355711000000001	9.08907	9.10556	10.4008	11.7145	14.2023	10.8054	9.36235
ENSG00000079263.19	SP140	33.7867	28.4169	30.4668	56.4282	59.889267000000004	47.149587999999994	79.7038	69.0839	64.9724	88.2055	95.7691	87.19777500000001	104.93381099999999	106.521	82.81925799999999	134.108	146.744	131.097
ENSG00000079277.22	MKNK1	59.2715	54.3934	52.0478	59.659265000000005	57.0279	46.6073	68.419	55.2354	54.4236	56.292345000000005	60.469204999999995	41.2406	70.1556	54.8954	39.3684	43.520087000000004	55.1695	43.0593
ENSG00000079308.21	TNS1	13.3969	10.976452400000001	5.3390029000000006	10.1382	9.98183	6.46639	10.2837	12.4712	6.91394	6.23613	13.4165	8.759768999999999	11.4191	11.1877	9.25979	9.14825	15.1285	12.403117300000002
ENSG00000079313.15	REXO1	21.398688999999997	20.5421	24.0684	16.7744	20.5466	16.5844	29.1333	17.0624	20.6758	16.6998	21.3416	16.8633	31.603324999999998	20.813947000000002	13.0361	17.059	25.463015000000002	17.9787
ENSG00000079332.16	SAR1A	53.8812	52.1637	51.1823	58.513706000000006	51.99170599999999	57.6128	60.6723	54.009890999999996	59.0294	50.251377999999995	53.0719	54.4963	56.064752999999996	53.6658	51.075481999999994	56.106246999999996	60.190577000000005	57.9719
ENSG00000079335.21	CDC14A	18.5987	14.471255000000001	18.2542	15.103556999999999	11.9832	16.0174	18.1313	11.1656	16.6363	14.582640000000001	11.1811	16.1171	17.325772999999998	11.1733	14.330535000000001	13.2805	11.3963	14.109361999999999
ENSG00000079337.16	RAPGEF3	0.064943	0.288393	0.180361	0.340653	0.004654	0.008598	0.017661	0.013138	0	0.028517	0.027683	0.033612	0.031468	0.01664	0.090008	0.016266	0.010685	0.026615
ENSG00000079385.23	CEACAM1	0.197794	0.268904	0.401038	0.178063	0.521149	0.350837	0.930131	0.537024	0.586943	0.974317	0.875048	0.516386	0.850353	0.9134450000000001	0.738515	1.14952	2.17749	1.4785
ENSG00000079387.15	SENP1	8.358543000000001	9.386641000000001	9.07765	10.3072	11.431897000000001	10.1408	10.1665	9.467732999999999	9.44033	10.8765	9.63929	9.21799	10.9701	9.76183	6.5411399999999995	9.9878	10.4579	8.48028
ENSG00000079393.22	DUSP13B	0	0	0	0	0	0	0	0	0	0	0	0	0	0	0	0	0	0
ENSG00000079432.9	CIC	29.777495000000002	27.0262	30.308453999999998	25.4943	28.8676	23.2755	37.118	21.6935	24.681914000000003	29.329	30.3038	23.165672999999998	39.5849	27.974	17.399	26.584797000000002	29.5529	20.3803
ENSG00000079435.11	LIPE	6.81003	5.70076	5.214821000000001	4.53357	5.46891	4.5636589999999995	5.10901	4.13278	5.084016999999999	4.3967469999999995	4.1273	4.72447	5.4895	4.97937	3.0312099999999997	3.87954	4.691210999999999	2.6128169999999997
ENSG00000079459.14	FDFT1	96.9431	104.175	91.3524	111.63806000000001	117.72811999999999	116.72155099999999	110.978	123.62802099999999	124.914	119.39326799999999	131.43848699999998	125.405	117.86153800000001	127.635	134.716	114.13	115.42	122.446
ENSG00000079462.8	PAFAH1B3	18.3969	14.3925	17.5449	18.2959	20.4155	17.411436000000002	20.185	19.466957999999998	18.908	20.8741	14.8821	17.302	18.3516	18.4801	15.7572	16.8124	15.4469	17.8063
ENSG00000079482.14	OPHN1	1.53761	1.00249	1.57781	1.2838429999999998	0.744078	1.1963489999999999	1.15762	0.517469	1.0744529999999999	1.01385	0.5422	0.8805550000000001	0.923567	0.37908600000000003	0.693716	0.521304	0.597374	0.667032
ENSG00000079557.5	AFM	0	0	0	0	0	0	0	0	0	0	0	0	0	0	0	0	0	0
ENSG00000079616.14	KIF22	26.6982	23.4421	29.3763	21.0855	20.716	20.4219	24.652648000000003	17.970824999999998	20.4554	18.977	18.502312999999997	19.471116000000002	23.5257	19.934281000000002	14.8602	17.6324	18.2333	15.4167
ENSG00000079689.15	SCGN	0	0	0	0	0	0	0	0	0	0	0	0	0	0	0	0	0	0
ENSG00000079691.19	CARMIL1	1.19017	1.3808	3.3835889999999997	0.930124	1.5323641000000001	2.48207	1.42936	1.15968	2.94914	0.945609	1.5006	2.4576249999999997	1.35852	1.90023	1.86043	0.892319	2.23026	2.68838
ENSG00000079739.17	PGM1	19.4199	16.2759	18.9502	17.6087	14.6053	16.8343	16.898	14.7822	15.7284	17.1162	13.7383	15.8317	14.9694	13.928189000000001	14.0081	15.3446	11.9854	13.6352
ENSG00000079785.16	DDX1	38.222038999999995	39.015859000000006	36.0021	39.657225000000004	42.9709	40.602312999999995	42.6052	40.0464	42.0337	38.4476	40.452	37.1674	44.7608	40.7002	39.2117	36.6357	42.421369000000006	38.019349000000005
ENSG00000079805.19	DNM2	116.36266599999999	124.571	131.808	117.642	135.027	114.506	144.309	109.049	114.74	111.037	124.099	105.445	153.90113499999998	118.97829800000001	86.20185000000001	101.756	120.403	92.1192
ENSG00000079819.20	EPB41L2	6.18891	5.97741	7.14578	6.06065	6.947096999999999	6.58899	8.370481999999999	6.08566	6.4550540000000005	7.29392	8.88292	7.8761589999999995	9.80903	9.65389	6.742907000000001	9.435	12.4293	8.4074
ENSG00000079841.20	RIMS1	0	0	0	0	0.029386	0	0	0	0	0	0	0	0	0	0	0	0	0
ENSG00000079931.15	MOXD1	0.279731	0.361269	0.419669	0.349097	0.620033	0.456109	0.630462	1.00051	0.550325	0.703073	1.44627	0.682031	0.576434	1.50382	1.13672	0.676188	1.63251	1.09329
ENSG00000079950.14	STX7	47.4992	45.9318	46.7538	66.7394	56.8699	63.235898999999996	69.4042	61.656591000000006	68.6234	69.8613	59.7129	67.178	72.2412	66.9484	79.73499100000001	75.5961	67.5084	76.29072400000001
ENSG00000079974.19	RABL2B	4.84422	7.18945	8.806135000000001	4.033075999999999	5.5913889999999995	6.34505	4.88704	3.1874450000000003	6.59368	2.9231000000000003	4.93181	4.9036930000000005	4.85149	6.9609440000000005	4.75827	3.24638	4.85491	5.23454
ENSG00000079974.19|ENSG00000144134.19	RABL2A|RABL2B	11.4583	11.2878	12.8747	10.7525	12.157	11.8281	11.2805	11.0922	12.2359	11.685	11.5187	11.8371	12.0732	12.1563	9.91706	8.57682	12.7011	9.46723
ENSG00000079999.14	KEAP1	41.004321999999995	34.528380999999996	33.424381000000004	38.204995999999994	40.6575	35.7961	44.8623	37.4574	33.6493	44.5272	41.8911	38.7669	47.6367	44.7208	31.8345	52.6346	54.4473	39.4137
ENSG00000080007.8	DDX43	2.40574	0.64003	0.555903	2.1946060000000003	0.264848	0.539574	1.95805	0.236757	0.32101	1.32075	0.442662	0.192293	2.4715	0.316349	0.206076	1.34746	0.577765	0.21351
ENSG00000080031.10	PTPRH	0.02487	0.042521	0.009263	0.01567	0.03094	0.042911	0.081652	0.043407	0	0.047339	0.036856	0.011136	0.034839	0.033026	0.047966	0.008041	0.044402	0
ENSG00000080166.16	DCT	0.031417	0.168907	0.035051	0.005938	0.093712	0.070365	0.037042	0.038583	0.074045	0.005979	0.097603	0.119948	0.013197	0.118716	0.030228	0.010229	0.060517	0.087177
ENSG00000080189.15	SLC35C2	36.2745	35.874376999999996	38.1099	36.0451	35.3118	36.0705	36.9772	30.6513	36.0227	30.547	34.6907	29.2945	33.3526	32.742	27.169152999999998	31.4066	36.0855	30.4148
ENSG00000080200.10	CRYBG3	3.54787	3.27521	3.32804	3.33791	2.90341	3.09494	4.42986	2.01136	3.77799	2.61931	2.25749	2.88932	4.25392	1.97298	2.16833	1.99751	2.44131	2.2556
ENSG00000080224.18	EPHA6	0	0	0	0	0.001744	0.00161	0	0	0	0	0	0.002096	0	0	0	0	0	0
ENSG00000080293.10	SCTR	0	0	0	0	0	0	0	0	0	0	0	0	0	0	0	0	0	0
ENSG00000080298.16	RFX3	3.8275129999999997	3.43989	3.9067	3.06642	3.18414	3.0731550000000003	3.89265	2.6912	3.59389	3.2929741999999997	3.20687	3.7256	3.2144850000000003	2.90932	2.8322979999999998	2.51286	3.14602	3.45829
ENSG00000080345.18	RIF1	10.535	10.9204	10.6644	8.7067	11.5105	10.7717	13.705822999999999	8.01965	12.1857	8.50982	11.707	11.7561	14.517	10.9047	9.57841	8.58995	15.8261	12.1533
ENSG00000080371.6	RAB21	63.7431	56.185646999999996	51.9707	59.7124	61.9837	51.9607	64.5292	52.4027	51.1759	62.793248000000006	61.4836	56.9192	68.47614300000001	56.267	42.2434	59.7374	62.4553	51.6788
ENSG00000080493.19	SLC4A4	1.15122	0.751076	0.86002	0.820095	0.686161	0.685937	1.0427929999999999	0.503478	0.461931	0.692712	0.344423	0.6364890000000001	0.685553	0.219617	0.218786	0.463628	0.28929	0.227849
ENSG00000080503.25	SMARCA2	86.1761	87.66	81.4641	63.4964	80.7767	70.7863	86.7361	56.496815000000005	76.3126	57.4173	71.4944	75.58736999999999	86.7202	65.6784	49.11242599999999	55.4168	86.0358	62.0242
ENSG00000080511.5	RDH8	0	0	0	0	0	0	0	0	0	0	0	0	0	0	0	0	0	0
ENSG00000080546.14	SESN1	16.0085	22.3235	18.242752000000003	15.8347	22.0263	18.7708	15.1479	19.9215	17.7947	17.5133	22.4465	18.5334	18.3907	20.4932	18.0755	15.615518000000002	22.7915	18.7977
ENSG00000080561.14	MID2	4.4754000000000005	4.873353999999999	4.87297	2.90879	2.93058	4.65502	3.37449	2.79265	3.27821	2.91584	2.8230730000000004	3.20429	3.34627	2.64852	1.92244	1.92416	2.34729	2.2813420000000004
ENSG00000080572.14	DNAAF6	0	0	0	0	0	0	0	0	0	0	0	0	0	0	0	0	0	0
ENSG00000080573.7	COL5A3	0.720578	0.856451	0.27715	0.517815	0.576723	0.09608	0.861155	0.311416	0.217172	0.429685	0.494941	0.136582	0.633978	0.495858	0.048757	0.39463299999999996	0.613259	0.043261
ENSG00000080603.17	SRCAP	2.47691	2.37285	2.50433	2.04418	1.85892	1.98913	3.20523	1.7343030000000002	1.66687	1.68737	2.3968570000000002	1.64462	3.10143	2.0593019999999997	1.29538	1.43195	2.33561	1.96731
ENSG00000080603.17|ENSG00000282034.2	ENSG00000282034|SRCAP	34.317	30.3411	31.2059	29.0605	31.0727	25.731	39.5348	23.3153	28.0565	28.4646	29.1756	26.1801	37.7088	29.5769	19.0149	24.76	31.548	21.2496
ENSG00000080608.10	PUM3	14.836746999999999	14.9354	14.6293	15.4883	17.2156	16.2526	19.4596	18.6058	18.167396999999998	15.9575	18.9018	14.2975	19.7726	17.5719	16.9052	17.1711	18.4858	19.9095
ENSG00000080618.17	CPB2	0	0	0.023991	0	0	0	0	0	0	0	0	0	0	0	0	0	0	0
ENSG00000080644.16	CHRNA3	0	0	0	0	0	0	0	0	0	0	0	0	0	0	0	0	0	0
ENSG00000080709.17	KCNN2	0	0	0	0	0	0	0	0	0	0	0	0	0	0	0	0	0	0
ENSG00000080802.21	CNOT4	15.534885999999998	14.585128000000001	12.432111999999998	14.199614500000001	15.151393800000001	12.7327	16.3226	12.507098999999998	12.6564	15.2875	16.1205	13.5751	20.229798799999998	16.732917999999998	10.7684	14.8204	17.628854999999998	12.184
ENSG00000080815.20	PSEN1	74.93	68.0838	64.0957	95.30202600000001	81.7088	75.7624	92.5025	81.71435699999999	76.772	91.34112200000001	78.9788	74.3477	87.16910999999999	79.52074499999999	67.4237	92.1982	74.56967900000001	64.2997
ENSG00000080819.9	CPOX	13.986	10.5422	16.3839	12.6472	12.5528	14.4711	16.333819000000002	9.54297	15.0256	12.908	11.1154	14.6033	16.5542	11.484074999999999	10.5787	11.2072	12.412014000000001	12.344508999999999
ENSG00000080822.17	CLDND1	96.47548499999999	84.5756	116.071	102.068	103.963	123.329	115.956	118.376	144.695	132.56453299999998	128.083	137.924	123.01281399999999	132.13151200000001	162.358	135.475	144.825	168.7
ENSG00000080823.23	MOK	0.785924	1.20673	1.3736519999999999	1.25851	0.701994	0.8826970000000001	1.57179	0.29698800000000003	1.4852349999999999	1.8578	1.33605	1.3671280000000001	2.5274199999999998	0.616848	1.24566	3.28691	0.928484	1.74233
ENSG00000080824.19	HSP90AA1	341.436	285.395	299.479	330.179	328.219	326.26	377.64	302.734	337.89	316.00987399999997	352.551	323.72141700000003	411.34358299999997	371.702	345.203	342.576	436.96473399999996	378.59231400000004
ENSG00000080839.12	RBL1	8.80402	6.06517	6.89674	6.33803	6.02598	5.75034	6.36227	4.00247	6.80565	5.51574	4.35072	5.16695	6.6943	7.82336	3.88664	3.7811589999999997	5.56903	3.93819
ENSG00000080845.19	DLGAP4	36.2871	33.5975	29.297915999999997	43.8894	40.9836	33.9813	58.673657999999996	39.35	30.608033000000002	48.0644	56.1187	35.7537	58.1539	48.4488	36.7428	56.044906999999995	55.7847	40.332
ENSG00000080854.16	IGSF9B	4.42591	1.72001	2.88829	2.08204	0.602344	3.08507	3.3659290000000004	0.354343	3.05202	1.62006	1.0336750000000001	1.36785	3.4296699999999998	0.387222	0.7383249999999999	0.751645	1.4786	1.94963
ENSG00000080910.14	CFHR2	0	0	0	0	0	0	0	0	0	0	0	0	0	0	0	0	0	0
ENSG00000080986.13	NDC80	1.55396	1.37135	1.3941	1.53252	2.1683	1.88003	2.58298	2.28802	4.05097	2.44091	2.86856	3.30304	2.94098	2.98006	2.94498	3.76059	3.80554	3.77027
ENSG00000081014.11	AP4E1	7.77466	7.53591	7.73397	6.9832	7.937621999999999	7.64204	8.25594	5.129612000000001	7.91152	6.05549	6.16342	6.643027999999999	7.88855	5.67529	4.844545999999999	4.5274	6.42127	4.94627
ENSG00000081019.14	RSBN1	27.192121999999998	26.4901	25.7945	25.053	26.950760000000002	25.761611000000002	24.8306	24.5607	22.2878	26.3927	23.279809999999998	23.6467	25.2654	22.7001	22.4611	22.029	22.91	21.4744
ENSG00000081026.19	MAGI3	1.0554139999999999	0.650577	0.883168	0.949242	0.623095	0.716473	0.892868	0.460177	0.865255	1.04211	0.573473	0.632623	0.8326279999999999	0.475598	0.450837	0.534301	0.712955	0.484251
ENSG00000081041.9	CXCL2	5.23323	2.85417	5.07109	2.89543	2.07511	1.7521550000000001	5.1001	1.1025	2.29176	2.5077	1.00022	1.99022	2.2264380000000004	1.53554	0.748397	1.33492	1.9515250000000002	0.707854
ENSG00000081051.8	AFP	0	0	0	0	0	0	0	0	0	0	0	0	0	0	0	0	0	0
ENSG00000081052.14	COL4A4	0.129881	0.239633	0.209883	0.125578	0.336186	0.177999	0.207513	0.13268	0.19805	0.117627	0.223681	0.072656	0.21627100000000002	0.191966	0.085949	0.072983	0.211394	0.095307
ENSG00000081059.20	TCF7	184.265	236.878	255.23507099999998	133.093	198.857	188.437	157.892	153.292	165.083	114.344	161.13	160.209	141.646	147.286	115.63823699999999	91.0176	146.726	117.979
ENSG00000081087.16	OSTM1	29.788012000000002	29.0752	25.5631	30.7767	31.4966	28.6357	30.4191	29.944214000000002	28.7117	29.989	30.539	28.742338999999998	30.7851	29.9856	30.4162	29.8052	31.3023	29.0306
ENSG00000081138.14	CDH7	0	0.01335	0.002813	0	0	0	0	0.008856	0	0	0	0	0	0	0	0	0.009286	0
ENSG00000081148.12	IMPG2	0.081831	0.115929	0.140816	0.049195	0.041553	0.073552	0.074481	0.019553	0.087428	0.056613	0.045295	0.04582	0.089788	0.037136	0.028547	0.006056	0.091432	0.0277
ENSG00000081154.12	PCNP	98.9158	108.452	113.414	104.88	114.342	120.312	114.57234700000001	111.837	127.15353100000002	99.6126	118.253	123.59211400000001	102.345	114.514	131.203	97.3147	114.782	129.87
ENSG00000081177.19	EXD2	5.10746	6.00941	6.4600539999999995	5.28632	5.8831430000000005	6.53566	5.83814	5.5310429999999995	6.46059	4.51155	4.8862950000000005	5.005211500000001	5.34831	5.12115	4.30541	3.9987223000000003	4.8222	4.19048
ENSG00000081181.8	ARG2	0.431555	0.679225	0.443806	0.372819	0.527948	0.310015	0.311204	0.413967	0.529547	0.268172	0.631395	0.448392	0.454523	0.505025	0.494433	0.35117	0.383925	0.508439
ENSG00000081189.17	MEF2C	57.2365	42.575796000000004	51.735592000000004	56.776	39.042	55.6448	49.3118	31.7234	47.4769	38.8104	30.897772200000002	52.472	48.7401	32.3406	30.898	31.8405	23.872	30.8331
ENSG00000081237.22	PTPRC	683.8042019999999	677.586	647.16	642.024	664.523	654.712	766.4018430000001	538.3818150000001	646.604	607.024	620.934	619.711	739.147	596.029	497.761	488.006	621.136	521.687
ENSG00000081248.13	CACNA1S	0	0	0	0	0	0	0	0	0.0056	0	0	0	0	0.005812	0	0	0	0
ENSG00000081277.13	PKP1	0	0	0	0	0	0	0	0	0	0	0	0	0	0	0	0	0	0
ENSG00000081307.15	UBA5	19.834	15.7348	19.7442	14.4803	17.7334	16.2224	18.8584	15.5977	17.671957000000003	15.1038	13.8976	14.0616	14.925989999999999	16.335	13.6792	10.8655	19.646869000000002	13.1832
ENSG00000081320.12	STK17B	112.657	115.96939599999999	106.683	120.03862600000001	128.242	125.107	124.854	129.72926999999999	124.552	127.378	131.33	128.949	129.515	121.957	133.68183299999998	123.521	118.89457900000001	122.659
ENSG00000081377.17	CDC14B	6.04514	4.92435	4.88549	3.62519	2.92532	2.97063	4.53017	2.22868	3.17936	2.95493	1.9909209999999997	2.23716	3.8836890000000004	2.05265	1.90201	2.3584840000000002	1.96189	1.45657
ENSG00000081386.13	ZNF510	6.97748	7.7404	9.150371999999999	9.744969600000001	8.223372999999999	8.1635	9.20153	7.6333400000000005	7.62273	8.34541	8.13486	8.66153	7.473605999999999	9.504214300000001	6.943967000000001	5.93634	8.83032	8.59224
ENSG00000081479.15	LRP2	0	0	0	0	0	0	0	0	0	0	0	0	0	0	0	0	0	0
ENSG00000081665.15	ZNF506	17.889371999999998	16.4071	21.8104	15.585256000000001	18.285432999999998	18.1267	20.4477	14.1051	22.445	15.8056	15.9651	21.455993999999997	20.456099000000002	17.1697	19.3202	15.5943	17.195973000000002	19.8609
ENSG00000081692.13	JMJD4	10.454075000000001	11.8859	12.5673	9.880491999999998	11.2575	10.9378	11.4998	9.43709	10.249365000000001	10.167	9.15224	8.98133	9.14625	11.4403	8.87454	10.6156	11.704374999999999	9.78807
ENSG00000081721.12	DUSP12	18.3594	18.5595	22.8559	18.5491	22.2781	19.9134	24.833218000000002	18.320531000000003	21.768974999999998	17.7488	19.2032	21.2147	21.0796	21.711759999999998	19.733	15.6977	22.693	18.5857
ENSG00000081760.17	AACS	8.36098	7.87474	7.82358	8.11197	9.71398	8.47646	9.52187	7.66095	8.53841	7.42731	8.083618999999999	7.75587	8.6044	8.58725	6.24504	7.27237	8.38027	6.43754
ENSG00000081791.9	DELE1	33.734125999999996	31.9868	37.0692	27.5361	32.4378	28.585822999999998	32.7866	25.228308000000002	33.2405	24.6598	25.391	28.2777	34.6252	25.0647	19.2032	22.582	30.6906	24.005376000000002
ENSG00000081800.9	SLC13A1	0	0	0	0	0	0	0	0	0	0	0	0	0	0	0	0	0	0
ENSG00000081803.17	CADPS2	0	0	0	0.007079	0	0.014162	0	0.006574	0	0	0.008319	0.008421	0	0.008331	0.005271	0	0.01604	0
ENSG00000081818.4	PCDHB4	0	0	0.038359	0	0	0	0	0	0	0.008155	0	0	0	0	0	0.006974	0	0
ENSG00000081842.18	PCDHA6	0	0	0	0	0	0	0	0	0	0	0	0	0	0	0	0	0	0
ENSG00000081853.15	PCDHGA2	0.028298	0.030427	0.007896	0	0.039575	0	0	0	0	0	0	0.015899	0	0	0.006812	0	0.030289	0
ENSG00000081853.15|ENSG00000204956.6|ENSG00000240764.4|ENSG00000242419.6|ENSG00000253537.3|ENSG00000253767.3|ENSG00000254221.3|ENSG00000254245.3|ENSG00000261934.3	PCDHGA1|PCDHGA2|PCDHGA3|PCDHGA7|PCDHGA8|PCDHGA9|PCDHGB1|PCDHGC4|PCDHGC5	0.253356	0.079291	0.193945	0.168998	0.199242	0.060919	0.058693	0.088486	0.142616	0.039456	0.132599	0.063987	0.125853	0.053987	0.055194	0.138874	0.037466	0.0956
ENSG00000081870.12	IFT25	34.6383	38.989920000000005	39.1909	43.1957	44.0715	40.5912	38.5094	39.7801	46.6968	45.3982	42.8548	43.388822999999995	40.381916999999994	44.4955	49.176829999999995	52.9414	49.8088	54.054756999999995
ENSG00000081913.14	PHLPP1	4.98219	3.62012	3.8868169999999997	3.5603480000000003	3.03928	2.60229	4.06567	2.51241	2.51231	2.96625	2.9944889999999997	2.36442	3.53646	2.63535	1.61289	2.29112	2.91469	2.0353440000000003
ENSG00000081923.15	ATP8B1	0.41427	0.280402	0.381956	0.101479	0.119114	0.083634	0.084384	0.040355	0.060195	0.315903	0.09637	0.051624	0.037587	0.057161	0.058972	0.01249	0.01094	0.010901
ENSG00000081985.14	IL12RB2	3.09319	3.68124	2.7682	2.55431	3.87008	3.14923	4.08183	4.2148	2.78648	3.40707	5.47426	3.5529	3.6460150000000002	5.61548	2.28183	3.77056	6.76497	4.93343
ENSG00000082014.17	SMARCD3	5.40489	5.00827	5.45207	3.1136589999999997	4.86025	3.7081	4.64885	3.90199	3.8987089999999998	2.94457	3.79194	3.55587	4.86299	3.6688989999999997	3.06762	3.52414	3.9685219999999997	3.3005
ENSG00000082068.9	WDR70	16.8339	16.5748	15.0114	18.253	16.6606	17.0095	18.0099	15.3909	17.658	20.827471000000003	15.5511	15.039651000000001	19.1916	16.022	17.9813	16.5674	16.2194	16.8848
ENSG00000082074.19	FYB1	239.271	297.672	261.395	222.477	303.665	272.897	311.714	236.376	298.768	245.479	302.939	272.083	338.937	298.671	240.049	235.87606599999998	353.127	282.31446800000003
ENSG00000082126.18	MPP4	0	0	0	0	0	0	0	0	0	0	0	0	0	0	0	0	0	0.03734
ENSG00000082146.13	STRADB	13.087	9.86603	12.3739	11.3267	10.9275	10.5881	13.1286	8.20385	10.7381	14.3617	10.5681	9.67492	12.9553	9.68257	9.16446	9.9495	9.35684	11.2194
ENSG00000082153.18	BZW1	142.867	135.871	127.766	163.76	149.416	145.281	142.305	147.574	141.939	160.371	146.48	142.593	141.809	157.44179200000002	152.32739700000002	161.267	144.683	141.049
ENSG00000082175.16	PGR	0	0	0	0	0	0	0	0	0	0	0	0	0	0	0	0	0	0.002495
ENSG00000082196.21	C1QTNF3	0.800605	0.636002	1.02995	0.590241	0.727919	0.868021	0.7487809999999999	0.236539	1.35026	0.334382	0.6923509999999999	0.789142	0.937723	0.618529	0.687264	0.30070399999999997	0.602977	0.676873
ENSG00000082212.13	ME2	45.9383	47.4824	41.6506	48.1601	51.3019	48.6779	51.3506	52.7053	50.402	52.0923	59.8385	56.1117	55.6435	57.1549	53.099453000000004	58.324	67.5783	60.412
ENSG00000082213.18	C5orf22	13.4885	13.453669999999999	14.435431999999999	13.705015000000001	15.7763	16.5741	13.599	13.3499	16.7972	15.6508	16.4058	13.0864	19.2512	14.934451999999999	14.7719	15.020109000000001	17.589869999999998	13.486
ENSG00000082258.13	CCNT2	26.8291	26.121086000000002	31.2375	21.5178	27.624964000000002	24.7983	30.1547	17.6679	35.7965	23.376967999999998	23.4193	27.683	33.625	26.1341	22.762076999999998	21.3838	29.6257	31.1685
ENSG00000082269.17	FAM135A	5.3530370000000005	5.15377	6.2721219999999995	4.17577	4.46319	5.1076	5.03812	4.02108	5.75601	3.71041	4.15415	5.3691	4.41074	4.51063	4.119122099999999	4.99676	7.22148	6.37029
ENSG00000082293.13	COL19A1	0.856437	0.310714	0.6088	0.47050800000000004	0.796605	0.6044080000000001	0.906316	0.43415800000000004	0.379717	0.258417	0.15426	0.160135	0.367283	0.114142	0.498434	0.184377	0.068253	0.323969
ENSG00000082397.18	EPB41L3	147.28	116.24487599999999	115.334	154.307	147.06861600000002	136.99517600000001	178.817	124.127	128.847	156.665	141.288	127.189	201.235	131.833	108.639	124.53557500000001	121.408	97.0942
ENSG00000082438.18	COBLL1	2.12433	2.926	2.0497	2.46943	3.41952	1.91037	2.7663650000000004	2.53965	1.73521	2.1745270000000003	2.43803	2.03449	2.63154	2.41844	1.36454	1.6884100000000002	2.60687	1.52043
ENSG00000082458.12	DLG3	13.3716	8.8272	10.247	9.70411	8.38549	9.51915	11.1743	8.54186	7.37572	11.0895	9.1467	8.75248	13.5866	9.93759	6.23592	11.291	12.7741	9.52466
ENSG00000082482.14	KCNK2	0	0	0	0	0	0	0	0	0	0	0	0	0	0	0	0	0	0
ENSG00000082497.12	SERTAD4	0	0	0	0	0.00568	0	0	0.005345	0	0	0	0	0	0	0	0	0	0
ENSG00000082512.15	TRAF5	17.3172	18.857	24.0334	12.7065	18.698622999999998	17.0471	21.2571	16.1479	21.2039	14.002	17.2612	19.1407	20.4395	18.7565	15.605	14.605106000000001	22.1191	19.0244
ENSG00000082515.18	MRPL22	25.861729999999998	22.13	24.2887	31.5012	30.3591	33.4597	32.378	31.096016000000002	34.565124999999995	29.4349	26.971517000000002	31.982067999999998	31.5976	29.6312	34.0584	31.3481	28.0585	31.0553
ENSG00000082516.9	GEMIN5	8.95464	9.46977	8.683	8.56688	10.3165	9.2517	10.2653	8.2761	9.16094	8.57059	9.61248	8.42852	10.4415	9.24399	6.60002	8.02073	9.58697	7.77185
ENSG00000082556.14	OPRK1	0	0	0	0	0	0.029995	0	0.030597	0	0	0	0	0	0	0	0	0	0
ENSG00000082641.16	NFE2L1	56.3854	55.1993	48.218253000000004	52.373	66.6606	56.1133	74.4626	59.0395	52.483	60.4832	73.0934	57.2878	95.064	79.0571	46.7577	73.0888	99.1166	62.1465
ENSG00000082684.16	SEMA5B	0.01976	0.077911	0.051452	0.006224	0.073688	0.005675	0.015534	0.011558	0.014117	0	0	0.007399	0.006918	0.043932	0	0	0	0.007032
ENSG00000082701.17	GSK3B	18.3829	19.199911999999998	16.9081	17.7224	17.5689	15.440029000000001	20.2464	14.5353	14.535772000000001	14.3702	17.288724000000002	15.1522	19.6121	13.3744	12.1876	13.597237999999999	18.403	14.312
ENSG00000082781.12	ITGB5	17.3322	9.08748	12.3483	12.0555	7.012733000000001	8.95219	8.34569	2.50555	4.96746	3.34669	2.75366	4.1710139999999996	4.11151	2.72913	3.5984439999999998	2.60773	1.22443	1.83131
ENSG00000082805.21	ERC1	9.30472	8.05896	8.0059	6.75263	8.69716	7.488568000000001	8.85312	5.774419000000001	8.389104999999999	6.4138530000000005	6.86358	7.59831	9.84248	7.338799999999999	5.06787	6.11759	8.04699	5.55388
ENSG00000082898.19	XPO1	57.594	56.4974	57.4966	65.79735000000001	73.4962	67.2051	78.8476	63.8903	77.9149	72.505	77.0494	76.6997	91.8862	77.31850399999999	70.2742	71.7992	91.4025	76.0681
ENSG00000082996.20	RNF13	66.7617	67.3373	54.96529099999999	81.5666	74.102	67.2839	78.9274	75.1495	71.7699	90.9474	78.89942099999999	70.6132	84.1141	77.55818099999999	73.538	85.9178	72.20805800000001	68.23419700000001
ENSG00000083067.27	TRPM3	0	0	0	0	0	0	0	0.018377	0	0	0.023893	0	0	0.045313	0	0.01116	0.258083	0
ENSG00000083093.12	PALB2	5.51058	5.428333299999999	5.23637	5.03234	5.34987	5.00737	5.93863	4.52216	4.67066	5.38202	5.19143	4.85189	6.23627	5.44457	3.95173	5.133014999999999	6.020569999999999	4.5821700000000005
ENSG00000083097.15	DOP1A	10.9034	12.4115	13.6634	8.60708	12.9748	12.2313	13.3371	11.5388	11.0829	12.7731	19.1463	9.60242	19.064	21.59	9.953064999999999	17.2707	33.82	15.5624
ENSG00000083099.11	LYRM2	25.5101	27.9511	28.4602	26.7645	31.2868	33.4486	32.0985	24.6788	30.4224	20.5643	26.2397	29.939684999999997	25.9822	27.0013	34.1962	21.3014	25.795	31.7222
ENSG00000083123.15	BCKDHB	5.95166	6.96916	7.28826	5.35507	6.58171	8.67705	4.55775	5.62256	5.98384	4.66368	4.72275	5.0536	4.50241	5.75071	7.53798	4.10019	5.5483080000000005	5.085890000000001
ENSG00000083168.11	KAT6A	50.2279	48.5436	49.2945	37.5864	45.7882	40.0822	50.9711	34.5202	40.511689999999994	34.114	41.846751000000005	37.5288	51.427479999999996	42.163436999999995	28.7172	30.6275	44.257022000000006	33.3799
ENSG00000083223.18	TUT7	27.0078	17.807841500000002	16.5819	19.1447	17.8397	16.9361	25.983990000000002	12.1091	24.073508999999998	15.8025	15.5506	19.4827	26.305	16.32	13.060469999999999	16.575	25.5449	14.8479
ENSG00000083290.20	ULK2	6.9885	6.42804	7.195378000000001	6.13954	5.56511	7.27692	7.18656	4.38166	6.75904	4.24227	3.8518	5.68165	6.5213350000000005	4.16905	3.98881	3.7402699999999998	3.94473	3.07
ENSG00000083307.12	GRHL2	0	0	0	0	0	0	0	0	0	0	0	0	0	0	0	0	0	0
ENSG00000083312.19	TNPO1	30.8002	32.942660000000004	30.300120999999997	36.280806000000005	37.098001000000004	38.054	39.9868	36.647479999999995	37.503947000000004	35.2461	37.8455	36.9546	41.1117	37.9027	35.3072	33.5344	37.3805	36.6712
ENSG00000083444.17	PLOD1	34.142	35.066793000000004	27.1347	36.5153	36.6252	27.068611999999998	35.001982999999996	26.2735	22.345896999999997	27.607291999999998	24.8521	23.0147	33.4313	24.524523000000002	18.4893	18.5633	17.2432	16.0868
ENSG00000083454.23	P2RX5	7.46179	6.795	8.34129	5.7918316999999995	6.472586199999999	7.02611	7.70731	5.90322	5.9068819999999995	5.07849	6.5318556999999995	4.9965	6.84	6.92252	3.92943	4.92653	6.7607729999999995	4.20096
ENSG00000083457.12	ITGAE	26.6987	34.678	36.6693	16.552	24.2968	25.4573	14.982724000000001	19.1136	25.6479	14.256	21.0095	21.5703	14.6279	18.3073	25.4543	10.9664	16.9839	20.9305
ENSG00000083520.15	DIS3	17.8478	18.385317999999998	18.3704	17.188322999999997	18.8097	17.8365	21.004201000000002	15.248418999999998	21.1627	16.318737000000002	17.0758	17.8935	20.015	16.8601	16.6197	14.0406	17.6873	17.9067
ENSG00000083535.16	PIBF1	7.04889	7.06593	8.84118	6.43492	9.58703	7.48301	7.61732	7.25125	8.04704	7.49216	7.33143	7.5504169999999995	10.6439	6.388463000000001	6.09051	6.00146	7.12715	6.55747
ENSG00000083544.16	TDRD3	9.850589600000001	10.1282	10.0167	10.410636199999999	11.7674	11.2869	12.9928	10.713602999999999	11.8925	12.2922	12.6609	12.9059	15.106567999999998	12.6106	11.8398	15.6187	15.0704	13.457573000000002
ENSG00000083635.8	NUFIP1	3.96963	3.88447	3.23441	3.58205	3.99718	3.52563	3.94965	2.98929	3.64705	3.60761	3.06003	2.98171	4.14204	2.92686	2.95699	3.33096	3.6774	3.21009
ENSG00000083642.19	PDS5B	34.5682	32.4698	34.4123	26.8039	30.627215999999997	28.4801	38.4841	26.7989	29.769	27.033	26.5357	27.0237	32.9725	26.6321	18.1109	20.4696	30.2315	21.448
ENSG00000083720.13	OXCT1	11.5487	15.817	13.6447	10.2337	13.68	13.5599	11.938324999999999	11.8174	12.2729	10.6963	13.398864000000001	11.787	13.4522	12.7783	10.334437000000001	9.06633	15.673798000000001	10.9509
ENSG00000083750.13	RRAGB	4.68466	4.7128689999999995	8.99594	4.77183	6.4587509999999995	8.83018	8.36193	5.39388	8.53901	3.7583	6.48954	4.87542	5.65298	4.8812880000000005	5.77995	4.18206	4.27671	3.34782
ENSG00000083782.8	EPYC	0.025681	0	0	0	0	0	0	0	0	0	0	0	0	0	0	0.041788	0	0
ENSG00000083799.18	CYLD	99.7739	94.1968	96.8107	96.7321	112.908	101.353	118.286	98.08785999999999	100.43712599999999	110.16469000000001	123.017	105.233	131.561	110.337	91.1915	110.669	137.411	106.533
ENSG00000083807.10	SLC27A5	6.24537	8.879123000000002	6.845121000000001	4.56351	6.53233	6.84609	3.71592	8.18249	6.07086	4.05291	4.38682	4.17869	2.7559519999999997	6.55752	6.04254	5.1890220000000005	4.64813	5.08034
ENSG00000083812.13	ZNF324	5.24289	5.4879	5.5267	4.5408	4.95145	4.23726	6.17994	4.02893	4.3354	3.9865	4.23472	4.21875	5.51356	4.44064	2.83556	3.78068	4.87928	2.69891
ENSG00000083814.13	ZNF671	15.3811	24.251	22.5342	15.370083999999999	16.593291999999998	19.6396	19.5102	15.3168	18.5553	17.1313	15.4315	20.311	18.0037	19.5694	13.5723	13.9915	15.0992	16.3049
ENSG00000083817.9	ZNF416	5.27426	5.5198	5.85607	5.06376	5.57392	5.5559	5.49144	5.75299	5.02646	5.34203	5.9933	4.70733	5.66098	5.63718	4.71248	5.35184	5.32004	4.76846
ENSG00000083828.16	ZNF586	15.678405999999999	17.616258000000002	18.2996	14.999	17.9355	18.2996	16.1101	15.4398	20.7339	16.7519	17.3636	15.972726999999999	16.8976	18.1571	17.2788	14.7495	17.4382	16.6641
ENSG00000083838.17	ZNF446	5.8063780000000005	5.41944	6.10462	3.29223	4.72149	4.82808	5.03205	3.91064	4.30914	3.41675	3.45689	3.6630149999999997	5.08233	3.47132	3.10632	2.87515	4.01938	2.27875
ENSG00000083844.11	ZNF264	14.6364	18.322490000000002	16.7053	12.8907	16.2667	16.3369	17.150615000000002	15.3447	18.1159	14.315586999999999	18.0735	13.3657	14.0088	13.765073999999998	13.404817000000001	14.9625	18.8401	14.1825
ENSG00000083845.9	RPS5	1955.0854669999999	1963.95	2430.52	1475.0560779999998	1506.26	1852.76	1241.21	1675.52	1796.29	1241.06	1337.9876949999998	1599.5	1003.04	1360.31	1834.13	1109.37	1056.49	1573.6017980000001
ENSG00000083857.15	FAT1	0	0.020485	0.002298	0	0	0	0	0.001809	0	0	0	0	0	0.00229	0.005937	0	0	0.008778
ENSG00000083896.13	YTHDC1	66.68276900000001	72.5799	73.1926	51.984134000000005	70.3026	67.00429700000001	77.9649	46.562825000000004	74.1403	49.0553	65.143	74.4472	88.1411	63.768944000000005	53.7866	50.268	78.0132	60.6607
ENSG00000083937.10	CHMP2B	26.355	24.7854	25.0973	28.999927999999997	30.1635	32.9504	31.0961	31.5786	34.8076	31.1043	30.656715000000002	32.9791	30.124	28.6802	38.450962000000004	27.991685999999998	29.1499	33.42
ENSG00000084070.12	SMAP2	183.959	178.323	157.597	210.613	205.033	173.83542599999998	244.61685500000002	185.844	166.462	255.911	206.79007099999998	183.034	250.73005600000002	207.58	152.864	233.731	206.238	173.471
ENSG00000084072.17	PPIE	58.43	46.602568999999995	63.415389000000005	62.4781	51.0807	65.4946	61.683	48.9495	63.619637999999995	58.6857	51.5472	58.381	62.6276	52.1314	60.6093	57.0307	51.121987000000004	62.123737000000006
ENSG00000084073.10	ZMPSTE24	37.6114	37.1149	27.5748	42.6306	40.2183	35.382749000000004	36.8772	41.715	35.1389	41.4812	38.527004999999996	33.9099	37.728	35.9071	36.4681	37.783981000000004	31.7889	32.0008
ENSG00000084090.14	STARD7	112.30399299999999	95.8039	83.7552	113.04057499999999	94.2939	90.567	111.181	94.17878300000001	79.1823	120.386	96.8472	88.0318	112.243	92.2023	77.2431	117.178	101.942	85.68978200000001
ENSG00000084092.7	NOA1	22.7782	21.1468	23.528	21.324	20.8308	22.4237	20.2898	19.2596	19.795	19.419	18.3372	20.7871	21.5894	18.307	15.4217	16.8853	19.8241	16.1444
ENSG00000084093.19	REST	19.0542	18.6713	20.1171	16.0063	18.2068	17.9239	21.5429	14.3341	16.613	14.432274000000001	16.0819	15.7533	19.0701	16.1518	12.5161	14.253328999999999	16.3478	13.407499999999999
ENSG00000084110.11	HAL	0.59369	0.39669200000000004	0.355056	0.75081	0.17165	1.0245	0.838674	0.132163	2.40955	0.772633	0.176593	0.8544579999999999	0.542936	0.037228	0.193543	0.13612	0.049356	0.098416
ENSG00000084112.15	SSH1	27.7045	28.1858	26.0031	20.8537	24.7657	21.7722	24.3615	17.7486	16.5438	17.1396	19.1507	13.4544	23.0307	18.5628	10.7866	13.9026	16.7975	11.795440000000001
ENSG00000084207.18	GSTP1	608.218	510.95985500000006	632.915	669.854	526.909	634.344	594.0923040000001	507.744	621.87	604.4159400000001	487.257	627.787	576.695	484.353	604.624	629.697	484.156	638.502
ENSG00000084234.18	APLP2	221.051	200.845	176.50667099999998	208.24528899999999	172.164	171.898	202.64	115.62083799999999	142.409	144.803	108.98203500000001	140.819	172.259	102.245	104.524	92.6977	83.7952	91.8962
ENSG00000084444.14	FAM234B	2.38274	2.55811	2.60728	3.76076	3.01342	3.06724	4.26786	3.27147	2.90934	4.23687	2.96761	3.17952	4.57271	3.11668	2.66548	3.19619	2.87188	3.13899
ENSG00000084453.17	SLCO1A2	0.013192	0.023632	0	0.014106	0.011335	0.012932	0.005181	0.007708	0	0	0	0	0.031769	0.033773	0	0	0.004701	0
ENSG00000084463.8	WBP11	71.1142	70.7892	53.9121	69.0484	62.9656	57.390407999999994	74.57059799999999	55.158469999999994	51.0307	69.35871900000001	63.89501799999999	55.1509	83.674	58.1761	39.6248	63.3677	64.4543	41.9389
ENSG00000084623.12	EIF3I	169.183	166.916	163.06310399999998	171.526	149.66843599999999	171.28100700000002	148.66064799999998	171.44503899999998	171.89	143.674	149.157	160.821	140.569	150.736	170.32791600000002	145.477	147.64396599999998	166.24
ENSG00000084628.10	NKAIN1	0	0	0	0.195322	0.278868	0.079404	0.244062	0.413816	0.247251	0.732116	0.716346	0.751634	0.953332	0.716996	0.544301	2.21664	0.898953	1.43001
ENSG00000084636.18	COL16A1	0.023438	0.0126	0.065636	0	0	0.024609	0.006908	0	0.015338	0.027044	0.006499	0	0	0.031741	0	0	0.006269	0
ENSG00000084652.16	TXLNA	17.9147	18.1206	20.8007	17.5907	18.9541	18.5534	23.309	15.3195	19.0416	16.9791	19.0723	19.0069	25.6582	20.0474	14.4411	17.4982	23.2016	17.2098
ENSG00000084674.15	APOB	0	0	0	0	0	0	0	0	0	0	0	0	0	0	0	0	0	0
ENSG00000084676.16	NCOA1	29.275095999999998	26.1358	25.3218	23.4457	24.0692	21.5749	28.8814	18.4633	22.365510999999998	24.508249999999997	23.007967999999998	21.5533	30.8925	22.176216999999998	16.7246	21.094208000000002	24.6359	18.4916
ENSG00000084693.16	AGBL5	4.81961	5.63128	6.04946	4.27375	5.40132	4.46024	4.06344	4.61852	4.61722	4.14436	4.08609	3.7282729999999997	4.5512	4.62127	2.83515	3.26031	4.28088	2.97699
ENSG00000084710.14	EFR3B	0.016676	0.031366	0.031735	0.003939	0.026784	0	0.019646	0.01096	0.030543	0	0.013851	0.016009	0.02188	0.009252	0.016006	0.013575	0.022283	0.013313
ENSG00000084731.15	KIF3C	3.4977590000000003	4.0259	2.50119	2.59907	2.2119	2.32442	4.77289	1.45555	1.75082	2.83344	3.5574680000000005	1.53571	2.14868	1.48706	1.54265	1.67527	1.9857430000000003	0.932795
ENSG00000084733.11	RAB10	139.326	129.285	122.47	170.837	157.731	145.84	160.327	173.853	141.835	198.565	168.635	149.074	172.56255000000002	185.97	174.137	209.688	193.678	188.90498599999998
ENSG00000084734.9	GCKR	0	0	0	0.01511	0	0	0	0	0	0.030433	0.017875	0	0	0	0	0.052	0	0
ENSG00000084754.12	HADHA	150.545	139.89	143.971	116.204	114.33697000000001	118.947	108.207	102.54499100000001	105.802	97.9681	95.30584800000001	98.75243599999999	98.978	94.9092	96.42159099999999	85.7477	84.7373	87.7878
ENSG00000084764.12	MAPRE3	3.5640799999999997	3.40852	3.03255	3.15149	3.0743820000000004	2.51066	3.06415	2.81777	2.2041	2.34621	2.8703290000000004	2.40414	3.4602	2.86117	1.41405	1.34278	2.36527	1.5172599999999998
ENSG00000084774.14	CAD	12.528590000000001	13.0349	13.1304	9.74291	11.2701	11.654617000000002	13.526224000000001	8.83826	11.1335	7.75258	9.57054	9.00648	11.7323	9.89501	6.850998000000001	8.027219299999999	10.4271	7.5142489999999995
ENSG00000085063.18	CD59	49.6324	50.925898000000004	56.8342	53.2865	47.3011	61.633753999999996	53.4541	64.7	62.3774	64.98916799999999	60.1075	64.52	53.6754	60.37402600000001	77.8376	64.9874	57.6709	69.71852600000001
ENSG00000085117.13	CD82	59.9348	52.1874	44.3652	43.4604	47.5724	37.992188999999996	46.0607	35.400220000000004	33.8873	32.109528000000005	36.4532	29.1587	40.8718	32.7214	26.5331	30.5644	33.8697	24.5079
ENSG00000085185.16	BCORL1	5.75812	4.405659999999999	4.03457	3.73437	4.4283079999999995	2.83198	5.93806	1.93213	3.2432429999999997	3.54614	3.44405	2.51439	3.8069230000000003	2.7450720000000004	1.81861	3.30094	3.11784	1.7571379999999999
ENSG00000085224.23	ATRX	33.328140000000005	27.0398	23.7361	18.6896	23.1967	22.709	28.0908	12.235838999999999	25.995	14.368	20.0057	19.5554	26.7226	16.392884000000002	15.8496	10.5062	22.1572	17.9456
ENSG00000085231.14	AK6	17.532	22.9373	19.0955	20.3805	25.6608	16.1433	15.2133	21.1178	19.0559	21.466734000000002	23.9216	19.4741	18.2587	23.759242999999998	22.492	20.6389	21.2628	14.8379
ENSG00000085265.12	FCN1	371.2	315.726	364.338	417.077	324.305	422.827	403.795	251.515	385.413	283.296	211.415	375.264	321.625	210.71	297.768	146.372	129.947	232.648
ENSG00000085274.16	MYNN	11.2549	12.1429	11.3295	12.0419	12.267026000000001	12.5003	12.2477	13.2054	13.065	13.001	13.4818	13.6267	12.2466	13.101596999999998	14.7326	12.7971	13.4513	14.304300000000001
ENSG00000085276.19	MECOM	0.071379	0.046487	0.076576	0	0.009131	0.093327	0.027393	0.059564	0.055984	0	0.006443	0.090782	0.010278	0.04518	0.022346	0.045751	0.012431	0.031446
ENSG00000085365.18	SCAMP1	32.9362	28.7677	24.8047	36.4292	29.854143999999998	27.1825	32.2795	30.701	26.3696	38.0593	29.4308	28.8181	33.1693	27.730544000000002	26.4707	34.2168	24.7992	24.502413999999998
ENSG00000085377.15	PREP	22.9914	24.032849000000002	20.8816	22.3827	22.7172	22.014962999999998	22.0682	21.292500999999998	21.674895999999997	19.5454	22.4126	19.7568	21.7501	20.796	17.4205	18.2463	19.477	17.618337999999998
ENSG00000085382.12	HACE1	4.21294	4.9159630000000005	4.84204	2.62803	3.25493	3.7982359999999997	2.4957399999999996	2.53571	3.4075810000000004	3.29076	2.16221	4.07115	3.3036899999999996	3.31795	2.27198	1.77585	3.3571410000000004	2.0684
ENSG00000085415.16	SEH1L	16.1764	17.205773999999998	14.6802	16.8179	19.8275	16.9681	18.3324	18.8751	19.6052	20.835	19.259233000000002	17.857198999999998	17.8269	17.8829	19.9853	16.9589	14.325325000000001	15.880410999999999
ENSG00000085433.17	WDR47	7.83656	7.7142	6.50611	7.4339	8.21509	7.03613	8.5191	6.49585	5.86858	8.1848	8.29568	7.44631	9.070943999999999	7.8901	6.16869	8.05661	7.66829	5.50693
ENSG00000085449.15	WDFY1	29.7971	28.6039	26.0081	40.925011999999995	46.6246	37.2751	54.2745	58.115745999999994	48.321	62.743	82.20885500000001	53.83329500000001	73.9316	79.6315	50.778	71.4396	99.66694399999999	69.4358
ENSG00000085465.13	OVGP1	0.318302	0.663393	0.954044	0.223698	0.433519	0.570874	0.18834	0.154284	0.749854	0.181916	0.271074	0.270835	0.332294	0.231551	0.664628	0.213936	0.154031	0.275026
ENSG00000085491.17	SLC25A24	23.0932	21.9418	21.172	28.782007999999998	29.492366999999998	27.817	28.8952	29.098785999999997	27.3278	31.169833999999998	31.5729	25.582	31.641083000000002	29.6449	30.7357	29.3159	32.3735	29.3096
ENSG00000085511.20	MAP3K4	11.528723000000001	11.6719	13.1902	11.242723999999999	11.3048	10.7438	12.052067000000001	7.88776	12.091648000000001	7.75037	9.811264000000001	9.27712	12.238992000000001	8.6936	7.26423	6.64767	9.12738	6.68333
ENSG00000085514.16	PILRA	134.829	143.67667400000002	96.6473	195.11577599999998	175.354	136.445	221.938	191.742	144.428	284.587	246.466	186.165	310.825	264.416	163.613	405.391	374.701	239.576
ENSG00000085552.18	IGSF9	0	0.034959	0	0.00768	0.015161	0.035045	0.009587	0.007134	0.017443	0.054132	0.00903	0.009142	0	0.018085	0.023502	0	0	0.008691
ENSG00000085563.15	ABCB1	15.0504	25.8184	14.0931	12.302622000000001	16.2671	9.57232	11.9429	13.3494	9.78123	7.81506	13.3077	10.075	11.739707999999998	12.5178	6.1243	7.52959	16.306091000000002	7.43142
ENSG00000085644.15	ZNF213	10.012968800000001	9.74409	10.279058000000001	9.99086	11.2639	8.13941	10.9318	7.74324	7.91034	11.3881	8.69565	7.155	11.8758	8.53069	6.477041000000001	9.274284999999999	10.0775	6.821014999999999
ENSG00000085662.14	AKR1B1	97.8799	90.9497	107.031	78.1662	79.41309500000001	91.9554	79.4521	73.82844399999999	80.4816	65.2101	77.1498	84.8912	68.2337	68.5997	80.7587	57.5564	61.5934	67.2272
ENSG00000085719.13	CPNE3	46.0551	49.0992	42.018	50.787881999999996	46.8456	38.8648	38.3336	38.027699999999996	40.3231	41.5932	36.134843000000004	37.7088	36.3258	41.5813	36.6099	31.7798	33.7181	34.5677
ENSG00000085721.13	RRN3	24.011374999999997	27.0798	27.4034	23.792063000000002	28.001815999999998	26.8326	24.4416	24.4962	26.360984000000002	22.4167	26.4899	24.2453	26.0383	25.3638	22.9681	21.0717	25.2726	23.4724
ENSG00000085733.16	CTTN	0.21246	0.120027	0.192441	0.048196	0.453906	0.061182	0.084281	0.097803	0.109683	0.11557	0.090101	0.19315300000000002	0.171484	0.173073	0.064954	0.107047	0.183566	0.076543
ENSG00000085741.14	WNT11	0.132256	0.101819	0.148979	0.053631	0.088609	0.131454	0.223846	0.183424	0.164093	0.216033	0.31793	0.236539	0.0597	0.211911	0.129097	0.169119	0.26453	0.040965
ENSG00000085760.15	MTIF2	19.0057	21.0765	17.3801	19.879462999999998	18.8616	18.971391999999998	18.9424	15.2955	19.2234	14.2493	16.299	17.9124	18.7587	17.9391	16.188	13.401371000000001	16.1396	15.2162
ENSG00000085788.14	DDHD2	18.4285	25.6847	24.9795	19.375607000000002	17.4202	20.5572	19.2461	14.549406999999999	18.4789	14.4533	16.0607	16.7909	17.9147	12.558492000000001	15.318964999999999	9.86072	16.0842	11.7587
ENSG00000085831.16	TTC39A	0.19711	0.201083	0.195419	1.48893	1.20065	1.4955559999999999	1.17843	1.6681810000000001	1.1613	1.50393	1.38857	1.18145	1.30454	1.56255	1.81388	1.3741629999999998	1.4230450000000001	1.8240999599999999
ENSG00000085832.18	EPS15	39.855546000000004	37.92360800000001	32.1581	43.0007	41.2128	35.9603	48.3669	36.3761	38.46472800000001	45.873979000000006	43.7794	40.1672	57.2588	46.2742	34.5422	47.3993	49.0076	39.854274999999994
ENSG00000085840.13	ORC1	0.554436	0.48427600000000004	0.588019	0.524154	0.607565	0.608825	0.6321910000000001	0.440518	0.597263	0.630047	0.795633	0.733743	0.9779019999999999	0.927212	0.371154	0.869799	0.9960450000000001	0.757208
ENSG00000085871.9	MGST2	27.037558999999998	25.237244999999998	28.0948	28.9188	23.0759	32.0786	21.118699000000003	17.3945	25.8491	19.5178	12.3863	22.513	19.0534	13.7077	24.2271	15.481385999999999	7.75785	19.779040000000002
ENSG00000085872.15	CHERP	25.4466	26.274675000000002	29.987	20.3553	25.5734	22.9396	28.7572	17.6647	26.7884	21.4127	24.0245	24.7119	30.552198999999998	24.3176	16.7002	20.908	27.2078	21.0978
ENSG00000085978.22	ATG16L1	18.7632	18.6231	24.6113	12.2489	18.1192	18.8128	26.1329	17.4753	21.8369	17.7806	18.4267	17.446144999999998	23.0816	16.6327	12.900654000000001	12.125	19.181	16.1661
ENSG00000085982.16	USP40	4.31771	4.70551	5.06341	4.13874	5.80801	5.0209	6.38626	4.13451	6.43845	3.1171	3.99556	3.89041	5.47129	4.90539	3.7359	2.9963360000000003	3.98717	3.43167
ENSG00000085998.15	POMGNT1	12.0562	11.5127	11.132	10.8608	13.0623	10.4007	13.4166	11.8459	11.0344	10.498275999999999	12.329372000000001	10.3742	13.036278999999999	12.4914	9.49613	10.6539	12.4228	10.164278999999999
ENSG00000085999.13	RAD54L	0.086627	0.198103	0.09698	0.061423	0.18209	0.112318	0.102314	0.047598	0.058279	0.15463	0.217114	0.061091	0.204905	0.132814	0.104725	0.088131	0.264972	0.232429
ENSG00000086015.23	MAST2	5.54234	4.351616999999999	4.68255	4.7698480000000005	4.36888	4.10181	5.90301	3.22105	3.5614329999999996	3.8367560000000003	3.7383	4.00422	5.80762	3.68346	2.44297	3.5686549999999997	3.6543520000000003	2.60476
ENSG00000086061.16	DNAJA1	113.071	112.43244200000001	97.5919	177.547	179.103	170.60430300000002	212.469	199.775	182.968	250.715	242.30453300000002	217.358	264.913	244.69	226.114	315.229	303.309	274.169
ENSG00000086062.14	B4GALT1	65.00112700000001	72.0112	44.116	60.042055999999995	69.3197	45.9035	66.6152	63.7758	39.6675	63.0152	68.6286	42.0558	69.525	63.8649	34.0999	58.3645	65.1706	36.88270300000001
ENSG00000086065.14	CHMP5	29.627549000000002	32.2713	27.107480000000002	82.205	87.71040199999999	86.56136699999999	85.3717	98.4897	101.785	98.09874699999999	104.034	103.63	95.9857	101.879	123.536	100.336	103.29705700000001	123.79646600000001
ENSG00000086102.19	NFX1	23.756037000000003	22.868111000000003	23.0858	23.1765	25.6774	22.4546	28.1741	21.1757	25.7855	23.4557	26.1403	26.2509	30.3064	25.2977	19.2247	24.691304000000002	31.077	22.9977
ENSG00000086159.14	AQP6	0	0.01446	0	0	0	0.023257	0	0	0	0	0	0.013949	0	0	0	0	0	0
ENSG00000086189.11	DIMT1	22.718218000000004	21.150008999999997	19.5055	20.966523000000002	22.9741	22.1984	19.6913	22.0254	25.9649	22.4465	20.596557999999998	24.096	18.444318000000003	21.8151	27.6168	18.330488359999997	19.9555	24.7334
ENSG00000086200.17	IPO11	6.09088	6.69617	6.247141999999999	5.84843	6.42033	6.59406	6.12015	6.74674	5.268444000000001	4.86439	5.87286	5.10787	5.3300399999999994	4.74399	5.09283	4.86237	4.7493	5.19298
ENSG00000086205.18	FOLH1	0	0.067529	0	0.059299	0.033804	0	0.021351	0	0	0	0	0	0	0	0.013919	0.020449	0	0
ENSG00000086232.13	EIF2AK1	51.5581	38.5499	44.911545000000004	37.1486	41.5905	42.7999	50.2629	36.1203	42.8872	40.599698000000004	38.516006000000004	37.4611	53.8306	40.529652999999996	36.3268	37.1522	31.238170999999998	30.7643
ENSG00000086288.12	NME8	0.803663	2.81139	1.25776	1.54487	3.84719	1.29897	0.961692	2.6708879999999997	3.22334	3.17644	3.69324	5.29106	1.26263	1.7128539999999999	4.28478	3.63985	3.49519	3.51338
ENSG00000086289.13	EPDR1	0.816228	0.292952	1.35381	0.746153	0.68723	1.10766	0.627731	0.419143	1.51291	1.25562	0.592422	1.89839	1.40492	1.4957799999999999	1.88616	1.66435	1.31569	1.06949
ENSG00000086300.17	SNX10	28.6707	34.6573	23.1332	40.2326	47.032182000000006	39.0376	42.681	60.6728	48.8914	62.2956	67.8709	53.5627	57.6974	65.5798	74.5435	75.1495	77.89545899999999	89.4048
ENSG00000086475.15	SEPHS1	23.922	29.417977999999998	30.1998	22.8288	24.351260000000003	24.1351	24.652979000000002	25.2662	21.6518	19.1765	23.986	20.0182	26.050392000000002	23.8321	20.768	21.0964	24.3237	19.4645
ENSG00000086504.18	MRPL28	44.627756000000005	48.1038	41.2097	51.875007000000004	55.8124	50.6983	52.105351999999996	55.162819999999996	50.2149	51.7167	57.35302299999999	47.0311	53.927595000000004	55.6878	48.5417	52.1739	52.9364	46.7915
ENSG00000086506.3	HBQ1	0	0	0.170941	0	0	0	0	0	0	0.134892	0	0	0.301979	0.169561	0	0	0	0
ENSG00000086544.4	ITPKC	6.41121	4.98424	5.61113	5.6079	5.30185	4.63401	6.79129	4.77384	5.6079	6.04412	6.089926999999999	5.0049	7.01567	5.62815	3.57792	5.90019	6.499674000000001	4.85711
ENSG00000086548.9	CEACAM6	0.118184	0.226205	0.574382	0.074505	0.110536	0.659485	0.09314	0.138686	0.609277	0.075026	0.087941	0.475308	0.12431	0.102666	0.522068	0.074809	0.126911	0.424009
ENSG00000086570.13	FAT2	0.01322	0.002231	0	0.005884	0	0.005695	0.004888	0	0.002215	0	0.009181	0.006963	0	0.007348	0	0	0.002217	0
ENSG00000086589.12	RBM22	52.3454	56.5816	53.9379	59.4122	57.0651	54.3423	65.8652	51.0214	54.579401000000004	62.7867	63.079944999999995	53.846847999999994	70.5519	59.480149999999995	47.9177	63.7954	67.4275	56.4153
ENSG00000086598.11	TMED2	159.141	151.505	144.694	157.89389799999998	151.636	152.30008999999998	132.55337699999998	150.003	146.412	136.35917600000002	139.29	137.087	129.178	135.51005800000001	153.631	132.173	119	135.334
ENSG00000086619.15	ERO1B	4.66961	5.22864	7.0723959999999995	4.78689	6.26535	5.02953	6.58425	4.43364	6.38633	4.96862	6.70016	5.08938	6.90123	5.32642	5.10563	4.91886	5.73566	6.46534
ENSG00000086666.20	ZFAND6	91.2375	93.0783	83.5486	99.2687	97.1967	99.88705999999999	100.592	97.6738	114.305	101.17	98.5187	112.214	111.56751100000001	105.31785500000001	119.385	105.847	92.80484200000001	120.04734499999999
ENSG00000086696.11	HSD17B2	0	0	0	0	0	0	0	0	0	0	0	0	0	0	0	0	0	0
ENSG00000086712.13	TXLNG	7.15342	7.8284	7.68208	5.75476	8.21744	8.16774	7.97574	7.41341	8.57801	6.22384	7.32183	7.90901	7.9539349999999995	7.17676	6.71329	5.7222	7.42993	7.21134
ENSG00000086717.19	PPEF1	0.013524	0.029122	0.030342	0.025578	0.025302	0.058568	0.031979	0.011905	0.014599	0	0.0151	0.012423	0.028452	0.012276	0.021297	0.077043	0.029051	0.014563
ENSG00000086730.17	LAT2	108.319	120.466	106.05198700000001	130.39523400000002	127.619	114.36	127.418	113.46	117.571	101.747	85.71074300000001	107.73979299999999	124.213	87.0976	96.37570400000001	79.3461	55.124334999999995	84.25336300000001
ENSG00000086758.17	HUWE1	44.333988999999995	41.1165	43.931729999999995	26.9906	32.2253	36.5206	43.3054	24.1342	40.3985	23.6426	30.7132	29.8734	40.4731	28.355135999999998	22.069564500000002	18.318	33.7043	27.343
ENSG00000086827.9	ZW10	10.4137	10.2801	9.33016	10.6173	11.2048	10.1269	10.5308	9.59803	9.32241	10.4583	9.72766	9.98777	12.0367	10.1072	7.92687	8.93866	9.56547	7.7685
ENSG00000086848.15	ALG9	8.7455	9.99776	9.23058	8.24728	8.91678	8.25834	8.41962	8.40356	8.46178	7.4934309599999995	8.58759	6.717001000000001	9.861396899999999	7.04279	5.53078	5.72745	7.399508999999999	7.06376
ENSG00000086967.10	MYBPC2	0.036379	0.029353	0.040673	0.017193	0.042446	0.023553	0.032204	0	0.019544	0.05194	0.171964	0.010243	0.066901	0.020257	0.052671	0.02961	0.048732	0.0487
ENSG00000086991.13	NOX4	0	0	0	0	0	0	0	0	0	0	0	0	0	0	0	0	0	0
ENSG00000087008.16	ACOX3	8.06049	8.10072	8.348090000000001	8.00058	9.300135000000001	7.13263	9.52508	7.0859950000000005	8.54589	7.315732000000001	7.8251230000000005	7.33946	8.86234	6.65384	6.01036	6.14339	6.66115	5.4707
ENSG00000087053.20	MTMR2	10.3587	9.31329	8.93462	9.06226	10.471474500000001	9.33636	8.896548000000001	8.19436	7.93592	9.15014	8.47243	7.93986	8.71744	9.1549	7.5937068000000005	8.13093	7.22465	6.71244
ENSG00000087074.9	PPP1R15A	44.0054	37.5913	41.984221999999995	52.3191	44.280607999999994	45.7533	68.046	40.434850000000004	48.7157	58.749036000000004	55.8657	49.139965000000004	74.8724	57.1938	43.80156100000001	63.5987	76.0517	53.5895
ENSG00000087076.9	HSD17B14	1.65021	1.53841	0.8503130000000001	1.02634	0.774722	0.325153	0.439254	1.15401	1.0897	0.819287	0.654137	1.01222	0.908117	0.651817	0.736292	1.13886	0.683343	0.792793
ENSG00000087077.14	TRIP6	8.44429	7.34693	10.2114	18.4823	14.7925	16.1293	21.5567	13.7427	16.883392999999998	23.4876	18.133367999999997	19.2264	30.0017	22.046435000000002	19.047369999999997	37.031957999999996	30.2908	24.327785000000002
ENSG00000087085.16	ACHE	0.251836	0.143691	0.064122	0.372097	0.360808	0.293808	0.578416	0.41288	0.191953	0.573382	0.565448	0.238791	0.639994	0.5891460000000001	0.425969	1.04731	1.3247740000000001	1.06191
ENSG00000087086.16	FTL	12425.506250999999	10571.7	10704.956481000001	13349.9	11008.828209000001	11013.9	10908.778400000001	10694.892829999999	9140.08	11395.2	10245	9778.48	10071.3	10188.2	9022.42	10486.6	8498.73	8290.4
ENSG00000087087.20	SRRT	38.4023	39.377	59.71604000000001	33.270368999999995	39.669821999999996	43.154	54.9178	31.4161	56.5098	34.5165	42.345	43.2941	56.5565	46.2498	37.014	38.1479	52.410993000000005	38.6885
ENSG00000087088.21	BAX	144.341	120.643	136.022	166.55	161.708	150.695	186.171	144.934	163.846	163.133	162.95	160.259	199.503	202.157	158.234	180.848	206.687	184.905
ENSG00000087095.13	NLK	5.967448999999999	5.917090000000001	5.60875	5.4077	6.53252	5.922769000000001	8.17219	7.04354	5.772207000000001	8.00177	8.16522	6.45714	7.54697	7.0618	5.65996	8.35624	9.94483	7.10667
ENSG00000087111.22	PIGS	47.7095	43.8445	41.278	49.2217	41.9416	40.0904	48.671786960000006	36.846548000000006	35.843693050000006	45.9114	38.4322	36.3107	48.7042	37.840723999999994	29.8591	41.8806	35.389829999999996	30.7993
ENSG00000087116.17	ADAMTS2	0.004622	0.11801999999999999	0.099242	0.013102	0.117666	0.030571	0.041008	0.122544	0.042480000000000004	0.167096	0.247696	0.059027	0.221396	0.184204	0.085938	0.268167	0.239257	0.23202499999999998
ENSG00000087128.10	TMPRSS11E	0	0	0.01863	0.031346	0	0	0.058835	0	0	0.047348	0	0	0.034882	0	0	0.013483	0	0
ENSG00000087152.16	ATXN7L3	39.3226	36.5607	41.5711	45.3451	41.6158	43.2939	55.102858999999995	37.5083	44.305744000000004	45.6808	43.9753	44.2761	58.8922	44.386064000000005	34.6884	50.0827	50.5811	38.496204000000006
ENSG00000087157.19	PGS1	19.2319	21.9571	26.9512	15.8998	20.909	18.1212	25.8436	14.0956	22.8386	15.1997	21.3184	17.7566	28.0136	18.6872	15.576163900000001	13.996172000000001	20.997104999999998	15.284925999999999
ENSG00000087191.14	PSMC5	116.71215799999999	103.397	107.519	118.44676100000001	108.50209100000001	106.346	115.57	97.29285499999999	108.98	102.023	108.09631200000001	105.576	119.34595399999999	104.59	98.41649299999999	102.215	110.503	103.772
ENSG00000087206.17	UIMC1	21.4366	19.4004	22.2387	20.6565	20.1599	19.3118	23.4342	15.4296	22.4562	18.3463	22.3747	23.5422	25.1972	20.0446	18.6226	19.4605	21.9533	17.6113
ENSG00000087237.12	CETP	0.085606	0.097791	0.134141	0.100353	0.02045	0.132828	0.15493	0	0.09483	0.04676	0	0	0.125095	0.022862	0.106607	0.159613	0.070444	0.053545
ENSG00000087245.13	MMP2	3.00882	2.66149	3.29014	1.03417	0.968973	1.50071	0.849471	0.533964	1.01503	0.794409	0.501074	0.811159	0.3636	0.392046	0.777603	0.426211	0.190423	0.661154
ENSG00000087250.9	MT3	0	0.302254	1.01267	0	0.819918	2.37281	0	0.25516	2.40865	0	1.02496	0.702162	0.147843	0.669669	0.915384	0.444635	0	1.70458
ENSG00000087253.13	LPCAT2	30.2741	18.506	19.2211	31.727	19.8992	20.6342	28.5166	16.4753	20.2731	28.1727	14.8925	17.8373	32.1107	13.3692	16.124245000000002	32.4118	16.6895	19.6932
ENSG00000087258.17	GNAO1	5.26083	1.2756720000000001	3.36893	2.82462	1.09415	2.1062089999999998	2.7049499999999997	0.692559	1.83889	2.42801	0.662194	1.82373	2.60071	0.529612	1.20478	1.7130079999999999	0.5180279999999999	1.20975
ENSG00000087263.17	OGFOD1	42.7609	43.6709	35.7447	45.7768	55.4121	47.7235	55.3184	44.199	46.8312	48.476	46.5622	40.2357	51.5173	46.5649	37.3434	45.1582	42.8168	37.3078
ENSG00000087266.18	SH3BP2	40.6362	38.2535	45.6927	48.9137	44.9811	37.5359	71.6573	37.060067000000004	48.1988	49.7794	51.727762999999996	39.8773	82.4702	52.5613	35.3222	59.4083	72.8179	40.0301
ENSG00000087269.16	NOP14	18.9249	19.1997	20.3059	16.3872	19.2387	18.7829	24.8412	14.9901	20.7855	15.1273	18.0269	20.004	25.5346	17.223	14.3762	14.3951	21.66	15.9426
ENSG00000087274.19	ADD1	108.51719399999999	108.47060200000001	112.446	102.521	103.41718700000001	95.0521	117.82059699999999	85.3357	91.3673	93.51221699999999	97.1017	91.9484	120.916	97.85135500000001	72.7987	91.2444	100.178	76.688
ENSG00000087299.12	L2HGDH	2.91024	4.5007459999999995	3.97827	1.96222	4.18754	2.03719	2.6337420000000002	3.27879	1.8390059999999997	2.21647	4.1915890000000005	2.15914	2.6139	2.76417	2.74198	2.9645520000000003	4.26623	2.84209
ENSG00000087301.10	TXNDC16	3.73003	3.6936780000000002	2.99704	3.56892	3.60136	3.29459	4.44038	2.57445	3.57918	3.64393	3.74536	3.60451	3.67039	3.64108	2.85919	3.6679	5.75584	4.128877999999999
ENSG00000087302.9	RTRAF	49.042080999999996	50.9783	53.6841	50.8578	52.590548999999996	50.526655000000005	44.9274	50.365365999999995	57.269549999999995	50.2593	60.052136000000004	56.7721	53.254341999999994	57.39504600000001	57.8026	52.2618	60.3793	52.6251
ENSG00000087303.19	NID2	0.236344	0.531228	0.233721	0.438483	1.30633	0.599587	0.588899	0.501097	0.418469	0.287367	0.37158	0.435079	0.163572	0.522254	0.828985	0.08974	0.292065	0.234714
ENSG00000087338.5	GMCL1	25.793	29.9603	28.425919999999998	18.9947	30.906508000000002	24.7913	23.7273	21.1956	23.9793	17.0938	21.8284	22.9231	21.7691	21.3202	17.0237	14.0554	16.948876000000002	16.647833000000002
ENSG00000087365.16	SF3B2	147.322	134.86308400000001	137.113	134.997	139.522	135.65	165.17132900000001	116.86	123.59001599999999	131.721	133.40875599999998	127.943	170.00128099999998	136.45411000000001	99.7404	137.14	149.839	106.655
ENSG00000087448.11	KLHL42	5.82434	6.65607	7.31694	4.06496	5.60976	5.78	7.2314989999999995	3.09245	6.54043	3.69121	4.73892	5.03151	5.3203309999999995	3.618	4.67976	3.0991750000000002	4.93089	3.9037319999999998
ENSG00000087460.29	GNAS	517.937	522.987	472.653	442.337	496.144	460.186	468.86477199999996	394.732	414.488	381.493	420.91265500000003	412.197	456.987	402.482	330.30234299999995	363.103	414.264	341.93
ENSG00000087470.21	DNM1L	20.6816	22.5247	22.5535	20.2455	23.9021	23.956326999999998	24.0189	19.4015	21.9338	18.4778	20.8945	20.8475	23.562327999999997	20.371055000000002	18.4303	16.8105	20.8043	19.419
ENSG00000087494.16	PTHLH	0	0	0	0	0	0.062126	0	0	0.025888	0	0	0	0.050031	0	0	0	0	0
ENSG00000087495.17	PHACTR3	0	0	0	0.015332	0	0	0	0	0	0	0	0	0	0.018144	0	0	0	0
ENSG00000087502.19	ERGIC2	24.5829	33.134910000000005	26.778962999999997	36.0064	31.9533	35.77590000000001	35.3056	38.101	31.1464	33.2697	30.586	43.7756	34.9421	31.2415	46.150541000000004	38.1365	32.4407	34.674420999999995
ENSG00000087510.7	TFAP2C	0.011748	0.012645	0.013161	0.011108	0.02196	0.040647	0.01388	0.04133	0	0	0	0	0.012353	0.06554	0.011374	0	0	0
ENSG00000087586.18	AURKA	3.7037370000000003	3.59274	4.41111	3.74018	3.93786	3.91223	4.48981	3.6033	3.8946	4.00645	3.37985	3.76387	3.8987860000000003	3.41771	4.38709	3.56332	3.7626600000000003	2.86312
ENSG00000087589.17	CASS4	8.55175	8.99312	6.32666	9.13488	7.92648	5.93736	8.74009	6.21077	5.2093799999999995	6.9972	5.43616	5.42608	7.27013	6.18273	4.452839399999999	4.7837179999999995	3.9947071999999997	3.30622
ENSG00000087842.11	PIR	7.18965	6.46413	2.59272	4.94556	6.55804	3.71702	3.8923349999999997	7.699114000000001	3.13428	4.8319	6.3479	2.69252	4.51332	6.87447	5.54386	6.98687	7.89281	5.058749000000001
ENSG00000087884.16	AAMDC	12.347	18.994078000000002	14.2743	19.084872999999998	16.3463	18.4487	21.621679999999998	16.126540000000002	15.4795	19.3306	19.0606	16.816354999999998	24.2994	16.6832	16.200260999999998	19.8176	19.4081	17.653
ENSG00000087903.13	RFX2	1.17292	1.94673	2.17956	1.8758	2.16503	2.01321	3.11492	1.81837	2.38239	1.73623	2.11664	1.44203	2.52119	1.8669	0.9969210000000001	0.986078	1.68733	1.5801379999999998
ENSG00000087995.16	METTL2A	7.15646	8.16707	6.44381	6.91568	6.649486999999999	8.29306	7.9426	7.226006000000001	6.9526069999999995	6.296405999999999	8.392047999999999	7.70647	7.250488000000001	7.20913	8.200171000000001	7.28525	7.24428	7.7066669999999995
ENSG00000088002.12	SULT2B1	0	0.110416	0	0	0.064363	0	0	0.151371	0.150288	0	0.038715	0.078792	0.035992	0.115854	0.067656	0.027698	0.110873	0.075256
ENSG00000088035.18	ALG6	8.69237	8.56775	8.00388	8.77304	8.380897000000001	9.33136	9.56945	7.4681239999999995	9.29446	8.0432	7.97629	7.87043	8.97526	7.96761	6.9054	6.92447	6.84584	7.276560999999999
ENSG00000088038.20	CNOT3	38.0455	37.6165	40.8272	32.8635	34.0662	31.2785	43.7091	26.9493	33.9177	26.6044	31.3651	33.1205	42.037980000000005	30.1868	21.152870999999998	28.0642	36.1623	24.3991
ENSG00000088053.11	GP6	0.031595	0.017016	0	0.029885	0	0	0.037387	0	0.051281	0	0	0.053759	0.016627	0	0	0.012499	0	0.017059
ENSG00000088179.9	PTPN4	42.1969	41.578	25.510303999999998	36.2094	38.8182	22.1161	33.899	35.7204	25.8317	43.7599	27.2406	29.3164	46.6542	32.4262	28.6985	44.2715	29.331357999999998	23.2197
ENSG00000088205.13	DDX18	54.2697	53.5172	50.2523	56.925385999999996	62.838477000000005	61.7169	60.4567	56.6794	63.7005	50.336828000000004	58.409	58.3719	57.285931999999995	57.1525	59.2037	42.024767999999995	53.706	53.3228
ENSG00000088247.19	KHSRP	96.93052300000001	85.4803	97.6869	96.17784900000001	88.86433099999999	82.3846	114.703	71.474	80.5358	80.90822800000001	81.2045	87.685	94.5321	86.2946	60.3168	73.6817	89.2306	58.3465
ENSG00000088256.9	GNA11	2.93642	2.3301320000000003	3.4611959999999997	3.66558	1.70665	2.3756739999999996	2.7061219999999997	1.34825	2.4009600000000004	1.6211280000000001	1.31568	2.1241	2.52684	1.19355	1.54713	1.3909980000000002	1.01141	1.31594
ENSG00000088280.21	ASAP3	0.120084	0.154995	0.107318	0.166459	0.201652	0.165723	0.245574	0.168682	0.189018	0.370965	0.195705	0.117079	0.336423	0.174622	0.123482	0.136839	0.171491	0.145554
ENSG00000088298.13	EDEM2	32.6302	35.2604	32.2062	42.6169	40.2928	39.5203	42.8479	38.1417	40.1983	45.3459	35.2278	37.7825	43.7499	39.089	39.0242	38.7614	32.3172	39.645
ENSG00000088305.19	DNMT3B	0.296447	0.27110500000000004	0.516954	0.143876	0.119594	0.318015	0.141792	0.147716	0.509527	0.12867	0.115738	0.153227	0.235686	0.18570399999999998	0.38690399999999997	0.065214	0.214537	0.128535
ENSG00000088320.4	REM1	0	0	0	0	0	0	0	0.01969	0	0	0	0	0	0.025044	0	0	0	0
ENSG00000088325.16	TPX2	0.604821	0.703204	0.761488	0.70601	0.847799	1.01482	0.999439	0.898786	0.885807	0.641554	1.09809	0.747098	0.854742	0.833591	0.750054	0.693883	0.995011	0.963053
ENSG00000088356.6	PDRG1	15.4281	12.7351	14.8241	14.7176	13.7311	16.1375	16.5891	14.1589	15.6494	15.0122	15.1506	16.525	16.7465	16.9482	16.0087	16.1907	17.651	16.9091
ENSG00000088367.23	EPB41L1	0.1729	0.165949	0.714563	0.5276529999999999	0.387579	0.14454799999999998	0.099123	0.099194	0.226776	0.081104	0.056175	0.185618	0.057346999999999995	0.092012	0.048189	0.076425	0.6050519999999999	0.072004
ENSG00000088386.17	SLC15A1	0	0	0	0	0	0	0	0	0	0	0	0	0	0	0	0	0	0
ENSG00000088387.22	DOCK9	21.9009	24.1668	27.292182000000004	11.936252999999999	19.706	19.3761	17.3159	13.7291	17.9738	10.7692	15.968	19.8434	18.6089	17.4589	13.5471	10.3551	23.6505	15.174
ENSG00000088448.14	ANKRD10	52.0192	48.2886	63.4797	36.3921	47.9601	51.187	56.2538	36.2916	62.9822	35.761	51.958445000000005	48.3242	53.1939	48.055792000000004	42.058536000000004	30.907564999999998	47.1312	53.3623
ENSG00000088451.11	TGDS	11.396	11.9816	13.3182	11.9117	14.044	14.2184	11.1451	14.4554	16.711116999999998	11.029067999999999	14.8217	13.4256	13.2373	15.677845000000001	16.8477	12.7926	14.143991000000002	17.5537
ENSG00000088538.13	DOCK3	0.133177	0.231196	0.178666	0.035485	0.162104	0.061639	0.088479	0.041879	0.124005	0.042228	0.083146	0.045875	0.082425	0.071958	0.029474	0.00556	0.120417	0.04721
ENSG00000088543.15	C3orf18	6.748659900000001	6.83372	7.59787	5.17113	4.8318200000000004	5.9737160000000005	6.27598	4.05827	5.51117	4.55673	4.68822	6.52988	5.878000999999999	4.73367	5.78594	2.58958	4.71599	4.58437
ENSG00000088682.14	COQ9	21.7518	18.841829999999998	21.8813	20.6584	21.662	21.7921	21.4006	20.1512	24.1161	18.4331	19.533471000000002	21.6272	22.7008	19.5129	19.4355	15.5979	21.1396	20.5941
ENSG00000088726.16	TMEM40	0.048645	0.344435	0	0.023027	0.019126	0	0	0	0.022155	0.097088	0	0	0.062523	0.16916399999999998	0	0.014249	0.026268	0.02213
ENSG00000088727.14	KIF9	1.13294	2.2920480000000003	1.15911	1.3927770000000002	1.42589	1.30239	1.78036	1.01466	1.4901520000000001	1.17939	0.562405	2.23869	0.497703	0.9293199999999999	1.31025	0.5179320000000001	0.716834	0.838752
ENSG00000088756.13	ARHGAP28	0	0	0	0	0	0	0	0	0	0	0	0	0	0	0	0	0	0
ENSG00000088766.12	CRLS1	13.8227	11.7365	14.717	11.3356	12.1783	14.7181	12.1946	12.2425	13.0701	13.5172	10.5527	11.7444	12.874794000000001	10.817454999999999	11.118557000000001	7.863237999999999	8.10511	9.821924000000001
ENSG00000088782.5	DEFB127	0	0	0	0	0	0	0	0	0	0	0	0	0	0	0	0	0	0
ENSG00000088808.18	PPP1R13B	4.942	5.13346	6.58852	2.96565	4.4742630000000005	2.91587	4.50149	4.586043999999999	3.54073	2.08043	3.01491	4.28274	4.2868	3.6433109999999997	2.6735	2.83371	3.28662	3.10725
ENSG00000088812.18	ATRN	29.5063	22.8226	22.569	16.4965	14.644	15.037607000000001	16.7282	8.37266	11.845358000000001	8.78842	9.18665	9.49888	11.696152999999999	7.60936	6.01473	5.5765	7.30054	5.30492
ENSG00000088826.18	SMOX	4.5217410000000005	1.60465	4.87766	3.26715	1.3619359999999998	3.04011	4.17601	1.6793	2.64947	3.65099	1.60539	2.22112	3.23809	1.81614	2.29562	3.34638	1.80038	1.39353
ENSG00000088827.14	SIGLEC1	8.54689	4.36321	3.78654	150.449	115.04	99.2157	198.014	101.685	110.612	203.362	137.31367600000002	128.825	240.365	135.162	101.39600300000001	214.821	162.369	134.93359700000002
ENSG00000088832.18	FKBP1A	135.529	147.68737099999998	152.28755199999998	137.158	135.227	150.756	117.09491799999999	117.82484000000001	124.713	122.073	105.697	123.36909899999999	123.887	96.487	106.53265200000001	113.421	94.8102	95.2461
ENSG00000088833.18	NSFL1C	62.3591	57.113626000000004	54.1344	64.0019	58.9364	56.6679	66.5327	57.7892	61.4769	69.0065	57.507	62.621114999999996	65.42873300000001	63.8709	52.2013	75.3973	73.0328	60.3823
ENSG00000088836.14	SLC4A11	0.098599	0.44794	0.147191	0.122137	0.214944	0.075764	0.14234	0.096318	0.39519	0.083438	0.191868	0.086542	0.195797	0.144046	0.010597	0.205079	0.315072	0.141116
ENSG00000088854.13	DNAAF9	5.346687999999999	3.5161209999999996	4.56849	4.41593	3.27523	3.49657	5.87774	2.2668350000000004	4.00535	3.68139	2.94114	3.16453	5.4035	2.60569	2.67595	2.87793	3.27558	2.75092
ENSG00000088876.13	ZNF343	4.69223	6.09215	4.76162	3.93721	5.53119	4.42874	4.18086	4.46966	4.28548	2.8173	5.15854	3.4939850000000003	5.24408	3.87973	3.3291370000000002	2.7881	3.88467	3.4614459999999996
ENSG00000088881.22	EBF4	1.3459800000000002	1.17968	1.71375	0.27275	0.398609	0.649254	0.555362	0.243551	0.698396	0.186766	0.167203	0.500077	0.240164	0.270339	0.24912600000000001	0.269762	0.168827	0.17622500000000002
ENSG00000088882.8	CPXM1	0.232365	0.234598	0.293479	0.206026	0.176702	0.415418	0.103063	0.179063	0.345258	0.013831	0.308362	0.197419	0.168087	0.259791	0.098735	0.189102	0.405764	0.360139
ENSG00000088888.18	MAVS	14.6755	13.4459	14.9989	8.84926	11.3939	11.2866	13.9494	6.47471	11.7555	7.18731	9.23252	9.54658	13.0965	8.52964	6.60514	6.37821	9.89815	7.94476
ENSG00000088899.16	LZTS3	1.87049	2.61089	3.19311	1.41705	2.8826039999999997	1.9810269999999999	1.87341	2.11499	2.73633	1.09668	2.43644	1.86676	1.8330469999999999	2.13192	1.59325	1.82672	2.7788299999999997	1.52843
ENSG00000088926.15	F11	0	0	0.012234	0	0	0	0	0	0.011764	0	0	0	0	0	0	0	0	0
ENSG00000088930.8	XRN2	61.4954	60.6263	59.7268	70.1348	69.1408	66.2832	71.1662	68.3547	65.3757	65.1932	67.8159	62.6647	72.1508	63.3578	62.3652	57.7653	64.5415	59.6619
ENSG00000088970.16	KIZ	13.457	11.4042	13.4414	11.7779	11.527318000000001	12.825711000000002	13.945376999999999	9.52394	11.993545999999998	10.9424	9.65329	11.9922	11.2736	10.299399999999999	10.7354	9.00567	9.75561	10.755320999999999
ENSG00000088986.11	DYNLL1	316.41	315.522	332.132	374.008	342.186	365.265	330.881	373.837	387.492	386.17929200000003	389.241	396.548	336.67941399999995	392.095	492.526	427.823	382.27	484.302
ENSG00000088992.18	TESC	18.7356	13.439200999999999	28.2733	17.1804	10.921344999999999	19.753	14.5171	8.340238000000001	15.2005	9.38746	3.85243	12.4016	7.09384	3.3851690000000003	6.97084	4.79624	2.71676	4.04741
ENSG00000089006.17	SNX5	48.1808	51.3126	53.561848000000005	46.3385	47.2576	44.4639	50.5251	43.0775	50.0224	42.631159000000004	44.0262	43.3033	44.9038	41.103877000000004	40.2159	34.1336	41.8887	35.4839
ENSG00000089009.16	RPL6	2431.15	2430.79	2581.72	1628.99	1690.1988170000002	1862.16	1454.96	1563.2	1656.76	1151.62	1318.7672759999998	1416.14	1170.69	1310.46	1311.6	935.066	1118.49	1132.97
ENSG00000089012.14	SIRPG	9.40062	15.7868	15.684	6.738497000000001	12.9632	12.9181	8.14488	10.0383	10.5609	5.64166	9.717082000000001	10.4017	6.12125	10.1423	7.95426	4.2898	6.821865000000001	6.4678
ENSG00000089022.15	MAPKAPK5	13.741883999999999	13.718150000000001	15.748925999999999	11.226995999999998	13.8151	13.0166	15.998	12.1583	14.1594	12.1499	12.9747	13.773318999999999	15.0357	13.227	10.7121	11.3849	15.381613999999999	12.7535
ENSG00000089041.17	P2RX7	8.56517	6.447242999999999	6.214621999999999	9.15944	7.958512000000001	7.703348999999999	12.6748	8.56789	8.75816	14.0033	14.4029	9.79806	17.224	14.2586	10.2927	23.538194999999998	24.4299	16.2945
ENSG00000089048.15	ESF1	11.0693	11.4857	8.99696	9.05674	12.3816	9.79898	12.7521	9.21685	10.6102	8.48556	11.8736	9.80674	11.5753	10.404	7.84161	6.88198	12.7414	8.73511
ENSG00000089050.16	RBBP9	7.01985	7.62209	6.61638	7.13314	7.49998	7.59899	7.25447	7.54951	5.83468	7.70383	5.90928	5.42315	6.80817	6.90084	5.05764	5.16856	6.11925	6.0359
ENSG00000089053.13	ANAPC5	65.87933199999999	65.5317	70.6103	67.95160700000001	70.8465	65.5767	66.1044	65.1866	74.4993	65.542	64.5721	60.2407	74.3796	61.051933000000005	64.2189	54.9781	64.5444	57.6278
ENSG00000089057.15	SLC23A2	21.5987	19.595423999999998	20.5033	14.5244	14.7715	15.9901	18.2122	9.51847	14.5339	10.0538	13.175	11.872582999999999	16.0058	12.1647	9.067993999999999	9.31429	12.3332	11.999894000000001
ENSG00000089060.12	SLC8B1	35.223152999999996	34.467032999999994	38.9185	31.066899000000003	32.440135000000005	30.7576	38.6039	30.4435	32.0711	29.873248000000004	29.7778	34.9289	37.2583	30.241244000000002	23.456866999999995	28.8462	30.259	25.779193999999997
ENSG00000089063.16	TMEM230	96.47543399999999	96.85747500000001	83.16451099999999	95.33719599999999	87.82703099999999	89.2594	78.5601	88.1868	83.6794	81.1759	81.9556	81.7689	76.0973	75.8336	78.8255	75.0887	76.9164	74.2271
ENSG00000089091.17	DZANK1	1.08249	1.07733	0.847106	1.19418	0.959851	0.752856	0.851477	0.683822	0.710657	1.1570719999999999	1.0024	0.709816	0.874422	0.9403130000000001	0.800492	0.835188	0.837781	0.559729
ENSG00000089094.21	KDM2B	60.32059399999999	54.9664	54.9893	51.191	43.3395	47.5554	62.381505999999995	33.1608	41.6586	43.7214	41.3766	42.269262000000005	61.7318	36.6786	32.369775999999995	44.2807	50.4489	37.1347
ENSG00000089101.19	CFAP61	0.071155	0.008504	0.079481	0.044833	0.059003	0	0.009327	0.006941	0.08484	0.022573	0.008784	0.035572	0	0	0	0.006435	0.050805	0.033818
ENSG00000089116.4	LHX5	0	0	0.013836	0	0	0	0	0	0	0	0	0	0	0	0	0	0	0
ENSG00000089123.16	TASP1	4.53056	4.93904	4.2544	3.7638759999999998	5.16495	4.6670039999999995	4.6702390000000005	4.62049	4.84546	5.71922	4.2001	5.3010150000000005	4.332504999999999	4.72057	3.82344	3.37752	3.70288	4.58043
ENSG00000089127.15	OAS1	21.660349999999998	26.975371000000003	15.0956	574.2927549999999	567.6850420000001	406.275	754.099	708.898	521.402	1035.41	996.969	690.2737000000001	1068.11	1041.47	695.68	1497.31	1427.82	967.582
ENSG00000089154.11	GCN1	30.3809	35.2416	39.2014	28.1943	29.9792	31.8835	44.234	21.7771	34.6126	23.9208	28.2456	33.4475	29.6333	25.8337	19.9298	20.704538999999997	30.696293999999998	23.6421
ENSG00000089157.16	RPLP0	2058.84	2136.56	2116.57	1673.69	1842.8884460000002	1859.76	1415.7919540000003	1933.53	1595.2	1415.5227889999999	1551.22	1580.5319550000002	1223.1937209999999	1543.1	1484.94	1257.84	1333.59	1302.22
ENSG00000089159.17	PXN	93.1762	77.5241	77.8264	82.0209	64.7199	61.9068	90.0987	49.9401	58.0086	70.27706599999999	47.2393	55.4342	74.6524	45.077729000000005	36.13	41.701	37.600089000000004	31.0296
ENSG00000089163.5	SIRT4	1.2637	1.76105	1.74237	1.51259	1.38234	1.50627	1.10931	1.96691	1.50316	0.983831	1.66246	1.26859	0.8180590000000001	1.24388	1.98377	0.811538	1.75049	0.991208
ENSG00000089169.15	RPH3A	0.149185	0.02434	0	0.079331	0	0.011676	0.062901	0.012961	0.024356	0.033285	0.015052	0	0.015485	0.031516	0.014296	0.049353	0.015815	0.063481
ENSG00000089177.20	KIF16B	3.61396	4.09985	3.8660039999999998	2.63311	3.45974	3.09531	4.02873	2.77712	3.34566	2.81861	2.9379869999999997	3.38791	4.5445	3.14286	2.6575	2.4663660000000003	3.67485	2.6611
ENSG00000089195.15	TRMT6	10.3865	12.718409999999999	10.834897000000002	9.30124	12.2241	11.4731	10.787716999999999	9.695689999999999	10.467231000000002	9.70991	10.6626	11.833	11.3168	11.8829	10.520147999999999	9.45752	11.8221	10.7682
ENSG00000089199.10	CHGB	0.04182	0.015011	0.015643	0.065916	0.182607	0.012078	0.016484	0.085915	0	0.026551	0.124564	0	0.043997	0.046737	0	0.056724	0.119806	0
ENSG00000089220.5	PEBP1	110.013	113.986	120.758	102.754	105.875	117.904	93.2761	109.176	120.388	92.1863	100.525	114.462	89.1908	101.354	106.5	84.1276	98.6047	102.435
ENSG00000089225.20	TBX5	0	0	0	0	0	0	0	0	0	0	0	0	0	0	0	0	0	0
ENSG00000089234.16	BRAP	17.6145	15.872850000000001	15.9722	19.167160000000003	17.8973	17.073197999999998	20.5404	17.5714	17.599	20.1582	19.4809	19.184	21.4187	19.3035	17.0861	19.2424	18.6268	16.385973999999997
ENSG00000089248.7	ERP29	212.468	186.391	203.357	222.259	196.98762399999998	215.516	208.58491899999999	187.47287799999998	222.795	200.346	186.135	227.537	206.28108699999999	189.675	212.144	206.883	180.602	218.293
ENSG00000089250.20	NOS1	0.010226	0.03571	0.005688	0.00483	0.0333	0.008784	0.015049	0.01567	0.008184	0.007295	0.016964	0.011438	0.002682	0.017001	0	0.004162	0.008192	0
ENSG00000089280.20	FUS	160.873	159.62573700000002	187.492	169.621	176.16174099999998	175.196	219.226	141.047	188.941	148.292	178.384	158.943	211.017	175.462	139.535	165.993	218.609	153.352
ENSG00000089289.16	IGBP1	74.4973	72.0204	68.5008	72.978	66.8532	74.2917	67.9583	70.7796	71.5178	68.2014	69.4528	71.6571	67.8304	68.0184	73.0784	71.2613	65.5592	73.2214
ENSG00000089327.16	FXYD5	501.699	427.161	471.83	412.47606700000006	352.90158999999994	357.096	386.60880399999996	296.37	290.183	335.73703700000004	275.832	279.409	357.982	243.94258299999998	221.982	301.012	216.343	199.87463599999998
ENSG00000089335.22	ZNF302	19.2824	20.4914	19.658144999999998	17.3455	22.3063	19.425	17.593	21.1712	20.779	15.853252000000001	18.5211	22.6356	18.6214	20.2671	18.5859	14.926	24.5396	18.8931
ENSG00000089351.15	GRAMD1A	41.868	43.0651	70.0162	29.7676	36.7422	46.2234	48.5285	29.8929	47.971728999999996	27.316810999999998	36.198	38.7026	39.6008	28.8777	29.5142	22.0225	31.095626999999997	26.5674
ENSG00000089356.19	FXYD3	0	0	0	0	0.026576	0.024702	0	0.023041	0.030923	0	0	0	0	0	0	0.022944	0	0.030934
ENSG00000089472.18	HEPH	0	0.047615	0.009895	0.008367	0.024786	0	0	0.044637	0.00803	0.036369	0.016981	0	0.032117	0.039426	0	0.01441	0.032739	0.040854
ENSG00000089486.17	CDIP1	33.154647999999995	33.1459	28.186920999999998	32.118013000000005	32.577707000000004	25.7348	32.445271000000005	28.9296	22.9688	30.441788000000003	28.2609	22.939604000000003	33.2513	30.432677999999996	17.8899	31.0444	26.787829000000002	19.0447
ENSG00000089505.18	CMTM1	0.990253	1.2118	3.08312	0.713387	1.8072059999999999	1.03655	1.5043019999999998	1.31153	1.35049	0.356487	0.559094	0.970026	0.927806	0.580246	0.53756	0.749926	0.825603	0.8557509999999999
ENSG00000089558.9	KCNH4	0.051675	0.009265	0.019251	0.024421	0.040186	0.059456	0.010163	0.015127	0.036996	0.008197	0.01915	0.05817	0.090494	0.028763	0.033234	0.03505	0.027682	0
ENSG00000089597.18	GANAB	170.342	178.468	166.8	150.31109899999998	165.332	150.026	157.304	125.898	130.07687099999998	112.56	126.91221800000001	122.19467399999999	143.064	111.939	86.44185800000001	85.4009	117.51	85.91513099999999
ENSG00000089639.11	GMIP	93.1589	91.1818	86.5878	105.444	110.273	87.1459	134.771	86.4103	90.8375	117.098	108.526	95.4843	153.611	111.53	74.6015	126.888	122.36325599999999	89.5488
ENSG00000089682.18	RBM41	5.40895	5.993107999999999	8.10822	6.38587	5.54186	5.6121859999999995	5.81505	5.75888	6.7927040000000005	4.09452	4.60596	7.53713	8.06143	5.782598999999999	3.72484	2.86976	7.0163780000000004	5.3801
ENSG00000089685.15	BIRC5	0.225215	0.242479	0.27212800000000004	0.125277	0.252463	0.392826	0.156616	0.32911999999999997	0.379243	0.20311700000000002	0.340132	0.254778	0.340588	0.32705399999999996	0.49304499999999996	0.373283	0.184953	0.5338579999999999
ENSG00000089692.9	LAG3	8.5975	2.62486	3.99763	19.0882	7.34656	7.02413	31.4123	9.68786	10.1105	51.1074	19.2833	16.6641	60.0532	21.074098999999997	15.8221	103.949	52.343	36.854
ENSG00000089693.11	MLF2	82.19092300000001	82.9655	86.6329	83.33926500000001	83.95703499999999	87.803	87.38280900000001	84.2495	82.16578700000001	79.6415	83.469	85.0848	87.4858	88.6175	73.49316400000001	80.8362	84.4515	75.76937799999999
ENSG00000089723.10	OTUB2	0.499056	0.465239	0.418223	0.369487	0.333717	0.365972	0.314061	0.379777	0.232167	0.269152	0.231122	0.243363	0.323342	0.249955	0.152404	0.169251	0.240573	0.124588
ENSG00000089737.19	DDX24	179.526	179.208	162.032	179.063	191.261	175.99	202.193	172.412	174.713	178.929	186.979	171.326	210.37644799999998	192.70174699999998	154.287	169.905	205.033	167.794
ENSG00000089775.12	ZBTB25	10.163640000000001	10.083215000000001	12.9264	8.04744	8.298597000000001	10.417995000000001	10.4826	5.34984	11.7794	6.97879	9.15017	9.17235	10.0852	7.93161	10.3068	6.77713	8.52155	10.5964
ENSG00000089818.18	NECAP1	17.1636	18.0214	17.1537	19.8597	22.021340000000002	19.4992	23.0212	20.365080000000003	22.8448	23.8799	24.3687	21.4377	26.4268	23.641555999999998	21.2302	25.968	29.9039	23.364994999999997
ENSG00000089820.17	ARHGAP4	66.5453	72.35133400000001	96.7636	56.4769	66.74269100000001	63.6909	84.7008	47.9536	75.7629	56.4861	53.864003000000004	61.210319000000005	79.6067	56.0345	43.7685	39.3747	47.8657	45.181701000000004
ENSG00000089847.13	ANKRD24	0.32135800000000003	0.347045	0.474393	0.184566	0.142605	0.249074	0.240447	0.193843	0.355538	0.065965	0.122695	0.324904	0.312221	0.243681	0.196542	0.131298	0.32350900000000005	0.254397
ENSG00000089876.12	DHX32	10.214929999999999	8.411926000000001	13.561285999999999	8.33225	9.85427	11.4867	10.438244000000001	7.46655	11.6972	8.5544	7.28009	9.99461	8.53963	6.33268	7.90354	6.70615	5.94273	8.64432
ENSG00000089902.10	RCOR1	19.0535	17.9157	14.580729999999999	16.5815	15.7063	14.1142	19.717841999999997	11.1705	12.970600000000001	14.1668	12.2462	12.9235	18.1353	10.2661	9.79884	11.9279	10.1497	8.96578
ENSG00000089916.18	GPATCH2L	28.752	22.5919	30.0522	31.497004999999998	28.1912	25.786	35.8122	26.8856	25.4508	27.5701	26.5882	25.9601	39.1616	29.6404	24.3571	28.4619	29.5287	24.3305
ENSG00000090006.18	LTBP4	45.1168	35.5473	45.413	37.7968	28.6996	31.9889	53.7356	26.8067	31.8561	37.5748	28.155753999999998	29.3192	50.8939	23.5806	20.4737	35.170154000000004	29.5357	22.855
ENSG00000090013.11	BLVRB	196.234	182.006	199.253	209.164	180.704	197.059	189.35158099999998	171.782	186.53416199999998	182.346	152.63097199999999	177.76524099999997	170.499	163.794	172.296	134.306	113.746	139.39853399999998
ENSG00000090020.11	SLC9A1	12.0619	12.8633	11.462207000000001	11.6382	11.818014999999999	9.95931	12.431121000000001	9.39258	8.47113	10.8854	11.101515000000001	10.4072	14.246	11.9007	5.5839300000000005	9.11348	11.2564	6.060417999999999
ENSG00000090054.16	SPTLC1	46.0679	37.500809000000004	35.7752	46.1259	41.8439	38.1763	37.7369	40.9485	35.286998000000004	37.7406	41.5071	36.1266	43.6586	41.6592	34.83	32.926	36.6373	35.489
ENSG00000090060.19	PAPOLA	99.2791	94.36288099999999	107.861	91.3264	95.945	94.46152599999999	105.283	85.6095	100.212	85.54168899999999	90.39311000000001	91.0116	99.24	87.1164	81.7096	83.92268299999999	86.8044	78.3744
ENSG00000090061.17	CCNK	54.1136	53.183	49.7328	63.161038999999995	61.1223	54.2722	76.50793900000001	52.9279	51.3134	66.6842	63.9019	57.090250999999995	83.3445	63.3156	44.7269	68.67	75.0272	52.2944
ENSG00000090097.22	PCBP4	10.4215	6.82483	6.28723	9.10475	5.74071	5.21008	8.649510000000001	4.30201	5.00457	6.5171280000000005	5.53683	4.789973000000001	9.16901	5.34365	3.46572	5.22577	5.73664	3.76122
ENSG00000090104.12	RGS1	15.4698	9.02545	13.5401	21.9846	17.080602000000003	20.5354	33.7842	22.0961	26.5415	39.8502	37.56	35.3465	47.3371	38.3402	41.462500999999996	79.7615	81.27689699999999	73.9692
ENSG00000090238.12	YPEL3	254.885	257.165	263.314	176.44215499999999	223.723	192.186	196.147	169.515	189.186	158.426	168.58878099999998	167.317	194.56785200000002	151.566	135.884	117.736	145.989	100.97465000000001
ENSG00000090263.16	MRPS33	39.023424999999996	37.842009000000004	34.5298	30.841051999999998	41.020326000000004	35.945406999999996	29.591969000000002	46.25925599999999	45.175216999999996	34.188	41.1375	44.7213	31.9713	41.353317000000004	50.9387	33.1146	44.7065	51.9983
ENSG00000090266.13	NDUFB2	233.487	264.53331000000003	243.595	259.856	250.20104600000002	277.441	244.115	273.776	289.22688899999997	262.131	271.123	292.014	245.40934600000003	277.06343599999997	298.082	265.76	261.555	292.45128500000004
ENSG00000090273.14	NUDC	61.9741	58.4318	56.2769	65.32512200000001	67.0162	60.951218000000004	70.0626	59.766	56.216204000000005	64.2844	65.88050199999999	56.5035	74.38543200000001	65.35105399999999	46.189553000000004	61.64	66.3962	47.9184
ENSG00000090316.16	MAEA	50.5552	55.9171	64.5871	46.26518299999999	50.9965	53.772693999999994	56.917970000000004	45.0213	53.2633	45.343970999999996	49.8249	44.567	54.0405	49.0646	41.4539	36.802229999999994	45.9238	38.8987
ENSG00000090339.9	ICAM1	26.2659	32.911905000000004	20.384510000000002	25.536492000000003	32.6888	22.5351	34.297005000000006	34.8513	20.1911	38.140792999999995	42.6545	25.1831	38.496894999999995	44.4667	24.931855000000002	45.2617	55.4176	30.4784
ENSG00000090372.15	STRN4	30.508103000000002	30.425	35.2117	34.0039	32.9952	36.183454000000005	46.2696	27.170225000000002	33.5308	34.6019	35.9611	30.232	47.256494999999994	31.6658	23.2583	35.7869	37.0149	26.4881
ENSG00000090376.11	IRAK3	15.409279999999999	13.7126	12.2163	13.2861	12.7647	12.318093000000001	14.209942999999999	8.76399	11.374	8.05411	7.79455	8.72805	9.36634	6.14375	7.867627000000001	4.48928	4.82869	4.69961
ENSG00000090382.7	LYZ	9871.2	4925.15	9403.497992999999	12858.1	4654.690192999999	14912.4	11026.2	4758.7794810000005	15510.6	10435.888508999999	3683.6466179999998	13578.1	9073.71	3581.24	14770.4	7045.16	2610.07	10403.6
ENSG00000090402.8	SI	0	0	0	0	0	0	0	0	0	0	0	0	0	0	0	0	0	0
ENSG00000090432.7	MUL1	28.4713	24.9239	26.7089	28.346	26.5233	28.2443	28.1424	26.7915	24.9405	28.9763	26.0946	27.1876	31.2065	24.9996	23.6665	31.1362	24.198	24.3942
ENSG00000090447.12	TFAP4	9.63541	11.3478	12.4014	8.22881	10.955646999999999	10.362592000000001	9.207521999999999	8.70868	10.0152	7.6232999999999995	10.493758000000001	9.62992	9.21016	11.659531999999999	8.92009	6.09974	8.43715	7.63146
ENSG00000090470.15	PDCD7	25.2283	19.493622000000002	18.837984000000002	17.8954	20.127070999999997	19.169	25.928959000000003	19.919	21.3007	17.1898	18.979687000000002	19.442	21.5989	17.4884	15.5802	16.975616000000002	18.7275	15.1176
ENSG00000090487.11	SPG21	96.0079	96.54873500000001	83.58345999999999	107.82	102	94.9081	93.5347	100.589	94.285	96.286	88.6555	93.2662	91.2307	80.2918	93.572	78.4314	65.6191	76.0642
ENSG00000090512.12	FETUB	0	0	0	0	0	0	0	0	0	0	0	0	0	0	0	0	0	0
ENSG00000090520.12	DNAJB11	71.1881	64.7453	61.032968000000004	68.2914	66.5993	64.2315	69.0049	53.6767	56.1141	50.241361999999995	58.636762000000004	54.906141999999996	61.5739	56.669529000000004	49.39	48.9683	56.261196999999996	47.568484999999995
ENSG00000090530.10	P3H2	0.690616	0.450906	0.911782	0.86744	0.600591	0.947603	1.01234	0.49869	0.772818	0.637471	0.515756	0.870182	1.15563	0.367815	0.676011	0.639104	0.40561	0.871713
ENSG00000090534.20	THPO	0	0	0.02104	0	0	0	0	0	0	0	0	0	0.019675	0	0	0	0	0
ENSG00000090539.16	CHRD	0.029242	0.010488	0.401767	0.017801	0.116553	0.42782499999999996	0.161649	0.057583999999999996	0.089711	0.030542	0	0.148516	0.242267	0.284813	0.009416	0.015867	0	0.020895
ENSG00000090554.13	FLT3LG	41.6917	48.5011	48.073	43.1553	49.9341	47.3606	46.1174	49.1231	51.5283	42.9798	42.9664	42.728325999999996	49.2216	44.3743	38.6543	38.9738	43.7914	35.4712
ENSG00000090565.17	RAB11FIP3	9.78282	9.26384	12.6814	7.70194	9.3097	8.68093	11.8833	5.75267	10.322937000000001	4.87412	7.87522	7.21741	11.177	6.68201	4.36126	4.89952	7.8625	6.53598
ENSG00000090581.11	GNPTG	75.3757	80.5341	79.0165	83.68714499999999	77.26160200000001	77.5866	81.0553	61.797219999999996	75.9208	60.4707	63.4386	74.6804	74.155	70.2097	66.038	52.6035	59.0705	63.8528
ENSG00000090612.22	ZNF268	16.3473	16.9174	12.6628	13.4695	16.0578	16.4882	17.8163	17.5785	14.034657000000001	13.0272	16.7499	14.2844	13.492104000000001	17.3445	14.2798	12.6811	13.4081	15.3381
ENSG00000090615.16	GOLGA3	18.4401	20.7459	24.2514	13.3256	20.0322	18.4886	20.2156	11.044766000000001	19.394920000000003	10.7968	14.6475	15.5317	20.5385	15.575593999999999	12.3756	9.11308	18.047511999999998	13.257703999999999
ENSG00000090621.15	PABPC4	115.625	106.889	115.045	75.7823	80.41544900000001	80.0812	78.18914099999999	65.1656	66.964	60.462540000000004	64.9481	67.9561	69.178	58.5335	47.241851020000006	46.9487	61.049032000000004	49.461901000000005
ENSG00000090659.18	CD209	3.71119	1.9477090000000001	2.43383	3.37578	1.8313990000000002	2.76904	3.23709	1.33131	2.60638	3.1022	1.95799	2.7988250000000003	3.52036	1.51309	1.7025679999999999	3.13031	1.69996	2.52986
ENSG00000090661.13	CERS4	25.5231	30.4675	24.4548	21.2961	24.1745	20.7468	24.3025	26.0048	20.3897	22.2957	20.6707	23.5335	20.7609	23.0936	15.6299	20.525752999999998	19.9227	15.504
ENSG00000090674.16	MCOLN1	28.213718999999998	28.5156	30.0301	28.4953	31.4694	21.997619999999998	34.7363	26.5299	20.6834	29.0001	29.9475	19.245155999999998	36.7461	30.8515	16.884	26.3259	29.9414	19.2583
ENSG00000090686.16	USP48	25.287	25.0581	26.6559	21.505	21.613875999999998	23.026	26.289	15.042577999999999	23.4541	16.9247	17.2798	20.2917	24.0036	18.1175	15.2234	13.4326	19.3157	15.9017
ENSG00000090776.6	EFNB1	6.72809	6.04363	7.13542	6.01	5.01144	5.6477	5.61518	3.80091	4.39324	4.2223	3.83376	4.11984	5.53531	4.00543	3.05697	3.29268	3.35988	2.59774
ENSG00000090857.14	PDPR	22.0209	13.8254	21.0113	16.4886	12.1611	16.121	20.6037	8.566863999999999	17.9175	13.5299	10.289943000000001	15.3201	19.2625	9.36465	10.439	11.3196	10.242871000000001	11.911731999999999
ENSG00000090861.17	AARS1	48.5665	51.7285	52.1412	50.5118	50.7246	54.2325	48.6465	50.562	46.4331	39.762404000000004	48.1652	47.946	46.7121	49.1702	40.6466	42.970896999999994	55.5914	44.3365
ENSG00000090863.12	GLG1	89.9069	91.47941300000001	78.51347600000001	84.3021	87.6433	80.3792	103.403	66.453	76.1688	73.09125800000001	75.0013	75.2174	94.4413	74.75328900000001	55.2308	56.163101999999995	73.7784	56.091488999999996
ENSG00000090889.12	KIF4A	0.044056	0.078968	0.172167	0.138785	0.054783	0.094952	0.086608	0.064443	0.078748	0.083851	0.073389	0.041272	0.069416	0.049	0.099025	0.077696	0.149375	0.070619
ENSG00000090905.19	TNRC6A	19.739114999999998	18.6043	28.6097	14.399	22.0211	18.2085	22.4448	13.09	21.9068	12.7107	22.3075	19.233	25.2521	18.9724	16.279412699999998	13.4701	21.2018	15.3298
ENSG00000090924.15	PLEKHG2	7.6225629999999995	6.21059	8.09403	7.97088	6.83925	5.25416	10.6937	4.5118100000000005	5.86944	9.92723	7.034902000000001	7.464912999999999	9.930496999999999	7.13164	3.87966	11.9982	9.01673	5.33444
ENSG00000090932.11	DLL3	0.053184	0	0.099759	0.11466799999999999	0.076437	0.077021	0.062982	0.026143	0.016042	0.084449	0	0.120909	0	0.03645	0.051844	0.057705	0.089033	0
ENSG00000090971.5	NAT14	2.72306	2.73916	3.25979	2.34579	3.70223	2.5898299999999996	3.0154	1.82405	2.81527	2.21054	3.26873	2.98857	2.58256	3.09288	2.69319	2.41553	2.6159999999999997	2.6582
ENSG00000090975.14	PITPNM2	6.43681	9.43777	9.51619	3.40989	6.864107000000001	5.50977	6.1481	4.57015	5.81837	2.7628660000000003	5.63894	4.68321	4.895891000000001	5.65787	3.4240589999999997	2.87207	4.19962	3.42831
ENSG00000090989.18	EXOC1	18.474	18.6409	17.2386	17.1718	25.1885	18.012690999999997	23.679878000000002	19.6846	23.7634	24.257654000000002	23.4048	23.850013999999998	24.86	22.7419	20.3153	19.3253	25.3402	22.4045
ENSG00000091009.8	RBM27	21.6512	20.744	18.2416	17.8848	18.8585	17.6805	20.2607	15.595716999999999	17.1513	17.5734	17.661	17.413005000000002	19.878	17.1806	13.8156	16.8858	18.3813	15.337
ENSG00000091010.6	POU4F3	0.052968	0.057029	0.014852	0.037587	0.024772	0.022934	0.046964	0.058275	0.057161	0.03783	0.044345	0.044941	0.055716	0.014791	0.038527	0.021554	0.014221	0.042764
ENSG00000091039.17	OSBPL8	69.0824	76.6213	73.6804	58.008599000000004	68.2708	65.07097300000001	63.3603	55.0963	62.5536	48.4772	50.424761000000004	54.2379	55.906	51.7874	48.1694	37.2266	45.7938	42.619029999999995
ENSG00000091073.20	DTX2	24.0668	22.3325	22.2427	19.3905	24.1014	19.993	29.4705	23.2131	18.8945	25.4868	24.3524	17.0632	29.3341	24.1551	17.818828800000002	23.8907	25.336000000000002	16.202
ENSG00000091106.19	NLRC4	12.6565	12.0589	9.22727	14.8047	12.0383	9.91614	14.1553	10.905664999999999	9.06969	11.2658	8.10784	7.76123	12.1044	8.75182	6.45938	6.49662	5.69426	4.3992
ENSG00000091127.14	PUS7	2.5202	2.66263	3.2432	2.4076	2.95532	3.07019	3.37579	2.15803	3.17515	2.16473	2.87326	2.6875	3.20161	2.82509	2.51245	2.48157	3.20731	2.74525
ENSG00000091128.13	LAMB4	0	0	0	0	0	0.011447	0	0	0	0	0	0	0	0	0	0	0	0
ENSG00000091129.22	NRCAM	0.586881	1.47486	2.90459	0.221084	0.788484	1.18556	0.277389	0.396926	1.3956300000000001	0.086949	0.27422599999999997	0.977907	0.168594	0.225908	0.48571699999999995	0.049392	0.109041	0.412598
ENSG00000091136.15	LAMB1	0	0	0	0	0	0	0	0	0	0	0.006215	0	0	0	0	0.013686	0.012892	0
ENSG00000091137.14	SLC26A4	0.087915	0.058178	0.052833	0.031954	0.094578	0.02331	0.04785	0.011867	0.065235	0.077224	0.022519	0.015196	0.042616	0.030074	0.01302	0.022019	0.050671	0.008983
ENSG00000091138.13	SLC26A3	0	0	0	0	0	0	0	0	0	0	0	0	0	0	0	0	0	0
ENSG00000091140.15	DLD	64.384	59.1106	56.6867	60.73848900000001	60.8543	53.639962999999995	64.3673	62.3697	69.3387	60.0066	58.8604	57.4662	57.7574	55.771635999999994	54.6514	47.7865	52.2728	56.9408
ENSG00000091157.15	WDR7	14.240995999999999	13.029677999999999	13.898185999999999	12.061817999999999	14.27	10.7408	13.3776	11.1721	10.674	12.245	11.7097	11.718247999999999	11.2959	10.5507	7.05925	8.564138999999999	11.8254	8.703040999999999
ENSG00000091164.13	TXNL1	46.110184000000004	49.712368999999995	43.566697000000005	52.7735	53.6836	54.905640999999996	48.8295	58.47	56.8515	59.91990800000001	57.8332	58.009344999999996	55.3208	59.8162	72.3141	60.9859	54.8753	66.9534
ENSG00000091181.20	IL5RA	0.659368	0.124458	0.252007	0.553593	0.123276	0.6489320000000001	0.448338	0.082177	0.281231	0.22029	0.09883	0.222664	0.400077	0.048985	0.19501800000000002	0.206413	0.047175	0.36685999999999996
ENSG00000091262.17	ABCC6	0.578943	0.1288	0.219004	0.095189	0.011553	0.38534300000000005	0.094988	0.016309	0.200654	0.011794	0.355944	0	0.006508	0	0.09659	0.005045	0	0
ENSG00000091317.8	CMTM6	96.8937	93.4676	72.38852800000001	110.14	98.9478	94.5521	104.708	99.3625	88.0786	115.044	98.2566	88.1831	106.037	92.245	85.3973	107.80752299999999	98.8802	78.51589999999999
ENSG00000091409.17	ITGA6	16.9503	31.8732	40.6219	12.1885	20.184623000000002	24.5078	16.224	17.7093	22.702835999999998	13.102	25.9595	20.5377	13.6992	19.1793	13.501303499999999	6.69133	15.3272	16.785
ENSG00000091428.18	RAPGEF4	0	0.064556	0.00878	0	0.041988	0.020337	0.046366	0.0069	0.025304	0	0.017466	0	0.008258	0.050077	0.007576	0.14102900000000002	0.075765	0.025215
ENSG00000091436.17	MAP3K20	11.0404	9.1793	9.075145000000001	11.6619	8.75308	10.4611	12.5197	7.73593	9.2964	9.378685999999998	5.93184	8.65733	9.40527	5.86199	7.58823	5.3923763000000005	3.8639210000000004	6.1072489999999995
ENSG00000091482.8	SMPX	0	0	0	0	0	0	0	0	0	0	0	0	0	0	0	0	0	0
ENSG00000091483.8	FH	29.3885	29.2348	30.9099	28.144303999999998	31.881394999999998	33.706202000000005	27.2409	27.6459	31.6085	24.1256	26.7582	28.7016	26.6386	25.682720999999997	28.7469	19.8708	23.2419	25.919064000000002
ENSG00000091490.11	SEL1L3	25.4093	23.695162999999997	22.6057	22.2826	23.500494000000003	20.388232000000002	23.4135	18.401638000000002	17.977988999999997	17.4733	19.803	17.1007	24.0505	18.7107	11.5262	14.313870999999999	17.818424999999998	12.9301
ENSG00000091513.16	TF	0.019034	0.032882	0.021839	0.008577	0.015009	0.014283	0.007132	0.010606	0.001608	0.014438	0.011734	0.020185	0.032730999999999996	0.015129	0.001444	0.006144	0.025867	0.01119
ENSG00000091527.17	CDV3	176.022	161.449	135.02118000000002	165.847	166.46885099999997	143.20533500000002	187.214	129.868	132.191	144.737	159.219	132.57101400000002	175.455	153.54013600000002	111.978	150.598	173.11	118.20765300000001
ENSG00000091536.20	MYO15A	0.010935	0.46806800000000004	0.097452	0.066455	0.10843799999999999	0.049282999999999993	0.006123	0.143298	0.12428099999999999	0.094043	0.104248	0.040134	0.14136400000000002	0.137108	0.032437	0	0.208389	0.070657
ENSG00000091542.9	ALKBH5	63.7964	60.970105000000004	56.9454	59.1523	58.7226	50.7301	57.079958999999995	50.382658000000006	42.7729	49.745408999999995	50.1221	44.7654	56.6609	45.5132	34.2626	43.8623	42.6036	33.5384
ENSG00000091583.11	APOH	0	0	0	0	0	0	0	0	0	0	0	0	0	0	0	0	0	0
ENSG00000091592.17	NLRP1	36.460308000000005	41.88	50.5953	23.703485999999998	33.5802	32.485	43.7842	20.928	44.094291999999996	21.8179	25.029272969999997	28.635438999999998	39.0621	21.8793	19.6313	16.94	25.8524	21.4639
ENSG00000091622.16	PITPNM3	0.14190199999999997	0.032915	0.210591	0.057863	0.07333	0.091287	0.113391	0.023004	0.154542	0.054103	0.13031399999999999	0.11216599999999999	0.093814	0.063118	0.060503	0.060538	0.07295	0.060552
ENSG00000091640.8	SPAG7	68.6059	68.5787	74.3959	73.2285	71.8801	75.6461	74.4272	70.4394	74.8437	66.5653	67.6953	71.3587	72.53599799999999	69.8884	72.6267	68.5027	74.3509	76.633
ENSG00000091651.9	ORC6	1.8599700000000001	1.50086	2.56312	1.46452	1.71614	2.19475	2.3114149999999998	1.123	1.75178	1.42513	1.2027299999999999	2.0674230000000002	2.04872	1.6433	1.3629630000000001	0.8497520000000001	1.36574	1.50879
ENSG00000091656.19	ZFHX4	0	0	0	0	0	0.005632	0	0	0	0	0	0	0.011468	0	0.006281	0.010678	0.007004	0.002321
ENSG00000091664.9	SLC17A6	0	0	0	0	0	0	0	0	0	0	0	0	0	0	0	0	0	0
ENSG00000091704.10	CPA1	0	0	0.063625	0.026559	0	0.02456	0	0	0	0	0	0	0	0	0	0	0	0
ENSG00000091732.18	ZC3HC1	15.1471	15.6463	15.1492	15.7697	13.947	17.0896	15.6315	18.1608	15.8009	18.6786	19.0397	16.7969	21.5157	16.1669	16.5855	20.1697	18.181024999999998	16.3858
ENSG00000091831.25	ESR1	1.1812420000000001	0.49667000000000006	1.4363	0.44963000000000003	1.32968	0.757505	0.56325	1.17869	1.01355	0.222378	1.42493	0.900121	0.39559700000000003	0.9471999999999999	0.619744	0.264875	1.08489	0.362079
ENSG00000091844.8	RGS17	0.05211	0	0.026786	0.011124	0.007464	0.030374	0.014166	0.01405	0.037747	0.019066	0.013316	0.026942	0.020597	0.004448	0.007694	0.041533	0	0.016706
ENSG00000091879.14	ANGPT2	0.087839	0.02627	0.075592	0.1198	0.016389	0.036397	0.16752	0.021181	0.012118	0.235522	0.09295	0.042567	0.247247	0.148269	0.005807	0.181672	0.025839	0.049612
ENSG00000091947.10	TMEM101	32.7556	35.862190999999996	34.0762	36.3908	37.365874000000005	34.1088	33.3385	38.2631	34.9661	35.6045	30.450750000000003	35.9859	34.366	34.2485	34.4972	32.9984	30.915	32.8588
ENSG00000091972.19	CD200	2.49055	1.6098949999999999	2.39079	2.2498028999999997	2.61971	2.92198	2.23813	2.37911	2.68816	3.37195	3.0810139999999997	3.07355	3.5439339999999997	2.89553	2.66465	3.0632379999999997	3.76018	2.92743
ENSG00000091986.16	CCDC80	0.014962	0.013397	0.14603	0.008722	0.017226	0.01071	0.021782	0.048827999999999996	0.029745	0	0.005516	0.002789	0.049408	0.041105	0	0.00406	0.009889	0.019766
ENSG00000092009.10	CMA1	0	0	0	0	0.04598	0	0	0.129743	0	0.092348	0	0	0	0	0	0	0	0.451282
ENSG00000092010.15	PSME1	424.79	445.151	375.396	645.9091380000001	652.074	649.733	614.636	802.452	779.701	736.257	811.2755950000001	767.8276559999999	656.041	854.447	945.5322920000001	860.8058249999999	837.375	984.52
ENSG00000092020.11	PPP2R3C	40.1706	35.6814	34.8834	47.9123	44.6515	43.996995000000005	48.6282	48.8608	48.1804	57.0972	53.69803400000001	51.674440000000004	56.0026	50.1363	59.7443	54.691863999999995	52.7226	57.2153
ENSG00000092036.19	HAUS4	26.799	35.3226	30.5729	26.4948	29.196	27.917294000000002	28.0352	32.1021	33.2401	24.643712999999998	30.113870000000002	29.0483	25.6837	28.3553	31.232937999999997	22.5513	28.5718	26.721718000000003
ENSG00000092051.18	JPH4	0.227536	0.340374	0.30718	0.570245	0.415636	0.368403	0.470178	0.21446099999999998	0.313213	0.144112	0.495459	0.238054	0.351633	0.193721	0.300799	0.880534	0.232948	0.537343
ENSG00000092054.14	MYH7	0	0	0	0.004946	0.04389	0.013517	0.024677	0.018358	0.033609	0.019921	0.02321	0.041099	0.03847	0.052318	0.040243	0.042609	0.117572	0.039054
ENSG00000092067.7	CEBPE	1.31446	1.42287	1.9205759999999998	1.9712	2.14882	1.97878	1.5755	1.3608	2.31983	1.76134	1.49733	0.980626	1.5802969999999998	1.46619	1.97659	1.14345	1.91678	1.1969589999999999
ENSG00000092068.21	SLC7A8	21.941498999999997	11.9376	14.0453	14.3077	8.65579	7.78811	12.6047	4.5592	5.31017	11.0022	6.55521	3.81678	13.1189	6.36728	4.0694989999999995	7.36087	5.07475	2.77547
ENSG00000092094.11	OSGEP	27.145350999999998	32.936949999999996	36.4977	29.0866	32.1846	29.9023	23.2316	26.768665000000002	31.9302	25.9139	23.5943	27.1373	28.490658000000003	21.270079000000003	23.808	18.1384	22.5534	19.833168999999998
ENSG00000092096.19	SLC22A17	2.9251	4.29196	5.90974	2.27006	2.225	3.67707	2.09558	2.61134	3.1060170000000005	1.33613	2.0934	2.24181	1.4818870000000002	1.7935	1.8291	1.32559	1.3886180000000001	1.10987
ENSG00000092098.18	RNF31	40.7062	32.933	43.5435	44.3175	61.4076	49.8937	78.695	47.8487	67.8988	50.064052000000004	58.0078	50.318023000000004	83.4763	49.5627	41.1484	54.835	70.4364	46.778037999999995
ENSG00000092108.22	SCFD1	28.9341	24.8353	24.109270000000002	31.820818000000003	30.499	27.5669	33.3798	29.420166000000002	28.9471	31.0743	32.2687	29.524	34.701429999999995	29.8876	29.0806	29.133419999999997	31.434962000000002	29.053781999999998
ENSG00000092140.16	G2E3	10.704	11.397	11.1554	10.9669	11.4342	12.4807	11.494	9.40388	12.1813	10.574197700000001	11.176120000000001	12.2624	12.160770999999999	10.7304	10.172889999999999	10.4437	10.9037	12.216325000000001
ENSG00000092148.14	HECTD1	24.6339	23.0299	26.6579	16.7109	19.4782	20.3788	22.8997	12.7869	21.7737	13.3534	15.8794	17.0054	24.7628	15.6518	13.3394	11.1348	18.6806	14.4919
ENSG00000092199.19	HNRNPC	722.253	753.279	805.075	745.565	758.1002219999999	803.9096420000001	691.942	784.763	859.783	677.047	792.926	815.273	669.238	785.2831080000001	932.612	657.7623540000001	748.704	830.166
ENSG00000092200.13	RPGRIP1	2.5607480000000002	0.537527	1.8819789999999998	1.4566029999999999	0.643402	0.403538	1.47053	0.58315	0.365191	0.476094	0.036745	0.339157	0.357089	0.073504	0.067891	0.41708100000000004	0.019082	0.378944
ENSG00000092201.10	SUPT16H	55.248129000000006	51.590717000000005	47.0541	42.786573000000004	48.675745000000006	43.3859	53.856621999999994	34.6467	40.7091	36.146080000000005	40.7616	40.2445	53.794	41.1495	30.9545	33.9024	44.0566	33.4984
ENSG00000092203.15	TOX4	42.2688	38.8835	32.4594	44.216176999999995	40.7432	36.6359	41.966522000000005	43.261213999999995	33.577	52.0511	43.7277	36.919177999999995	45.6591	50.1328	40.6314	53.5938	50.276509000000004	42.9753
ENSG00000092208.19	GEMIN2	8.13357	12.1278	12.0188	11.7912	14.715330000000002	14.49	11.1251	12.6751	17.0008	10.681385800000001	12.7066	14.0657	12.8041	13.1725	16.1262	11.0592	12.810673999999999	15.0512
ENSG00000092295.12	TGM1	0.332625	0.699129	1.07157	1.3522219999999998	1.2739690000000001	1.7301199999999999	2.13423	0.959732	2.0267	2.06419	1.47053	2.11089	2.6326150000000004	2.57814	2.83308	3.45858	3.27319	3.30384
ENSG00000092330.19	TINF2	78.66316400000001	77.7234	67.5462	95.57813900000001	100.42722499999999	87.9721	115.98032099999999	109.921	101.05890600000001	122.019	106.406	108.87321700000001	126.051	119.06025700000001	94.11168599999999	141.278	147.70790100000002	120.977
ENSG00000092345.14	DAZL	0	0	0	0	0	0	0.013292	0.009894	0	0	0.025078	0	0.011831	0	0	0.009158	0	0
ENSG00000092377.15	TBL1Y	0	0	0	0	0	0	0	0	0	0	0.016757	0.033976	0	0	0	0	0	0.01617
ENSG00000092421.17	SEMA6A	0.020098	0	0	0	0	0.007898	0.008952	0.017662	0	0	0.015257	0	0.010562	0	0	0.024537	0.004908	0.024336
ENSG00000092439.16	TRPM7	12.2213	11.456615000000001	14.336670000000002	9.599177000000001	10.6852	11.917805000000001	14.5645	8.34498	15.1415	8.12642	10.504635999999998	12.7831	14.0932	9.86514	10.289559999999998	6.864763999999999	13.2555	11.013753000000001
ENSG00000092445.12	TYRO3	0.019369	0.020817	0.02157	0.032938	0.025247	0.016655	0.085501	0.046814999999999996	0.057667	0.011056	0.034313	0.008678	0.075011	0.008596	0	0.00946	0.028984	0.004122
ENSG00000092470.12	WDR76	6.47395	6.77805	4.91189	4.8633299999999995	5.34895	5.7746580000000005	6.51741	5.95653	5.51266	5.56547	7.08278	3.68783	4.52187	5.0664	4.888896000000001	5.19644	5.32251	5.58107
ENSG00000092529.26	CAPN3	1.55216	1.33958	2.2963240000000003	1.61469	2.1838480000000002	2.2776629799999997	3.3394899999999996	1.3882020000000002	4.07105	1.49014	2.5169319999999997	3.5337899999999998	4.73032	2.61349	2.29188	2.2748049999999997	3.7064	3.37948
ENSG00000092531.10	SNAP23	79.8432	81.6167	75.7233	80.5841	81.87709600000001	80.3571	78.4504	77.15499299999999	87.0334	74.0493	77.1698	71.21043200000001	73.6692	72.45023900000001	83.7392	63.180642999999996	66.1843	71.4183
ENSG00000092607.15	TBX15	0.018832	0.01013	0.01053	0	0	0	0	0	0	0	0.020951	0.009028	0.019791	0	0	0	0.025786	0.030263
ENSG00000092621.13	PHGDH	4.477682000000001	7.28057	8.926985700000001	2.1236	6.488758000000001	9.73453	4.14594	7.6176246999999995	6.51347	3.45222	6.45911	6.6669	4.26003	7.7943	6.94299	4.85156	5.46011	10.0115
ENSG00000092758.18	COL9A3	2.70777	1.46015	3.31865	1.67061	2.255	2.98806	2.5583	1.11073	4.03139	0.821244	0.550748	2.20818	2.7229870000000003	0.925563	2.31961	1.4290159999999998	1.45142	1.96183
ENSG00000092820.19	EZR	174.432	151.249	129.855	165.68	155.792	124.76750999999999	186.96788899999999	132.91792999999998	115.174	157.365	154.478	122.757	193.833	149.159	95.94295600000001	170.283	167.926	105.711
ENSG00000092841.19	MYL6	1683.95	1630.4415909999998	1712.7934639999999	1893.1789559999997	1666.15	1853.64	1731.8279149999998	1930.18	1881.4195829999999	1999.1038560000002	1831.7732519999997	1847.67	1796.68	1898.43	2175.0906999999997	2114.04	1776.6359169999998	2122.56
ENSG00000092847.14	AGO1	15.8697	15.4419	13.5278	14.0328	13.9564	11.8836	14.7497	9.9556	10.6504	10.866	10.342	10.6148	12.7149	9.91574	7.13413	8.06635	9.6652	6.50419
ENSG00000092850.12	TEKT2	0	0	0.086632	0	0	0	0	0.022583	0	0	0	0.029237	0	0	0	0	0	0
ENSG00000092853.14	CLSPN	0.356345	0.296372	0.356071	0.29886500000000005	0.411904	0.270676	0.414196	0.462549	0.402806	0.470823	0.496622	0.506973	0.865932	0.34658500000000003	0.30841599999999997	0.517922	0.8470690000000001	0.467155
ENSG00000092871.17	RFFL	45.7478	52.824	40.5816	46.1911	52.347907299999996	39.912656999999996	49.822092999999995	37.9899	35.9738	42.7944	40.064333000000005	41.4439	53.290988999999996	36.0306	27.1327	39.6402	37.219329599999995	24.2631
ENSG00000092929.13	UNC13D	74.2024	69.0933	75.042	58.6183	65.2617	62.0364	84.8807	54.891988000000005	62.4369	63.7335	62.0299	58.39	91.338	61.8287	40.063	58.023396999999996	62.730183000000004	44.5968
ENSG00000092931.12	MFSD11	23.1334	17.896	22.3558	18.5502	20.2926	16.9885	19.638700999999998	14.9152	19.4381	17.8162	19.3424	16.0379	17.6633	17.0207	14.4102	17.4616	16.7705	16.857
ENSG00000092964.18	DPYSL2	58.958670999999995	53.241204999999994	47.6747	61.1033	53.856	55.9287	61.3272	40.72	43.1218	56.4129	43.3465	46.9576	63.8876	44.8037	36.1008	58.2196	39.6623	38.5544
ENSG00000092969.12	TGFB2	0.170407	0.138928	0.127885	0.122103	0.065218	0.143689	0.114234	0.038755	0.109494	0.05123	0.035014	0.060405	0.025159	0.007014	0.039619	0.010275	0.006754	0.013472
[truncated: 40,978 more rows]

## Sheet: legend
Dataset EV10: Bulk RNA-seq: Estimated expression (TPM) summarized at the gene level
