# Supplementary material for: Single-cell analysis of signalling and transcriptional responses to type I interferons
Source: EMBO Rep. 2026 Mar 27;27(9):2491–513. doi: 10.1038/s44319-026-00750-3 (PMC13172048; doi:10.1038/s44319-026-00750-3)
Supplement: Supplementary file 13 — Dataset EV11 [file 44319_2026_750_MOESM13_ESM.xlsx]

## Sheet: Dataset EV11
Group ID	Group name	IFNa1: log2FoldChange	IFNa1: pvalue	IFNa1: padj	IFNa2a: log2FoldChange	IFNa2a: pvalue	IFNa2a: padj	IFNa10: log2FoldChange	IFNa10: pvalue	IFNa10: padj	IFNo: log2FoldChange	IFNo: pvalue	IFNo: padj	IFNb: log2FoldChange	IFNb: pvalue	IFNb: padj
ENSG00000002726.21	AOC1[201/202]	0.339237	0.0128154	0.1127822617085198	0.230937	0.0924441	0.3458160562592255	-0.037714	0.792256	0.8914140026671153	0.133046	0.361382	0.5970054148991635	-1.08984	7.169865113844779e-11	9.679471302601746e-10
ENSG00000004142.12	POLDIP2[201/202]	0.249128	0.0332922	0.2084775954087677	0.166702	0.15374	0.4632771516327925	0.223911	0.0747041	0.2140508800590105	0.209964	0.0869904	0.2363395585162364	0.130128	0.312472	0.4725569342008455
ENSG00000008735.14	MAPK8IP2[201/202]	0.156086	0.315192	0.6468269474136197	0.0556561	0.748723	0.9222969189728916	0.506809	0.0792701	0.2230421625745898	0.261026	0.319566	0.5555134576181833	1.04924	0.00611872	0.0217076
ENSG00000010818.11	HIVEP2[N=6]	-0.102459	0.194288	0.5261164393011739	-0.170741	0.0323985	0.1723146918304619	-0.0776654	0.350934	0.5739748527633942	-0.094843	0.248676	0.4750958258694138	0.0918942	0.258528	0.4149021931193796
ENSG00000020181.18	ADGRA2[201/202]	-0.05568	0.726476	0.8957284818431787	-0.217546	0.237606	0.5810304166850673	-0.508956	0.0259021	0.1001817948942121	-1.0821	2.51677441019526e-05	0.00025025	-2.01668	1.73184708884331e-12	2.733355460380512e-11
ENSG00000038210.14	PI4K2B[201/202]	1.32467	3.18418821271653e-39	7.279792616754096e-37	1.66762	7.29985892181226e-61	2.002700425940668e-58	2.15301	3.7605390301939e-100	1.2231443959032735e-97	2.16483	3.11453572362949e-101	9.82636020805104e-99	2.8105	1.14012760871544e-169	4.553294437338245e-167
ENSG00000047932.14	GOPC[201/202]	0.0493519	0.362493	0.6829897009603265	0.00887066	0.873615	0.9674127988965104	0.0805142	0.144821	0.3328801535690192	0.067513	0.219671	0.4394501526726578	0.174082	0.00160267	0.00677261
ENSG00000049130.16	KITLG[201/203/205]	-0.199384	0.213576	0.5491717525205612	-0.256168	0.18111	0.506561	0.0711375	0.76743	0.8780573746448969	0.0475336	0.839025	0.9265076444415654	0.621958	0.0687441	0.1561804315567339
ENSG00000049239.13	H6PD[201/203]	-0.242124	0.00228971	0.0314773	-0.550875	1.2645755920321398e-11	5.937107132234226e-10	-0.541966	2.80146862131288e-11	7.732837707998368e-10	-0.60319	1.72005975529621e-13	5.273846965947078e-12	-0.637601	7.6448625260624e-15	1.4521096489901794e-13
ENSG00000054793.14	ATP9A[201/202]	-0.447028	4.76684345435943e-05	0.00116765	-0.799744	4.97751142422856e-12	2.4160074682217087e-10	-1.17045	1.48675696412099e-22	9.197486709415143e-21	-1.19794	1.73815379892899e-23	1.0525672237276322e-21	-1.84305	3.3896796401275296e-49	2.7281732817863154e-47
ENSG00000057704.13	TMCC3[201/203]	0.183309	0.18219	0.5113512663650814	0.0648024	0.644041	0.8779925091896659	0.333846	0.0285701	0.1075687879635983	0.352098	0.0178082	0.0714458	0.855169	9.56282020969455e-08	8.995437615261271e-07
ENSG00000062370.17	ZNF112[201/202]	0.0467992	0.766284	0.914847	-0.0750808	0.675706	0.8928103005059003	-0.653313	0.0226366	0.0908035	-0.020301	0.931418	0.9721852704578589	-0.122728	0.658193	0.7792222472680064
ENSG00000073150.14	PANX2[201/202]	0.587654	0.014366	0.1211566266235865	0.451895	0.048769	0.2296168621715328	0.801623	0.00500573	0.0276974	1.19213	0.000101159	0.000878732	1.88083	5.356816468557041e-09	5.868318041075508e-08
ENSG00000078804.13	TP53INP2[201/202]	0.113688	0.369511	0.688116	0.00328038	0.998353	0.9994894505786605	0.217463	0.125535	0.3031444347520902	0.125912	0.37738	0.613223	0.337993	0.0205519	0.0595036
ENSG00000079931.15	MOXD1[201/202]	0.261596	0.146957	0.4634172370126078	0.889319	0.00156981	0.0163999	1.38766	8.35247598030819e-06	0.000103463	1.57683	5.78516887563542e-07	7.874118983015424e-06	1.73719	5.85914636548637e-08	5.656550423228121e-07
ENSG00000084652.16	TXLNA[201/202]	0.0668766	0.428915	0.7305662447089621	0.0577679	0.500664	0.8001115669906973	0.115694	0.192745	0.4000068418592195	0.174606	0.048259	0.1547801874776491	0.24936	0.00540445	0.0195472
ENSG00000086827.9	ZW10[201/202]	0.187257	0.0589169	0.2932476211524157	0.0333767	0.738347	0.9180382645401364	0.167288	0.109504	0.2768082627668982	0.109559	0.300433	0.5350364396374727	0.043183	0.689923	0.801586
ENSG00000087245.13	MMP2[201/202/208]	-1.12196	6.45471185475473e-05	0.00152658	-1.79935	4.97701896088211e-09	1.7763003191836036e-07	-1.85751	2.8316852891083e-09	6.212772661430241e-08	-2.36513	3.31773187860441e-13	9.800977600184376e-12	-2.57189	2.9249497925089504e-15	5.71053007138969e-14
ENSG00000087269.16	NOP14[201/202/203]	0.00997084	0.928042	0.9761536980246454	0.0781483	0.480614	0.7896359701429208	0.0226006	0.839625	0.9181351022690808	0.0617132	0.595948	0.7852504738652462	0.0502093	0.669968	0.7874251522996877
ENSG00000088298.13	EDEM2[201/202]	0.341556	0.0145631	0.1223612791736406	0.292989	0.0396317	0.1989149105682479	0.368143	0.0145524	0.0648671	0.385008	0.0111395	0.049264	0.366991	0.0185701	0.0545417
ENSG00000089289.16	IGBP1[201/202]	0.0818903	0.526449	0.7932687931002214	0.0312265	0.822665	0.9498307471450056	0.108098	0.472333	0.6777997928932136	0.0903948	0.550094	0.7517012315627765	0.196063	0.215689	0.3655059737207993
ENSG00000092847.14	AGO1[N=6]	-0.0482102	0.479767	0.7636233094056993	-0.291509	0.000113263	0.00172381	-0.316135	3.81869801063088e-05	0.000411616	-0.487349	3.09906115078329e-10	6.7805394803892385e-09	-0.656415	4.8255309014783204e-17	1.065398879927509e-15
ENSG00000095139.15	ARCN1[201/202/203]	0.101483	0.296777	0.6317607211734617	0.0221886	0.817261	0.9480389792301276	0.133157	0.206544	0.4180358660383576	0.0441064	0.670984	0.8332437686874328	0.147896	0.174214	0.3143524873747918
ENSG00000096433.11	ITPR3[201/202]	-0.213175	0.178383	0.5069841271517103	-0.0681358	0.65627	0.8846505831984897	-0.252921	0.172828	0.3735834222997291	-0.138815	0.465355	0.6876464268854803	-0.190474	0.329688	0.490667
ENSG00000096654.16	ZNF184[202/203]	0.0897018	0.343541	0.6687294055810074	-0.0330327	0.730395	0.915514	-0.0414102	0.678474	0.8252892606920661	-0.0552135	0.581859	0.7754104122049128	-0.00587648	0.950634	0.9734346219383984
ENSG00000099954.19	CECR2[201/204]	0.0350672	0.817336	0.9369200179846364	-0.0473141	0.796218	0.9402535823712044	0.640561	0.0300688	0.1119356843898746	1.19217	0.000592923	0.00420187	2.15625	1.41039259171108e-08	1.4700325823747793e-07
ENSG00000100147.15	CCDC134[201/202]	-0.24988	0.0367982	0.2224322465329921	-0.337429	0.00696961	0.0541204	-0.398566	0.00227316	0.0144186	-0.377779	0.00385097	0.0206489	-0.62497	3.9799426601674e-06	2.9559131574454205e-05
ENSG00000100216.6	TOMM22[201/202]	0.080592	0.612947	0.8427640847460214	0.0200165	0.905022	0.9751569740706996	0.0972087	0.615974	0.7832807550192803	0.00399975	0.985679	0.9939014571619132	0.167585	0.424853	0.5846860418369996
ENSG00000100427.16	MLC1[201/202]	-0.129105	0.312806	0.6450765257644732	-0.362846	0.00815779	0.0615736	-0.349777	0.0142052	0.0636611	-0.490335	0.000737061	0.00507182	-0.761304	3.89924428347142e-07	3.3834201634632377e-06
ENSG00000100991.12	TRPC4AP[201/202]	0.326841	0.00412742	0.0497331	0.355262	0.00226036	0.0221542	0.567948	2.72717225663894e-06	3.70981475314439e-05	0.566432	3.03790041056506e-06	3.62640022524887e-05	0.880613	1.11322240564575e-12	1.791033498119501e-11
ENSG00000101216.11	GMEB2[201/202/203]	-0.167797	0.052432	0.2748805337174681	-0.229569	0.00947408	0.0690477	-0.25057	0.00583252	0.0314074	-0.283443	0.00180581	0.0108665	-0.287026	0.00184874	0.0076848
ENSG00000101255.13	TRIB3[201/203/209]	-0.174058	0.199968	0.5326294419397168	-0.339612	0.0232335	0.1362991908216975	-0.230445	0.138145	0.3229935881964991	-0.391348	0.0140951	0.0594916	-0.213059	0.191396	0.33596
ENSG00000101447.15	FAM83D[201/202]	-0.0886881	0.56921	0.819812	-0.113077	0.536648	0.8222960382167285	-0.182751	0.44519	0.6557309795469467	-0.317672	0.219499	0.4392215820150673	-0.175099	0.544715	0.6911076238453601
ENSG00000101846.9	STS[201/205/206]	0.10331	0.410512	0.717611	0.00588492	0.954578	0.9888630068297508	-0.0436737	0.742922	0.8638316842761399	-0.184499	0.180204	0.3858201592897876	-0.0134521	0.911622	0.9494477540085916
ENSG00000101916.12	TLR8[201/202]	0.494815	0.000236446	0.00473343	0.539584	8.45381454291587e-05	0.00133426	0.902007	2.6117569009833203e-10	6.602638639905751e-09	0.736428	1.85985500184229e-07	2.765241531956845e-06	0.846239	3.85924934380873e-09	4.3223044656430765e-08
ENSG00000102580.15	DNAJC3[201/202]	-0.0967898	0.267478	0.6044081951633531	-0.302568	0.000843977	0.00963716	-0.324708	0.000437747	0.0035304	-0.409531	9.99683512789408e-06	0.000108088	-0.459858	8.7304940745424e-07	7.2087696428111155e-06
ENSG00000104221.14	BRF2[201/202]	0.0653474	0.609829	0.8417230207666456	0.18923	0.171203	0.4922042442762241	0.231972	0.117227	0.2895109748668045	0.270479	0.0700168	0.2024405668882977	0.438812	0.00440078	0.0163597
ENSG00000106789.13	CORO2A[201/202]	-0.141725	0.19426	0.5260872763607372	-0.306337	0.0091518	0.0672268	-0.443304	0.000322914	0.00270596	-0.418769	0.000672029	0.00467634	-0.594194	2.71048291243543e-06	2.075120987317103e-05
ENSG00000107731.12	UNC5B[201/202]	0.0633199	0.688283	0.8763252304667389	-0.214058	0.265963	0.6139251564160711	-0.275999	0.242525	0.4619445681730065	-0.259024	0.275442	0.5069242609160619	-1.23037	0.000176807	0.000956001
ENSG00000107779.16	BMPR1A[201/202/205/209]	-0.138461	0.165661	0.4901632889949983	-0.323147	0.00222322	0.0218785	-0.309054	0.00444102	0.0250831	-0.111303	0.297137	0.5316557712631999	0.00259388	0.982427	0.9914140211885504
ENSG00000107864.15	CPEB3[201/202]	0.335667	0.000479406	0.00863314	0.406022	3.59086955453109e-05	0.000631505	0.593279	3.39559758630466e-09	7.357905484059892e-08	0.618844	6.75668720636117e-10	1.4202097359140234e-08	0.933393	1.30882561836729e-20	3.677065739936599e-19
ENSG00000108733.11	PEX12[201/203]	-0.0181511	0.897068	0.9658014120839672	-0.132001	0.402793	0.7349112906469825	-0.107178	0.543912	0.7331125266353411	-0.210641	0.238586	0.4625642682499583	-0.226972	0.234037	0.3879515827556951
ENSG00000110108.11	TMEM109[201/202/204]	0.135315	0.201047	0.5337274750782078	-0.0205911	0.820506	0.9491140122931612	0.112131	0.332254	0.5557242357361667	-0.042136	0.686873	0.8424373421748491	0.169018	0.142731	0.2706220334464079
ENSG00000112079.10	STK38[201/202]	0.0214412	0.787066	0.9241394582836456	-0.0740214	0.369328	0.7106994020146029	-0.0161505	0.85155	0.9246421171196813	-0.1313	0.120029	0.2939692882538001	-0.170303	0.0469411	0.1153511031620908
ENSG00000112144.16	CILK1[201/202/203]	-0.0875728	0.242713	0.5793896595437197	-0.127751	0.0915348	0.3433506739344544	-0.141187	0.0734454	0.2116229187726246	-0.22383	0.00435283	0.0229001	-0.290568	0.000289974	0.00149123
ENSG00000112486.18	CCR6[201/202/203]	0.228485	0.0857172	0.3566486656778329	0.153187	0.260542	0.6078160726957417	0.413484	0.00509699	0.0281333	0.409559	0.00569944	0.0285153	0.573957	0.000170277	0.000924178
ENSG00000114853.15	ZBTB47[201/203]	0.0787682	0.523038	0.7914056059443831	-0.14618	0.25243	0.5982372602384588	-0.224392	0.100884	0.2622372236070142	-0.0367876	0.790567	0.9013108770826374	-0.422538	0.00308527	0.0120396
ENSG00000115896.17	PLCL1[201/202]	-0.0351007	0.767782	0.9153756154678834	-0.0989227	0.427538	0.7529773472449223	0.0543693	0.681507	0.8272057293767464	-0.00114445	0.991671	0.9966620293591004	0.414816	0.00259667	0.0103441
ENSG00000116459.11	ATP5PB[201/202/203/205]	-0.0708393	0.618353	0.8450175378369619	-0.185666	0.231552	0.5742844257513663	-0.256623	0.142447	0.3294310900280175	-0.234848	0.173659	0.376675	-0.397562	0.0340016	0.0895153
ENSG00000116690.13	PRG4[203/204]	0.141718	0.360544	0.6817734451472924	0.272122	0.183135	0.5093129925670117	1.06969	0.00259402	0.0160946	1.18843	0.0010781	0.0070231	1.36509	0.000361925	0.00182291
ENSG00000116962.15	NID1[201/202]	0.200882	0.0744657	0.3330057422445208	0.00599406	0.948473	0.987634	0.596662	1.29436137613084e-06	1.8853694098304708e-05	0.570507	3.6628275644484e-06	4.315243079101831e-05	0.898345	8.03347525389261e-13	1.3084984215813724e-11
ENSG00000118689.15	FOXO3[201/202]	-0.114278	0.111828	0.4077031528539392	-0.223465	0.00224811	0.0220547	-0.104439	0.157573	0.3520088446955738	-0.252409	0.000656757	0.0045893	-0.109352	0.14553	0.2746095032115765
ENSG00000119396.12	RAB14[N=6]	0.256078	0.0188319	0.1449492956296908	0.158681	0.151366	0.459591	0.312244	0.00685338	0.0357987	0.224411	0.052038	0.1637541166792922	0.303299	0.0100316	0.0327873
ENSG00000119714.11	GPR68[201/203/205]	-0.151991	0.177575	0.5060523573609923	-0.300305	0.0108644	0.0765399	-0.331811	0.0070299	0.0365633	-0.371702	0.00233247	0.0134952	-0.612401	1.67205244705008e-06	1.3204819700733425e-05
ENSG00000120063.10	GNA13[201/202]	0.152582	0.13539	0.4451867562271323	0.121438	0.2439	0.5883058318235453	0.33192	0.00269566	0.0166272	0.187929	0.0854013	0.2331611558476564	0.592823	1.87100749880741e-07	1.6948115586383516e-06
ENSG00000122025.15	FLT3[201/202]	0.623507	8.55361063302822e-06	0.000252448	0.592641	2.70489153791208e-05	0.000490174	0.874537	1.95228383287855e-09	4.4027558918740725e-08	0.793124	4.61629803519806e-08	7.499701493846488e-07	1.0674	3.06154254081871e-13	5.154304544441319e-12
ENSG00000123700.5	KCNJ2[201/202]	0.290775	0.0448996	0.2513008356812994	0.52718	0.000904441	0.010235	0.82758	8.25835189944568e-07	1.2413101592544605e-05	0.76276	5.14227569271397e-06	5.893163752456439e-05	0.823364	1.30409643704248e-06	1.047727084000261e-05
ENSG00000124191.18	TOX2[201/203]	-0.206855	0.224212	0.560219	-0.705952	0.00458397	0.0389823	-0.957997	0.000600372	0.00466071	-1.14349	8.00736229149859e-05	0.000711211	-1.23445	3.83809219869122e-05	0.000237342
ENSG00000126775.9	ATG14[201/202]	-0.0234654	0.726836	0.8958842452855538	0.0163066	0.804216	0.9431469665567296	-0.0810186	0.238773	0.4572833918076764	0.0159282	0.813084	0.913691	-0.10911	0.116419	0.2332230740376056
ENSG00000128165.9	ADM2[201/202]	0.168706	0.253242	0.588828	0.0642168	0.680754	0.8949953098678045	0.0236386	0.893475	0.9467703333775364	0.525645	0.00362372	0.0196238	0.587363	0.00167526	0.00704175
ENSG00000130052.14	STARD8[202/203/205]	0.323246	0.0293885	0.1922343571580814	0.210964	0.157724	0.4701622837984164	0.541598	0.00115286	0.00810802	0.430972	0.00913402	0.0419718	0.661017	0.000122098	0.000683863
ENSG00000130147.16	SH3BP4[201/202]	-0.345818	0.00111271	0.0175705	-0.937988	9.95742028203695e-16	6.77061659263504e-14	-1.47999	3.2292173712630603e-32	3.005363069715326e-30	-1.45722	9.13986385727201e-32	7.772579641426736e-30	-2.00294	1.35238933878046e-51	1.1819358348621471e-49
ENSG00000130544.12	ZNF557[201/202]	0.0692602	0.580119	0.8264154614590025	0.264959	0.0602792	0.2637738943663335	0.21095	0.154682	0.3479399968507937	0.435722	0.00400571	0.0213408	0.62274	6.57227052315313e-05	0.00038758
ENSG00000130684.14	ZNF337[201/202]	-0.139517	0.240692	0.5775657267948614	-0.0855238	0.483705	0.7913886548895533	-0.20101	0.129055	0.3085701389030644	-0.245383	0.0658129	0.1938926797516828	-0.33582	0.015218	0.0462818
ENSG00000132003.10	ZSWIM4[201/202]	-0.0627496	0.634532	0.853028	-0.206186	0.118573	0.4004050968071007	-0.0600298	0.674299	0.8224425815585499	-0.0294704	0.844687	0.929669	0.100534	0.503331	0.6549843927962076
ENSG00000133059.18	DSTYK[201/202]	-0.201392	0.0345845	0.2137600249703109	-0.421892	2.0474437095034e-05	0.000382683	-0.483704	1.33610516867439e-06	1.9407973329501384e-05	-0.656085	1.20170375698726e-10	2.74936573842988e-09	-0.810244	2.6559470030169704e-15	5.19498623342749e-14
ENSG00000134765.10	DSC1[201/202]	-0.391373	0.0207483	0.1542386653002198	-0.840229	2.25039903822975e-05	0.000416179	-1.00761	1.06528220905059e-06	1.5734856599038445e-05	-1.44909	1.8197425139314294e-11	4.5856929963687385e-10	-1.76001	2.4640927722947e-15	4.8257062052078085e-14
ENSG00000134970.14	TMED7[201/202]	0.289943	0.0413949	0.2390209094241192	0.190786	0.184005	0.5106318213952957	0.392831	0.0123811	0.0571839	0.272088	0.0806187	0.2238029023999984	0.437712	0.00726518	0.0250839
ENSG00000135315.12	CEP162[202/207]	-0.0407061	0.784648	0.9231406931513702	0.11229	0.52222	0.81449	0.0774314	0.707445	0.8421384348141274	0.150621	0.442531	0.6693655701749469	0.232015	0.291552	0.450331
ENSG00000135540.13	NHSL1[202/207]	0.0938342	0.53301	0.7978136838771407	0.0881499	0.592714	0.8514005707288662	0.205695	0.275508	0.4975342771890541	0.31314	0.104737	0.2686106016681319	0.0263178	0.892446	0.9380866862548736
ENSG00000136870.11	ZNF189[201/202/203]	0.162253	0.0948853	0.3755181805545154	0.0735223	0.456816	0.7731551631466934	0.234806	0.0223134	0.0898287	0.262475	0.0108596	0.0483108	0.358524	0.000608918	0.00288849
ENSG00000136929.13	HEMGN[201/202]	0.0326686	0.838995	0.9450628970247446	-0.0790752	0.654174	0.8840235260336785	-0.0637822	0.764448	0.8763653127925354	-0.263192	0.244901	0.470076	-0.155244	0.5289	0.6775455605870111
ENSG00000137338.6	PGBD1[201/202]	0.0216084	0.892469	0.9641987438926686	-0.0560553	0.750081	0.9230458020245078	-0.160149	0.459913	0.6673525741356243	0.0246851	0.910565	0.9619091285009456	0.113715	0.64038	0.7666522155530644
ENSG00000137656.12	BUD13[201/202]	0.179089	0.095694	0.3772049888741169	0.166149	0.131661	0.4243451199818108	0.198494	0.0840153	0.232006	0.228557	0.0475001	0.1529369637690293	0.247601	0.035679	0.0930462
ENSG00000138160.7	KIF11[201/203]	-0.210877	0.174481	0.5022671772272527	-0.209497	0.202625	0.5363212883411913	-0.495837	0.0105322	0.0503777	-0.469372	0.0151921	0.063001	-0.820939	9.35375908599591e-05	0.0005353
ENSG00000138182.15	KIF20B[201/202/204]	-0.00983849	0.938972	0.980339	0.0536514	0.700408	0.903416	-0.0191286	0.884756	0.9420451014725676	0.0609847	0.684377	0.8408588483344493	0.0264556	0.863442	0.9205415868312335
ENSG00000139289.15	PHLDA1[201/202]	-0.514964	0.0028263	0.0371851	-0.822241	1.13041446727617e-05	0.000224447	-0.979938	4.25226161109353e-07	6.75863243476075e-06	-1.32361	3.11263130215536e-11	7.696200437539311e-10	-1.02324	2.17960026226087e-07	1.959156361092036e-06
ENSG00000139505.13	MTMR6[201/202]	0.430967	0.000279318	0.00544989	0.385637	0.0011597	0.0127398	0.491688	7.06845090183436e-05	0.000713403	0.409576	0.000765089	0.00523726	0.399167	0.00156744	0.00664707
ENSG00000139517.9	LNX2[201/202]	0.0726905	0.538824	0.8009155948033051	-0.0152817	0.885028	0.9701090451318328	-0.0215604	0.87707	0.9382336776028982	-0.0587074	0.641401	0.8152198298623602	-0.143218	0.288483	0.447628
ENSG00000139697.14	SBNO1[201/203]	-0.123089	0.202318	0.5350932432689326	-0.175739	0.0772348	0.3088299259083712	-0.277209	0.00718647	0.0371999	-0.25421	0.0139301	0.0589054	-0.354025	0.000745657	0.00345557
ENSG00000141384.13	TAF4B[201/202]	0.210897	0.0915034	0.3680632104307915	0.227253	0.0802244	0.3168205155268054	0.326946	0.0175691	0.0748152	0.219876	0.109261	0.2766383557125887	0.245873	0.0830797	0.1809291663342844
ENSG00000141441.16	GAREM1[201/202]	0.611861	0.0214669	0.1573874453363795	1.6369	7.37298090501338e-05	0.00118682	2.69679	9.20502956820787e-10	2.1576425176594224e-08	3.02922	7.11147897988893e-12	1.868169540512038e-10	3.74633	3.31907059105854e-17	7.416195265431796e-16
ENSG00000144655.15	CSRNP1[201/202]	1.3425	1.64243317838689e-35	3.3648549855913235e-33	1.50903	1.4121236537324998e-43	2.767236104053439e-41	1.93515	2.801626129669e-70	6.054198930894312e-68	1.82265	1.36593192504476e-62	2.4910492621481033e-60	2.41604	9.90626402080356e-109	2.1117745260564349e-106
ENSG00000145220.14	LYAR[201/202/203]	-0.0512483	0.611528	0.8423723329694506	-0.115636	0.269269	0.6169072991603869	-0.0571562	0.597881	0.7702386136242696	-0.187887	0.0882176	0.2384768880326369	-0.183031	0.10295	0.2121400876151143
ENSG00000145911.7	N4BP3[201/202]	-0.488444	5.00093931816954e-06	0.00015592	-0.48639	7.38544226432214e-06	0.000152794	-0.979719	2.9993840837296e-17	1.3694727618186522e-15	-0.876809	2.2353535379120305e-14	7.392600012696495e-13	-1.15837	9.56530824660666e-23	3.0421922901254047e-21
ENSG00000146112.12	PPP1R18[N=5]	0.100048	0.285849	0.621158	-0.0382737	0.68367	0.89573	0.0517324	0.610269	0.7790842549435746	0.0166843	0.876892	0.946232	0.137924	0.180129	0.3221330224733332
ENSG00000147036.12	LANCL3[201/202]	-0.223342	0.190147	0.5215335436013164	-0.124666	0.489024	0.7938205372148702	-0.0785777	0.738759	0.8617529159206284	0.0293143	0.908362	0.9607497613600332	-0.224222	0.459959	0.6166516493383724
ENSG00000147118.12	ZNF182[201/202]	0.0939073	0.325802	0.6553051196141304	0.0426152	0.656648	0.8846505831984897	0.0693063	0.507021	0.7050588661600286	0.0472409	0.677018	0.8365646050403182	0.0271096	0.788177	0.87036
ENSG00000147251.16	DOCK11[201/204]	-0.155136	0.0748098	0.3333863575653703	-0.203895	0.0252401	0.1451772803775151	-0.249385	0.00654168	0.0345225	-0.244541	0.0102283	0.0459297	-0.313085	0.000724039	0.00336428
ENSG00000148943.12	LIN7C[201/202]	0.184049	0.101736	0.3894388800988581	0.163176	0.160515	0.4744456897785055	0.292369	0.0163897	0.0710881	0.247614	0.0413606	0.1381824722088105	0.269773	0.0305465	0.0822166
ENSG00000149289.11	ZC3H12C[201/202]	-0.0156216	0.903975	0.9684678974907084	0.0149701	0.912359	0.9775492692122736	0.117627	0.436369	0.6481849528667256	0.115162	0.448488	0.674217	0.448629	0.0050454	0.0184345
ENSG00000150054.19	MPP7[202/208/209]	-0.114376	0.332931	0.6605392639781905	-0.0952449	0.463601	0.7775967762388389	-0.119977	0.362988	0.5849857335358243	-0.143262	0.295212	0.5294232772811143	-0.192668	0.162017	0.2981589251959221
ENSG00000151458.12	ANKRD50[201/202]	-0.303575	0.0185626	0.1435771196375408	-0.559301	5.99659187556507e-05	0.000988466	-0.662366	3.99036975277928e-06	5.269826944335968e-05	-0.817612	2.00957362802974e-08	3.4589224203130545e-07	-1.1364	3.7807048192683504e-14	6.863132166163203e-13
ENSG00000151948.12	GLT1D1[201/203/204]	0.965423	2.71779040221766e-17	2.8299104683157482e-15	0.844263	1.27375809133388e-13	7.138022696551317e-12	1.10676	6.62883296913047e-22	3.916473411536823e-20	1.01489	9.85565319057166e-19	4.461203130022036e-17	1.29894	1.59959622635197e-29	6.941851573783309e-28
ENSG00000152102.18	FAM168B[201/202]	-0.441824	4.29986347529853e-11	2.6138861781439042e-09	-0.736936	2.93765539072491e-27	3.5923654099756166e-25	-0.848306	5.29329628478756e-35	5.2188593057827346e-33	-0.928571	1.95992810232418e-41	2.2323368818890927e-39	-1.03537	1.01285655797796e-50	8.613375850189928e-49
ENSG00000152291.15	TGOLN2[N=5]	-0.0723329	0.428693	0.7302268610501921	-0.224636	0.0150228	0.0979076	-0.350945	0.00021288	0.00188875	-0.316298	0.000851445	0.00574857	-0.430965	7.40452189254893e-06	5.262731824958746e-05
ENSG00000152409.10	JMY[201/203]	-0.141564	0.217085	0.5532301103407715	-0.265949	0.0282086	0.1565218953727453	-0.28503	0.0239632	0.0947535	-0.376075	0.00314983	0.0174102	-0.425145	0.00112025	0.00495358
ENSG00000153179.15	RASSF3[201/203]	0.0247921	0.807765	0.9328232683649956	-0.1078	0.299981	0.6493147880010913	0.00124925	0.942198	0.9727104189760748	-0.11717	0.28069	0.5131722624167838	-0.0226472	0.885314	0.9342712944425148
ENSG00000155093.20	PTPRN2[201/202/203]	0.5649	0.000619584	0.0106877	0.607437	0.000326763	0.00431354	0.805273	5.22034945982678e-06	6.761166890703404e-05	0.720863	4.1409743828129e-05	0.000390927	1.12803	4.60037333938686e-10	5.703016850988426e-09
ENSG00000156876.10	SASS6[201/202]	-0.0206565	0.838636	0.9450628970247446	-0.0727804	0.545662	0.8280786706429479	-0.0467119	0.721561	0.8503064373483641	-0.126407	0.335117	0.571622	-0.115667	0.400937	0.5615485216715457
ENSG00000157593.20	SLC35B2[201/202]	0.0321878	0.770773	0.9166787526110888	-0.0527477	0.676305	0.8931321543831438	0.128529	0.324402	0.5486302490868078	0.00252143	0.978292	0.9905842729686636	0.145029	0.285155	0.444301
ENSG00000158270.12	COLEC12[201/203]	-1.50813	0.000154908	0.00326259	-2.37327	8.01850253031446e-08	2.4301993739809914e-06	-2.80631	7.16245711462559e-10	1.7119357724730105e-08	-3.24626	2.96842899905685e-12	8.032069890243876e-11	-3.70788	6.077647081687971e-15	1.1642365842577745e-13
ENSG00000158301.20	GPRASP2[201/202]	-0.141293	0.386609	0.7009221131267244	-0.687082	0.00639496	0.0506428	-0.498093	0.045529	0.1519560631064108	-0.951858	0.000829334	0.00561853	-0.972923	0.000928283	0.00418831
ENSG00000159921.20	GNE[N=5]	0.245724	0.000553452	0.00972781	0.199905	0.00525015	0.0433392	0.465861	1.22827868540133e-10	3.2026605392076e-09	0.377285	1.67234286988751e-07	2.495857026724264e-06	0.623128	7.918652394523359e-18	1.85336411756092e-16
ENSG00000160877.7	NACC1[201/203]	0.0689823	0.26863	0.6053929304412741	-0.0710045	0.262048	0.6097966080057775	0.0534462	0.404494	0.6205159245396893	-0.0374299	0.560702	0.7595054965882844	0.0291438	0.652529	0.7750673891013445
ENSG00000162437.15	RAVER2[201/202]	0.114901	0.465172	0.754754	0.227968	0.198555	0.5310161284872832	0.65502	0.00212754	0.0136238	0.424639	0.039705	0.1338593519431992	0.776485	0.000478944	0.00233694
ENSG00000162702.8	ZNF281[201/202/203]	0.0577207	0.513242	0.7845414780895973	-0.0366206	0.686136	0.8965658496130641	0.0587805	0.513852	0.7105550787456109	0.0081355	0.917005	0.9653114190560546	0.122923	0.17645	0.3172265587338953
ENSG00000162775.17	RBM15[N=6]	0.0873644	0.261858	0.5981048790018565	0.0174855	0.821084	0.9493756428557772	0.0776538	0.34194	0.5652421185560305	0.0885801	0.277157	0.5087155305796064	0.139315	0.0924342	0.1956722347190851
ENSG00000163026.12	WDCP[201/202]	-0.00940884	0.939351	0.980339	-0.0904649	0.511604	0.8076470957104753	0.0483346	0.748925	0.8674752464616955	-0.06432	0.666911	0.8308648454725445	0.000308142	0.994155	0.9971888777283336
ENSG00000163349.22	HIPK1[N=8]	-0.0140739	0.802198	0.931004	-0.162434	0.00449184	0.0382814	-0.157884	0.00636363	0.0337547	-0.220728	0.000138799	0.0011659	-0.278147	1.92570464318514e-06	1.50637767792781e-05
ENSG00000163453.11	IGFBP7[201/203]	0.128166	0.33401	0.6611956400970497	-0.00669409	0.953676	0.9888176388182944	-0.0886226	0.551019	0.738436	0.0417679	0.793601	0.902795	-0.180898	0.253665	0.4098704201555097
ENSG00000163808.17	KIF15[201/204]	-0.116444	0.440771	0.7392970160500365	-0.133373	0.461856	0.7762395683112331	-0.0766188	0.7446	0.8646812241756883	-0.322028	0.229245	0.4511151779864586	-0.239977	0.442321	0.6004314611982849
ENSG00000163961.4	RNF168[201/202]	-0.0968633	0.326895	0.6563121233868141	-0.103424	0.309454	0.6585247982446546	-0.0942003	0.370606	0.5916121783514312	-0.155435	0.141959	0.3294450629482323	-0.255027	0.0183609	0.054053
ENSG00000164117.14	FBXO8[201/202]	0.328076	0.038352	0.228088	0.399792	0.0174503	0.110254	0.660915	0.000321624	0.00269874	0.620039	0.00071606	0.00494781	0.804209	2.28957297741794e-05	0.000148451
ENSG00000164938.14	TP53INP1[201/202]	-0.0804943	0.307039	0.6403405743199221	-0.230672	0.00380075	0.033508	-0.219693	0.00670386	0.0351749	-0.308048	0.000152116	0.00126496	-0.390276	1.8867383900686e-06	1.478187141958389e-05
ENSG00000164978.19	NUDT2[201/203]	0.155415	0.262901	0.5994026741934048	0.103079	0.475853	0.7862822308349817	0.0173438	0.920855	0.9615092060917316	0.147605	0.346277	0.5825127285401898	0.190045	0.255393	0.4115029324400353
ENSG00000165006.14	UBAP1[201/202/204/205]	0.185404	0.114315	0.4116699958670752	0.160736	0.210413	0.5475085169892712	0.263773	0.0461125	0.1530558063666081	0.24447	0.0737535	0.2100679979226489	0.348878	0.0118369	0.0377266
ENSG00000165943.5	MOAP1[201/202]	-0.133913	0.147644	0.4641914235573955	-0.291328	0.00234287	0.022753	-0.266713	0.0065621	0.0345748	-0.367298	0.000203737	0.00163269	-0.36234	0.000274597	0.00142165
ENSG00000166170.12	BAG5[201/202/203]	0.0455243	0.687501	0.8759290006556645	0.00749031	0.947376	0.9873094655296148	0.0555442	0.655619	0.8103731523787949	0.0862305	0.484948	0.7034589408882472	0.122003	0.341093	0.5022400087641034
ENSG00000166750.10	SLFN5[201/202/203]	0.408562	0.0104117	0.0977938	0.501697	0.00278691	0.0260756	0.704023	7.78554712686182e-05	0.000778555	0.70502	7.86553735112467e-05	0.000699627	1.08407	4.89908081468442e-09	5.396857531539577e-08
ENSG00000166963.13	MAP1A[201/202]	1.80675	6.81920420260913e-34	1.3280610653846791e-31	1.83093	1.26573844387817e-34	1.938546014774576e-32	1.92989	4.59501974109776e-38	5.122716354474711e-36	1.98015	4.06488932111282e-40	4.4376213868896007e-38	2.19594	4.90597591102414e-49	3.9385124680104735e-47
ENSG00000167378.10	IRGQ[201/203]	-0.18294	0.195094	0.5269756225674979	-0.455721	0.00375946	0.0332151	-0.58276	0.000480347	0.00383281	-0.595548	0.000378673	0.00284252	-0.817522	2.61390904305622e-06	2.005077323326617e-05
ENSG00000167711.14	SERPINF2[202/204]	0.127549	0.410055	0.7174199905621992	-0.0657226	0.678263	0.8939108844860736	-0.362914	0.0858327	0.2351733789386088	-0.432561	0.0458479	0.1488629966850554	-0.609865	0.00957362	0.0315257
ENSG00000169570.10	DTWD2[201/203]	-0.0396757	0.701038	0.8824185158394954	-0.424402	0.00038897	0.00500694	-0.274589	0.0219059	0.0884929	-0.597696	1.74409582035124e-06	2.180983873645724e-05	-0.878964	1.15168611502372e-11	1.6829873519684278e-10
ENSG00000169635.10	HIC2[201/202/203]	-0.268223	0.0124169	0.1101664872550796	-0.120102	0.264107	0.6120213279490307	-0.254675	0.0260948	0.1007272257971773	-0.262009	0.0222826	0.0854731	-0.402249	0.000672769	0.00315532
ENSG00000169641.16	LUZP1[201/202/203]	-0.11361	0.111421	0.4070869378767865	-0.215187	0.00379114	0.0334388	-0.182408	0.0179077	0.0758883	-0.256661	0.000748954	0.00514237	-0.25257	0.00113647	0.00501478
ENSG00000169957.10	ZNF768[201/202]	-0.288126	0.011005	0.1014929095873047	-0.512819	1.66432683739148e-05	0.000315372	-0.593924	1.32683544941831e-06	1.9282201026783825e-05	-0.665818	6.75800443490441e-08	1.0708942236124263e-06	-0.87032	6.5426436546527e-12	9.792239435687508e-11
ENSG00000170340.11	B3GNT2[201/202]	0.263405	0.0323362	0.2043681571059653	0.318611	0.0116994	0.0808046	0.635094	2.76758542446125e-06	3.752355829039641e-05	0.638688	2.48336456887557e-06	3.02160247389218e-05	1.18752	1.93033085379078e-17	4.375139255538729e-16
ENSG00000170458.15	CD14[201/202/203/204]	0.48103	0.005286	0.0599257	0.37645	0.0274274	0.1535099147977344	0.49819	0.00694556	0.0361963	0.341536	0.0595972	0.1804676183321823	-0.542832	0.00474458	0.017469
ENSG00000170542.7	SERPINB9[201/202]	0.370944	0.001255	0.0193336	0.55253	3.64159814521898e-06	8.119605758421118e-05	0.900775	2.24343010538822e-13	7.610776325268638e-12	0.910373	1.34708252112624e-13	4.179002314801659e-12	1.48554	5.5459034809982e-33	2.790642022735139e-31
ENSG00000170624.14	SGCD[201/202]	-0.126678	0.427387	0.7293886415260472	-0.673268	0.0130854	0.0880827	-0.669435	0.0208785	0.0854143	-1.35157	0.0001176	0.00100223	-1.21936	0.000433491	0.00214233
ENSG00000170779.11	CDCA4[201/202]	0.0849461	0.472342	0.7587893199694591	0.0694884	0.590258	0.850349	0.151845	0.257966	0.4789691210736052	0.200086	0.138253	0.3238231252804055	0.227575	0.0983289	0.204854
ENSG00000170915.9	PAQR8[201/202]	-0.0219988	0.85692	0.9510311407639443	-0.178051	0.157341	0.4695530487021618	0.0695994	0.573666	0.7539097570827819	-0.0224203	0.907464	0.9604282680323608	0.464695	0.000433099	0.0021414
ENSG00000170962.13	PDGFD[201/202]	-0.0882311	0.50104	0.7779433853720226	-0.172707	0.219893	0.5596700373542174	-0.088629	0.556124	0.7421007279149608	-0.164466	0.280728	0.5131722624167838	-0.185767	0.24238	0.3971901356023813
ENSG00000171246.7	NPTX1[201/203]	-0.141434	0.359624	0.6813264417890618	-0.546942	0.0350871	0.1816571869476645	-1.23502	0.00131942	0.00910695	-1.56977	0.000161191	0.00133095	-1.39725	0.000690901	0.0032298
ENSG00000171867.18	PRNP[201/202/203/204]	0.0418102	0.699018	0.8810851201945102	-0.13703	0.246207	0.5910844143964364	-0.15596	0.20454	0.4157202465889311	-0.132162	0.280412	0.5128393768770144	-0.318714	0.011582	0.0370301
ENSG00000172216.7	CEBPB[201/202]	0.0680378	0.644987	0.8582239070805753	0.112504	0.483348	0.7912848122962763	0.267578	0.144585	0.3325070847976424	0.129532	0.455858	0.6800793748666281	-0.0591306	0.760474	0.8529315531664253
ENSG00000172292.15	CERS6[201/202]	0.186026	0.0575399	0.2896273573312547	0.0690442	0.485644	0.7920894150248831	0.176037	0.0881911	0.2393076165487832	0.0083146	0.930581	0.9718271821063904	0.221459	0.035578	0.0928596
ENSG00000172315.6	TP53RK[201/202]	0.0902508	0.50339	0.7790781260519195	0.00903787	0.94228	0.9857522431336906	0.132569	0.393993	0.6124891168404736	0.080392	0.591319	0.7818651843785909	0.151763	0.362351	0.5240987096604287
ENSG00000172650.15	AGAP5[201/202]	-0.136697	0.396667	0.708093	-0.0406935	0.811934	0.9459539217895092	-0.150348	0.51266	0.7095294649105948	-0.0215697	0.920916	0.9671422645042392	-0.183696	0.500313	0.6521792262425186
ENSG00000173372.18	C1QA[201/202]	-0.00308893	0.982436	0.9939215814994414	0.32617	0.0653677	0.2774962798051866	0.468964	0.0173954	0.0742559	0.638917	0.00162869	0.0099526	0.411377	0.0464612	0.1144392175216016
ENSG00000173578.9	XCR1[201/202/203]	0.67119	0.0121295	0.1083792319729105	0.929852	0.00339229	0.0305267	1.85664	1.29980709149085e-06	1.892427952770481e-05	1.75722	3.9713685544123e-06	4.6371827495080704e-05	2.20644	1.93048367825665e-08	1.976850374845742e-07
ENSG00000174010.10	KLHL15[201/202/203/204]	0.148118	0.0976751	0.3812036655189899	0.0971853	0.284153	0.6334372233936902	0.261764	0.00536033	0.029315	0.107889	0.253676	0.4812973772844582	0.265608	0.00531392	0.0192706
ENSG00000174130.13	TLR6[201/202]	0.0300314	0.78667	0.924017	-0.366821	0.00213474	0.0211555	-0.513017	3.55405653473631e-05	0.000385328	-0.65767	1.74419558809854e-07	2.596950014370408e-06	-1.20523	1.76518444459997e-20	4.924099843247484e-19
ENSG00000174282.12	ZBTB4[201/202]	-0.0595058	0.378905	0.6952308952316151	-0.211549	0.00242678	0.0233463	-0.20475	0.00372183	0.0217653	-0.285339	5.81966157048428e-05	0.000530666	-0.315403	1.01735292362596e-05	7.040466054046729e-05
ENSG00000176928.7	GCNT4[201/202]	-0.191457	0.0457062	0.2537443433711561	-0.322008	0.00117738	0.012898	-0.308262	0.00238871	0.0150217	-0.437151	1.98289292854524e-05	0.00020246	-0.376116	0.000273367	0.00141574
ENSG00000177125.6	ZBTB34[201/202]	0.0555919	0.483666	0.7665696726232514	0.0269892	0.735882	0.9171994927862376	0.162518	0.0499588	0.1622806995610849	0.0398516	0.629715	0.8073222800113051	0.106858	0.203332	0.3509754920798986
ENSG00000177485.7	ZBTB33[201/202]	0.100632	0.26801	0.6047561123497693	0.0327719	0.722818	0.9126708670835876	0.225061	0.0190405	0.0795351	0.0772928	0.418116	0.6498807466423305	0.25321	0.00952066	0.0313742
ENSG00000178397.13	FAM220A[201/203]	0.180332	0.162423	0.4857768546838741	0.0659577	0.616574	0.8646117196406858	0.0730694	0.608451	0.7777268415658848	0.0210705	0.881082	0.9481724997362828	0.106278	0.476513	0.6314249482086621
ENSG00000178732.6	GP5[201/202]	-0.306749	0.0173993	0.1373398430130311	-0.405761	0.00276167	0.0259116	-0.598201	4.00157111741966e-05	0.000428691	-0.611684	2.67057955782713e-05	0.000263385	-1.02772	3.0456832032777294e-11	4.268827412857058e-10
ENSG00000178966.17	RMI1[201/202]	0.209338	0.100142	0.3862915776927025	0.184923	0.15872	0.4718808172775114	0.316517	0.0246923	0.0969346	0.344391	0.0148178	0.0618001	0.397596	0.00634618	0.0223562
ENSG00000179855.9	GIPC3[201/202]	-0.180758	0.242868	0.5794660758507701	-0.506349	0.0084905	0.0633275	-0.749117	0.000456104	0.00366067	-0.879687	5.66580149451167e-05	0.000518133	-1.65285	1.33251382119554e-11	1.9337999567028186e-10
ENSG00000180035.13	ZNF48[201/204]	-0.0400991	0.64126	0.8558273998613172	-0.187069	0.0414609	0.2053198245712122	-0.348536	0.000294223	0.00249939	-0.31664	0.000956884	0.00635037	-0.46596	2.08990552177405e-06	1.6267359171880092e-05
ENSG00000180884.10	ZNF792[201/202]	-0.1762	0.0902368	0.3658405041645342	-0.255703	0.0175965	0.1109670222851409	-0.417243	0.000212256	0.00188374	-0.517567	5.24414819183225e-06	6.001192435702121e-05	-0.385027	0.000774498	0.00357138
ENSG00000182324.7	KCNJ14[201/202]	-0.0611163	0.668407	0.8684001489211831	-0.0573408	0.741266	0.9196503652702605	-0.178739	0.46586	0.6724133364818706	0.059747	0.808658	0.9115752340912712	-0.185243	0.556226	0.7003323129609472
ENSG00000183307.4	TMEM121B[201/202]	0.244187	0.136579	0.4470727059440068	0.0998618	0.549623	0.8299707594865249	0.0465155	0.817202	0.9051524637769184	-0.0656892	0.730488	0.8670333175291858	-0.195686	0.353493	0.5151366903088551
ENSG00000183808.12	RBM12B[N=5]	-0.0734623	0.265563	0.6024854636041223	-0.148645	0.0268315	0.1513119966453778	-0.121691	0.0741931	0.2128961130029017	-0.163222	0.0168431	0.0684175	-0.229167	0.000897212	0.00406732
ENSG00000183813.8	CCR4[201/202]	-0.164092	0.0843096	0.3540015055965563	-0.208919	0.032672	0.1733607222386261	-0.168813	0.0913284	0.245403	-0.0468074	0.641581	0.8153329555964474	-0.127314	0.210913	0.3599142434281585
ENSG00000183864.6	TOB2[201/202]	-0.0727826	0.344834	0.6696112719558399	-0.2362	0.00433772	0.0372091	-0.16601	0.0470799	0.1555213000284285	-0.319824	0.000184782	0.00150023	-0.310129	0.000252032	0.00131625
ENSG00000184178.17	SCFD2[201/202]	0.164243	0.176623	0.5047528346117015	0.0227203	0.857292	0.9623352158108736	-0.0364758	0.785701	0.8880997557227759	-0.0319219	0.810488	0.9125614291693076	-0.155254	0.263323	0.4206294944552918
ENSG00000185875.13	THNSL1[201/202]	0.031304	0.825325	0.939962	-0.0622741	0.678232	0.8939108844860736	-0.0832671	0.626288	0.7897746244877412	-0.104672	0.54316	0.7472185980331152	-0.297531	0.111316	0.2254625102797096
ENSG00000186197.15	EDARADD[201/202]	0.224439	0.115866	0.4139753889890821	0.0219505	0.881503	0.9693490212164088	0.579948	0.000489069	0.00388864	0.428671	0.00910963	0.041878	1.44692	5.14254045815961e-17	1.1330108341825118e-15
ENSG00000186407.8	CD300E[201/202]	2.38162	5.74186568043059e-59	1.947912496963281e-56	2.55139	2.83882424476794e-67	9.329677596086305e-65	2.81762	1.91261720981159e-81	4.827445837564453e-79	2.78289	1.64641454134194e-79	4.0581545921357965e-77	2.34538	3.6976205704231e-57	3.6801239431182585e-55
ENSG00000188167.9	TMPPE[201/202]	0.172517	0.188421	0.5190968558894979	0.0962846	0.479345	0.7890301387742433	0.217101	0.141113	0.3274569443194636	0.142813	0.334405	0.5708517521607868	0.197117	0.189685	0.3338858423004813
ENSG00000188848.17	BEND4[201/202]	-0.0542166	0.681945	0.8737259363471792	-0.200862	0.191808	0.5216058547614699	-0.304486	0.0761677	0.2171210701729913	-0.20159	0.233884	0.4571117599244651	-0.190271	0.284407	0.4433097223779816
ENSG00000196422.11	PPP1R26[201/202/206]	-0.147737	0.301089	0.6350680164953262	-0.24862	0.109369	0.3826430775648902	-0.116287	0.480676	0.6840197618734825	0.0568258	0.723689	0.863642	0.0377517	0.827751	0.8967943525779175
ENSG00000196639.7	HRH1[201/203]	-0.0305356	0.826041	0.9402550434643012	0.0533967	0.754974	0.92496	0.254243	0.30789	0.531024	0.498357	0.0842761	0.2310999652843095	1.24361	0.00166631	0.0070096
ENSG00000197362.15	ZNF786[201/202]	-0.181841	0.0537828	0.2789490856034136	-0.208905	0.0316127	0.1694787155073588	-0.221667	0.0274369	0.1043184456188286	-0.16628	0.0961802	0.2529159720930546	-0.455285	1.22553516005374e-05	8.354717869424265e-05
ENSG00000197429.11	IPP[201/202]	-0.094281	0.384044	0.6990377612697075	-0.167464	0.139441	0.4377834409512001	-0.0326978	0.780225	0.8851523945176328	-0.0615576	0.601578	0.7892790897378852	-0.155131	0.20588	0.3541718946465969
ENSG00000197442.11	MAP3K5[201/203]	0.0930804	0.227611	0.5628814100303635	-0.016031	0.832885	0.9542179771804008	-0.00582538	0.956304	0.97997	-0.14633	0.0699333	0.2023103405927364	-0.233347	0.00511063	0.0186362
ENSG00000197579.8	TOPORS[201/202]	-0.0497159	0.552162	0.809398	-0.158513	0.0662667	0.2799191146592343	-0.111786	0.21287	0.4257121744138468	-0.0983115	0.275523	0.5069242609160619	-0.21819	0.0163821	0.049168
ENSG00000198133.9	TMEM229B[201/203/206/207]	0.822443	1.10413619288614e-09	5.8253339273507896e-08	0.959805	1.80849290908952e-12	9.188075890784919e-11	1.47435	1.95375121967151e-26	1.4925145515892528e-24	1.40432	3.1521180385762302e-24	1.9969743798610453e-22	2.00196	8.638372439038261e-47	6.412721187097814e-45
ENSG00000198252.12	STYX[201/202]	0.145839	0.178995	0.5073224442223082	0.0784499	0.47897	0.7888575890127417	0.189377	0.102582	0.2650671186584393	0.104579	0.367003	0.6027876093025615	0.249725	0.036329	0.0943902
ENSG00000198380.13	GFPT1[201/202/205]	0.0126456	0.885158	0.962593	-0.12128	0.116649	0.3971008445226729	-0.0426931	0.575465	0.7552338829262456	-0.0713826	0.368503	0.6041417926952853	0.00819935	0.92245	0.9559050590462902
ENSG00000198682.13	PAPSS2[201/202]	-1.00546	1.54050095000429e-06	5.376416479273821e-05	-1.49055	2.09114840520513e-11	9.58949595700899e-10	-1.9203	1.57426976514448e-16	6.879253613616113e-15	-2.18269	3.70103055063578e-20	1.856399266654354e-18	-3.17987	6.7063892162823395e-34	3.4800424304886155e-32
ENSG00000198780.13	FAM169A[201/204/206/207]	-0.009278	0.901138	0.9673664662134802	-0.133551	0.0933726	0.3482979795138817	-0.165288	0.0454758	0.1518264527792827	-0.401129	1.70005469563296e-06	2.130978372952717e-05	-0.332691	8.1217775041372e-05	0.000470428
ENSG00000198961.11	PJA2[201/202]	0.0401431	0.652725	0.8615450055845069	-0.0787644	0.41284	0.7425694121947478	-0.0236927	0.81224	0.9024089051927078	-0.0803918	0.420373	0.6521824256064781	-0.164408	0.0986505	0.205327
ENSG00000204116.12	CHIC1[201/202]	-0.015173	0.867649	0.9556071370267412	-0.0488737	0.646951	0.8793011919291805	-0.0545758	0.62837	0.7911985864321546	-0.0929796	0.416323	0.6483215819977151	-0.0515576	0.650743	0.7739937051908653
ENSG00000205413.8	SAMD9[201/202]	2.25899	2.6582809411912304e-167	3.225721680560897e-164	2.60095	5.52778239339539e-221	7.582675413548893e-218	2.99521	5.90690310799997e-293	8.874418717019002e-290	3.11415	0	0	3.50166	0	0
ENSG00000214688.6	C10orf105[201/202]	0.440163	0.00967549	0.0930109	0.520242	0.00359953	0.0321532	0.493516	0.00809231	0.0409877	0.506174	0.00624565	0.0307267	0.0722734	0.715127	0.8202065779285852
ENSG00000236104.4	ZBTB22[207/208]	-0.113579	0.178861	0.5072302271038014	-0.216626	0.0146061	0.0959046	-0.123528	0.174943	0.3764454476347276	-0.184564	0.0437084	0.1436095171565108	-0.0864353	0.344209	0.5055654182034369
ENSG00000243244.7	STON1[201/202]	-0.108092	0.493329	0.773333	-0.0195425	0.911465	0.9772186446572964	-0.8346	0.00806265	0.0408571	-0.353108	0.168859	0.3701970762792703	-0.620058	0.0486367	0.118778
ENSG00000258461.5	ENST00000483208/ENST00000495723	-0.0196705	0.894894	0.9649457658792046	0.319879	0.130716	0.4228088849006535	0.218593	0.368373	0.5898670102908825	0.425193	0.113484	0.2835671873859947	0.771224	0.0181953	0.0536909
ENSG00000268043.9	NBPF12[201/202]	-0.20402	0.229725	0.5651316942536602	-0.046731	0.793497	0.939617	-0.253298	0.244354	0.4640014032400196	-0.0135424	0.955636	0.9823365268477676	-0.238582	0.327132	0.487718
ENSG00000268500.8	SIGLEC5[202/203]	0.305297	0.0137469	0.1180813944267696	0.29192	0.0208101	0.1256189379377165	0.40878	0.0020939	0.0134547	0.496639	0.000203882	0.00163344	0.548916	5.72168666041753e-05	0.000342022
ENSG00000276644.5	DACH1[201/202]	0.196287	0.246747	0.5829227456197847	-0.0267718	0.879314	0.9688253998179572	-0.448406	0.0626449	0.1899334278277849	-0.289511	0.208045	0.4236634862401247	-0.563234	0.0359138	0.0935347
ENSG00000293615.1	ENST00000419542/ENST00000630975/ENST00000682294	0.03574	0.815774	0.9364903186399328	-0.0532841	0.759702	0.9269679791461634	0.0897191	0.67266	0.8211743949797261	0.160086	0.453636	0.6779181317000658	0.114879	0.629794	0.7586290807654755
ENST00000000233.10|ENST00000489673.1	ARF5[201/206]	0.0193963	0.906776	0.9695458922885896	-0.104343	0.411965	0.741977	-0.070904	0.586618	0.7628710486573038	-0.173544	0.212272	0.429389	-0.173006	0.223895	0.3757989854212896
ENST00000000412.8	M6PR-201	0.216388	0.0820445	0.3502068664820556	0.0946625	0.459879	0.7750943711120188	0.203535	0.130436	0.3107371702047276	0.158934	0.240275	0.464758	0.217914	0.118391	0.2361533115138481
ENST00000000442.11|ENST00000405666.5|ENST00000406310.6|ENST00000677967.1	ESRRA[201/202/203/208]	0.179807	0.0486052	0.2631256686008059	0.156282	0.0925102	0.3459810233065784	0.218879	0.0221703	0.0893893	0.233474	0.0148616	0.0619315	0.36442	0.000174587	0.000946104
ENST00000001008.6	FKBP4-201	0.0516809	0.639421	0.8550007309306492	0.0233073	0.838604	0.9557527553343482	0.0555408	0.64232	0.801548	0.0990776	0.414993	0.6473999612879136	0.194707	0.11764	0.2350713547241488
ENST00000002125.9	NDUFAF7-201	0.111677	0.410574	0.717611	0.0362768	0.788098	0.9372922188662436	0.00724364	0.948612	0.9761207883981972	-0.0116066	0.938615	0.975277	0.0586933	0.724865	0.828334
ENST00000002165.11	FUCA2-201	0.400208	0.000391276	0.00726162	0.204125	0.0654809	0.2776778404452557	0.364088	0.00171532	0.011367	0.335711	0.00401154	0.0213647	0.413876	0.000488207	0.00237773
ENST00000002596.6	HS3ST1-201	-0.140418	0.384489	0.6994139208317789	-0.397767	0.058116	0.2577397255450281	-0.673839	0.00823071	0.0415619	-0.641819	0.0111756	0.0493894	-1.75686	5.02882969731198e-09	5.528208256104285e-08
ENST00000003100.13	CYP51A1-201	0.50074	0.000305394	0.00588947	0.358533	0.0084078	0.0629338	0.560271	0.000107556	0.00103349	0.431958	0.00250387	0.0143344	0.472137	0.00132993	0.00575415
ENST00000003302.8|ENST00000537706.5|ENST00000544967.5|ENST00000545540.5|ENST00000696973.1	USP28[N=5]	-0.000221313	0.996445	0.9991368894845172	-0.00431208	0.962997	0.9915376144274514	0.102366	0.40115	0.6180994189516157	-0.0681764	0.571326	0.7674270372946307	0.157533	0.206622	0.3550798614127777
ENST00000003912.9	NIPAL3-201	-0.417502	0.00195683	0.0277474	-0.413245	0.0026437	0.0249727	-0.54404	0.000172407	0.00156621	-0.41666	0.00364174	0.0196944	-0.715341	1.6543990089454e-06	1.3078498805368924e-05
ENST00000004103.8	TMEM176A-201	0.462451	0.0085616	0.0849964	0.418081	0.0186921	0.1160437386012769	0.461843	0.0151719	0.0669566	0.420905	0.0260577	0.0968324	0.242175	0.218548	0.3691407838493182
ENST00000005082.13|ENST00000526601.5	ZNF195[201/215]	0.0337295	0.819073	0.937263	0.195339	0.214903	0.5534392053199317	0.24248	0.1596	0.3548692229003392	0.249934	0.149587	0.340808	0.241089	0.18629	0.3298963777732738
ENST00000005178.6	PDK4-201	0.139448	0.323	0.6526615999924348	-0.103646	0.483944	0.7913886548895533	-0.00172669	0.988841	0.9946413946112492	0.042766	0.795998	0.9044782059569684	-0.0686283	0.688728	0.8006697591553081
ENST00000005257.7	RALA-201	0.122093	0.341458	0.6670581607299868	0.0353695	0.771108	0.9308278971111554	0.157964	0.274928	0.4969057882881212	0.05692	0.675353	0.8358783613604469	0.0428354	0.792311	0.873058
ENST00000005259.9|ENST00000673665.1|ENST00000673689.1|ENST00000673720.1|ENST00000673780.1|ENST00000673970.1|ENST00000673992.1|ENST00000674049.1|ENST00000674062.1	BCAP29[201]|DUS4L-BCAP29[N=8]	0.241346	0.0580319	0.2909435395111061	0.142885	0.273204	0.6210962252953487	0.232717	0.0941731	0.2504140103824263	0.114175	0.411418	0.6443400054225801	0.124865	0.386166	0.5478208357612834
ENST00000005340.10|ENST00000575458.5	DVL2[201/209]	-0.0565814	0.478897	0.7630265047376701	-0.173181	0.0323708	0.1722838173035618	-0.12595	0.123034	0.2990151749943215	-0.0777574	0.339964	0.5761953449121182	-0.199832	0.0169386	0.050526
ENST00000005386.8	RPAP3-201	0.218359	0.0472508	0.2586145712342315	0.122899	0.271894	0.6195551892575571	0.209411	0.0755477	0.215704	0.156252	0.184052	0.3907167986257246	0.324847	0.00692398	0.0241075
ENST00000005558.8	IFRD1-201	0.120653	0.455398	0.7489278725149429	0.111464	0.536497	0.8222960382167285	0.529113	0.0259044	0.1001817948942121	0.414453	0.0781931	0.2191322902371133	0.857793	0.00109522	0.0048502
ENST00000006251.11|ENST00000336985.11|ENST00000432186.6|ENST00000455389.3|ENST00000495017.5	PRR5[N=5]	-0.114224	0.243364	0.5798745150195405	-0.0100672	0.887161	0.9705027714476816	0.409087	0.000144759	0.00133934	0.479254	9.94706138366217e-06	0.00010766	1.8529	1.00876208903841e-63	1.1167173301460292e-61
ENST00000006275.8	TRAPPC6A-201	-0.0516873	0.701737	0.8825599618269059	-0.101047	0.476547	0.7869059647720664	-0.176056	0.261269	0.4823033175404151	-0.223731	0.154189	0.3480965580561245	-0.330161	0.0451724	0.1119376088025341
ENST00000006658.11|ENST00000356488.8|ENST00000503127.5|ENST00000634597.1	SPATA20[201/202/205/226]	-0.098666	0.357749	0.6799389371906726	-0.283571	0.0121871	0.0834609	-0.308386	0.00905027	0.0447689	-0.51024	2.29218017175995e-05	0.00023068	-0.467309	0.00012569	0.000702237
ENST00000006750.8	CD79B-201	0.133543	0.340216	0.6660759117242419	0.146334	0.32205	0.669788	0.115039	0.475476	0.6800217748010967	0.0436376	0.787902	0.899898	0.136488	0.423192	0.5830950500444686
ENST00000006777.11	RHBDD2-201	0.15792	0.15021	0.4683378865004151	-0.105725	0.350821	0.6962123012621718	0.021484	0.869279	0.9342782908669536	-0.0306071	0.787971	0.899898	-0.150929	0.224455	0.3763799171608844
ENST00000007264.7|ENST00000567114.5	RPUSD1[201/208]	0.0568857	0.516289	0.7870560145359486	0.0711343	0.426223	0.7521521415740297	0.0670358	0.462654	0.6697897589873405	0.0176463	0.841799	0.928174	0.118091	0.196817	0.3428802455363995
ENST00000007390.3	TSR3-201	0.0839926	0.467756	0.7560999971793488	-0.0884875	0.460664	0.7755996726054046	0.081577	0.520524	0.7155518480352041	0.0134127	0.916007	0.9651354939998548	-0.0362531	0.781372	0.8658741248270183
ENST00000007414.8	OSBPL7-201	-0.267255	0.0610869	0.2988050897720251	-0.174049	0.231444	0.574242	-0.18947	0.242719	0.4621202144577218	-0.121542	0.440322	0.6677912777713327	-0.182671	0.282642	0.441538
ENST00000007510.9	ARHGAP33-201	-0.563864	0.0239937	0.1688602044738834	-0.0467935	0.787872	0.9372922188662436	0.00199141	0.991132	0.9958979561696484	-0.216252	0.39225	0.6272689741807218	-0.496208	0.132454	0.2561715027110954
ENST00000007516.8	NDUFAB1-201	0.118195	0.447311	0.74394	0.162918	0.317247	0.6650341727367145	0.121708	0.511167	0.7082628103471076	0.172851	0.343864	0.5801562327440689	0.0980109	0.620728	0.7519858011232518
ENST00000007969.12	LRRC23-201	-0.00674285	0.946497	0.982673	-0.293329	0.0892197	0.3379438764471143	-0.727802	0.0353766	0.1262591269082169	-0.17173	0.443326	0.6697395142640704	-0.0502725	0.869947	0.9244471156845928
ENST00000008180.13	IL32-201	-0.0625505	0.612047	0.842673	-0.0947687	0.464583	0.7783956048716535	-0.00722865	0.955822	0.9799298345496784	-0.0798629	0.563806	0.7620305723273155	-0.0738453	0.606845	0.7412322698314778
ENST00000008527.10	CRY1-201	-0.0623068	0.507882	0.7815995929665677	-0.0758366	0.430037	0.7548718764205451	-0.21226	0.034136	0.1230706978533602	-0.25047	0.0127551	0.055006	-0.430862	3.09617845697827e-05	0.000194823
ENST00000009041.12|ENST00000396013.5	STARD3NL[201/202]	0.150364	0.315853	0.6473517322577863	0.238123	0.160302	0.4742248296882816	0.301902	0.108324	0.2748836025009251	0.349453	0.068524	0.199324	0.364611	0.0709211	0.160089
ENST00000009180.10|ENST00000538834.6	CD9[201/208]	-0.527927	0.0101756	0.0961195	-1.34917	1.29016311093527e-07	3.758508416436544e-06	-1.98489	6.81597552688924e-14	2.3893780874817287e-12	-2.13337	1.138140857555e-15	4.132145460973562e-14	-2.7563	1.84385095625781e-24	6.406772871138095e-23
ENST00000009530.13|ENST00000353334.11|ENST00000517752.5|ENST00000522153.1|ENST00000523208.6	CD74[N=5]	0.454553	2.07798360340043e-06	7.08408560703621e-05	0.385286	5.8309155623653e-05	0.000964685	0.478153	9.88912676025716e-07	1.468244467228769e-05	0.387428	7.06726049416698e-05	0.00063561	0.350992	0.000369264	0.00185514
ENST00000009589.8	RPS20-201	-0.10867	0.457871	0.7503997875524615	-0.197514	0.220721	0.5606669832043871	-0.178757	0.311912	0.5354377544261827	-0.222266	0.21458	0.4325570091639103	-0.223849	0.239285	0.3936107702823853
ENST00000011619.6	RANBP9-201	0.0544373	0.365995	0.6850064052782183	0.0299024	0.625141	0.8687777774554254	0.147489	0.0162759	0.0707127	0.0390201	0.522778	0.731556	0.126465	0.0403838	0.1026051632463723
ENST00000011653.9	CD4-201	0.127834	0.21061	0.5454004093628658	-0.115401	0.26908	0.616697	-0.17143	0.114534	0.2853392716490915	-0.373185	0.000692636	0.00480732	-0.64992	7.3866513474262515e-09	7.98659527112057e-08
ENST00000011700.10|ENST00000613099.4|ENST00000620676.6	VPS13D[201/213/214]	-0.12946	0.380697	0.6964511134538804	-0.165082	0.304862	0.6537795637572178	-0.485409	0.00779582	0.0397991	-0.561197	0.0023687	0.0136722	-0.736419	0.00013773	0.000761816
ENST00000011898.10	TSPAN9-201	0.171162	0.3024	0.6360480387708697	0.0695077	0.701043	0.9036164604213524	0.324949	0.193313	0.4005485211462863	0.178282	0.465659	0.6877924900615464	0.0144261	0.960628	0.979124
ENST00000012049.10	QPCTL-201	-0.216169	0.100284	0.3865541545323129	-0.368251	0.00956731	0.0695609	-0.53865	0.000451073	0.00362582	-0.529601	0.000540661	0.00387327	-0.491208	0.00159984	0.00676154
ENST00000012443.9	PPP5C-201	-0.0638283	0.547168	0.806312	-0.12455	0.241991	0.5862450831904062	-0.199472	0.0713394	0.2073666104818519	-0.243721	0.0290726	0.1053738370969895	-0.377623	0.000997876	0.00446504
ENST00000013070.11|ENST00000553674.1	UBR7[201/202]	0.20206	0.0478247	0.2605091388487408	0.162113	0.119784	0.4032369038775358	0.186571	0.0845896	0.23299	0.126046	0.24392	0.4691046658837444	0.170724	0.123953	0.2439164331293758
ENST00000013125.9|ENST00000682126.1	MAP4K5[201/210]	-0.22984	0.0373479	0.2243046507451293	-0.192436	0.0873391	0.3337631459840436	-0.3916	0.00109784	0.00777485	-0.327863	0.00608919	0.0301308	-0.401519	0.00101161	0.00451982
ENST00000013807.9	ERCC1-201	0.0557762	0.700841	0.8823794038460158	-0.160095	0.299932	0.6492978872486843	-0.374306	0.030329	0.1126138798515938	-0.411134	0.0183081	0.0730703	-0.777169	3.37726173658527e-05	0.000211372
ENST00000014930.9	HEBP1-201	0.147515	0.321805	0.6517497566899609	0.127245	0.422947	0.7498523599041896	0.309948	0.0849814	0.233632	0.30815	0.0887156	0.2392663815277916	0.425369	0.0266417	0.073546
ENST00000014935.7|ENST00000309585.9	DNASE1L1[201/202]	0.215394	0.0810565	0.3480785939831183	0.0540656	0.673643	0.8918226692347561	0.211543	0.112226	0.2816811468642604	0.171234	0.202507	0.4165532902237052	0.199272	0.146698	0.2763005410808485
ENST00000016171.6|ENST00000370483.9	COX15[201/202]	0.204275	0.104253	0.3942113200364111	0.054386	0.665514	0.8882458137771253	0.153031	0.2641	0.4851444689790674	0.0796702	0.565726	0.7634477395917596	0.0911783	0.520937	0.6704021087780734
ENST00000016946.8|ENST00000302558.8|ENST00000329516.8|ENST00000409750.5|ENST00000696447.1|ENST00000696448.1|ENST00000696449.1	RGPD5[201]|RGPD6[201/213/214/215]|RGPD8[201/203]	-0.155393	0.0546546	0.2817111696970188	-0.107624	0.187904	0.516567	-0.235799	0.00546788	0.0298102	-0.149958	0.0750006	0.2125461540466206	-0.197688	0.0212181	0.0610907
ENST00000017003.7|ENST00000376550.7	XYLT2[201/202]	-0.213595	0.00873787	0.0862586	-0.278586	0.000741916	0.00863744	-0.306576	0.000270332	0.00232841	-0.268603	0.00133991	0.00845485	-0.409351	1.64066609411073e-06	1.2976439024616077e-05
ENST00000019019.6|ENST00000348411.3|ENST00000496365.5	FTSJ1[201/202/213]	0.0850601	0.397542	0.7087324134383036	0.0400633	0.702855	0.9041451227138816	0.146019	0.177848	0.3803103427065882	-0.0778859	0.474241	0.6945965497651184	0.034098	0.758325	0.8513987555297188
ENST00000019317.8|ENST00000383432.8|ENST00000609094.2	RALBP1[201/202/206]	0.0110647	0.841951	0.945894	-0.152903	0.00741322	0.0569576	-0.0993709	0.0852858	0.2341628826626047	-0.135801	0.018707	0.0743053	-0.186924	0.0013222	0.00572544
ENST00000020673.6	PSD-201	-0.182258	0.279734	0.6158350452717739	-0.275876	0.172066	0.4933841915032612	-0.298187	0.21623	0.4295472785118552	-0.442	0.0868349	0.2361352159435593	-0.829688	0.00693283	0.0241291
ENST00000022615.9	VDAC3-201	0.182282	0.2261	0.5619984023712246	0.12434	0.417427	0.7460387255983937	0.191117	0.270864	0.4924372123949281	0.23239	0.175488	0.3791449016246675	0.195564	0.290944	0.449789
ENST00000024061.7|ENST00000517878.6	SLC45A4[201/202]	-0.0729549	0.551424	0.8088366956551558	-0.0581365	0.660458	0.886387	0.11758	0.395361	0.6135434981555435	0.0801824	0.558401	0.7578094216576636	0.24662	0.0832465	0.1811828204577351
ENST00000025008.10|ENST00000435644.6	RB1CC1[201/202]	-0.0096487	0.927406	0.9758826059479916	-0.0260482	0.801748	0.942407	-0.0937972	0.304451	0.5271986943129575	-0.104401	0.271062	0.501908	-0.270572	0.00353713	0.0135828
ENST00000025301.4	AKAP11-201	-0.0656383	0.307971	0.6408866727791053	-0.129551	0.0471512	0.2245619447087294	-0.169024	0.0106045	0.050667	-0.281871	2.15821351466409e-05	0.000218523	-0.326393	1.03600092466543e-06	8.445950690747886e-06
ENST00000026218.9	PIGQ-201	0.09479	0.502821	0.7786779986220187	-0.0854528	0.611408	0.8612723496568904	-0.234772	0.346025	0.5690134763583258	-0.296027	0.264295	0.4938201239911527	-0.556283	0.11389	0.2293835838000703
ENST00000029410.10	B4GALT7-201	-0.0291943	0.790916	0.9255371810255416	-0.162879	0.201917	0.5354157879163232	-0.171758	0.202583	0.4133669218722061	-0.0845395	0.530137	0.7368456063044452	0.00663019	0.966709	0.982288
ENST00000031146.8|ENST00000336643.10	SLC39A9[201/202]	0.0836954	0.49579	0.7745575467760833	-0.0670711	0.607061	0.8591294758210796	0.036771	0.783627	0.8868120646917701	-0.170095	0.222789	0.4433568545898604	-0.143182	0.320379	0.4806213530768687
ENST00000033079.7|ENST00000420893.6|ENST00000425075.6|ENST00000689681.1	FAM13B[201/202/203/212]	-0.0203596	0.767029	0.9152709003550692	-0.0703038	0.31492	0.6631776817388638	0.00549215	0.93975	0.9717199137185571	0.0270973	0.705462	0.853379	0.102292	0.15586	0.2893547237619839
ENST00000034275.12|ENST00000591092.5	RANBP3[201/220]	0.0456619	0.565899	0.8180916923940289	0.0160719	0.851335	0.9600169145936072	0.0894683	0.290759	0.5132485227832244	0.171321	0.0472274	0.1522608334978445	0.174846	0.0450153	0.1116447519142895
ENST00000035307.7	CHPF2-201	0.0287121	0.759467	0.9117322177686996	-0.103429	0.296092	0.6454788143975453	-0.00716212	0.943429	0.9734178051842186	-0.070931	0.48846	0.7061181347149597	-0.0289603	0.768077	0.8573333906493386
ENST00000037243.7	GABARAPL2-201	0.179815	0.213957	0.5496581815246614	0.176387	0.24628	0.5911535936238892	0.284606	0.0923413	0.2470631452117022	0.314722	0.0612705	0.1840682169540123	0.478408	0.00768054	0.0262793
ENST00000037869.8	FAM136A-201	0.23371	0.0379722	0.2267386770177287	0.00629551	0.953923	0.9888176388182944	0.0986265	0.414154	0.6288044866610109	0.117371	0.327187	0.5635726331014601	0.0437232	0.712291	0.8182336749725443
ENST00000038176.8|ENST00000427130.7	NSMAF[201/202]	0.0513897	0.574127	0.8226740582443768	-0.0913173	0.318234	0.6662745886382792	-0.109439	0.228476	0.4443641464809441	-0.182014	0.0504925	0.1599629708536308	-0.171809	0.0640553	0.1478162471494725
ENST00000039989.9|ENST00000703837.1	TTC17[201/216]	-0.144595	0.0585321	0.2920124272952893	-0.249855	0.00132073	0.0141876	-0.167269	0.0342285	0.123291	-0.151806	0.0545849	0.1696202711695209	-0.217086	0.00673637	0.0235401
ENST00000040663.8|ENST00000319545.12	MRI1[201/202]	-0.261853	0.0698178	0.3223696638379677	-0.180886	0.217128	0.55649	-0.457091	0.00565644	0.0306423	-0.245411	0.125458	0.3035658994104331	-0.513642	0.0027754	0.0109496
ENST00000040738.10|ENST00000507943.2	BOD1L1[201/204]	-0.250162	0.146611	0.4628825166287094	-0.135928	0.440951	0.7631790455461949	-0.342409	0.112643	0.282323	-0.163518	0.438213	0.6662548809718122	-0.272172	0.24191	0.3966105557564801
ENST00000040877.2	TARBP1-201	-0.0401879	0.729304	0.8969883095084551	-0.143946	0.239776	0.5840776863137361	-0.107155	0.405331	0.6212079973017596	-0.151245	0.243539	0.4686800643006574	-0.151967	0.255678	0.4118364894193996
ENST00000042381.9|ENST00000379312.7|ENST00000422602.8|ENST00000428437.6	RIPOR1[201/202/203/204]	-0.197002	0.0598434	0.2953784672554033	-0.250554	0.0208197	0.1256189379377165	-0.400778	0.000392144	0.00320273	-0.35408	0.00168141	0.0102154	-0.444512	0.000109754	0.000620452
ENST00000043402.8	RTN4R-201	-0.328607	0.0394984	0.2319756409894089	-0.176236	0.263705	0.6117114651237708	-0.549965	0.0664818	0.1977467895351682	-1.49978	0.00320152	0.0176618	-1.65946	0.00232609	0.00938468
ENST00000044462.12	PSMA4-201	0.517243	0.0045507	0.0536877	0.581022	0.00216199	0.0213492	0.958519	3.08291332316671e-06	4.146032197182852e-05	1.08435	1.74768397010103e-07	2.600916474372052e-06	1.38627	6.000002198418269e-11	8.177108827649951e-10
ENST00000046640.9	CTNS-201	-0.137853	0.39029	0.7033150529487818	-0.100134	0.567518	0.8377874910061188	-0.00184524	0.990052	0.9952573516717096	-0.0779258	0.709825	0.8558157434916183	-0.00138272	0.992972	0.996668
ENST00000046794.10	LCP2-201	0.303257	0.00030317	0.00585015	0.291002	0.000592605	0.00713887	0.473619	5.15923727539574e-08	9.48013605350819e-07	0.3794	1.24390756229711e-05	0.000131651	0.486718	3.56009858642363e-08	3.529890333176163e-07
ENST00000053243.6	TNFRSF17-201	0.573059	0.018732	0.1443493080132524	0.575048	0.0234105	0.1370319588051919	0.692376	0.0164121	0.071161	0.864321	0.00437275	0.0229857	1.06571	0.00120493	0.00527701
ENST00000053468.4	MRPS10-201	0.0874672	0.514804	0.7856649342052522	0.130626	0.363004	0.7053415640485547	0.177357	0.246627	0.4660012967536068	0.236069	0.133676	0.3167351999903547	0.17391	0.286143	0.4453344572621485
ENST00000053867.8	GRN-201	0.664632	1.80384285412762e-10	1.0442429733527782e-08	0.513606	7.02615664187521e-07	1.8125530830021493e-05	0.709777	1.68961108116846e-11	4.806783553729929e-10	0.622907	3.25641250501782e-09	6.319450281645806e-08	0.839099	3.1027622440490506e-15	6.044716559042915e-14
ENST00000054650.9	THAP3-201	0.069453	0.629008	0.850406	-0.0336254	0.810087	0.9452307298137036	0.112599	0.501035	0.7008178331697013	0.125344	0.456628	0.6806816571710808	0.216247	0.222844	0.374613
ENST00000054666.11	VAMP3-201	0.229469	0.0600497	0.2959339169867079	0.137625	0.267954	0.6154803687377235	0.309759	0.0188875	0.0791264	0.1894	0.147761	0.3379680107945994	0.251562	0.0641404	0.1479909651903535
ENST00000054950.4	RCN1-201	0.28558	0.0517028	0.2725037155489246	0.303324	0.0465387	0.2227726918638835	0.446748	0.00677296	0.0354726	0.44896	0.00643669	0.0315093	0.711693	4.04378766736092e-05	0.000248648
ENST00000055077.8	RFC2-201	0.31471	0.0328625	0.2066504201312104	0.229628	0.126704	0.4165785139408561	0.312216	0.0560637	0.1762465280812138	0.370948	0.0242652	0.0912769	0.246824	0.151675	0.2836102551518988
ENST00000055335.11	PPP1R3F-201	-0.210174	0.100265	0.38653	-0.130149	0.318036	0.666093	-0.110566	0.429073	0.6416366332713652	-0.184859	0.188096	0.3968994443428273	-0.208694	0.151637	0.2835730575920023
ENST00000056217.10	ARHGEF5-201	-0.256549	0.126901	0.430562	-0.348616	0.0633745	0.2723323748907751	-0.280893	0.168819	0.3677330769947046	-0.319248	0.121259	0.2962050895452808	-0.384923	0.0899877	0.1917152322493512
ENST00000056233.4|ENST00000606261.1	NFE2L3[201/202]	0.714864	5.87224504300816e-07	2.189944812138386e-05	0.939481	1.42311368759423e-10	6.0511100867382684e-09	1.59177	1.970822111406e-26	1.5019187829676161e-24	1.59767	1.2777235974952199e-26	8.9383990024333e-25	2.18614	5.9681800071666e-48	4.637834463697197e-46
ENST00000057513.8	TNIP3-201	0.142264	0.383831	0.6988206022342724	0.42461	0.0432955	0.2119100880317441	0.446622	0.055493	0.1748642793679531	0.235559	0.289473	0.5228043104328777	0.177839	0.473338	0.6285028015681078
ENST00000060969.6|ENST00000369528.9	SIKE1[201/203]	0.173371	0.00229703	0.0315229	0.148838	0.0084252	0.0630192	0.24117	3.41766044234615e-05	0.000372126	0.172062	0.00267802	0.0151718	0.252758	1.46583283001101e-05	9.83560735577358e-05
ENST00000064778.8|ENST00000356467.5	FAM168A[201/202]	0.102202	0.198777	0.5314311871428087	-0.0856809	0.315589	0.6635732365797452	-0.00610927	0.96676	0.9846048097769434	-0.161947	0.0620107	0.185572	-0.074636	0.400017	0.5606887285761125
ENST00000064780.7|ENST00000393580.2	RELT[201/202]	0.277387	0.00638836	0.0687893	0.339572	0.00104682	0.0116416	0.533142	5.65756571435336e-07	8.823341487288606e-06	0.527028	6.44037016861413e-07	8.687203027780069e-06	0.695141	6.619474094911889e-11	8.963279300191848e-10
ENST00000066544.8	CDC27-201	0.305863	0.0071597	0.0745147	0.29091	0.0119616	0.082166	0.492316	4.60512845763144e-05	0.000484467	0.406087	0.000754176	0.00517266	0.523897	1.98973118060281e-05	0.00013062
ENST00000072516.7|ENST00000447382.6	IL1RAP[201/211]	0.427093	0.00164918	0.0239557	0.350369	0.0119097	0.0818627	0.351388	0.0137788	0.0622364	0.31867	0.0278436	0.1017761800926261	0.331059	0.023098	0.0655697
ENST00000072644.7	YIPF1-201	0.182642	0.214211	0.5499053237461514	0.171385	0.266549	0.6143773386569545	0.384668	0.0260977	0.1007272257971773	0.224004	0.18645	0.3945327267261659	0.410177	0.0235254	0.0665555
ENST00000072869.9|ENST00000476491.5	ADCK2[201/203]	0.077412	0.520683	0.7898276839571906	-0.0576187	0.661475	0.8869472905665522	0.0367583	0.796181	0.8932022067277037	-0.092554	0.506987	0.7202885059505301	-0.00080437	0.954609	0.9756998076743164
ENST00000075120.12|ENST00000715759.1	SLC2A3[201/215]	0.115859	0.205719	0.538984	-0.0517235	0.578173	0.8439206449362103	-0.0182745	0.848244	0.9229268682102458	-0.196927	0.041831	0.1392012610830439	-0.379352	0.000175671	0.000951161
ENST00000075322.11	ENPP2-201	1.71918	2.9154921435488e-13	2.1292541002075142e-11	2.41925	5.26698214648085e-24	5.710422224105527e-22	3.03954	1.6804369806075897e-36	1.7497619385534472e-34	2.86269	1.30952734433976e-32	1.1638193722230824e-30	3.33648	1.70247444980664e-43	1.1727744299432203e-41
ENST00000075430.11|ENST00000591598.5|ENST00000613122.5	CTDP1[201/207/208]	0.0235766	0.751175	0.9071985662226422	-0.00597536	0.89347	0.9720003601762796	0.119952	0.108584	0.2753215524728444	0.135178	0.07863	0.2199269848244386	0.258131	0.000876137	0.00398646
ENST00000075503.8	STYK1-201	0.10226	0.433323	0.7334404296143485	0.14623	0.381148	0.7202015048626533	0.193992	0.424125	0.6372581160570443	0.570984	0.0687127	0.199731	-0.000142882	0.998439	0.9990690652589204
ENST00000078429.9	GNA11-201	-0.294398	0.0152252	0.1261103038010722	-0.393512	0.0019732	0.0198381	-0.581213	1.63117216714198e-05	0.000190042	-0.596016	9.77489112783668e-06	0.000106125	-0.955016	1.4241219030461598e-11	2.0610571578489148e-10
ENST00000078527.9|ENST00000374145.6|ENST00000688522.1	PIGV[201/202/216]	-0.0556383	0.697322	0.8804070103829194	-0.0704206	0.64787	0.8797960180953039	0.0527559	0.75349	0.8704631660044376	-0.0973155	0.573567	0.769127	0.013201	0.942379	0.9685992625613664
ENST00000080059.12|ENST00000354334.7|ENST00000459625.5|ENST00000470668.5|ENST00000548938.5|ENST00000552960.5	HDAC7[N=6]	-0.169371	0.112997	0.4095992260186802	-0.212852	0.0534242	0.2441581210577521	-0.335978	0.00348263	0.0206071	-0.348349	0.00251291	0.0143758	-0.377289	0.00132133	0.00572244
ENST00000081029.8	MRPS35-201	0.210166	0.134496	0.4434727385048834	0.172548	0.235224	0.5781790832814152	0.23992	0.127762	0.3066950790594687	0.281616	0.075515	0.213505	0.212418	0.199233	0.3459816564061081
ENST00000082468.11	BTN3A1-201	0.281543	0.124068	0.4258416376782215	1.04378	0.000754759	0.00875786	0.664332	0.0201979	0.0832129	1.2383	0.000166477	0.00136923	1.6731	1.42090863648539e-06	1.1340669739720224e-05
ENST00000083182.8	APPBP2-201	0.178535	0.0140646	0.119668	0.0121953	0.913688	0.977877	0.169751	0.0228274	0.0912924	0.0104884	0.888838	0.951802	0.101315	0.169546	0.3083801309931054
ENST00000084798.9	CA11-201	-0.533442	6.93820067056988e-05	0.00162993	-0.678772	1.15509132746951e-06	2.8294356662781862e-05	-0.713238	5.99282985968755e-07	9.286531536008947e-06	-0.741159	2.23708796180176e-07	3.2782222570759653e-06	-1.32111	5.2396499899915095e-18	1.2410732521338751e-16
ENST00000085068.7	ISOC2-201	-0.177089	0.274613	0.6109612292980222	-0.00155874	0.987169	0.9972940420039064	-0.100046	0.670206	0.8195661492229747	0.0161509	0.945558	0.9780782816921444	0.185689	0.531349	0.6793670911627809
ENST00000085079.11	EPN1-201	0.141573	0.141163	0.4540889348291425	0.0158687	0.878396	0.96864	0.209857	0.0382767	0.1341961414977522	0.0724494	0.474588	0.6949438790652475	0.194819	0.0640759	0.1478531375932886
ENST00000085219.10|ENST00000419549.6|ENST00000601769.5	CD22[201/203/231]	-0.00707363	0.935353	0.9790976461791322	0.00275472	0.98275	0.9962909075333608	-0.0221691	0.839361	0.9180098061007884	-0.140151	0.208131	0.423784	-0.16863	0.13966	0.2663868737177245
ENST00000155093.8|ENST00000383052.5	ZFY[201/202]	0.162882	0.110782	0.4059442840759178	0.0709754	0.498409	0.7989054818382435	0.146246	0.178168	0.3808148327311391	0.161888	0.137107	0.3220580976535853	0.206355	0.0631109	0.145989
ENST00000155674.9|ENST00000336737.8	HDHD5[201/202]	-0.0129191	0.91793	0.972899	-0.221419	0.0954659	0.352894	-0.267534	0.0567975	0.1777682177156951	-0.331002	0.019502	0.0768974	-0.597029	5.58753980676243e-05	0.000334828
ENST00000155840.12|ENST00000335475.6|ENST00000496887.7	KCNQ1[201/202/205]	-0.14942	0.28819	0.6230223590485259	-0.568805	0.00064803	0.00771231	-0.836471	2.17591507678005e-06	3.0403064956780592e-05	-1.15829	1.91446896227206e-10	4.280758026908823e-09	-1.61678	2.8260507883924097e-18	6.81665920288842e-17
ENST00000155926.9|ENST00000381465.2	TRIB2[201/202]	-0.309502	2.73718761438012e-07	1.0741078262897112e-05	-0.359539	3.30430117195241e-09	1.2136286609441041e-07	-0.425771	5.42063893731016e-12	1.625676411332087e-10	-0.530675	1.19490989298346e-17	5.033298681392279e-16	-0.279895	5.46369226653202e-06	3.972793063127109e-05
ENST00000156084.8|ENST00000376488.8|ENST00000396743.7|ENST00000428668.2|ENST00000455452.5	OTUD5[N=5]	0.147638	0.0414065	0.2390438947488062	0.114587	0.116415	0.3967252274508414	0.284656	0.000139535	0.0012971	0.264425	0.000410049	0.00303972	0.463309	8.525060361154471e-10	1.0219059817417308e-08
ENST00000156109.7	GPKOW-201	0.344665	2.23927408780426e-05	0.000598613	0.30733	0.000175613	0.00252304	0.484345	6.66144804285483e-09	1.3890858278391934e-07	0.368867	1.00194200798801e-05	0.000108295	0.493688	4.25319065428647e-09	4.7278059655140026e-08
ENST00000156471.10	AQR-201	-0.0970894	0.198924	0.5315994338968542	-0.243617	0.00167797	0.0173176	-0.292614	0.000215126	0.00190492	-0.444928	2.25250676198824e-08	3.8414372076069725e-07	-0.551477	7.1947249413436e-12	1.0702195751975038e-10
ENST00000156626.12	ST6GALNAC1-201	0.0209671	0.766365	0.914847	-0.127133	0.046633	0.2231565960382255	-0.0083648	0.903781	0.9521905424947514	-0.0638296	0.621986	0.802571	-6.50155	0.000432266	0.00213761
ENST00000156825.5	MBD3-201	-0.00691115	0.953613	0.9848848804956448	-0.112528	0.432875	0.756858	-0.0380991	0.806791	0.8996289086930896	-0.0676721	0.666102	0.830351	-0.235786	0.157048	0.2910349437529009
ENST00000157600.8	LMCD1-201	0.129749	0.418396	0.7233093636027502	0.132724	0.474274	0.7850197976101377	0.117034	0.626698	0.7900079766943026	0.227247	0.360805	0.5966048424074429	0.0354055	0.902924	0.9444240322740428
ENST00000157812.7|ENST00000455878.2	PSMC4[201/202]	0.354698	0.00878064	0.0865987	0.180065	0.176683	0.5001649690824932	0.349847	0.0148496	0.0659026	0.325536	0.0231905	0.0882367	0.31782	0.0321369	0.0856785
ENST00000158762.8	ACAP1-201	0.0449899	0.547855	0.806672	0.0198775	0.799607	0.9416374858115204	0.0435236	0.564317	0.747809	-0.00488386	0.942193	0.9769724000107916	-0.0761291	0.349144	0.5109694340502766
ENST00000158771.9	DERL2-201	0.106134	0.367701	0.6862471031883012	0.0480084	0.688206	0.897672	0.126904	0.32833	0.552235	0.100487	0.438356	0.6662548809718122	0.127809	0.342625	0.5036962493373736
ENST00000159087.7	ANO8-201	-0.0427546	0.77534	0.9185644039458004	-0.197175	0.265361	0.6133885527935128	-0.190287	0.340454	0.5638189640232306	-0.232253	0.251687	0.4789048958951619	-0.612407	0.00754872	0.0258956
ENST00000159111.9|ENST00000536461.6|ENST00000589104.5	KDM4B[201/203/208]	-0.129618	0.165534	0.4899725175659591	-0.270039	0.00672106	0.0526962	-0.257057	0.011076	0.0524695	-0.290789	0.00449248	0.0234575	-0.395979	0.000146696	0.000807021
ENST00000160262.10|ENST00000587992.1|ENST00000589900.5	ICAM3[201/203/207]	-0.218752	0.0466573	0.2566763043637678	-0.381221	0.00113448	0.012515	-0.328808	0.00607087	0.0324527	-0.43714	0.000310066	0.00238367	-0.298925	0.0146252	0.044826
ENST00000160373.8|ENST00000441556.5	CTTNBP2[201/206]	0.114361	0.367062	0.6857701642238242	-0.162127	0.226211	0.568015	-0.427122	0.00359143	0.021132	-0.550279	0.000225738	0.0017899	-1.47292	4.60049008195693e-20	1.2577596367915177e-18
ENST00000160740.7|ENST00000572681.6|ENST00000575354.6|ENST00000681038.1	CIC[201/203/206/209]	0.0298304	0.740912	0.9027094881685246	-0.0491129	0.572673	0.8411659297974655	0.116349	0.235649	0.4531877409011223	0.0351294	0.740615	0.8725411133756107	0.0563688	0.569585	0.7121193710204068
ENST00000160827.9|ENST00000685526.1|ENST00000689089.1|ENST00000689660.1|ENST00000689743.1|ENST00000690258.1|ENST00000691169.1|ENST00000691203.1	KIF22[N=8]	-0.198623	0.022189	0.1606753176695619	-0.278866	0.00172664	0.0177502	-0.297559	0.00108329	0.00768559	-0.297786	0.00109859	0.00713035	-0.357806	0.000109873	0.000621012
ENST00000161559.11|ENST00000403444.7	CEACAM1[201/207]	-0.0205726	0.888207	0.9629790890982738	0.330687	0.119888	0.4033339641633438	0.633292	0.0371227	0.1311264465412388	1.5012	8.82348685616385e-05	0.000775867	2.42589	2.78342063698137e-09	3.160018751232897e-08
ENST00000161863.9	YTHDC2-201	0.0576199	0.482636	0.7658391936602574	-0.0267373	0.730352	0.915514	-0.208798	0.0132917	0.0604699	-0.128993	0.119929	0.293794	-0.418564	1.36271348311614e-06	1.0909314994243647e-05
ENST00000162044.14|ENST00000587406.5|ENST00000587583.6|ENST00000589448.5	TMEM161A[201/205/206/210]	-0.0962003	0.399319	0.710074	-0.35258	0.00466176	0.0394473	-0.350244	0.00661124	0.0347757	-0.429026	0.00101484	0.00667768	-0.552059	3.91651474796389e-05	0.000241765
ENST00000162391.8	FOXJ2-201	-0.0931363	0.167439	0.4924008764960893	-0.232274	0.000590365	0.00711618	-0.210935	0.00220644	0.0140527	-0.328238	1.61421546386069e-06	2.03469827745924e-05	-0.433701	4.71756153892528e-10	5.8414076355216866e-09
ENST00000162749.7|ENST00000698340.1	TNFRSF1A[201/218]	0.246942	0.0607671	0.2980726231496411	0.187062	0.168462	0.4872893336123671	0.338293	0.0200601	0.0827856	0.262895	0.0685806	0.1994394360054987	0.402117	0.00797663	0.027119
ENST00000163416.7	GOLGA5-201	0.110202	0.108728	0.4026324019747973	0.12769	0.065983	0.2790941327136187	0.125432	0.0781019	0.2209778908247766	0.174531	0.0144072	0.0605591	0.28929	4.96442346812868e-05	0.000300629
ENST00000163678.11	METTL22-201	-0.129712	0.408198	0.7161068270069721	0.0245992	0.885486	0.9701684963440784	-0.515323	0.0189552	0.0793151	-0.15784	0.433424	0.6622047617375695	-0.229199	0.302197	0.4615766517053982
ENST00000164024.5	CELSR3-201	-0.203435	0.185845	0.5161025991981106	-0.327089	0.0610478	0.2658099945236742	-0.676942	0.00087801	0.00643018	-0.440625	0.0225774	0.0863623	-0.573976	0.00554843	0.0199969
ENST00000164133.7	PPP2R5B-201	0.0046792	0.962153	0.9872587094538944	-0.00197811	0.978259	0.9956470602901942	-0.0749726	0.454345	0.6628858985427751	-0.0633147	0.522132	0.7311861651453592	-0.22486	0.0308935	0.08292
ENST00000164139.4	PYGM-201	-0.193849	0.239577	0.5765570579970656	-0.0182018	0.915448	0.9784954269622544	-1.09849	0.00228656	0.0144891	-0.176836	0.473025	0.693561	-0.587568	0.0739586	0.1653194077453324
ENST00000164227.10|ENST00000474300.1	BCL3[201/207]	0.316123	0.0099133	0.0943768	0.281022	0.0238139	0.1388420540515003	0.497036	0.00016515	0.00150941	0.371008	0.00468533	0.0242828	0.472355	0.000439795	0.00217084
ENST00000164305.10	PIGB-201	0.306254	0.0692425	0.3206986667884051	0.347319	0.0541217	0.2461493838073589	0.435046	0.028396	0.1070687009748382	0.555814	0.00625157	0.0307462	0.549661	0.00958063	0.0315399
ENST00000164640.8|ENST00000393758.7	PDZD4[201/202]	-0.72696	7.92395089853688e-05	0.00183151	-0.993587	3.88658722558582e-07	1.055265292316976e-05	-1.41751	3.07177579816182e-12	9.455075749463943e-11	-1.7367	6.42007531269362e-17	2.567216427319185e-15	-2.44139	1.95835787761096e-29	8.463861786113122e-28
ENST00000166345.8	TRIP13-201	-0.0323944	0.826844	0.9404423008763728	-0.0702816	0.694231	0.900468	-0.00836353	0.969736	0.985643	-0.197416	0.429971	0.6595851011757268	-0.0373465	0.89729	0.9410774228701654
ENST00000167106.9	VASH1-201	-0.144005	0.12716	0.4308306571152433	-0.374239	0.000156044	0.00228561	-0.875875	2.1487325506378905e-17	9.896717076295685e-16	-0.82039	1.5487566950578201e-15	5.5526447419402526e-14	-1.60826	6.81420349085403e-52	6.038992138664175e-50
ENST00000167218.9	PDCD2-201	0.0997274	0.455296	0.7488572227216584	0.166856	0.294985	0.6442010244902348	0.455183	0.107105	0.2728779251628335	0.232416	0.355874	0.5915922176124057	0.247462	0.449094	0.6066260800174249
ENST00000167462.9|ENST00000392550.8|ENST00000577200.5	LLGL2[201/203/205]	-0.281331	0.0147625	0.1233645128040272	-0.384441	0.00145164	0.0153016	-0.357578	0.00398093	0.0229992	-0.453005	0.000309167	0.00237792	-0.632824	1.03102372953577e-06	8.409720441275476e-06
ENST00000168216.11	HSD17B10-201	0.061155	0.618057	0.8448917415139023	-0.0708724	0.589368	0.849811	-0.141603	0.332514	0.5559470850720357	-0.186053	0.206941	0.4221237246936262	-0.26475	0.0903176	0.1922883004754376
ENST00000169298.8|ENST00000416235.6|ENST00000448044.5|ENST00000457772.6|ENST00000676633.1|ENST00000677292.1	ST6GAL1[N=6]	0.0971245	0.399338	0.710074	-0.0652865	0.608846	0.8604389118538082	0.151208	0.230685	0.4471408013322986	-0.0470191	0.740398	0.8724358181690139	0.322865	0.0112991	0.0362407
ENST00000169551.11	TIMM21-201	-0.154854	0.30848	0.6415233232351667	-0.510499	0.00609546	0.0488758	-0.363966	0.0544788	0.1726921855704379	-0.54611	0.00550303	0.0277172	-0.790207	0.000155082	0.000850338
ENST00000170168.9|ENST00000643515.1	REXO1[201/208]	-0.0837155	0.45306	0.74722	-0.0515573	0.688094	0.8976002948651912	-0.0523712	0.66592	0.8165731649757834	0.0339336	0.756969	0.8819194013829266	0.0500023	0.687062	0.799558
ENST00000170447.12|ENST00000411987.5|ENST00000677237.1	MKRN2[201/202/209]	0.055308	0.641466	0.8558479685716616	0.0110517	0.933178	0.9831187441449472	0.192621	0.135292	0.3183986699224582	0.114267	0.3759	0.6117077217393695	0.160463	0.233305	0.3870754278383621
ENST00000170564.7	GPATCH1-201	-0.0176072	0.83881	0.9450628970247446	-0.0933921	0.293052	0.6424964560679701	0.00836997	0.92404	0.963298	-0.00498904	0.955432	0.9822453713949808	0.059743	0.515439	0.6656062513333816
ENST00000171111.10|ENST00000393623.6	KEAP1[201/202]	0.103439	0.304977	0.6385734080265829	0.0857631	0.407657	0.7387889656648394	0.311716	0.00241483	0.0151648	0.228123	0.0272424	0.1000462480441694	0.574271	5.01790400459385e-08	4.887770032261068e-07
ENST00000171757.3	P2RY10-201	0.213689	0.121045	0.4213165852965703	0.189071	0.185308	0.5127576004352663	0.406664	0.00831765	0.041892	0.318374	0.0374916	0.1279730731332646	0.424833	0.0076781	0.0262737
ENST00000171887.8|ENST00000419504.6|ENST00000446688.5|ENST00000615025.6|ENST00000646520.1|ENST00000682258.1	TNS1[N=6]	0.0470345	0.738782	0.9020429122160556	-0.0441378	0.789286	0.9375742146331884	0.0407285	0.807806	0.9000344048113468	0.0444667	0.776147	0.8930308749407564	0.222844	0.204416	0.3523266402956617
ENST00000172229.8	NGFR-201	-0.109837	0.452383	0.7470534567167597	0.028172	0.867076	0.9652597439351112	0.701706	0.0299916	0.1116895384391856	0.90991	0.00975621	0.044219	2.7565	2.07544165361114e-10	2.6585539655473598e-09
ENST00000173229.7	NTN1-201	0.136815	0.309226	0.6423726779951143	-0.0630855	0.682342	0.8955035249240328	0.122251	0.595837	0.7690629729036279	0.488366	0.105414	0.2697672856142231	2.41876	4.90256938789653e-06	3.588771790908016e-05
ENST00000173527.6	ISOC1-201	-0.0746768	0.552257	0.8094643321791466	-0.220527	0.100405	0.3636514282326639	-0.0313543	0.828533	0.9115389832937232	-0.148962	0.29492	0.5290675777798766	-0.0496125	0.742353	0.8403446182846549
ENST00000173785.4	KLF6-201	0.324442	0.0903149	0.3659219383682939	0.289825	0.161798	0.4760545570656118	0.402815	0.127345	0.3059031284805328	1.49039	2.73822722418004e-05	0.000269551	1.24609	0.000398293	0.00198485
ENST00000174618.5	MNT-201	-0.121144	0.150362	0.4685727714928943	-0.0751862	0.344434	0.6902244922714481	-0.0889778	0.301956	0.524368	-0.137	0.102006	0.2639802625097071	-0.116722	0.184464	0.3274715796309242
ENST00000175091.5	LAPTM4A-201	0.329792	0.0304613	0.1962134516662203	0.326317	0.0362443	0.1861481945175511	0.553487	0.00125528	0.00872335	0.479386	0.00464887	0.0241566	0.562474	0.00149128	0.0063684
ENST00000175756.10|ENST00000347849.7	PTPN18[201/202]	-0.0419282	0.585674	0.8292800579280135	-0.201224	0.0146119	0.0959227	-0.219049	0.00979624	0.0476741	-0.322449	0.000163231	0.00134568	-0.332596	8.74079101529011e-05	0.00050305
ENST00000176183.6	DRD4-201	2.17937	1.53804953219739e-07	6.237206007818464e-06	2.10718	3.94446276268361e-07	1.0673053187192786e-05	2.12513	3.91237799233398e-07	6.272130368807778e-06	1.52873	0.00013667	0.00114863	1.67802	4.69055724325236e-05	0.000285249
ENST00000176195.4	SCT-201	2.32442	1.1005797052392498e-11	7.01480600006027e-10	2.12217	5.87347798293933e-10	2.3818538606906923e-08	2.5426	1.93059377290112e-13	6.570683229237361e-12	2.57634	8.837164791531699e-14	2.7881254917282512e-12	2.82314	3.09825564228281e-16	6.469223396030619e-15
ENST00000176643.11|ENST00000339618.8|ENST00000581518.6|ENST00000671878.1	ALDH3A2[201/202/221/228]	-0.0749795	0.532307	0.7973357600244411	-0.322258	0.0149574	0.0975645	-0.224709	0.10161	0.2635251740690837	-0.418457	0.00273873	0.0154602	-0.408664	0.00437703	0.0162906
ENST00000176763.10	STK10-201	-0.179709	0.0186554	0.1439063713368128	-0.272637	0.000328128	0.00432614	-0.289099	0.000184688	0.00166483	-0.3193	3.37533957535579e-05	0.000325763	-0.36138	3.18123637761995e-06	2.4115331022082997e-05
ENST00000177648.13|ENST00000458497.6|ENST00000509722.5|ENST00000650871.1	ALPK1[201/203/214/219]	0.585822	9.88122753672922e-11	5.876134586493201e-09	0.81855	3.40603770366046e-19	2.8656130546796675e-17	1.03263	2.3137605110220899e-29	1.9414665990092267e-27	1.08121	3.60052907493502e-32	3.1467227787867e-30	1.47487	6.81351602659981e-59	7.048079693089313e-57
ENST00000177694.2	TBX21-201	-0.0412283	0.465239	0.7548182588691174	-0.101825	0.0852484	0.3290015079497379	-0.0189203	0.723075	0.8513849085192378	-0.06842	0.250649	0.4775639035575287	0.110319	0.0836554	0.1817589692525801
ENST00000177742.7	MRPS34-201	-0.0516299	0.7321	0.8983262923773789	-0.201001	0.254615	0.6010563455297863	-0.279598	0.166104	0.3640798884132551	-0.25696	0.206266	0.4213188893983245	-0.512316	0.0228112	0.0649366
ENST00000178640.10	MAP2K5-201	-0.152578	0.177129	0.5055115122398922	-0.285706	0.014507	0.0954331	-0.306248	0.0100489	0.0486322	-0.378157	0.00197183	0.0117247	-0.556355	7.99295985614797e-06	5.644088707732061e-05
ENST00000179259.6	TIGAR-201	0.2352	0.0183329	0.1424639096898757	0.146392	0.160482	0.474418	0.285501	0.00837765	0.0421487	0.2944	0.00673085	0.0326444	0.381705	0.000472995	0.00231114
ENST00000181839.10	CDK13-201	-0.195316	0.123473	0.4248182751630301	-0.298716	0.0312258	0.1682617323295396	-0.209174	0.140882	0.3270430198938993	-0.562411	0.000171425	0.00140443	-0.381611	0.0113567	0.0363945
ENST00000182290.9|ENST00000451520.6	TSPAN32[201/207]	-0.0699787	0.650051	0.8605393867167874	-0.112671	0.540085	0.8244868263718221	-0.536613	0.046218	0.1533309640659085	-0.686765	0.0166681	0.0678467	-0.925998	0.0038074	0.0144802
ENST00000182377.8|ENST00000536681.8|ENST00000547759.2|ENST00000686419.1	FAR2[201/202/205/214]	0.211874	0.171915	0.4987228715085067	0.469801	0.00859042	0.0639066	1.04103	1.99783906088882e-07	3.3706856882910303e-06	0.987018	7.39158371684918e-07	9.88154518078778e-06	1.64601	1.3726047799083902e-15	2.7287763582929875e-14
ENST00000182527.4	TRAM2-201	-0.0815285	0.379293	0.6954958228736177	-0.248001	0.0104972	0.0745285	-0.333551	0.000859296	0.00631364	-0.387816	0.000102382	0.00088887	-0.556935	4.91679055041956e-08	4.796683421946108e-07
ENST00000184266.3	NDUFB4-201	0.200891	0.126899	0.430562	0.109762	0.42057	0.7482820784061945	0.233977	0.10921	0.2763979146009604	0.168538	0.248751	0.4751804972370704	0.286261	0.0600669	0.1404306779138074
ENST00000184956.11	HEATR6-201	0.201113	0.143926	0.458627	0.00325794	0.971723	0.9935783069917684	0.180275	0.231161	0.4476500023260373	-0.00745952	0.970639	0.987924	0.000679801	0.990461	0.9952348559770128
ENST00000185150.9|ENST00000378239.5|ENST00000687552.1|ENST00000692350.1	ERLEC1[201/202/211/236]	0.113247	0.376847	0.69355	0.172867	0.204074	0.5388354629153093	0.248171	0.0898593	0.2427580564852459	0.217917	0.135825	0.320059	0.314985	0.0391861	0.100066
ENST00000185206.12|ENST00000339561.12	CLIC5[201/202]	-0.273183	0.024524	0.1712555034205923	-0.366294	0.00393828	0.0344859	-0.406774	0.00208537	0.0134136	-0.487569	0.00025905	0.00202855	-0.450554	0.000881558	0.0040071
ENST00000186436.10	TMEM131-201	-0.0373226	0.72081	0.8925607495502883	-0.0480903	0.609242	0.8605268114633452	-0.0226319	0.829472	0.9119201887328092	0.0521524	0.669667	0.8325738738143129	0.161426	0.144201	0.2726069534490573
ENST00000187608.13	CEACAM21-201	-0.162087	0.320319	0.6503720630727707	-0.214612	0.265958	0.6139251564160711	-0.217732	0.363434	0.5854006315261476	-0.132767	0.574216	0.7695732962776839	-0.707585	0.0264725	0.0731796
ENST00000187762.7	TMEM38A-201	-0.0443336	0.765283	0.9142944262253696	-0.164944	0.375802	0.7160618942133554	-0.302163	0.235984	0.4535934044126339	-0.562958	0.0563354	0.1734615211240207	-0.7448	0.0301843	0.0814012
ENST00000188312.7	ACTR6-201	0.188025	0.145571	0.4609604973180382	0.175017	0.192275	0.522099	0.19061	0.182315	0.3863287242025914	0.260535	0.0707152	0.2038247416789121	0.225539	0.130305	0.2531768619649459
ENST00000188376.9	SLC25A3-201	0.14859	0.348077	0.672404	0.119308	0.468006	0.7809665921785008	0.0986634	0.599289	0.7713163559740174	0.247136	0.197041	0.4092324840718673	0.121265	0.547793	0.6934225422537851
ENST00000189444.11|ENST00000428099.6|ENST00000652277.1|ENST00000661543.1	NFKB2[201/204/210/211]	0.20027	0.0466148	0.256532	0.270947	0.00982976	0.070984	0.552507	6.72857329971822e-07	1.0290183596999992e-05	0.598708	8.46102924794198e-08	1.3215122414483638e-06	0.887648	4.52289644583452e-15	8.717005672943135e-14
ENST00000191018.9|ENST00000354880.9|ENST00000484855.4|ENST00000607482.6|ENST00000646241.3|ENST00000679053.2|ENST00000679343.2	CTSA[N=7]	0.0118377	0.876175	0.9589675521378908	-0.170566	0.0281699	0.1563892817836511	-0.208081	0.00871116	0.0434663	-0.297233	0.000189765	0.00153436	-0.4329	7.82127397219449e-08	7.45276936945745e-07
ENST00000192788.6	BLTP3A-201	0.229852	7.99404310565985e-05	0.00184096	0.159436	0.00670203	0.0525731	0.258522	1.41725055642562e-05	0.000168542	0.215377	0.000298923	0.002307	0.197046	0.00100659	0.00450084
ENST00000193322.8|ENST00000492130.2	OSTM1[201/206]	0.182306	0.157424	0.4787202627905713	0.114707	0.383184	0.7218438532661345	0.215471	0.131954	0.3132091909732027	0.222671	0.119161	0.2926387355809757	0.331069	0.0276994	0.0758541
ENST00000193391.8	IMPG2-201	-0.159255	0.200379	0.5332726075922847	-0.198877	0.206457	0.5421761938846636	-0.349084	0.167172	0.3654812580998991	-0.377866	0.153888	0.3475169068419865	-0.708744	0.0766168	0.1697991774220985
ENST00000193403.11|ENST00000394419.9|ENST00000438964.6|ENST00000538545.6|ENST00000553882.2|ENST00000682378.1|ENST00000682381.1|ENST00000683267.1|ENST00000683342.1|ENST00000684182.1	ACTN1[N=10]	-0.223299	0.00110813	0.0175159	-0.443961	2.67961276865893e-10	1.1212438043924302e-08	-0.603323	3.40965674297659e-17	1.5456130781740145e-15	-0.711579	4.21590460441241e-23	2.47694209067433e-21	-0.840549	1.8060293358494e-31	8.581359268983219e-30
ENST00000194118.8	DELE1-201	-0.0287619	0.791605	0.925868	-0.123193	0.287524	0.6365051810411947	-0.0609854	0.612413	0.7808292924890405	-0.161283	0.169329	0.3708917073819436	-0.0484009	0.688304	0.800383
ENST00000194214.10	IFT25-201	0.271547	0.102398	0.3905062943414345	0.177382	0.296644	0.6459012617875989	0.386579	0.0497027	0.1616973330036589	0.442475	0.0270061	0.0994331	0.767413	0.000343619	0.00173848
ENST00000194530.8	STRADB-201	0.189939	0.110581	0.4055352290302088	0.115073	0.345698	0.6911763467446831	0.223976	0.0836873	0.2314256470832527	0.0791028	0.542084	0.7464870935298868	-0.0211994	0.877694	0.9294232466074812
ENST00000194672.11|ENST00000361499.7|ENST00000418814.7|ENST00000457062.6	FAM135A[201/202/205/207]	0.0805297	0.456943	0.7499628704511891	-0.124935	0.270726	0.618575	-0.0244742	0.805084	0.898574	-0.254701	0.0361003	0.1243546806428283	0.373589	0.00217949	0.00887722
ENST00000196061.5	PLOD1-201	0.134055	0.215404	0.5514427481822071	-0.156031	0.152798	0.4621599776621755	-0.169121	0.138736	0.3238467575720004	-0.244237	0.0337916	0.1182087651752958	-0.604653	3.92248749116131e-07	3.401717436672329e-06
ENST00000196169.7|ENST00000621840.4	TDRD3[201/208]	0.324297	0.0111944	0.1027357050601924	0.298193	0.0224858	0.1327596583577706	0.478027	0.000466121	0.00373347	0.492006	0.000389975	0.00291419	0.780925	3.08779094280335e-08	3.085834787628942e-07
ENST00000196371.10	OXCT1-201	0.0485922	0.501305	0.7781758074928588	-0.012172	0.898022	0.9733638305490324	-0.00224231	0.994707	0.9975529527897482	-0.0326613	0.680676	0.8387491299890253	0.0584391	0.433814	0.592657
ENST00000196482.4	ZNF324-201	-0.113038	0.312444	0.6446679953892652	-0.11454	0.327597	0.6753126402223774	-0.20599	0.0939572	0.2500225341335645	-0.251582	0.0438937	0.144045	-0.29653	0.0193532	0.0565208
ENST00000196489.4	ZNF416-201	0.0614206	0.627771	0.8499157159525087	0.0319159	0.816079	0.9475671316950828	0.098139	0.494262	0.6952900123148771	0.0670279	0.646097	0.8183027445469868	0.131161	0.382424	0.5440541110723834
ENST00000196551.8	RPS5-201	-0.195113	0.208113	0.5421580493144544	-0.274971	0.106049	0.3762347301390017	-0.378632	0.0451305	0.1509454523680377	-0.403985	0.0342625	0.1194058308630039	-0.481361	0.016962	0.0505861
ENST00000197268.13	FAM234B-201	0.494506	0.000431119	0.00790343	0.533934	0.000214122	0.00299581	0.627877	1.92123939548247e-05	0.000220421	0.572465	0.000109191	0.000938687	0.556979	0.00021147	0.00112208
ENST00000198536.7	PILRA-201	0.505429	4.16098041720443e-05	0.0010401	0.568174	4.88851151381657e-06	0.000105566	1.04215	5.46305478994375e-16	2.2649064207979676e-14	1.01329	2.8449117959728106e-15	9.984089784531944e-14	1.69345	1.19375403246814e-38	7.270837784627377e-37
ENST00000198767.11	RRN3-201	0.0974637	0.218958	0.5552701973399151	0.00558941	0.958997	0.990518	0.0312615	0.71607	0.8472103265749067	0.0310485	0.704971	0.8530278449487675	0.0403721	0.602237	0.737714
ENST00000198939.6|ENST00000546361.7	CHERP[201/203]	-0.0924528	0.305045	0.638673	-0.157773	0.0718782	0.2948968021783299	-0.119977	0.193919	0.401348	-0.0903186	0.309592	0.5449642885238554	-0.0626571	0.472461	0.627733
ENST00000199320.9|ENST00000680214.1	DIMT1[201/209]	-0.141263	0.355642	0.6784554292202296	-0.176155	0.293699	0.6430082784733167	0.0396633	0.832455	0.9136245226816574	0.229397	0.22681	0.4480393619974475	0.15871	0.435594	0.5944452982161207
ENST00000199389.11|ENST00000490523.1	EIF2AK1[201/209]	-0.0135353	0.913501	0.9712701865526698	-0.0478577	0.66735	0.8884868732494741	0.0249766	0.817545	0.9053547056569176	-0.0308754	0.791438	0.9016996866774502	-0.0888173	0.465051	0.620974
ENST00000199447.9|ENST00000440017.5	NME8[201/203]	0.404965	0.0393483	0.2314960777910706	0.868552	0.000444186	0.00562814	0.712419	0.00409285	0.0235294	0.956668	0.000175069	0.00143168	0.936268	0.000293828	0.00150895
ENST00000199448.9	EPDR1-201	0.255477	0.157257	0.4783760571625091	0.0865291	0.63167	0.871869	0.306499	0.209309	0.4215300866322181	0.482144	0.0658445	0.1939497125118157	0.7005	0.0190709	0.0558462
ENST00000199706.13	MRPL28-201	0.319055	0.0120283	0.1077185988237844	0.231064	0.0664099	0.2803736331061118	0.339088	0.0123353	0.0570223	0.322141	0.0156722	0.0645504	0.482676	0.00051539	0.00249395
ENST00000199814.9	RBM22-201	0.226786	0.0249385	0.1729216637618786	0.132752	0.195257	0.5262812685011221	0.360419	0.000762531	0.00572806	0.311333	0.00368314	0.0198774	0.519646	1.90171705006221e-06	1.4891827483113111e-05
ENST00000200453.6	PPP1R15A-201	0.289493	0.000425136	0.00781646	0.337291	5.09018877737052e-05	0.000859259	0.550312	5.3500725089237797e-11	1.4374071757364435e-09	0.591027	1.69019952960796e-12	4.681808179028194e-11	0.878353	2.7135891975123102e-25	9.863334007086796e-24
ENST00000200457.9	TRIP6-201	1.07178	2.3410924038199602e-15	2.07476026237415e-13	1.07091	3.0668981537997207e-15	1.9909596039584606e-13	1.44681	4.1455796640433e-26	3.1290200574298113e-24	1.6172	3.22875899404156e-32	2.8296485072780893e-30	2.08627	1.46460172092178e-52	1.3164724870393778e-50
ENST00000200639.9	LAMP2-201	0.28392	0.0710041	0.3250406236435858	0.234524	0.145637	0.4490401354910466	0.579643	0.00177836	0.0117256	0.545015	0.00304915	0.0169427	0.665179	0.000548082	0.00263156
ENST00000200652.4	SLC22A4-201	0.240971	0.159967	0.4823151654743338	0.256002	0.171885	0.4931833441782429	0.224041	0.291838	0.5144457791757955	0.0250645	0.906483	0.96013	0.0712848	0.763152	0.8546135941551448
ENST00000202017.6	PDRG1-201	0.145813	0.194469	0.5263371537482925	0.153516	0.186485	0.5141271158572427	0.266399	0.0294192	0.1101038884162428	0.330974	0.00714783	0.0343301	0.464061	0.000224742	0.00118671
ENST00000202556.14|ENST00000556597.1	PPP1R13B[201/214]	-0.273018	0.0462367	0.2550294822729401	-0.320448	0.0252416	0.1451772803775151	-0.587424	0.000159165	0.00146106	-0.379996	0.0123699	0.0536674	-0.695948	1.3220152453614e-05	8.958243340024092e-05
ENST00000202677.12|ENST00000430436.5	RALGAPA2[201/204]	-0.263544	0.0243895	0.1706930509905891	-0.3706	0.00212268	0.0210732	-0.480627	0.00013214	0.0012338	-0.44342	0.000406061	0.00301582	-0.701851	4.80907851269495e-08	4.695958745760621e-07
ENST00000202773.14|ENST00000424576.6|ENST00000549847.5|ENST00000552455.5|ENST00000553213.2	RPL6[N=5]	-0.372791	0.00185032	0.0264631	-0.577077	3.87496966346654e-06	8.597418627452133e-05	-0.75899	3.0773663854275502e-09	6.709807149981977e-08	-0.813439	2.4204306151813803e-10	5.343917838276595e-09	-0.987686	4.81947226228141e-14	8.644363267480299e-13
ENST00000202834.12	TMEM230-201	0.074472	0.593051	0.8335153301130152	-0.0873538	0.558806	0.8344142393565175	-0.0347498	0.829765	0.9119368770680626	-0.127069	0.43834	0.6662548809718122	-0.0582386	0.715711	0.8207281049404053
ENST00000202917.10|ENST00000452357.7|ENST00000540589.3|ENST00000549820.2|ENST00000550689.2|ENST00000550883.2|ENST00000552526.2|ENST00000680934.1|ENST00000681194.1|ENST00000681436.1|ENST00000681505.1|ENST00000681700.1|ENST00000681934.1	OAS1[N=13]	4.79106	2.1389435146648e-232	4.2177292429796524e-229	5.07698	1.25827674284342e-260	2.4811644522943688e-257	5.63424	0	0	5.6435	0	0	6.2027	0	0
ENST00000202967.4	SIRT4-201	0.0101933	0.946136	0.9824440904517766	-0.00348218	0.980693	0.9958598337736936	-0.0720805	0.756562	0.8723220740191914	-0.125678	0.605343	0.7916830809813491	-0.183303	0.54157	0.6882194320837307
ENST00000203001.7	TRMT6-201	0.172559	0.0872824	0.3599215339850236	-0.0640182	0.543276	0.8266258207641953	0.0927218	0.3756	0.5963453793731458	0.165365	0.118779	0.2920663833905436	0.137244	0.213004	0.3622395706241202
ENST00000203166.10	HAUS5-201	-0.400455	0.00650144	0.0696031	-0.30145	0.0401276	0.200248	-0.407268	0.00982194	0.0477845	-0.40591	0.0102204	0.0459009	-0.765654	5.42344113069729e-06	3.946253867008752e-05
ENST00000203407.6|ENST00000412343.6|ENST00000714197.1	UQCRC1[201/202/213]	0.222801	0.0971987	0.3803321508701213	0.146394	0.286647	0.6359805168392997	0.16785	0.253342	0.4740204887080578	0.0890038	0.545352	0.7483869081412275	0.121981	0.425268	0.5849081031032836
ENST00000203556.9|ENST00000587238.5	GMIP[201/204]	0.230979	0.00317769	0.0406764	0.222493	0.0050912	0.0422926	0.38945	2.53580305959965e-06	3.478460283929085e-05	0.37524	5.95259673603749e-06	6.726519592477895e-05	0.508547	1.86299410199008e-09	2.1545991172209322e-08
ENST00000203629.3	LAG3-201	1.25768	1.6417923149306702e-19	1.904358365296421e-17	1.80977	2.61800026090427e-38	4.393505756996261e-36	2.69387	1.62256561445316e-83	4.1960610767210804e-81	2.74585	7.65896106461778e-87	1.9806575540056635e-84	3.97359	1.79950520496784e-182	8.349174884814022e-180
ENST00000203630.10	MLF2-201	0.139918	0.201708	0.5344667850613929	0.0562252	0.617162	0.8647944031681443	0.149312	0.204827	0.4159864021139321	0.105372	0.371348	0.606953	0.177465	0.145851	0.2750677489371108
ENST00000203664.10	OTUB2-201	-0.121312	0.452315	0.7470306114035874	-0.312726	0.125798	0.415783	-0.557851	0.0317175	0.1164946084339152	-0.686602	0.0119851	0.0522712	-1.03318	0.000838343	0.00383496
ENST00000204005.13|ENST00000308370.11|ENST00000396819.8|ENST00000595118.5|ENST00000601032.5	LTBP4[N=5]	-0.233082	0.0390317	0.2304217419381088	-0.215663	0.0631049	0.2715820979409812	-0.258776	0.0332052	0.1205690287704239	-0.452894	0.000233883	0.00184938	-0.371082	0.00292062	0.0114552
ENST00000204517.11	TFAP4-201	-0.042487	0.692027	0.8779751640947946	-0.142301	0.207084	0.5430791262113509	-0.0408715	0.726462	0.8536817451065359	-0.130419	0.277146	0.5087155305796064	-0.300976	0.0139603	0.0431176
ENST00000204549.9	PDCD7-201	-0.00442591	0.974048	0.9911220009882497	-0.0319384	0.767098	0.929343	0.0194191	0.82394	0.9089581000708834	-0.11068	0.201922	0.415893	-0.110415	0.2233	0.3751599298223037
ENST00000204566.7|ENST00000433215.6	SPG21[201/203]	0.18748	0.197128	0.5297158512309018	0.0592401	0.672114	0.891096	0.133386	0.410206	0.6251878397302381	0.0612361	0.712522	0.8570316662417335	-0.0880068	0.585848	0.7247294206591297
ENST00000204637.6	FLT3LG-201	0.239553	0.179613	0.5082008621616623	0.249007	0.201031	0.5342415434806771	0.180187	0.422733	0.6361351922198107	0.181784	0.427125	0.657351	0.038929	0.882185	0.9321141974447074
ENST00000204679.9	GNPTG-201	-0.055105	0.6239	0.848084	-0.217725	0.0579265	0.2573331044328147	-0.107301	0.372523	0.593201	-0.236662	0.0471795	0.1521686449127294	-0.396283	0.00125486	0.00546795
ENST00000204726.9|ENST00000450791.8|ENST00000688114.1|ENST00000690465.1|ENST00000690897.1|ENST00000691636.1|ENST00000691696.1|ENST00000693666.1	GOLGA3[N=8]	-0.15322	0.268158	0.6049606479151808	-0.195378	0.186357	0.5139468134584482	-0.397319	0.0143814	0.0643139	-0.303947	0.0589591	0.1791889241986736	-0.406282	0.0161604	0.0486125
ENST00000204961.5	EFNB1-201	-0.123922	0.217634	0.5536624865797773	-0.45965	2.41737435952395e-05	0.000443936	-0.524571	2.7507570080397e-06	3.731142889236996e-05	-0.547445	1.01455024029114e-06	1.32105076686692e-05	-0.853066	1.60509246295927e-13	2.7657382417457655e-12
ENST00000205061.9	GLG1-201	-0.118896	0.408836	0.7164002991185783	-0.376371	0.0797031	0.3153863331219504	-1.31326	0.00129959	0.00898968	-0.970474	0.00874256	0.0405136	-1.36187	0.00131272	0.00568906
ENST00000205135.8	PLEKHG2-201	-0.25515	0.0841786	0.3539289248050165	0.00551478	0.9688	0.9924552713340477	0.130456	0.419158	0.6326250332536633	0.068368	0.674037	0.8348517251478896	0.512706	0.00319966	0.0124199
ENST00000205194.5	NAT14-201	0.0948482	0.525525	0.792756	-0.072765	0.660385	0.8863753097295138	0.137068	0.463462	0.6706671926396213	0.110406	0.558186	0.7575495225926617	0.0864015	0.672566	0.7893263141017062
ENST00000205214.11|ENST00000513376.5	AASDH[201/207]	0.134465	0.325699	0.6551877922267786	0.074403	0.601544	0.8561969718665147	0.0411256	0.792195	0.8914140026671153	-0.0104007	0.948864	0.9795326902618956	-0.121185	0.464952	0.6208938963489914
ENST00000205402.10	DLD-201	0.0650335	0.566041	0.8180916923940289	-0.0254705	0.845552	0.9585036169543064	0.166449	0.18163	0.3853169563499389	0.0648489	0.581031	0.7749340908733899	-0.0460931	0.739723	0.8385401595126613
ENST00000205636.4	CMTM6-201	0.280895	0.0353849	0.2169437097699214	0.193084	0.14721	0.4517493804712035	0.336127	0.021019	0.0858445	0.23414	0.100541	0.2613694400310548	0.346013	0.0223225	0.0637642
ENST00000206020.8	SPAG7-201	0.161255	0.145718	0.4611237415471048	0.132776	0.243039	0.587397	0.141838	0.232435	0.4491882479082825	0.175468	0.142523	0.3302195729361826	0.288279	0.0192035	0.0561823
ENST00000206249.8	ESR1-201	0.0505281	0.75154	0.9074619811510948	-0.125548	0.482103	0.7904759810881345	-0.145571	0.500614	0.7004460260637337	-0.297231	0.19102	0.4006037726901632	-0.414229	0.104243	0.2142716405347122
ENST00000206380.8	TMEM101-201	0.162088	0.26257	0.5989928364907022	0.106341	0.459714	0.7749513007130258	0.157362	0.346558	0.5695638360598674	0.126837	0.430329	0.6598087611733804	0.17953	0.312733	0.4727961883008255
ENST00000206451.11	PSME1-201	0.660894	0.000567928	0.00996005	0.805437	5.62427635422706e-05	0.00093491	0.99921	1.47440571559207e-06	2.1270004721961505e-05	1.06976	3.0430252037899e-07	4.3600111344037845e-06	1.31377	7.682517096576221e-10	9.269217499869621e-09
ENST00000206474.11|ENST00000342454.12|ENST00000541587.6|ENST00000554516.5|ENST00000555040.5|ENST00000555367.5|ENST00000555986.5	HAUS4[N=7]	-0.0040559	0.974634	0.9912772227249108	0.0112006	0.940364	0.9852665130874282	0.0220205	0.890845	0.9452775677422536	0.0196474	0.902387	0.9585030310546224	0.0240016	0.88832	0.9360257722071073
ENST00000206513.6	CEBPE-201	0.326055	0.0929912	0.3709063287303492	0.187226	0.328315	0.6760537691064809	0.221086	0.367764	0.589331	0.140796	0.566058	0.7636369824554399	0.220239	0.457082	0.6142057605603389
ENST00000206542.9	OSGEP-201	0.0484887	0.732902	0.8986824290780772	-0.023424	0.879531	0.968863	-0.229225	0.207408	0.4192105007483005	-0.235788	0.198271	0.4110292967815376	-0.293652	0.13322	0.2573233845220905
ENST00000206544.8|ENST00000397267.6	SLC22A17[201/204]	-0.0588665	0.452459	0.7470534567167597	-0.140046	0.170787	0.4917038649038301	-0.176774	0.321706	0.545719	-0.40819	0.0431735	0.1425372129612478	-0.56944	0.0903453	0.1923082479572976
ENST00000206595.11|ENST00000549159.1	G2E3[201/207]	0.169788	0.061863	0.3016190343249968	0.169636	0.0732059	0.2983652374937078	0.218205	0.0239848	0.0948154	0.133185	0.1698	0.3715621423898311	0.126939	0.188234	0.3322394803242308
ENST00000206765.11	TGM1-201	0.935684	0.0001144	0.00251871	1.46822	1.36244649058128e-08	4.5631833097494046e-07	1.86627	1.25584002113754e-12	4.006243950140484e-11	2.31733	1.2724681937803e-18	5.678411812414211e-17	2.96439	1.67287661342469e-29	7.249897960652331e-28
ENST00000207549.9	UNC13D-201	0.0767668	0.361327	0.6822177257422031	0.0564125	0.511747	0.8076470957104753	0.141402	0.102394	0.2647119420932317	0.152689	0.0766083	0.2158762237905716	0.164049	0.0614463	0.1430301904968958
ENST00000207870.8|ENST00000424034.5	XYLB[201/202]	-0.594616	0.00408638	0.0493399	-0.81908	0.000325825	0.00430476	-1.30512	3.10697399253498e-07	5.079017070698375e-06	-1.12137	5.64694110688701e-06	6.424846445087817e-05	-1.96916	1.60538591153899e-12	2.541391144458361e-11
ENST00000209728.9	CDC6-201	-0.173405	0.285038	0.6207983738662101	-0.0346224	0.845556	0.9585036169543064	-0.0486161	0.830658	0.912445	-0.276685	0.276858	0.5083437070228775	-0.15466	0.598801	0.735214
ENST00000209873.9|ENST00000394384.7|ENST00000549450.6	AAAS[201/202/213]	-0.16256	0.0803665	0.3466724125423304	-0.424206	3.57052643341058e-05	0.000628979	-0.57971	4.07841293472069e-08	7.61831463093677e-07	-0.647023	9.56039382140301e-10	1.9753138511150293e-08	-0.862831	1.01816352826154e-15	2.0447523435169693e-14
ENST00000209875.9|ENST00000439541.6	CBX5[201/202]	-0.0599121	0.606801	0.8400593012993696	-0.37876	0.00139606	0.0148702	-0.33661	0.00620041	0.0330277	-0.313238	0.013282	0.0568663	-0.356312	0.00370012	0.0141261
ENST00000209884.5	KLHL20-201	0.0619372	0.576329	0.8241852245249914	0.109518	0.336846	0.6838961428514807	0.150919	0.212579	0.4254273642023592	0.0837364	0.482282	0.700939	0.290786	0.0196881	0.057345
ENST00000210060.12	DHPS-201	0.0365285	0.78932	0.924767	0.0276124	0.837161	0.95545	0.0923486	0.528367	0.7218135733811833	0.0903395	0.531668	0.738103	0.0445517	0.778066	0.8641226829788683
ENST00000210227.5|ENST00000343327.6	PTBP3[201/202]	0.186088	0.219176	0.5554672999431456	-0.06087	0.695284	0.9011869415499691	0.219412	0.217396	0.4308585426622515	0.279959	0.121159	0.2960942127457326	0.407574	0.0337006	0.0888861
ENST00000210313.8	PSMD5-201	0.200925	0.0731904	0.3304791425697468	0.199724	0.0844069	0.3268758533877531	0.253093	0.0358413	0.1274993808676492	0.220837	0.0693157	0.2010767347991761	0.236311	0.0558844	0.132748
ENST00000210444.6	NANS-201	0.032988	0.809805	0.9338129277117856	-0.0655581	0.63789	0.8752005306549578	0.0494431	0.748786	0.8673890437496167	0.0615412	0.700177	0.8501353584059443	0.0178771	0.916059	0.9521841594975636
ENST00000211287.9	MAPK13-201	-0.144397	0.0865173	0.3580767993358109	-0.382782	1.58358486560382e-05	0.000302251	-0.523035	7.473449834981261e-09	1.5441214295589966e-07	-0.641009	1.89211503544072e-12	5.2182018678456914e-11	-0.977396	6.404496223211509e-26	2.4026380005032475e-24
ENST00000211314.5	TMEM14A-201	0.0325616	0.818942	0.937247	0.0345016	0.84302	0.9576668646993212	0.239104	0.255995	0.4772582051214497	0.207768	0.325939	0.5624464604871419	0.216281	0.353216	0.514875
ENST00000211379.9|ENST00000362049.10|ENST00000375976.8|ENST00000424480.5|ENST00000435080.5|ENST00000451898.5|ENST00000456622.5|ENST00000676571.1|ENST00000676615.2|ENST00000679119.1	BAG6[N=10]	0.0627357	0.386595	0.7009221131267244	-0.0699429	0.316601	0.6647623193097751	-0.0884584	0.232728	0.4494450421205352	-0.138258	0.0626109	0.1868849861296457	-0.135778	0.0678922	0.1547687336943319
ENST00000211998.10|ENST00000372755.7	VCL[201/202]	-0.11508	0.252905	0.588795	-0.43569	6.08042090709053e-05	0.00100072	-0.719929	1.29534038849238e-10	3.3553357353805083e-09	-0.8778	7.39197561316085e-15	2.537723945541075e-13	-1.17904	4.93241467693756e-25	1.7724109687628708e-23
ENST00000212015.11|ENST00000403579.1|ENST00000406900.5	SIRT1[201/202/203]	0.0644245	0.346666	0.6712893463771274	-0.0931827	0.163421	0.4785215245972692	0.119371	0.0807721	0.225718	0.0132048	0.855994	0.9352618967041236	0.0963286	0.161546	0.2975185830718285
ENST00000212355.9|ENST00000465892.6|ENST00000525962.5|ENST00000532540.5	TGFBR3[201/204/207/209]	-0.124661	0.131563	0.4384054324782058	-0.295898	0.00122747	0.0133402	-0.244138	0.00875743	0.043635	-0.433737	5.86215854922851e-06	6.64097315002368e-05	-0.627252	4.8457844991115696e-11	6.650043538363202e-10
ENST00000214869.7	TMED1-201	0.345506	0.0184251	0.1429471642898427	0.246033	0.0948823	0.3517836072771711	0.472268	0.00334217	0.0199104	0.502122	0.0019275	0.0114979	0.613102	0.000239829	0.00125879
ENST00000214893.10|ENST00000339450.10|ENST00000489219.5|ENST00000685462.1|ENST00000686418.1|ENST00000688899.1|ENST00000689671.1|ENST00000689742.1|ENST00000690037.1|ENST00000690648.1|ENST00000691251.1|ENST00000692974.1|ENST00000693638.1	ERMP1[N=13]	-0.16053	0.0211721	0.1561794128420624	-0.403289	1.47618555777061e-08	4.912832737095226e-07	-0.43344	2.0543636681922803e-09	4.6098985584257784e-08	-0.548354	4.19953649560827e-14	1.3547584502703569e-12	-0.663274	1.24857425171494e-19	3.290937146333029e-18
ENST00000215057.7|ENST00000594234.5|ENST00000599369.5	MZF1[201/203/206]	-0.177873	0.225825	0.561766	-0.199012	0.203783	0.5382476499389405	-0.485758	0.00669447	0.0351373	-0.567581	0.00181584	0.0109183	-0.713594	0.000176327	0.000953781
ENST00000215061.9	OCEL1-201	0.0535834	0.66555	0.8670670626624495	-0.0333512	0.790606	0.9383301456887098	0.0334073	0.807263	0.8997850877452518	-0.0731049	0.593609	0.7836464440162062	-0.291689	0.0433323	0.108331
ENST00000215071.9|ENST00000602911.5	PSMD8[201/209]	0.244903	0.101603	0.3892612997562738	0.231736	0.125846	0.415783	0.353865	0.0376606	0.1325812433235151	0.43701	0.00996915	0.0449812	0.575844	0.00148711	0.00635319
ENST00000215095.11	STX1B-201	0.00636579	0.969232	0.9897264389330804	-0.227277	0.24784	0.5931387263262822	-0.1106	0.632922	0.7945578104351522	-0.193711	0.423154	0.6542937019186434	-0.312669	0.278512	0.436971
ENST00000215115.5	BCL7C-201	0.0415925	0.76849	0.9157617293671084	-0.026148	0.851815	0.9603618704270764	0.0999596	0.558896	0.7438584761652364	-0.0275636	0.865188	0.94026	-0.208678	0.23215	0.3857555180573497
ENST00000215375.7|ENST00000589478.1	ATP5F1D[201/204]	-0.0205557	0.862234	0.9532764985545504	-0.115275	0.428102	0.7534991584387718	-0.188823	0.238953	0.4574884593685738	-0.360145	0.0276188	0.1010755274506112	-0.421934	0.0136428	0.0422943
ENST00000215555.7|ENST00000594796.1	MARCHF2[201/203]	0.183685	0.185372	0.5156033078385208	0.0818589	0.565981	0.836967	0.148688	0.338735	0.5621381720381268	0.200591	0.198787	0.4118278401826509	0.069962	0.671837	0.7888972987416255
ENST00000215565.3	NDUFB7-201	0.15514	0.281757	0.6177937547543525	0.136321	0.373442	0.7141559875743163	0.132674	0.428776	0.641496	0.168281	0.325545	0.5622670769036932	0.161482	0.369458	0.5311641486674022
ENST00000215567.10	TECR-201	-0.0672892	0.479374	0.7633825707758528	-0.312091	0.00063513	0.00758742	-0.270797	0.00321864	0.019302	-0.518266	2.24781021820601e-08	3.837576427727252e-07	-0.644267	4.24216896404171e-12	6.465721295435553e-11
ENST00000215570.8	TIMM13-201	0.0073117	0.965999	0.9887446533456772	-0.0387951	0.792249	0.9392105366100292	-0.0966046	0.527831	0.7213801862243165	-0.0301418	0.857626	0.9363315309280044	0.0523387	0.759391	0.8520268534998183
ENST00000215574.9|ENST00000606400.3	CDC34[201/206]	0.035425	0.738121	0.9017220416434288	-0.00455472	0.962044	0.9913954489584518	-0.00935153	0.926763	0.9649004609814912	0.0116095	0.92148	0.967445	0.00196469	0.990956	0.9956262935143156
ENST00000215587.11|ENST00000586746.5|ENST00000614705.4|ENST00000615234.5	POLR2E[201/204/212/213]	0.0423491	0.700582	0.8822066986896483	-0.120095	0.281709	0.6310596915423471	-0.0426323	0.71642	0.8474129774329344	-0.0767702	0.508987	0.7217719146304075	-0.149571	0.215103	0.3648263368584026
ENST00000215631.9	GADD45B-201	0.415137	2.03683461417015e-07	8.124163347290549e-06	0.6517	8.932086979282379e-16	6.099726064856258e-14	0.857684	8.31393309965903e-26	6.1143260907748814e-24	0.896911	4.23446813466996e-28	3.150883718132954e-26	1.45611	3.90766418749245e-71	5.115635067028497e-69
ENST00000215730.12	SNAP29-201	0.125586	0.0733152	0.3304894101108502	-0.0073401	0.932602	0.9830084673474004	0.0263587	0.703083	0.8397602599978179	-0.0232981	0.766386	0.8873467782693382	-0.0374793	0.629537	0.7584300095771925
ENST00000215742.9	THAP7-201	-0.0453421	0.702168	0.8828872270933932	0.0223079	0.880967	0.9693490212164088	0.380067	0.159214	0.3542963204428358	0.252565	0.318957	0.5549913120931457	0.189222	0.568078	0.7106041946866665
ENST00000215743.8	MMP11-201	0.1515	0.35897	0.6809498683165669	-0.061138	0.737121	0.9174303113259102	-0.117299	0.619756	0.7860307515146212	-0.0789461	0.739904	0.8720799457618832	-0.189651	0.507232	0.6585666795374171
ENST00000215754.8	MIF-201	0.149018	0.292651	0.6277197612903587	0.137441	0.358016	0.7021014025274114	0.162941	0.318564	0.5426158417532684	0.165571	0.314139	0.5498525636462643	0.161401	0.351643	0.5134715021308484
ENST00000215770.6	DDTL-201	0.158617	0.339408	0.6655259426658968	-0.268871	0.181529	0.5069896596652425	-0.270315	0.257578	0.4785702218265552	-0.168793	0.472842	0.6934165107582837	-0.128736	0.632288	0.7602860387763067
ENST00000215781.3	OSM-201	0.0279641	0.854709	0.9503456506328672	0.127221	0.44716	0.7666469173030311	0.00198266	0.988382	0.99437	0.189709	0.326874	0.563179	-0.00200373	0.991287	0.995769
ENST00000215790.12	TBC1D10A-201	-0.10966	0.264166	0.6009391682860937	-0.167299	0.0983192	0.3587827061445774	-0.194598	0.0632817	0.1914042302986906	-0.252049	0.0165885	0.0675747	-0.287435	0.00735863	0.0253289
ENST00000215793.13	SF3A1-201	-0.00757977	0.934908	0.9789567797144014	-0.198258	0.0107975	0.0762595	-0.142039	0.0730123	0.2107150872410476	-0.269461	0.000670794	0.00467187	-0.228152	0.00401682	0.0151555
ENST00000215794.8|ENST00000699061.1	USP18[201/203]	5.03987	2.9704984420216303e-154	3.123974194859415e-151	5.48814	1.51183850244315e-182	1.5899501584027127e-179	6.17637	1.1565229550495598e-230	1.140259350994175e-227	6.22479	2.64501019392421e-234	2.528790049039661e-231	6.96765	4.74581191482916e-293	4.046766646293513e-290
ENST00000215829.8	SNRPD3-201	-0.215251	0.0103592	0.0974455	-0.348941	4.87500069898724e-05	0.000826915	-0.412172	2.70607582397088e-06	3.686385675573457e-05	-0.439912	5.70873490667273e-07	7.776795609046831e-06	-0.417099	2.47434797383138e-06	1.9060268387517784e-05
ENST00000215832.11	MAPK1-201	-0.00363079	0.986803	0.995639	-0.1955	0.0268381	0.1513119966453778	-0.198197	0.0252987	0.09854	-0.376421	1.97390704676303e-05	0.000201608	-0.434749	7.20855324365911e-07	6.019847931112889e-06
ENST00000215838.8|ENST00000405742.7|ENST00000407817.3|ENST00000698263.1|ENST00000698265.1|ENST00000698267.1|ENST00000698268.1	TCN2[N=7]	2.61253	1.68436927636491e-60	5.970994457226169e-58	2.81279	1.16933194146016e-69	3.924725824794473e-67	3.62759	1.43641774246735e-114	5.664872471855611e-112	3.68393	5.09948140148259e-118	2.0626748489330224e-115	4.5418	1.14130172130854e-178	5.218560769171656e-176
ENST00000215862.8|ENST00000397641.8|ENST00000675317.1|ENST00000676263.1	MORC2[201/202/210/217]	-0.0510321	0.546969	0.8062077693391072	-0.162203	0.0628846	0.2710393742966336	-0.0538451	0.545088	0.7340278472963538	-0.113968	0.202491	0.4165469608710374	-0.14541	0.109229	0.2222478382551972
ENST00000215882.10|ENST00000451283.5	SLC25A1[201/202]	0.0823718	0.443817	0.7415367305057742	-0.109986	0.330337	0.6779676832971843	0.00345963	0.977167	0.9885722986825836	-0.0779132	0.512835	0.7243621780512658	0.0190375	0.869859	0.9244156543322004
ENST00000215886.6	LGALS2-201	1.27068	0.00140959	0.0212381	1.91472	2.53415928769231e-05	0.000462957	2.84381	5.28403726860876e-09	1.1143808544425561e-07	2.89265	2.9032954945045502e-09	5.692913166663677e-08	4.1883	6.06430837422949e-17	1.3295964503609478e-15
ENST00000215904.7	PDXP-201	-0.053054	0.648376	0.8596025459993134	-0.222725	0.0788721	0.3130477144001269	-0.233836	0.0791625	0.2228567587781507	-0.387377	0.00436356	0.0229451	-0.560165	6.52007447932738e-05	0.000384861
ENST00000215906.6	ASPHD2-201	0.274099	0.0293662	0.1922343571580814	0.296529	0.0219726	0.1305282330870174	0.431822	0.00170906	0.0113448	0.420658	0.00214775	0.0126021	0.825173	5.272198654654871e-09	5.7796340359402776e-08
ENST00000215909.10	LGALS1-201	0.175389	0.251692	0.5877131103967799	0.131514	0.408065	0.7389354349241771	0.342989	0.0581396	0.1807	0.320564	0.0790721	0.220753	0.363683	0.0589357	0.1383380804437657
ENST00000215912.10|ENST00000441972.5|ENST00000443175.1	PIK3IP1[201/203/204]	-0.00414825	0.978863	0.9927321551070128	-0.0473735	0.651974	0.8831649106636015	-0.105111	0.287148	0.5097064281511099	-0.0621223	0.539433	0.7444603062938515	-0.0860305	0.363249	0.5250606965326465
ENST00000215917.11	SRRD-201	0.138592	0.220236	0.556771	-0.0464171	0.703867	0.9043493118936836	0.0742116	0.537957	0.7286852186441763	-0.0161784	0.904921	0.959672	-0.0988384	0.425596	0.5852057531052597
ENST00000215919.3	PATZ1-201	0.132879	0.229679	0.5651064001588098	0.151685	0.18489	0.5121904001549754	0.339078	0.00470725	0.0263369	0.0731129	0.540145	0.74502	0.190905	0.121858	0.2409632610432124
ENST00000215941.9	ANKRD54-201	0.0284976	0.814265	0.935685	-0.0348121	0.781733	0.935182	-0.0387695	0.773173	0.8809860179197322	-0.0677273	0.617344	0.7993592725588415	-0.174005	0.218069	0.3685336875413378
ENST00000215956.10	SNU13-201	0.199834	0.226718	0.5623839463035519	0.240881	0.18599	0.5135923923523302	0.354515	0.0853052	0.234187	0.387942	0.0665432	0.1953509255038411	0.597923	0.00821507	0.0278036
ENST00000215957.10|ENST00000424008.2|ENST00000679832.1|ENST00000680501.1	MICALL1[201/203/207/209]	-0.00556111	0.954511	0.9850454556562088	0.115484	0.264943	0.6128722168924609	0.149523	0.164577	0.3619672009162129	0.267385	0.0134598	0.057456	0.51798	2.67020448416972e-06	2.0457308223295534e-05
ENST00000216019.11|ENST00000431312.2	DDX17[201/204]	-0.211151	0.213617	0.5492168112825264	-0.00882253	0.972435	0.9940710730016756	-0.244911	0.264925	0.4859800948280009	-0.0813105	0.706459	0.8537898995037788	-0.199309	0.416151	0.5766186597772369
ENST00000216027.8	HSCB-201	0.235722	0.165264	0.4896317444002905	0.277986	0.138379	0.435933	0.301167	0.154587	0.3478016481793954	0.314698	0.141901	0.3293593348058936	0.360638	0.121695	0.2407802143313571
ENST00000216029.8	CBY1-201	-0.0311382	0.826828	0.9404423008763728	-0.508017	0.00731756	0.056337	-0.322474	0.0915144	0.2457469061457809	-0.264949	0.163792	0.3626422590725931	-0.354293	0.0833921	0.1814073767397451
ENST00000216037.10	XBP1-201	0.0992662	0.414044	0.7201651186948191	-0.0570438	0.650069	0.8816936474901844	-0.0420238	0.763799	0.8761275889978629	-0.200551	0.143018	0.3308558588812961	-0.22076	0.119824	0.2381839747539163
ENST00000216038.6	RTCB-201	1.081	1.55826767932488e-14	1.2836382580339416e-12	1.16973	1.3119956107232e-16	9.32285169331463e-15	1.58361	1.6294301682188296e-28	1.342259055020994e-26	1.57762	2.59519708391755e-28	1.9588150238659975e-26	2.01988	6.98209777712051e-45	4.939129705563948e-43
ENST00000216039.9|ENST00000683374.1	JOSD1[201/210]	0.0185256	0.834741	0.94384	-0.0977713	0.29974	0.6491344016342032	-0.0813709	0.403676	0.6197862391331718	-0.146173	0.13315	0.3160160081386581	-0.135111	0.171909	0.311101
ENST00000216044.10	GTPBP1-201	0.911102	1.1705042922487e-34	2.3521917465252534e-32	1.06095	4.02942941449433e-46	8.097356562248162e-44	1.44893	3.95471299434757e-84	1.0484974367366875e-81	1.46168	1.2230543190028e-85	3.1371840458974266e-83	1.94696	1.99571113748469e-150	6.770396385767954e-148
ENST00000216061.9	PPP6R2-201	0.0363038	0.744944	0.9043091584322271	0.0346834	0.814588	0.946912	0.297589	0.200507	0.4103799287114257	0.241198	0.316555	0.5522121892236637	0.31303	0.358655	0.5203034619866211
ENST00000216068.9	DNAL4-201	-0.0809488	0.499225	0.7774067519784562	-0.319679	0.014934	0.0974894	-0.228857	0.0911594	0.2450967388490351	-0.232264	0.0871769	0.2365961223605303	-0.257453	0.0664605	0.1523194748492709
ENST00000216080.5|ENST00000474879.7	LMF2[201/202]	0.286292	0.00331701	0.0420626	0.322271	0.0011706	0.0128416	0.517302	4.14190172314703e-07	6.596516878611247e-06	0.495448	1.24848526092845e-06	1.6051226561651427e-05	0.738026	1.01131210991258e-12	1.6354124586233673e-11
ENST00000216083.6	CBX6-201	0.0467132	0.763578	0.9136172518767394	-0.679575	0.0121383	0.0832169	-0.227182	0.342111	0.5653833197975362	-0.370704	0.145945	0.3352422081049203	0.0434652	0.880898	0.9312697408483752
ENST00000216085.12	RHBDD3-201	0.0778581	0.530343	0.7965498902819729	-0.035315	0.787619	0.9372922188662436	0.196563	0.163265	0.3600082629692951	0.209772	0.137328	0.3223492571517582	0.293832	0.044516	0.1106673719569921
ENST00000216099.13|ENST00000381568.9	APOBEC3D[201]|ENST00000381568	0.178062	0.0824615	0.3509972698567617	0.154385	0.146416	0.450282	0.197604	0.0701343	0.2052631352996465	0.374463	0.000701868	0.00485826	0.543519	1.35788082933801e-06	1.0876146272052353e-05
ENST00000216106.6|ENST00000418170.5	HMGXB4[201/202]	-0.0316669	0.809492	0.9336989092993964	-0.0382445	0.769608	0.9302959305123168	-0.00903626	0.948125	0.9759335445087752	-0.0243768	0.861489	0.9380490440394814	0.0527217	0.672628	0.7893694937029756
ENST00000216115.3	BIK-201	0.438495	0.045599	0.2534168570408204	0.474985	0.0532148	0.2436051574953165	0.322319	0.216589	0.4299070862007279	0.454711	0.109449	0.2769362477494342	0.381275	0.234218	0.3881587920726891
ENST00000216117.9	HMOX1-201	0.0299878	0.776567	0.9190399334912064	0.0108249	0.930006	0.9823070970941714	0.284782	0.0132767	0.0604183	0.317314	0.00607708	0.0300897	0.746119	3.29637146446222e-10	4.1467511843613655e-09
ENST00000216121.12	NIPSNAP1-201	0.0170395	0.874066	0.9579598732140366	-0.0490669	0.65026	0.8818034816569666	0.0348457	0.755138	0.8714658028264315	-0.0699689	0.536235	0.7421510526187698	0.00311495	0.980289	0.9900848335240215
ENST00000216122.9	MCM5-201	0.210809	0.0440147	0.2483304509305545	0.120426	0.259409	0.6061390371643891	0.200158	0.07	0.205098	0.119936	0.281333	0.5137139820763396	0.162199	0.14833	0.2787592453514589
ENST00000216124.10	ARSA-201	-0.0936147	0.539586	0.8015030088770653	-0.142298	0.400313	0.7328994730845535	-0.0989974	0.593296	0.767654	-0.182987	0.346936	0.5831471067582468	-0.132867	0.528134	0.676957
ENST00000216129.7	TTLL12-201	0.00514594	0.961323	0.9870712324613238	-0.184084	0.066552	0.2808610073009335	-0.170985	0.0992205	0.2594372981559241	-0.294483	0.00489753	0.025219	-0.413972	0.000105048	0.000595879
ENST00000216133.10	CBX7-201	-0.477187	1.49934880755561e-06	5.2443963279799885e-05	-0.834209	3.94189734030628e-16	2.7454053220013942e-14	-1.22576	5.05660290597985e-32	4.6784698440957255e-30	-1.4078	2.19201947784576e-41	2.4877055584904214e-39	-1.98605	1.57241728789666e-78	2.2967483996823902e-76
ENST00000216146.9	RPL3-201	-0.577263	3.46691950148055e-05	0.000882819	-0.8445	1.23100527038699e-08	4.1493820812723853e-07	-0.996775	5.72091810656745e-11	1.5322153332954416e-09	-1.122	2.68645754579857e-13	8.049167670460104e-12	-1.23293	1.92252878138291e-15	3.795731104670264e-14
ENST00000216160.11|ENST00000331454.3	TAB1[201/202]	0.0666135	0.376333	0.6932057529195875	-0.047079	0.543024	0.8265461877094235	0.0515139	0.518841	0.7142613373021683	-0.0434966	0.588293	0.7798592252195755	-0.0418882	0.601926	0.7374586434198412
ENST00000216181.11|ENST00000685801.1	MYH9[201/215]	-0.249054	0.0123671	0.1098483182722283	-0.400763	9.94339549861049e-05	0.00153932	-0.515054	1.00828354260221e-06	1.4941919102442332e-05	-0.495249	2.59736611589013e-06	3.140931427992855e-05	-0.675617	2.59151089955901e-10	3.2862608071176353e-09
ENST00000216185.7|ENST00000487725.1	TXN2[201/205]	0.0682616	0.598839	0.8362483792197122	-0.0438542	0.732369	0.9159333687495648	0.0104974	0.940845	0.9722468490668134	-0.13691	0.314346	0.5500000996347173	-0.0468612	0.728245	0.8306629242961422
ENST00000216187.10|ENST00000397224.9|ENST00000684868.1|ENST00000685224.1|ENST00000691242.1	FOXRED2[N=5]	-0.470858	0.00223727	0.0308774	-0.835351	6.36887400981011e-07	1.659273121465805e-05	-1.0313	2.7137521431774e-09	5.970633202039538e-08	-1.21233	4.71546685992256e-12	1.25546818084858e-10	-1.77079	2.2138132470408e-22	6.881360388584951e-21
ENST00000216190.13	EIF3D-201	-0.0931096	0.394302	0.7065989439383066	-0.201557	0.0855237	0.3295247573788564	-0.22724	0.0620726	0.1888164653420645	-0.270584	0.0274292	0.10051	-0.313962	0.0120941	0.0383833
ENST00000216218.8	ST13-201	-0.0418234	0.740472	0.9026120013201556	-0.13203	0.31813	0.6662027431456106	-0.125541	0.375945	0.5965132357974043	-0.135788	0.333438	0.5698798617449448	-0.14749	0.325034	0.4854587231673601
ENST00000216223.10|ENST00000483573.1|ENST00000698891.1|ENST00000698895.1|ENST00000698897.1|ENST00000698902.1|ENST00000698903.1|ENST00000698904.1|ENST00000703410.1	IL2RB[N=9]	-0.16139	0.0738282	0.3313815120063727	-0.393201	2.44272145403585e-05	0.000447549	-0.3563	0.000173889	0.00157695	-0.495404	1.96432825370025e-07	2.9058352469119906e-06	-0.475441	7.8099644933534e-07	6.489449032533573e-06
ENST00000216225.9	RBX1-201	0.781096	0.000174196	0.00360859	0.771911	0.000225904	0.00313424	1.07457	1.2409820774503e-06	1.814318097477153e-05	1.14378	2.78656652712675e-07	4.016271079527134e-06	1.33592	4.1070204486178605e-09	4.572968041382632e-08
ENST00000216237.10|ENST00000452106.5|ENST00000466589.5	L3MBTL2[201/204/206]	0.0456345	0.524218	0.7918873675775924	-0.0177784	0.829983	0.953084	0.0523947	0.480771	0.6840899945587696	-0.0165536	0.858385	0.9366733936217508	0.0245915	0.736649	0.8365045424985684
ENST00000216252.4	PHF5A-201	0.302457	0.0534035	0.277758	0.305552	0.0624437	0.2697288930602121	0.439358	0.0144097	0.0643672	0.449884	0.0132554	0.0567906	0.661221	0.000508935	0.0024665
ENST00000216254.9|ENST00000677554.1	ACO2[201/220]	0.0119118	0.911634	0.9706187661582414	-0.133796	0.206543	0.5422218047811069	-0.11435	0.273638	0.4955107745466803	-0.195754	0.0759483	0.2144199159318558	-0.112549	0.277821	0.4362420617357054
ENST00000216259.8	PMM1-201	0.0212384	0.861184	0.9530487410660043	-0.0251613	0.863519	0.9642253977370489	0.0452982	0.739261	0.8618606011791003	0.113253	0.413955	0.6463887630362983	0.0807487	0.576782	0.7175654617855853
ENST00000216264.13	CERK-201	-0.654419	8.720809704818181e-19	9.897177920396174e-17	-0.906835	1.05576675462727e-33	1.5937531630856636e-31	-1.15849	5.3527762601441605e-53	8.660517487566579e-51	-1.2115	9.895450614194232e-58	1.6875754966369082e-55	-1.45232	2.20964948890756e-81	3.4512099690610647e-79
ENST00000216267.12|ENST00000404034.5|ENST00000404760.6|ENST00000438393.6	BRD1[201/202/203/204]	-0.158742	0.0997392	0.3854491523712806	-0.219365	0.029194	0.1603257043709438	-0.247534	0.016186	0.0703885	-0.27289	0.00950381	0.0433365	-0.333636	0.0014683	0.00628136
ENST00000216268.6	ZBED4-201	-0.191432	0.0283544	0.1877	-0.423831	3.19570842478581e-06	7.206904989420466e-05	-0.37823	4.00135484469798e-05	0.000428691	-0.457492	7.59362097983495e-07	1.0117345520008136e-05	-0.605458	1.05030007947916e-10	1.399956379702894e-09
ENST00000216271.10|ENST00000626012.2	HDAC10[201/222]	0.0169763	0.855286	0.9505546168593116	-0.110243	0.26323	0.6112391147548815	-0.0656374	0.52534	0.7196826834452668	-0.274424	0.00762673	0.0361731	-0.211422	0.0442531	0.1101267412794485
ENST00000216274.10	RIPK3-201	0.768848	2.19339971986615e-08	1.000025450314697e-06	0.952119	8.719592986464e-12	4.1808990687376767e-10	1.29571	5.2422191287924006e-20	2.7890727405295148e-18	1.30901	2.0412155732585102e-20	1.0353754234132797e-18	1.67507	4.18731474188868e-32	2.0450430357056946e-30
ENST00000216277.13|ENST00000392990.6|ENST00000553689.5|ENST00000555626.5|ENST00000557320.5	PAPOLA[N=5]	0.110542	0.164428	0.4882028081425215	-0.0115027	0.839239	0.9560911414495228	0.0442888	0.588636	0.7644600026601485	0.0135573	0.925575	0.969164	-0.0602767	0.497517	0.6503417304244509
ENST00000216281.13	HSP90AA1-201	0.20563	0.0189401	0.1456044236381056	0.184057	0.0350589	0.1815670980949462	0.262223	0.0032993	0.0196885	0.412743	4.68638128252213e-06	5.419916769192565e-05	0.553856	1.39623297965444e-09	1.6412500189306105e-08
ENST00000216286.10	NID2-201	0.561085	0.0249274	0.1729216637618786	0.440314	0.0628654	0.2709938544597712	0.402769	0.140742	0.3269090028157747	0.0938696	0.702226	0.8514248096336222	-0.996381	0.0141695	0.0436771
ENST00000216288.11|ENST00000303622.13|ENST00000416682.6|ENST00000429436.7|ENST00000553942.5|ENST00000560417.6|ENST00000561314.6|ENST00000676475.1|ENST00000676694.1|ENST00000676938.1|ENST00000677133.1|ENST00000677348.1|ENST00000677829.1|ENST00000678302.1|ENST00000679005.1	MARK3[N=15]	0.0961792	0.20428	0.5375819737957188	0.0847296	0.276003	0.6240488377944161	0.20056	0.0110611	0.0524203	0.183864	0.0209045	0.0813944	0.257218	0.00125873	0.00548368
ENST00000216294.5	SNAPC1-201	0.169493	0.248283	0.5846210353021833	0.11267	0.465559	0.7788689629955929	0.196038	0.25535	0.4765063026108719	0.164442	0.339524	0.575684	0.185728	0.312359	0.472432
ENST00000216297.7	SUPT16H-201	-0.0685595	0.357539	0.6797450169367095	-0.217005	0.00444362	0.0379421	-0.216122	0.00531655	0.0291564	-0.202905	0.0089002	0.0411009	-0.243874	0.00185819	0.00772208
ENST00000216338.9	GZMH-201	0.0277027	0.84249	0.9460807437054152	-0.0644904	0.660429	0.886387	-0.0535323	0.733162	0.8581122871075805	-0.0727686	0.656839	0.8251929133571136	-0.377506	0.0330443	0.0875427
ENST00000216341.9	GZMB-201	0.666036	8.74037529789561e-05	0.00198817	0.712117	3.62315708164183e-05	0.000636473	0.926598	2.27972816934566e-07	3.807592575058527e-06	0.940536	1.50055117624482e-07	2.259779933676566e-06	0.988581	5.01113153876322e-08	4.88268066856021e-07
ENST00000216367.10	POLE2-201	0.0541328	0.490942	0.7719079835621737	0.0467191	0.686796	0.8970193606622778	0.152467	0.408358	0.6233645083681647	0.215176	0.255259	0.4832530002609697	0.620291	0.0912324	0.1937130585635706
ENST00000216373.10|ENST00000543680.5	SOS2[201/202]	-0.248366	0.000357993	0.00671903	-0.344924	1.0970457627565e-06	2.695622571259157e-05	-0.386303	7.3928514635023e-08	1.3328255067057006e-06	-0.484163	1.79242099085836e-11	4.520454217552458e-10	-0.481759	2.96783120132622e-11	4.1634092664225085e-10
ENST00000216392.8|ENST00000544180.6	PYGL[201/206]	-0.0873159	0.452811	0.7471130863757176	-0.376545	0.00515538	0.0427133	-0.627577	1.24825186973169e-05	0.000149289	-0.841811	9.43059800274086e-09	1.7021474083894402e-07	-1.52233	1.02762935330477e-23	3.4381448671013253e-22
ENST00000216410.8	GNPNAT1-201	0.0496597	0.744483	0.9040663982754804	0.0287991	0.848329	0.959551	0.0824952	0.597604	0.7700425581606213	0.113703	0.465026	0.6874830959453612	0.0567938	0.729842	0.8318227317695489
ENST00000216416.9	CNIH1-201	0.0663593	0.666224	0.867315	-0.0266287	0.853115	0.9608433831199478	-0.0941473	0.576928	0.7562250368733262	-0.310582	0.0805244	0.2236199448142141	-0.342605	0.0642705	0.1482199846006353
ENST00000216420.12	CGRRF1-201	0.0976004	0.527683	0.794105	0.0625956	0.710434	0.9071710958202348	0.220094	0.256254	0.4774302072694665	0.155884	0.426623	0.6570095525325103	0.196719	0.351327	0.5132367187796488
ENST00000216442.12|ENST00000554236.5|ENST00000555335.1	ATP6V1D[201/206/208]	0.111225	0.47141	0.7584207970808399	0.0906443	0.587945	0.8488380500193646	0.112682	0.555974	0.7420278936263115	0.14522	0.453809	0.6780493278630148	0.117993	0.573393	0.7150974753211355
ENST00000216446.9	PLEK2-201	-0.107663	0.493512	0.773333	-0.0831224	0.643665	0.8778998554899248	-0.515681	0.0580139	0.1803954072183049	-0.224987	0.359393	0.5954346378992654	0.102267	0.716624	0.8215362535674341
ENST00000216452.9	PIGH-201	0.252599	0.0902533	0.3658605157441761	0.166109	0.269684	0.6172766617420969	0.398325	0.0191489	0.0798924	0.452323	0.00796634	0.0375524	0.634597	0.000371983	0.00186672
ENST00000216455.9|ENST00000555743.1	PSMA3[201/208]	0.449031	0.0071433	0.0744523	0.585041	0.000953032	0.0107253	0.777712	3.0854496710778e-05	0.000340014	0.893216	2.22896271297748e-06	2.730234129995138e-05	1.17748	1.20947542576447e-09	1.4281044042989906e-08
ENST00000216456.6	VTI1B-201	0.137623	0.281589	0.6176398276923223	0.0838868	0.531238	0.8194268461889617	0.136134	0.34284	0.5660764953154881	0.227948	0.114608	0.2854557291554836	0.297559	0.0472536	0.1159382723936865
ENST00000216465.10	GSTZ1-201	-0.0304504	0.825868	0.9401363422542156	-0.21891	0.165452	0.4820411113685418	-0.36191	0.0389972	0.1359091416699346	-0.453212	0.011342	0.0499567	-0.565191	0.00244358	0.00979979
ENST00000216468.8	TMED8-201	-0.0862059	0.162701	0.4860089363747379	-0.24259	0.000125266	0.00188108	-0.278199	1.52300638794348e-05	0.000179433	-0.411987	1.95559569091063e-10	4.360356469839602e-09	-0.468545	6.88128022876473e-13	1.1248932187436644e-11
ENST00000216479.8|ENST00000535854.6|ENST00000555473.1|ENST00000556866.5	AHSA1[201/202/207/211]	0.259411	0.0166758	0.1339514067410951	0.164791	0.132304	0.4256346896146596	0.297317	0.00913495	0.0450959	0.375229	0.00111362	0.00720419	0.597512	3.56504812888901e-07	3.108824446281047e-06
ENST00000216484.7|ENST00000554901.1|ENST00000687688.1	SPTLC2[201/203/208]	0.655157	3.42912129558082e-09	1.725498833741226e-07	0.636942	1.07291301249922e-08	3.6634638035011243e-07	0.958751	3.11433453207757e-17	1.4199025214891233e-15	0.840281	1.17390901753222e-13	3.656152961810616e-12	1.23635	3.58859667614755e-27	1.4277455880511377e-25
ENST00000216487.12	RIN3-201	-0.154681	0.0510162	0.2705093617682885	-0.313366	5.42941571945069e-05	0.000906819	-0.322267	4.88999062741107e-05	0.000511197	-0.41166	2.25847727092775e-07	3.303428738885977e-06	-0.394304	7.88718471793965e-07	6.5467160707970525e-06
ENST00000216489.8|ENST00000557057.5	ALKBH1[201/204]	0.309932	0.0114224	0.1039964647428088	0.279458	0.025256	0.1451961585015511	0.513331	0.000100491	0.000971652	0.346281	0.00819679	0.038432	0.467684	0.000491512	0.0023905
ENST00000216554.8	EIF5-201	0.0749467	0.454614	0.7482530967971696	0.135346	0.190305	0.5196356409183126	0.0386697	0.72084	0.8499883803089128	0.256453	0.0170548	0.069064	0.149008	0.174495	0.3147378128606264
ENST00000216602.10	ZFYVE21-201	0.0203761	0.898288	0.9661154678572322	0.000841422	0.999112	0.9997238202677792	-0.192028	0.423132	0.6363765601256882	-0.114649	0.638022	0.8131821326092572	-0.158972	0.5865	0.7251659906317734
ENST00000216639.8|ENST00000680538.1|ENST00000681195.1	VRK1[201/237/249]	0.115281	0.423796	0.7260405436105761	0.0908613	0.554514	0.8324963718393243	0.235796	0.184772	0.3892591666955171	0.259286	0.149254	0.3402422334711374	0.249404	0.191472	0.3360558336222448
ENST00000216714.8|ENST00000553681.5|ENST00000555839.5	APEX1[201/206/211]	0.102161	0.436339	0.7358644462090079	0.00592015	0.972167	0.993904	0.0399902	0.79095	0.8910697218972764	-0.058513	0.68444	0.8408588483344493	-0.0512998	0.720102	0.8246341405405478
ENST00000216727.9|ENST00000557702.5	PABPN1[201/208]	0.0314874	0.617844	0.8448099356414874	0.000767115	0.953531	0.9887861717986774	-0.0241279	0.726454	0.8536817451065359	0.00373143	0.974018	0.9891365076323504	-0.0275047	0.753254	0.8480894088372027
ENST00000216743.6|ENST00000433497.5	ARHGAP5[201/204]	0.258144	0.0212953	0.1566851424856806	0.182078	0.109418	0.3827306695433654	0.285534	0.0168023	0.0723046	0.134155	0.26219	0.4917128819020016	0.320608	0.00866157	0.029053
ENST00000216756.11	CINP-201	0.376099	0.0139096	0.1188325774708465	0.351789	0.0241279	0.140268	0.478111	0.00383474	0.0223098	0.391091	0.0173245	0.0698339	0.497095	0.00365497	0.0139775
ENST00000216774.11|ENST00000555557.5|ENST00000677561.1|ENST00000678519.1	SRP54[201/208/214/219]	0.273136	0.0226485	0.1624740352701578	0.232568	0.0580344	0.2575749191986822	0.374448	0.00361038	0.021221	0.390709	0.00256406	0.0146445	0.537727	4.8529663092483e-05	0.000294331
ENST00000216780.9|ENST00000545054.6	PCK2[201/203]	0.464526	0.00086889	0.0143226	0.38138	0.00614325	0.049118	0.580263	8.04417942211389e-05	0.000801117	0.465773	0.00139235	0.00874027	0.64278	1.9341663238939e-05	0.00012729
ENST00000216797.10|ENST00000553342.2|ENST00000697957.1	NFKBIA[201/202/214]	0.083284	0.495067	0.7742502377252976	0.0853951	0.495607	0.7973	0.166192	0.226024	0.4411422144307039	0.160476	0.23846	0.462551	0.399487	0.00584836	0.0209061
ENST00000216799.9	EMC9-201	0.272532	0.131988	0.438696	0.272272	0.17157	0.4926316947947179	0.204347	0.370402	0.5915264088088866	0.236102	0.31273	0.5483406803669673	0.245294	0.358088	0.5197916801737376
ENST00000216802.10	PSME2-201	0.905387	1.72334635563054e-05	0.000476944	1.09861	4.91127095817463e-07	1.3042979691111918e-05	1.24627	1.90197215532881e-08	3.7110217378246106e-07	1.41319	3.20440900404427e-10	6.98680746908063e-09	1.60624	1.29304650498714e-12	2.0624680097241788e-11
ENST00000216807.12	BRMS1L-201	0.00446408	0.97507	0.9913141231070024	-0.00696417	0.965357	0.9917	0.217969	0.246049	0.4654147670606618	0.198781	0.292393	0.5261634367126538	0.143735	0.478994	0.6335310073520837
ENST00000216832.9	PNN-201	-0.206835	0.120548	0.4203007519602604	-0.185716	0.178291	0.502689	-0.295383	0.0471485	0.1555997926014682	-0.197099	0.180916	0.3868706407022874	-0.324014	0.0368598	0.0953621
ENST00000216840.11	RABGGTA-201	0.372537	0.00640126	0.0689047	0.517957	0.000301333	0.0040233	0.766758	2.70567877608005e-07	4.469328030645318e-06	0.621332	2.71553048409884e-05	0.0002674	0.830179	4.04354762425949e-08	3.977005159750178e-07
ENST00000216877.10|ENST00000318266.9|ENST00000399903.7	PTPRA[201/202/204]	0.0876471	0.130335	0.4360610509502347	0.0691585	0.237895	0.5814204557982257	0.157569	0.00785208	0.0399634	0.106709	0.0721232	0.2069941474581536	0.28785	1.3154142443741e-06	1.0560132165395128e-05
ENST00000216879.9|ENST00000381653.9	NSFL1C[201/203]	0.231389	0.0381058	0.2271610308594694	0.18917	0.0954195	0.3528465321860066	0.383145	0.00132551	0.00914092	0.321676	0.00697208	0.0336344	0.600476	8.96879707300135e-07	7.386205890190358e-06
ENST00000216923.5|ENST00000371515.8	ZFP64[201/204]	-0.037062	0.710349	0.886737	-0.155138	0.192069	0.5218050853583664	-0.0824326	0.500192	0.7001664629896207	-0.257282	0.0402706	0.1354085555167757	-0.238746	0.0635865	0.146928
ENST00000216962.9	PYGB-201	0.202595	0.0142192	0.1203076606125236	0.0440892	0.629172	0.870681	0.0853565	0.334365	0.5577169926381933	-0.0156165	0.799675	0.9063231473728166	-0.0289253	0.67163	0.7887675201803124
ENST00000216968.5	PROCR-201	0.222558	0.204854	0.538058	0.317264	0.1179	0.3992419827377775	0.378543	0.109543	0.2768577892173031	0.33087	0.160602	0.3582234347065149	0.623183	0.0215215	0.0618345
ENST00000217026.5	MYBL2-201	1.45613	1.0487063758706901e-15	9.507668436413873e-14	1.58591	3.43545498660674e-18	2.723331779583986e-16	1.84996	5.26504538870842e-24	3.526797919612541e-22	1.91569	9.90137000868266e-26	6.732504822714179e-24	2.17794	8.45612387008222e-33	4.241505693181145e-31
ENST00000217109.9	CSTF1-201	0.0353724	0.78195	0.9217324559035492	-0.0761317	0.564558	0.8364306586874314	-0.0140065	0.920286	0.9614567349673389	-0.191723	0.183707	0.3902468878400714	-0.270643	0.0713079	0.1607434520968414
ENST00000217131.6	CTSZ-201	0.239352	0.00575845	0.0638142	0.0988285	0.260321	0.6075253615246677	0.421182	2.21576089591027e-06	3.087776336836088e-05	0.408189	3.22784005827786e-06	3.844407468428331e-05	0.726452	6.44652016202855e-16	1.3164253146407816e-14
ENST00000217159.6|ENST00000370507.5	SLCO4A1[201/202]	0.000140755	0.999677	0.999899	-0.0245653	0.885982	0.9702255712561576	-0.0298696	0.87941	0.93928	-0.160413	0.433708	0.6623829617597288	-0.0433913	0.844779	0.9084375932922002
ENST00000217173.7	UBOX5-201	0.0583008	0.587897	0.8308967386128462	0.0690053	0.535826	0.82226	0.283695	0.0156156	0.0684552	0.0539837	0.645971	0.8182927464120312	0.362042	0.00256305	0.0102308
ENST00000217244.9|ENST00000646561.1	CSNK2A1[201/243]	-0.0239451	0.876994	0.9591992778547735	-0.187906	0.30042	0.6497730014869735	-0.194026	0.35658	0.5791558085259901	-0.0810734	0.699673	0.8498664694238678	-0.198717	0.399193	0.5599808932940085
ENST00000217315.9|ENST00000398022.7	TM9SF4[201/202]	0.0789636	0.214026	0.5497445329732933	-0.0154441	0.849062	0.9595514707902068	0.0310478	0.635764	0.7966325053823984	-0.0493121	0.47424	0.6945965497651184	-0.0665895	0.31456	0.474625
ENST00000217381.3	SNTA1-201	0.0429158	0.763323	0.9134402548368862	-0.0761343	0.620679	0.8662499037979687	0.069851	0.683243	0.8283240437145111	-0.046808	0.784898	0.8980758929192728	0.14765	0.42181	0.5818264533391069
ENST00000217402.3	CHMP4B-201	0.217084	0.00544834	0.061162	0.166741	0.0367945	0.188269	0.291397	0.000273654	0.00235061	0.280722	0.000532156	0.00382536	0.438279	3.93218087172212e-08	3.874463038814269e-07
ENST00000217420.2	SLC32A1-201	2.19896	3.2697517750346e-05	0.000839387	2.04603	9.31379294172806e-05	0.00145326	2.28635	2.26028438710455e-05	0.000255965	2.44243	7.31630204497131e-06	8.16228180759706e-05	2.58846	2.73003617053404e-06	2.088570348699053e-05
ENST00000217426.7	AHCY-201	0.143029	0.280766	0.6165633424881912	0.00769069	0.951898	0.9884016593268076	0.059925	0.687568	0.830768	0.0241864	0.868919	0.942092	0.0297386	0.851858	0.9128501261549108
ENST00000217446.8	PIGU-201	0.0656027	0.596131	0.8349438320915031	-0.0128085	0.921167	0.9803806378580248	0.111348	0.423152	0.6363765601256882	-0.0730852	0.598244	0.7869664625463474	-0.0230949	0.870924	0.925174
ENST00000217455.9	ACOT8-201	0.172155	0.251994	0.5877131103967799	0.149845	0.346169	0.6915925564515013	0.171803	0.32993	0.5535196035713611	0.0157493	0.932084	0.9725264826208626	0.137483	0.466589	0.6223689706171208
ENST00000217456.3	APMAP-201	-0.106283	0.294412	0.6295279776454131	-0.284251	0.00745794	0.0572362	-0.317729	0.00364993	0.0214043	-0.366752	0.000837917	0.00566937	-0.497279	8.76854905415907e-06	6.136817272819846e-05
ENST00000217515.11	TXNL1-201	0.251477	0.0822431	0.3505970717251999	0.187554	0.207874	0.5441026011314009	0.324751	0.046894	0.1551115388843718	0.334191	0.0423851	0.1406300339424776	0.445186	0.0097504	0.0320043
ENST00000217652.8	MYL12A-201	0.629918	0.000331831	0.00630298	0.781427	1.82279590616427e-05	0.000343838	1.17993	6.17878885552803e-10	1.491773938140773e-08	1.24396	8.085284271296779e-11	1.906507614046437e-09	1.63386	4.4951833498606804e-17	9.95249366232312e-16
ENST00000217740.4	RNF125-201	-0.119919	0.186091	0.5163028808149406	-0.307238	0.000833527	0.009547	-0.526813	2.82371936527189e-08	5.382981629868768e-07	-0.618726	9.674011914007808e-11	2.247533695780164e-09	-0.941346	2.65759381679338e-22	8.19619598434322e-21
ENST00000217893.10|ENST00000512152.6	TAF9[201/208]	0.170314	0.254468	0.5903711248898829	0.176799	0.267631	0.6153919127284246	0.349868	0.0508219	0.1641177181757745	0.405814	0.0253614	0.0946253	0.550976	0.0039387	0.0149
ENST00000217901.10|ENST00000495356.5	IDH3G[201/210]	0.267184	0.00509211	0.0583991	0.158196	0.0918714	0.3443678327183334	0.26996	0.00663347	0.034865	0.0955416	0.314179	0.5498636940175519	0.124543	0.226549	0.3789137300023864
ENST00000217909.8	SLC25A43-201	0.222449	0.0702034	0.3232156531532312	0.112658	0.359838	0.7031833267938822	0.35042	0.00897038	0.0444573	0.397027	0.0030147	0.0167838	0.366861	0.00807963	0.0273981
ENST00000217957.10	VSIG1-201	-0.173912	0.152407	0.4714906937581808	-0.231822	0.0695793	0.2889596103254887	-0.535712	0.000117739	0.00111652	-0.393348	0.00407894	0.0216687	-0.973225	3.1201353547604e-11	4.3634871650128816e-10
ENST00000217958.8	PSMD10-201	0.206532	0.186443	0.5166808805947815	0.226549	0.17606	0.4991782038103953	0.359007	0.0558494	0.175748	0.360269	0.0579431	0.1770306927125905	0.399424	0.0455476	0.1126638660234104
ENST00000217971.8	PGRMC1-201	0.343262	0.0119073	0.1069079100661756	0.196883	0.144242	0.4463362676414237	0.383904	0.00861258	0.0430765	0.278388	0.0534237	0.1669307764971092	0.341386	0.0232717	0.0659545
ENST00000218056.9	WDR13-201	0.0882129	0.488781	0.7702507507422789	-0.00478408	0.969747	0.9928890769535608	0.111279	0.440871	0.6521699024430154	0.0276145	0.847755	0.931376	-0.0386237	0.787522	0.8700298893481685
ENST00000218089.13|ENST00000371144.7|ENST00000371145.8|ENST00000371157.7|ENST00000371160.5|ENST00000455404.6|ENST00000691035.1	STAG2[N=7]	0.0234268	0.62753	0.8499063321026376	-0.0316882	0.695356	0.9011869415499691	-0.00978166	0.955861	0.9799298345496784	-0.0728332	0.2924	0.5261634367126538	-0.0150637	0.874718	0.9271758135032016
ENST00000218104.6	ABCD1-201	0.57317	3.86297393022366e-07	1.4844924177656084e-05	0.653698	1.13035827134646e-08	3.83883783218308e-07	1.15042	9.87459852297105e-23	6.193709411525579e-21	1.12881	4.64401568285979e-22	2.5841039646248042e-20	1.77154	9.10515306774805e-51	7.763988629390567e-49
ENST00000218197.9|ENST00000545805.6	SLC25A14[201/214]	-0.0213923	0.886081	0.9626128073897324	-0.0373697	0.832242	0.9541604868275876	-0.0729039	0.74286	0.8638316842761399	0.150866	0.510747	0.7229321652751693	0.339656	0.199174	0.3459143338316388
ENST00000218200.12|ENST00000370470.5|ENST00000370475.9|ENST00000370477.5|ENST00000439526.6|ENST00000440235.6|ENST00000492846.2|ENST00000621453.5|ENST00000621987.5|ENST00000687593.1|ENST00000690137.1|ENST00000691111.1|ENST00000691214.1|ENST00000691793.1|ENST00000692108.1|ENST00000693452.1	FMR1[N=16]	0.327794	0.00159834	0.0233895	0.39824	0.000183499	0.00262558	0.598701	4.24271698504102e-08	7.897210671271043e-07	0.603893	3.52868835246387e-08	5.865654242372765e-07	0.834329	4.80048004987269e-14	8.615195993941032e-13
ENST00000218224.9	PQBP1-201	-0.171024	0.0794963	0.3444294386082021	-0.100753	0.396671	0.7311183295314614	-0.0223229	0.903131	0.9518828115494912	-0.00830065	0.95741	0.9831340973447922	-0.2211	0.471177	0.6265548095264694
ENST00000218230.6	PCSK1N-201	-0.00195392	0.987057	0.9957184777460636	-0.0557143	0.750736	0.9234018682082948	0.00327644	0.992106	0.996359	-0.110865	0.609642	0.7941640219321254	-0.14759	0.546806	0.6925350637312443
ENST00000218328.12	HUWE1-201	0.0841493	0.535457	0.7991323097951955	0.148899	0.384103	0.7223439683680773	-0.296021	0.24213	0.4615029689182239	-0.177884	0.476849	0.6967014835155798	-0.0212656	0.9456	0.9704218710548402
ENST00000218340.4	RP2-201	0.448616	0.00461804	0.0542439	0.439746	0.00660598	0.0520266	0.650346	0.000164285	0.00150455	0.656521	0.000153947	0.00127783	0.868822	1.12527014506405e-06	9.128895108452243e-06
ENST00000218364.5	HTATSF1-201	-0.0191361	0.812805	0.935059	-0.103261	0.197857	0.5299845514614164	-0.132226	0.11193	0.2811388764391784	-0.132253	0.110669	0.2790391146792104	-0.114666	0.171633	0.3107908732796979
ENST00000218388.9	TIMP1-201	0.614035	1.10798087836548e-05	0.000318658	0.465133	0.000676416	0.00800785	0.55454	0.000106064	0.00102084	0.421535	0.00268612	0.0152122	0.273405	0.0611675	0.1425388537294031
ENST00000218516.4	GLA-201	0.0984495	0.501196	0.7781090647108468	-0.0462272	0.756053	0.925365	0.00803372	0.968966	0.9853639768911988	0.0126174	0.943007	0.977169	-0.114282	0.517223	0.6672547225358273
ENST00000218652.12|ENST00000703122.1	NDFIP2[201/210]	-0.168371	0.301534	0.6354968340830672	-0.218634	0.260415	0.6076553035839227	-0.272843	0.272097	0.4939961013943079	-0.325363	0.209589	0.4258449844044975	-0.291556	0.328538	0.4894408997315618
ENST00000218758.10|ENST00000412435.7|ENST00000592828.7|ENST00000648477.1|ENST00000695791.1	ACP5[N=5]	-0.157459	0.160931	0.4834969428408052	-0.371468	0.00211883	0.0210415	-0.619032	1.09764407291173e-06	1.6159902240021036e-05	-0.668056	1.58343361001249e-07	2.3721429437746465e-06	-0.955142	2.02534918877145e-13	3.4634020003110707e-12
ENST00000218981.5	DHRS12-201	-0.174375	0.27975	0.6158350452717739	0.0259881	0.886193	0.9703066266963049	-0.225579	0.357925	0.580413	-0.119131	0.623436	0.8034124115977169	-0.138379	0.642321	0.7681820257089332
ENST00000219066.5|ENST00000651570.2	NTHL1[201/212]	0.239565	0.0904049	0.3661457147483229	0.0966836	0.511431	0.8074287241240939	0.0246198	0.885022	0.9420451014725676	0.287469	0.073905	0.2103475710840892	-0.105601	0.528634	0.6774060644101227
ENST00000219069.6|ENST00000572748.2	ZNF263[201/202]	0.0288184	0.655389	0.8630471330744711	-0.0454467	0.491714	0.7957924847272037	-0.083324	0.217803	0.4311784415243894	0.0190148	0.77668	0.8933459078259596	0.0392476	0.561143	0.7046672519456427
ENST00000219084.10|ENST00000398510.7|ENST00000447540.6|ENST00000564845.5|ENST00000565803.2|ENST00000566029.5	CHD9[N=6]	-0.123219	0.304183	0.6376874511426142	-0.119088	0.339843	0.6858652309128427	-0.292201	0.0228726	0.0914266	-0.197235	0.126931	0.3059663156339514	-0.329719	0.0122185	0.0386963
ENST00000219091.9|ENST00000382192.7	ZNF205[201/202]	0.0265951	0.861948	0.953258	0.027739	0.868551	0.965805	0.0256365	0.899767	0.949947	-0.126916	0.521819	0.7310839544835868	-0.0994192	0.646044	0.7707650480001127
ENST00000219097.7	ORC6-201	0.113991	0.478476	0.7626896632962095	0.101375	0.573592	0.8416884212680025	0.0724241	0.74176	0.8633071473777788	0.105581	0.636298	0.8118633906442038	-0.124794	0.618492	0.7501882392969493
ENST00000219139.8	PHAF1-201	-0.0520414	0.613746	0.8431493236126184	-0.0523209	0.619121	0.8658427269467724	-0.0558005	0.617923	0.7846523730727278	-0.147154	0.189755	0.3991124308010608	-0.218339	0.0589115	0.1383136838913789
ENST00000219150.10|ENST00000564768.1|ENST00000565497.5|ENST00000567034.5|ENST00000568763.1|ENST00000568982.5|ENST00000569469.1	CORO1A[N=7]	0.163681	0.0951573	0.3761871279362814	0.0308842	0.708178	0.906722	-0.00589213	0.968318	0.9851165877935696	-0.0684331	0.538129	0.7437342362242835	-0.224703	0.0339359	0.0893939
ENST00000219169.9	NUTF2-201	0.201761	0.209874	0.5441295987295423	0.0745923	0.654707	0.8840235260336785	0.0785283	0.684141	0.8288781029910545	0.0800447	0.686223	0.8421963223684799	0.125765	0.54431	0.6907473589186117
ENST00000219204.8	ARL2BP-201	0.0413296	0.754161	0.9091241546096293	-0.12084	0.36051	0.7037325766152684	-0.117331	0.410999	0.6260638075808768	-0.210939	0.141621	0.3289761635476104	-0.306194	0.0421657	0.1061576636223973
ENST00000219207.10	PLLP-201	-0.661019	0.00579545	0.0641341	-0.655527	0.00752901	0.0576974	-1.38024	6.91761691273438e-06	8.761574211030498e-05	-1.12951	0.000104654	0.000906848	-2.24575	1.10920219438605e-10	1.4728673919562239e-09
ENST00000219235.5	CCL22-201	-0.354243	0.000216129	0.00437669	-0.667789	1.80181055655006e-11	8.323151253170482e-10	-0.85182	2.97556893995602e-17	1.3605681167480062e-15	-1.01152	1.6793944150500802e-23	1.0209035413262048e-21	-1.2702	1.77311215035426e-35	9.61197394221253e-34
ENST00000219240.9	DHODH-201	0.0727423	0.501365	0.7781924033430098	0.0324969	0.76053	0.9271983483452024	-0.0981713	0.402231	0.6186672377309776	-0.117057	0.322163	0.558659	-0.212119	0.0820898	0.1793334583474812
ENST00000219252.10|ENST00000562953.5|ENST00000564651.5	POLR2C[201/203/207]	0.124769	0.351505	0.6752490391214313	0.0416818	0.753162	0.9241996979942632	0.225862	0.138491	0.3234437295475936	0.226179	0.137203	0.3221220399507549	0.24053	0.134311	0.2586759621978107
ENST00000219255.3	PARD6A-201	-0.0184782	0.894735	0.9648773728457584	-0.161917	0.379366	0.718642	0.167412	0.497242	0.6976781067313975	-0.27293	0.291529	0.5248949036987755	-0.077566	0.796273	0.8756814875763091
ENST00000219271.4	MMP15-201	0.381704	0.0631911	0.3052170352589204	-0.00594539	0.974032	0.9945794165636588	0.24181	0.334163	0.5575253751934819	0.167563	0.497467	0.7131215628147518	0.0837796	0.780029	0.8651450423022988
ENST00000219281.8|ENST00000561568.6|ENST00000698444.1	USB1[201/204/217]	0.110483	0.292914	0.6277721389086316	0.0575186	0.563063	0.8361715205462574	0.193837	0.0854336	0.2344463810445062	0.0929572	0.411356	0.6443066847711371	0.193675	0.0967387	0.2023809089501279
ENST00000219302.8	NME3-201	0.00553314	0.972131	0.9904331220385229	-0.118131	0.385681	0.7234259250304074	-0.156074	0.292994	0.5157313172111624	-0.265839	0.0762785	0.215124	-0.272562	0.0820507	0.1792603761719195
ENST00000219313.9	PSMD7-201	0.275852	0.017827	0.1396673897711426	0.223964	0.0588962	0.2598048334047787	0.381114	0.00216933	0.0138519	0.348104	0.00522448	0.026603	0.459281	0.000313076	0.00159857
ENST00000219315.9	SETD6-201	-0.0217662	0.877408	0.9592475877659074	-0.327634	0.0550621	0.249008	-0.292153	0.10891	0.2758825933095873	-0.184056	0.306951	0.5423258111172485	-0.707558	0.000474826	0.00231936
ENST00000219320.9|ENST00000570101.5	SLC38A7[201/215]	0.0999881	0.284805	0.6207228121960461	-0.0493539	0.594512	0.852043	0.0487835	0.601765	0.7729384352094197	-0.0246097	0.817527	0.9159115450306688	0.0450349	0.647975	0.7720110593059335
ENST00000219334.10	SMPD3-201	1.85797	6.1066740607972e-39	1.3761826187010833e-36	2.08186	2.26648283492783e-48	5.000526814123989e-46	2.47957	5.3624573067049805e-68	1.1279035201769476e-65	2.45581	8.166485623917271e-67	1.6003268412086327e-64	3.14696	3.15255699273018e-109	6.766202253104571e-107
ENST00000219343.11|ENST00000379152.7|ENST00000566454.5|ENST00000648130.1	SLC7A6[201/202/209/217]	-0.256232	0.0284403	0.1880069444874921	-0.332789	0.00624944	0.0496775	-0.518415	5.47738287059763e-05	0.000566409	-0.526882	3.93741843731623e-05	0.000374964	-0.749452	1.3086369646061e-08	1.3703118563996832e-07
ENST00000219345.10	PLA2G15-201	0.0933302	0.411633	0.7184748357283948	-0.110683	0.364573	0.7063583207802586	0.0698446	0.599794	0.7715372911410132	0.0763871	0.54738	0.7496234630470245	0.0423411	0.764857	0.8555657567675818
ENST00000219400.8	CMC2-201	0.135579	0.398037	0.709033	0.14216	0.421969	0.74902	0.563081	0.0121696	0.0564136	0.566757	0.0120388	0.0524693	0.859369	0.000403361	0.00200695
ENST00000219439.9	HSDL1-201	-0.104871	0.317594	0.6485074205724728	-0.153593	0.158441	0.4714517661115974	-0.137137	0.21385	0.4266189000349988	-0.244879	0.0298143	0.1073038484245319	-0.203327	0.0790494	0.1740411241389592
ENST00000219473.12|ENST00000570191.5	USP10[201/219]	0.13442	0.130259	0.4359642834785812	0.0334986	0.697693	0.9023993625017188	0.132667	0.152144	0.3444384108974658	0.0253564	0.774257	0.891917	0.0437368	0.641478	0.7675446820628623
ENST00000219478.11	ZNF500-201	-0.0863084	0.587788	0.8308555840471697	0.0122966	0.946815	0.9872040633912056	-0.00635914	0.972059	0.986505	0.0710362	0.747955	0.8762794330210739	0.010207	0.970528	0.9845396903775836
ENST00000219479.7	NME4-201	-0.126805	0.318894	0.6493995659421291	-0.356954	0.0127468	0.0863196	-0.493035	0.00118583	0.00831398	-0.7439	2.04576153349708e-06	2.516326564593874e-05	-1.02447	2.69827159811455e-10	3.4134109430839636e-09
ENST00000219481.10	DECR2-201	-0.00374595	0.983022	0.9939215814994414	-0.256242	0.158485	0.4714517661115974	-0.424901	0.0465026	0.154048	-0.466076	0.0313947	0.111706	-0.971674	8.32111086185779e-05	0.000481179
ENST00000219535.7	ANTKMT-201	-0.18267	0.247086	0.5832828361499994	-0.120469	0.49921	0.7995074839146492	-0.11215	0.638524	0.7988201529754754	-0.370703	0.171318	0.3735392767423093	-0.527985	0.120225	0.2388007367626741
ENST00000219542.3	METRN-201	-0.0680267	0.653143	0.861711	-0.325788	0.126062	0.4160827585014295	-0.106845	0.654469	0.8094907931990704	-0.348272	0.190756	0.4002625478687155	-0.336202	0.278275	0.4366944937697435
ENST00000219548.9	STUB1-201	0.0504645	0.648504	0.8596043086699785	-0.0413846	0.75351	0.9243904406407438	0.02691	0.810885	0.9016506043765756	-0.0148339	0.929554	0.9713645969901116	-0.0201149	0.906909	0.946666
ENST00000219596.6|ENST00000339854.8|ENST00000536980.5|ENST00000537682.5|ENST00000542898.5	MEFV[N=5]	1.37182	5.12940780881823e-36	1.0646895813698366e-33	1.59726	5.0586226730085e-48	1.0931475707768368e-45	1.94753	1.85050329734207e-70	4.0264399331822285e-68	2.00706	8.99499620828414e-75	2.0127101444777638e-72	2.13775	1.42045168207394e-84	2.3586973983912003e-82
ENST00000219611.7	CAPN15-201	0.0542215	0.594256	0.8340481276565785	-0.0267375	0.789407	0.9376184663688508	-0.0271419	0.791494	0.8911117688114825	0.0115621	0.919469	0.9664954497931648	0.0611108	0.587836	0.7261917193471294
ENST00000219689.12	USP31-201	-0.142577	0.167038	0.4917002997769758	-0.279181	0.0111746	0.0782114	-0.505091	1.70609141873732e-05	0.000197821	-0.255934	0.0238667	0.0901681	-0.561705	2.53948854062779e-06	1.9508367045728457e-05
ENST00000219782.11|ENST00000322945.11	MAZ[201/202]	-0.186219	0.0172012	0.1366311727678189	-0.324276	5.6958671276877e-05	0.000944819	-0.338138	3.33927607577895e-05	0.000365053	-0.527344	1.50395573375653e-10	3.408750244254204e-09	-0.694505	6.01245142871888e-17	1.3191435505986138e-15
ENST00000219789.11	CDIPT-201	0.0451178	0.638388	0.8549157993523329	-0.138171	0.175973	0.4990974741740044	-0.0452639	0.664586	0.8157045457423434	-0.207815	0.0499577	0.1587276737245802	-0.166334	0.125001	0.2455202039658379
ENST00000219794.11|ENST00000567530.5	BCKDK[201/208]	0.0819601	0.492529	0.7728678171241575	-0.0165402	0.897538	0.973353	0.0337669	0.803526	0.8978555736407068	0.0144715	0.901896	0.9582118211145776	-0.0338762	0.787295	0.8699801285807591
ENST00000219797.9|ENST00000448516.6|ENST00000543774.6	KAT8[201/202/206]	0.0873418	0.311466	0.6439365210734788	0.0582225	0.515161	0.8102533000484551	0.00289772	0.963307	0.9830572882262878	0.00755857	0.955708	0.9823365268477676	-0.00859702	0.916308	0.9523803696034712
ENST00000219837.12	KNOP1-201	-0.129418	0.244581	0.5808883306597851	-0.020232	0.85232	0.9606905749967168	-0.284028	0.0252111	0.0983324	-0.120058	0.331682	0.5682343204933776	-0.158643	0.218536	0.3691407838493182
ENST00000219905.13|ENST00000564190.1|ENST00000703841.1|ENST00000703843.1	MGA[201/205/214/216]	-0.0451492	0.641227	0.8558189787699537	0.0823464	0.413283	0.742798	0.0158332	0.868956	0.9340807515688008	0.113847	0.274662	0.5062853954060355	0.131944	0.195593	0.3412205195828228
ENST00000219919.9	AQP9-201	0.0812202	0.593932	0.8339108793121203	0.267654	0.189094	0.5180943840889904	0.656594	0.0266859	0.1023902817497405	0.293167	0.249094	0.4756350646041345	1.1637	0.00092833	0.00418831
ENST00000220003.14	CSK-201	0.174798	0.0674245	0.3158487598601672	0.190331	0.0524722	0.2413165195902391	0.37075	0.000322752	0.00270532	0.316266	0.00210967	0.012411	0.429659	4.80366754508532e-05	0.000291565
ENST00000220058.9	MTFMT-201	-0.121301	0.272911	0.6094927089233656	-0.262068	0.0266902	0.1508827273218701	-0.261426	0.0339938	0.1227261769349013	-0.474203	0.000177768	0.00145112	-0.721256	3.85420995876267e-08	3.802386622856856e-07
ENST00000220166.10|ENST00000525807.6|ENST00000615999.5|ENST00000649928.2|ENST00000676808.1|ENST00000677316.1|ENST00000678031.1|ENST00000678415.1	CTSH[N=8]	0.260004	0.124063	0.4258416376782215	0.167136	0.343448	0.6890989532479148	0.151961	0.441806	0.6529478647096117	0.200526	0.317883	0.5537862849920014	0.1323	0.543539	0.6900100257308811
ENST00000220325.9	EHD4-201	0.607553	1.01104942458176e-07	4.20825980812065e-06	0.610361	1.05038453459472e-07	3.111702541451964e-06	1.10324	6.68195518181163e-21	3.7050208433419496e-19	1.12107	1.67034135333563e-21	8.977729079682985e-20	1.68037	1.29767142426302e-45	9.477206813772751e-44
ENST00000220420.10	TGM5-201	-0.0593807	0.618538	0.8450407832516399	-0.355611	0.0655417	0.2778282343629378	-1.89242	0.000598144	0.00464699	-1.49839	0.00245211	0.0141021	-2.99099	4.43763265960185e-06	3.2689075510258783e-05
ENST00000220429.12	GABPB1-201	0.0971517	0.454314	0.74808	0.173683	0.210574	0.5478803755106382	0.307143	0.0396168	0.1374284239624896	0.270789	0.0698633	0.2021448579414836	0.366107	0.0182973	0.053911
ENST00000220496.9	DNAJC17-201	0.0418972	0.738441	0.9018270787305142	0.118142	0.391018	0.7273779846757672	0.16972	0.249646	0.4698361324279214	0.115338	0.437086	0.6651269165940218	0.147864	0.342084	0.5032759869524908
ENST00000220509.10	VPS18-201	0.0868524	0.378252	0.6946259928842271	-0.0445292	0.641748	0.8768412025501683	0.124095	0.231687	0.4482840907609131	0.0106739	0.930588	0.9718271821063904	0.189759	0.0712967	0.1607370236594826
ENST00000220514.8	OIP5-201	-0.0132098	0.916512	0.972575	0.0664508	0.688832	0.8980594089102264	0.165027	0.495391	0.6964188946095138	0.0470307	0.847291	0.9311049183393768	0.139356	0.666522	0.7851931836201275
ENST00000220531.9|ENST00000565323.6	BLOC1S6[201/208]	-0.0776789	0.490566	0.7718506150143585	-0.189802	0.116542	0.3970313475466209	-0.223671	0.0782011	0.2211388524268979	-0.290583	0.0232674	0.0884229	-0.451706	0.000607624	0.00288322
ENST00000220562.9|ENST00000696186.1	EXTL3[201/223]	0.139426	0.314788	0.6467541873491252	0.1818	0.22499	0.5665613096864333	0.365727	0.0274296	0.1043031334408197	0.378503	0.0212404	0.0823159	0.581626	0.000882625	0.00401098
ENST00000220584.9|ENST00000525283.5|ENST00000525607.5|ENST00000525900.5|ENST00000529464.5	FDFT1[N=5]	0.36747	0.0185153	0.1433583923620491	0.385247	0.0158106	0.1022600788523255	0.540449	0.00181614	0.0119299	0.536625	0.00182208	0.0109436	0.600372	0.00088635	0.00402481
ENST00000220592.10|ENST00000519980.5|ENST00000523609.5	AGO2[201/205/209]	-0.243087	0.00374037	0.0460432	-0.325401	0.000142497	0.00210674	-0.278079	0.00135713	0.00932638	-0.286651	0.000983591	0.00650027	-0.29023	0.00097183	0.00436334
ENST00000220597.4	PAG1-201	-0.0326536	0.636703	0.8537543718724073	-0.165286	0.0131138	0.0881871	-0.0585686	0.393501	0.6120572999000157	-0.241843	0.000334755	0.00255232	-0.19779	0.00359025	0.0137617
ENST00000220669.10|ENST00000523096.5	ZFAND1[201/221]	0.395948	0.0396526	0.2324920970647285	0.124286	0.485632	0.7920894150248831	0.341125	0.116746	0.2888348586272585	0.205335	0.33739	0.573697	0.346575	0.145824	0.275033
ENST00000220751.5	RIPK2-201	0.451844	0.000470588	0.00850527	0.49992	0.000149993	0.00220516	0.917358	2.5103449121817897e-11	6.978095328575811e-10	0.761936	2.47643517673643e-08	4.2006198831201277e-07	1.32602	1.15044692789067e-21	3.4568191023762516e-20
ENST00000220763.10	CPQ-201	0.207009	0.126886	0.430562	0.0560066	0.699834	0.903416	0.107192	0.477863	0.6817431947204222	0.0273831	0.890231	0.9524782752331752	-0.237077	0.139897	0.2667208293944032
ENST00000220764.7	DECR1-201	0.187827	0.226911	0.5624505020671394	0.269426	0.11528	0.3940939467380551	0.262163	0.162501	0.3589831293040745	0.415619	0.0309156	0.1102880160111868	0.45693	0.024195	0.0680713
ENST00000220809.9	PLAT-201	-0.161478	0.013821	0.1182353421781001	-0.212777	0.0171012	0.1084642081082986	0.161441	0.354905	0.5775356672945239	2.50851	0.0024172	0.0139165	4.06354	3.08711064013778e-05	0.00019433
ENST00000220822.12|ENST00000434412.3|ENST00000675625.1|ENST00000675928.1	GDAP1[201/202/233/239]	0.31642	0.0316955	0.201536	0.411041	0.00848065	0.0632839	0.450011	0.00618249	0.0329434	0.544812	0.0010414	0.0068171	0.734506	1.78386935098859e-05	0.000118061
ENST00000220849.10|ENST00000518100.6|ENST00000518345.2|ENST00000519030.6|ENST00000519627.2|ENST00000521297.2|ENST00000522445.6|ENST00000676548.1|ENST00000676698.1|ENST00000676706.1|ENST00000677447.1|ENST00000678004.1	EIF3E[N=12]	-0.0579633	0.687665	0.8759976710543902	-0.137422	0.38659	0.7241533907144565	-0.118821	0.499038	0.6991544776504712	-0.174248	0.328442	0.5650958144230052	-0.219012	0.250439	0.4063431732788167
ENST00000220853.8	EMC2-201	0.227475	0.054115	0.2799816120785843	0.28826	0.0188906	0.1170923150441623	0.507599	8.37336247818041e-05	0.000831015	0.456095	0.000401483	0.00298534	0.649379	7.2079542654523e-07	6.019847931112889e-06
ENST00000220888.9|ENST00000520276.5	TRPS1[201/211]	0.062256	0.668954	0.8687891897191355	-0.119372	0.42704	0.7525757765618215	-0.266056	0.118425	0.2913293258020761	-0.211749	0.211646	0.4286454150219783	-0.361693	0.0462095	0.1139792450481701
ENST00000220913.10|ENST00000519618.1|ENST00000523569.1	CHRAC1[201/204/205]	0.0217894	0.856505	0.9509794481909132	-0.170545	0.163944	0.4794165316173794	-0.0203678	0.874334	0.9369986723981562	-0.0719999	0.562019	0.7603023545221425	-0.0152063	0.901499	0.9436165229913792
ENST00000220931.11|ENST00000519508.6|ENST00000521599.5	NCALD[201/212/217]	-0.229592	0.0669281	0.3149736125661709	-0.379063	0.00470548	0.0397143	-0.333626	0.0164133	0.071161	-0.491017	0.000455343	0.00333165	-0.351131	0.0147652	0.045179
ENST00000220959.8|ENST00000518205.5|ENST00000520539.6|ENST00000521922.5	UBR5[201/204/207/212]	-0.225077	0.114615	0.4121299416231784	-0.245894	0.0970359	0.3559927517116649	-0.510317	0.002079	0.0133835	-0.526919	0.00177564	0.0107177	-0.581268	0.00070123	0.00327324
ENST00000221086.8|ENST00000530200.1	MTMR9[201/204]	0.0196125	0.802294	0.931059	-0.0973378	0.223419	0.5644516468637872	-0.0768279	0.348704	0.5718401293567082	-0.109698	0.182223	0.3884544639304811	-0.0879904	0.29021	0.449125
ENST00000221114.8	DCTN6-201	0.311291	0.0553543	0.2836491867005895	0.280971	0.0963725	0.3547901873226334	0.489245	0.00968673	0.0472359	0.539284	0.00504841	0.0258567	0.616071	0.00199126	0.0082059
ENST00000221130.11	GSR-201	0.121853	0.195218	0.5271867612449178	0.0564432	0.60421	0.8577089830879253	0.0892219	0.364988	0.5870691491963386	0.0855552	0.411409	0.6443400054225801	0.0639085	0.495312	0.6485074008615554
ENST00000221132.8	TNFRSF10A-201	0.0350077	0.704408	0.8840480968056034	0.116703	0.218044	0.5576149164353728	0.000858961	0.99386	0.9972248879770728	0.168628	0.0854889	0.2332995237564603	0.235966	0.017765	0.0526229
ENST00000221138.9	PPP2CB-201	0.178529	0.116556	0.4147267666994526	0.117548	0.304653	0.6535968283965229	0.337399	0.00678402	0.0355008	0.258372	0.0355618	0.122862	0.413018	0.0011991	0.00525523
ENST00000221200.9	KCTD9-201	0.106555	0.204118	0.5375819737957188	0.168099	0.0496327	0.2325002774202104	0.236491	0.00709145	0.0368349	0.194435	0.0268325	0.0989787	0.300107	0.000723839	0.00336384
ENST00000221232.11	CNOT3-201	-0.192069	0.0580521	0.2909821431096907	-0.282506	0.00725456	0.056016	-0.266616	0.0132689	0.0604002	-0.285188	0.00825373	0.0386301	-0.224976	0.0401691	0.1021139221372992
ENST00000221233.9	EXOSC5-201	0.0853405	0.57223	0.8219270485098511	-0.00718856	0.934032	0.9833787617311424	-0.110257	0.504158	0.703207	-0.131816	0.430198	0.6597455339039837	-0.163206	0.359071	0.5207638033201352
ENST00000221249.10|ENST00000450331.7|ENST00000597202.1|ENST00000600737.6	PNPLA6[201/203/215/220]	0.0916987	0.254586	0.5905171305311704	0.0379784	0.627124	0.8695504352707859	0.0745302	0.388695	0.6073654002789209	-0.0504755	0.607831	0.7929972947246108	-0.362481	0.000101283	0.00057649
ENST00000221264.8	PLAUR-201	-0.00680282	0.963194	0.9874832909443668	-0.0169482	0.922453	0.9807712393530011	-0.0255086	0.905534	0.9532735748581592	-0.286231	0.227704	0.4490730783164977	-0.555394	0.0471304	0.1157079403222904
ENST00000221265.8	PAF1-201	0.15069	0.117567	0.4157863893354049	0.12625	0.205624	0.5407539632182199	0.168639	0.0950639	0.2521874002888863	0.209957	0.0409065	0.1370499796978187	0.416129	4.88595198139288e-05	0.000296207
ENST00000221283.10|ENST00000600702.6	STXBP2[201/218]	0.322959	0.000556908	0.00978311	0.26509	0.0049653	0.0414103	0.474394	1.23022894876238e-06	1.800265460735301e-05	0.389469	6.83704368186464e-05	0.000615959	0.557061	1.74503758628826e-08	1.794522028924205e-07
ENST00000221315.10|ENST00000594154.5	ZNF432[201/202]	-0.131986	0.247299	0.5834790905993511	0.00128188	0.990171	0.9976414349470232	-0.137521	0.268009	0.4896176306806972	0.00537352	0.954545	0.9817728981126672	-0.0950821	0.459349	0.6161763282979921
ENST00000221327.8|ENST00000592529.6	ZNF180[201/211]	-0.228199	0.130144	0.4358999321574178	-0.134292	0.385286	0.7232357346064371	-0.341504	0.0504493	0.1632988900647099	-0.323926	0.0658311	0.1939282021928179	-0.241118	0.188546	0.3325531078294176
ENST00000221355.10	ZNF780B-201	0.0503744	0.73317	0.8988349236931471	0.125454	0.43414	0.7577937861234519	-0.0380129	0.82705	0.9108035110833822	0.00440131	0.982527	0.9929119539062832	-0.268142	0.167014	0.3050375417405868
ENST00000221363.9	MAN2B1-201	-0.0250591	0.86574	0.955038	-0.257941	0.174733	0.4974148785693574	-0.955332	0.000325145	0.00272249	-0.624186	0.0114737	0.0504311	-1.05616	0.000130862	0.000727267
ENST00000221418.9	ECH1-201	0.203846	0.0281149	0.1867814785686796	0.0691155	0.440022	0.7621990598450697	0.191361	0.0459447	0.1526849188412508	0.122426	0.200675	0.4143144167475148	0.0481479	0.643779	0.7692747028171356
ENST00000221419.10|ENST00000598985.5|ENST00000600233.5|ENST00000600873.5|ENST00000647557.2	HNRNPL[N=5]	0.180734	0.0842543	0.3539892739156345	0.0978217	0.36174	0.704367	0.181413	0.101956	0.2639166308074773	0.110659	0.325335	0.5621903398175734	0.154984	0.17679	0.3176926494937123
ENST00000221431.11	SARS2-201	0.115013	0.311811	0.6442182207577054	0.00339694	0.975525	0.994991	-0.035246	0.781512	0.8857469278431357	-0.105152	0.407683	0.6414202467095076	-0.163996	0.211514	0.3605059129529793
ENST00000221448.9	SNRNP70-201	-0.0804891	0.557647	0.8127206604710815	-0.0713869	0.623844	0.8681321424832468	0.036714	0.823168	0.9086778219801672	-0.0825588	0.608878	0.7937396550742414	0.132722	0.440046	0.5983268078874294
ENST00000221452.13|ENST00000505236.2	RELB[201/202]	0.449437	0.000495111	0.00885028	0.506021	0.000123444	0.00185991	0.793834	8.390349383036711e-09	1.718931967758495e-07	0.797615	5.425795582243021e-09	1.0147234772955977e-07	1.0189	3.04916592348791e-13	5.136208482970826e-12
ENST00000221455.8|ENST00000391952.7	CLASRP[201/202]	-0.0262693	0.838325	0.9450628970247446	0.144842	0.339389	0.6856923225771775	0.0449389	0.794145	0.8921019463259461	0.0878034	0.570274	0.7669730198295963	0.0879707	0.609692	0.7433549034526546
ENST00000221459.7	LIN7B-201	0.0863872	0.565953	0.8180916923940289	-0.00139012	0.983143	0.9963734966600868	-0.233976	0.350157	0.5732392234687825	0.0755417	0.761003	0.8841123534991236	0.237278	0.460121	0.6167148453159782
ENST00000221462.9	PPP1R37-201	-0.198125	0.076557	0.3375310254691379	-0.212772	0.0632542	0.27189	-0.230797	0.0538811	0.1710725216794952	-0.137325	0.248034	0.4743179860059671	-0.294247	0.0168462	0.0503074
ENST00000221466.10	FCGRT-201	-0.236242	0.0754187	0.3350410172266361	-0.657462	4.46685746549214e-06	9.7596504872768e-05	-0.90497	1.04133412510581e-09	2.4318350589998747e-08	-1.087	3.28218119090198e-13	9.705043727549904e-12	-1.51668	1.3095392896928901e-23	4.372059744953511e-22
ENST00000221480.6	PEX11G-201	-0.0324702	0.827016	0.9404974677626315	-0.222868	0.253316	0.5993612777925159	-0.527582	0.0644285	0.1938323244033199	-0.616579	0.0412295	0.1378978472273766	-0.627496	0.0586074	0.137766
ENST00000221486.6	RNASEH2A-201	0.159362	0.254209	0.5899882971798452	0.171014	0.251898	0.5976367333126656	0.221454	0.172559	0.3732736668201795	0.314159	0.0566594	0.1741795339492099	0.389892	0.0243928	0.0685545
ENST00000221494.10	SF3A2-201	0.164063	0.0752621	0.3348165219840712	0.0569081	0.52636	0.8171488480310662	0.195534	0.044809	0.1501246115207662	0.0548197	0.554885	0.7550187543449316	0.173795	0.079994	0.1756546906176403
ENST00000221504.12	TRMT1-201	0.224046	0.199408	0.532081	0.0977175	0.589857	0.8501211817762809	0.179928	0.451899	0.6611884032994098	0.322568	0.204544	0.4193772942242047	-0.0460462	0.868811	0.9239559845520436
ENST00000221543.10	TBC1D17-201	-0.111189	0.227574	0.5628814100303635	-0.375586	0.000107778	0.00165229	-0.363475	0.000241122	0.00210556	-0.495476	6.41907285533044e-07	8.669041409861877e-06	-0.609853	1.51515894309375e-09	1.7711472639721313e-08
ENST00000221554.13	YJU2B-201	0.0266558	0.862344	0.953326	-0.0581895	0.671632	0.890968	0.0208848	0.886351	0.9427041919872344	0.0158111	0.914249	0.9640406126318518	0.208146	0.206881	0.3553322841131422
ENST00000221561.12	TLE5-201	0.194843	0.250405	0.586815	0.0639195	0.724163	0.9131325706472332	0.642169	0.0131371	0.0599387	0.496387	0.0462995	0.1500205027250654	0.726485	0.00788337	0.0268597
ENST00000221566.7|ENST00000677562.1|ENST00000677754.1|ENST00000678109.1|ENST00000678595.1	SGTA[N=5]	0.0343563	0.678452	0.8726056550795488	0.00184377	0.985466	0.996559	0.112794	0.191726	0.3987452258388227	0.133112	0.123315	0.299715	0.213704	0.0146241	0.044826
ENST00000221573.11	SNAPC2-201	0.168706	0.206728	0.5400559587478313	0.173936	0.212422	0.5500094433367829	0.0156162	0.917431	0.9599240859757204	0.0442748	0.768698	0.88892	-0.0196023	0.899967	0.942658
ENST00000221576.4	C19orf53-201	-0.0538741	0.651765	0.8613215527631362	-0.142107	0.368384	0.7099454874129738	0.065026	0.779587	0.8846835584328206	-0.19986	0.407969	0.6417574139279918	-0.560689	0.130965	0.2540228406632795
ENST00000221665.5	FIZ1-201	-0.0968183	0.361205	0.6821141779701297	-0.20667	0.0586926	0.2593133142649553	-0.0849385	0.456179	0.6643722253173007	-0.282639	0.0135703	0.0578416	-0.192777	0.0985886	0.2052573392144945
ENST00000221671.8|ENST00000593380.1	C19orf44[201/202]	-0.203255	0.175637	0.5036701596432634	-0.138387	0.381592	0.720437	-0.485384	0.0102733	0.0494014	-0.295148	0.106013	0.2707820960863236	-0.768124	0.000168768	0.000917404
ENST00000221735.12|ENST00000347466.10	ZNF419[201/202]	-0.188409	0.23453	0.571251	0.119398	0.485034	0.7917670421424775	-0.208935	0.282341	0.5044083157069967	0.0519194	0.795	0.9037705292467372	-0.136974	0.512692	0.6633083452288558
ENST00000221801.8|ENST00000601274.5	FBL[201/211]	-0.322553	0.0172676	0.1368822492902671	-0.56488	0.000102523	0.00158326	-0.647989	1.48934933711739e-05	0.000176028	-0.688548	4.63257884302297e-06	5.363591284307328e-05	-0.736626	1.45424624851004e-06	1.1583304504037303e-05
ENST00000221804.5	CLC-201	0.0682696	0.647311	0.8589975836612787	0.0432789	0.803357	0.9427532356506388	0.00709811	0.964195	0.9835546542090536	0.0233903	0.904716	0.9595845200330853	0.0624321	0.782636	0.866757
ENST00000221847.6	EBI3-201	0.141945	0.382158	0.69733	0.447515	0.0339446	0.1776924155640001	0.824291	0.00100404	0.00722238	0.931914	0.000261773	0.00204784	1.86442	8.96404493848218e-12	1.3203343501825992e-10
ENST00000221855.8	TBCB-201	0.218826	0.102523	0.3907009418648099	0.180684	0.188787	0.5177528415172163	0.37816	0.0120374	0.0559625	0.319644	0.0331014	0.1164139889931687	0.389714	0.0125017	0.0394152
ENST00000221856.11	FSD1-201	-0.0530395	0.703301	0.8835014688928007	-0.199198	0.283035	0.6320583342650685	-0.28576	0.265641	0.486866	-0.00944157	0.966654	0.9861898540324672	0.029778	0.927263	0.9588079731749792
ENST00000221859.9	POLR2I-201	-0.0395918	0.76921	0.9159681533546918	-0.0758859	0.624448	0.8683591585700895	0.0421017	0.803674	0.8979176030219005	0.00568859	0.964211	0.985125	0.0827227	0.647181	0.7714437275226875
ENST00000221922.11	CCDC9-201	0.300707	0.00445084	0.0527513	0.398658	0.000260934	0.0035546	0.557821	6.7126953592756e-07	1.0270879659803354e-05	0.541313	1.35782511812599e-06	1.736497060270571e-05	0.833385	2.34750134887992e-13	3.986203851300402e-12
ENST00000221930.6	TGFB1-201	0.0179218	0.842725	0.9461243050440428	-0.104017	0.413864	0.7434761978474537	-0.0710544	0.578161	0.7570446652755928	-0.187691	0.147454	0.3375055445776919	-0.179486	0.161138	0.29699
ENST00000221943.14|ENST00000417807.7	DMAC2[201/203]	0.227645	0.0851868	0.3557405631578845	0.248482	0.0714163	0.2937276140925254	0.313646	0.0316699	0.1164146077179557	0.22788	0.118984	0.2923622754538083	0.358109	0.0177211	0.0525273
ENST00000221954.7	CEACAM4-201	0.726683	0.000898062	0.0146655	0.840773	0.000225284	0.00313078	0.616147	0.00656105	0.0345748	0.567813	0.0117462	0.0513713	0.455656	0.0526251	0.1264893522133703
ENST00000221957.9	PLIN3-201	0.215197	0.0683888	0.3183339764909147	0.0469058	0.686825	0.8970208657145397	0.265763	0.0381221	0.1338473175628297	0.202442	0.110489	0.2786525523221569	0.318817	0.0165704	0.0496529
ENST00000221972.8	CD79A-201	0.279497	0.0243846	0.1706930509905891	0.213672	0.0882439	0.3358149384867852	0.325859	0.0147839	0.065672	0.1807	0.169376	0.3709087162316712	0.212602	0.120944	0.2397794424541235
ENST00000221978.10	NKG7-201	0.0683109	0.614997	0.8436383934400844	-0.01471	0.912926	0.9777435251871932	0.0889355	0.567542	0.7500819936433466	-0.135993	0.364403	0.6001756529759609	-0.177396	0.257859	0.4142285971262576
ENST00000222005.7	CDC37-201	0.0814286	0.290744	0.6257654748510799	-0.0695361	0.396048	0.7308051260506985	-0.0268947	0.755729	0.87188	-0.0645027	0.431035	0.6604471469962653	-0.0139667	0.88582	0.9345776496402072
ENST00000222008.11	RABAC1-201	0.14177	0.287807	0.6227063028488581	0.0780591	0.575284	0.8421511990955937	0.221125	0.143841	0.3312786586982512	0.192904	0.204212	0.4188580696038876	0.378156	0.0173055	0.0514405
ENST00000222120.8	RAB3D-201	-0.126756	0.318935	0.6494096468680951	-0.486065	0.000402786	0.00516581	-0.726334	4.44944269506981e-07	7.05072410996748e-06	-0.95012	8.046326216358009e-11	1.900161617710293e-09	-1.75275	5.61714918235893e-31	2.6100302901829786e-29
ENST00000222122.10|ENST00000599385.5|ENST00000601104.1	DBP[201/204/205]	-0.367703	0.013376	0.115874	-0.483432	0.00240144	0.023177	-0.655413	9.23277695110976e-05	0.000904079	-0.863079	3.28286878195379e-07	4.678162153145532e-06	-1.30469	6.3897875746169e-14	1.1332085327665158e-12
ENST00000222139.11	EPOR-201	-0.11833	0.455056	0.7485025805097629	-0.2798	0.140091	0.4390020178027672	-0.172099	0.406817	0.6223665575031377	-0.510676	0.0268406	0.0989881	-0.932904	0.000365692	0.00183954
ENST00000222214.10|ENST00000714073.1	GCDH[201/223]	0.0940195	0.478679	0.7629058566562849	0.0791779	0.56053	0.8351444595509674	0.036609	0.798438	0.8946205223606715	0.0517786	0.726528	0.8646537738572102	0.00696865	0.967336	0.9827866598332454
ENST00000222219.8|ENST00000588777.1	DNASE2[201/203]	0.154563	0.234647	0.5714471454578669	0.00411096	0.970119	0.993053	0.0903957	0.535627	0.7269100986807001	0.119153	0.406366	0.6402096081623468	0.359314	0.0191284	0.0559886
ENST00000222224.4	LENG1-201	0.249353	0.0383839	0.2281911964943425	0.386995	0.00199405	0.0200167	0.58426	7.87545543798122e-06	9.832632333530174e-05	0.580972	1.09379349035467e-05	0.000117259	0.68062	2.75128460660534e-07	2.440343810469454e-06
ENST00000222247.10	RPL18A-201	-0.144874	0.299813	0.634183	-0.220535	0.142922	0.4442416616327618	-0.277027	0.0891651	0.2414315317385549	-0.36341	0.0281504	0.1027352463068918	-0.442906	0.01034	0.0336142
ENST00000222248.4	SLC5A5-201	-0.0728429	0.627403	0.8498711794735759	-0.236895	0.226656	0.5685771845798077	-0.100471	0.664419	0.8156903557876523	0.103916	0.673534	0.8345974973904736	-0.620995	0.0642659	0.1482199846006353
ENST00000222250.5|ENST00000379656.7|ENST00000595712.6	ARRDC2[201/202/206]	-0.219687	0.000233604	0.00468544	-0.233065	0.000111511	0.00170124	-0.368607	1.98799798124152e-09	4.4737044442346624e-08	-0.351595	9.92296222684948e-09	1.787946649098236e-07	-0.439052	9.94028166063622e-13	1.6086169561604695e-11
ENST00000222254.13|ENST00000617130.6	PIK3R2[201/207]	-0.297016	0.000418392	0.00770593	-0.562124	9.770436220268919e-11	4.234303059745665e-09	-0.711473	1.0299247622438601e-15	4.181998230217991e-14	-0.842039	3.89917192151111e-21	2.0487147259852425e-19	-1.25659	3.8858249787621096e-43	2.6365113565579467e-41
ENST00000222256.9	RAB3A-201	-0.261212	0.119202	0.4178881631676172	-0.288803	0.110584	0.3847817406067331	-0.518252	0.0149381	0.0662473	-0.786625	0.000540366	0.00387203	-1.51053	6.101106293328261e-09	6.651344283155032e-08
ENST00000222266.2	PSENEN-201	-0.121775	0.444772	0.7420997554600209	-0.275092	0.154645	0.4651853114695419	-0.380681	0.0942182	0.2505126496261645	-0.842033	0.00111956	0.00723516	-0.484133	0.0556289	0.1322301436892549
ENST00000222284.10	TMEM147-201	0.196236	0.163139	0.4865797593807152	0.0112127	0.948085	0.9874309045686704	0.0264186	0.865904	0.932556	-0.0143427	0.906216	0.9601148188689312	-0.11842	0.448652	0.6063639873786911
ENST00000222305.8	USF2-201	-0.13969	0.0769919	0.3384083903871692	-0.267818	0.000688039	0.00812659	-0.383131	3.45027723542122e-06	4.598911988911681e-05	-0.484811	3.38259293643608e-09	6.543274503038524e-08	-0.68717	1.4456289949402e-16	3.0796485341231134e-15
ENST00000222307.9|ENST00000597438.5|ENST00000599319.5	KXD1[201/208/211]	0.096121	0.396581	0.708093	-0.0324629	0.749113	0.9223949944895672	0.0535249	0.680262	0.8263699591688678	-0.0728796	0.533355	0.7395098323887008	0.0161103	0.924631	0.9570856219037636
ENST00000222308.8|ENST00000596558.6	FKBP8[201/206]	-0.000383566	0.99893	0.9998074332705384	-0.155555	0.102509	0.3682639210880905	-0.0310827	0.75109	0.8688432211413183	-0.137855	0.162713	0.3612696230620532	-0.164194	0.105647	0.2165374641834916
ENST00000222329.9|ENST00000440177.6	ERF[201/202]	-0.0396326	0.685589	0.8752042844222528	-0.105192	0.30098	0.6502846925669226	0.0913243	0.3896	0.6080390265974145	-0.176876	0.0968719	0.2542473211172267	-0.177815	0.102113	0.2107595049322805
ENST00000222330.8|ENST00000453535.1	GSK3A[201/203]	-0.0430205	0.531772	0.7972629995472623	-0.107681	0.12946	0.420733	-0.0452387	0.533245	0.7255743100519322	-0.109151	0.133039	0.315831	-0.103623	0.157343	0.2914781947120164
ENST00000222345.11	SIPA1L3-201	-0.200283	0.00931961	0.090444	-0.261409	0.000859644	0.00978418	-0.280003	0.000451648	0.00362952	-0.309644	0.000108014	0.000929834	-0.456973	1.70415462906317e-08	1.7582105476436566e-07
ENST00000222374.3	CADM4-201	0.791827	0.000639533	0.0109958	0.720068	0.0018422	0.0187066	0.742893	0.00210576	0.0135123	0.77434	0.00145627	0.00907833	0.682588	0.00630844	0.0222406
ENST00000222388.6	ABCF2-H2BK1-201	0.169351	0.13383	0.4420823908378957	0.0648633	0.573862	0.8417106435525908	0.116318	0.336049	0.5594308686756683	0.168514	0.170917	0.372895	0.135258	0.279135	0.4376440750569802
ENST00000222390.11	HGF-201	0.0336205	0.828623	0.9410752677014768	-0.0341601	0.843451	0.9577130590090996	-0.11761	0.574192	0.7542897002273053	-0.208175	0.332969	0.5694436912210924	-0.274837	0.249936	0.4057564008046725
ENST00000222402.8	UBE2D4-201	0.0963827	0.478	0.7624970274434634	-0.102865	0.469435	0.7815249713624367	-0.123383	0.427957	0.6406360820620141	-0.298198	0.0611924	0.1839036334823167	-0.535258	0.00162486	0.00685259
ENST00000222462.3	WNT16-201	0.411748	0.0533058	0.2773870266296759	0.473183	0.0485619	0.2289490907886688	0.886829	0.00489379	0.0271925	0.784381	0.0109551	0.0486396	1.09607	0.00135526	0.0058493
ENST00000222511.11	GTPBP10-201	0.165897	0.150076	0.4681543818784424	0.169312	0.155282	0.4662337328548445	0.372444	0.00320725	0.0192557	0.201436	0.108545	0.2753807061969313	0.323167	0.0123765	0.0390947
ENST00000222547.8	BET1-201	0.239833	0.122353	0.4229456985800576	0.196996	0.226167	0.568015	0.407561	0.0267109	0.1023972331224328	0.325421	0.0774957	0.2177204702980363	0.440786	0.0227831	0.0648624
ENST00000222553.8|ENST00000354289.9|ENST00000424768.2|ENST00000440465.1|ENST00000679643.1|ENST00000679873.1|ENST00000679951.1|ENST00000680129.1|ENST00000680786.1|ENST00000681255.1|ENST00000681550.1|ENST00000681653.1|ENST00000681878.1|ENST00000681936.1	NAMPTP1[201]|NAMPT[N=13]	1.15299	6.55052223666283e-16	6.132610580614607e-14	1.3349	1.55832336618705e-20	1.4127902931954432e-18	1.74215	2.69673248036352e-33	2.547362567529013e-31	1.75168	1.2326891140008e-33	1.1371737294364103e-31	2.15906	8.039497623859809e-50	6.571143783232563e-48
ENST00000222567.6	POLR1F-201	0.12834	0.328204	0.657199	0.0577646	0.674814	0.8922426451767947	0.15759	0.289104	0.5115166778034143	0.136153	0.361501	0.5971078438127315	0.184116	0.237935	0.3923537175365082
ENST00000222572.8|ENST00000633192.1	PON2[201/217]	0.102944	0.50352	0.7791577346273432	-0.147442	0.383453	0.7218770139180192	-0.360563	0.0736478	0.2120545153965275	-0.132321	0.492796	0.7093909809322347	-0.458075	0.0356268	0.0929507
ENST00000222573.5	ITGB8-201	0.0512769	0.7431	0.903684	0.226909	0.246664	0.5916262830061239	0.261414	0.275921	0.4979481758284704	0.0718345	0.760138	0.8836081560483797	-0.350898	0.225291	0.3774592447254952
ENST00000222574.9|ENST00000468410.5	HBP1[201/208]	0.214406	0.136928	0.4474439773477884	0.250658	0.0947736	0.3515060507072709	0.464052	0.00567229	0.0306961	0.476462	0.00426189	0.0224892	0.704206	6.21908970379014e-05	0.000368959
ENST00000222584.8|ENST00000649633.1	SP4[201/205]	0.0392135	0.592271	0.8331229441933413	-0.0064925	0.940237	0.985232	0.157091	0.0331854	0.1205111064009348	0.0283031	0.69892	0.8495500320318421	0.204161	0.00584013	0.020886
ENST00000222597.7	CBLL1-201	-0.0458505	0.729822	0.8972627199062799	-0.067894	0.642898	0.8774242748712554	-0.113382	0.482358	0.6855753513514584	-0.0783638	0.63453	0.8107460854912474	0.0743947	0.676631	0.7919303663704299
ENST00000222644.10|ENST00000396475.6	PALS2[201/202]	-0.197396	0.110478	0.4052514839187663	-0.0763448	0.543702	0.8269274686699388	-0.125556	0.344466	0.567491	-0.329836	0.0165506	0.067438	-0.236868	0.0911641	0.1936204318089087
ENST00000222673.6|ENST00000444676.5|ENST00000447398.6	OGDH[201/205/206]	0.179299	0.0581891	0.2911872431873959	0.0837046	0.372664	0.7137100066102765	0.256586	0.011182	0.0528525	0.237133	0.0200795	0.0786479	0.426054	4.24101035233728e-05	0.000259712
ENST00000222690.10	H2AZ2-201	-0.25083	0.000920443	0.0149691	-0.442875	1.2694512069057e-08	4.269849208728661e-07	-0.647156	3.07757033704127e-16	1.3121262720763791e-14	-0.729899	3.92444704710904e-20	1.965338164068099e-18	-0.980862	3.48580468050978e-34	1.823833128857107e-32
ENST00000222725.10|ENST00000402045.5	LFNG[201/204]	-0.152178	0.0944076	0.3744530440521801	-0.353216	0.000294803	0.00395116	-0.502762	5.22463657640015e-07	8.200859899772374e-06	-0.550716	4.26083236732623e-08	6.976090357506101e-07	-0.69808	6.95420090356999e-12	1.036396025071484e-10
ENST00000222792.11	CHN2-201	0.0808483	0.523673	0.7916186053963558	-0.0498508	0.705088	0.905082	-0.135982	0.342057	0.5653672184735984	-0.201627	0.162079	0.3603669865116055	-0.269162	0.0731872	0.1640032964557898
ENST00000222800.8|ENST00000437775.7	ABHD11[201/205]	0.236399	0.119913	0.419413	0.11231	0.471961	0.7834471361593099	0.19525	0.259889	0.480784	0.0630464	0.719413	0.8613841219560169	0.292038	0.114162	0.2297811534355791
ENST00000222803.10	FKBP14-201	-0.239078	0.126871	0.430562	-0.388225	0.0270964	0.1521699491865397	-0.490287	0.0104746	0.0501709	-0.800797	8.20316437272294e-05	0.000726586	-0.947269	7.26900200486006e-06	5.169905618875899e-05
ENST00000222823.9	NOD1-201	0.201718	0.0208789	0.1549222617528672	0.404456	6.91878565795692e-06	0.000144466	0.754419	1.75043695391049e-16	7.627940040866846e-15	0.735305	9.68053399532557e-16	3.5349635133393714e-14	1.19103	1.04534513028921e-38	6.379233822171098e-37
ENST00000222902.7	CCL24-201	-0.31907	0.0757382	0.3356565213493686	-2.21127	3.4129798718315e-07	9.347180117732971e-06	-3.81896	2.95606442814437e-16	1.2620275061969535e-14	-3.73925	8.852581817018119e-16	3.2365990512880645e-14	-5.22746	1.27672823099284e-26	4.942426464763694e-25
ENST00000222969.10	BUD31-201	0.198736	0.221378	0.5573329188574615	0.328225	0.0714066	0.2937276140925254	0.450694	0.0265406	0.1019673473726447	0.470848	0.0217979	0.0840637	0.549506	0.0113618	0.0363998
ENST00000222990.8	SNX8-201	0.0112258	0.89647	0.9655666854834696	-0.0316843	0.692702	0.8998239786039499	0.0926403	0.288448	0.5110365105093867	0.0737293	0.40039	0.6347004227110473	0.0212314	0.84303	0.907411
ENST00000223023.5	WASL-201	0.0399773	0.675378	0.8714380282126701	-0.0277888	0.784849	0.936555	0.0592397	0.565418	0.7485948740281296	0.0248976	0.826217	0.9200922410951063	0.12925	0.238325	0.3927003951721582
ENST00000223029.8	AIMP2-201	0.384865	0.0108323	0.1003350450292483	0.291804	0.05446	0.2472605114852888	0.373766	0.0211893	0.0863088	0.521645	0.00165122	0.0100746	0.545149	0.00134952	0.0058301
ENST00000223054.8	MOSPD3-201	-0.451006	0.00532198	0.0602254	-0.423967	0.0100516	0.0722226	-0.570578	0.00130827	0.0090438	-0.94121	5.09592448712716e-07	6.994945564221222e-06	-1.17889	1.20047667170137e-09	1.4180096964499522e-08
ENST00000223073.6	RBM28-201	-0.0672841	0.550388	0.8082791403154973	-0.201608	0.0905597	0.3411534436590381	-0.247077	0.04773	0.1570343576397728	-0.263964	0.0349894	0.1214163006155131	-0.267839	0.0366733	0.0950266
ENST00000223122.4|ENST00000402468.3	C1GALT1[201/202]	1.21748	1.36875003774683e-15	1.2303152048693017e-13	1.26664	1.28839446682931e-16	9.17581160913425e-15	1.62314	8.079670302449e-26	5.95592518790341e-24	1.71824	1.5092745107473399e-28	1.1501838360888543e-26	2.25844	7.542826256111229e-48	5.847080304184503e-46
ENST00000223127.8	PLOD3-201	0.0228872	0.746359	0.9051810486011332	-0.177298	0.0124436	0.0847756	-0.192219	0.0081866	0.0413988	-0.220128	0.00237088	0.0136797	-0.097509	0.181878	0.3241407911286364
ENST00000223129.8	RPA3-201	0.2166	0.208711	0.5426302999484975	0.330004	0.100416	0.3636514282326639	0.456138	0.0527775	0.1684503309482126	0.57514	0.0185763	0.0738789	0.484238	0.0588747	0.1382661001593109
ENST00000223136.5	FIS1-201	0.0424253	0.760834	0.9125032152414034	0.0137573	0.923991	0.98138	0.00195834	0.983762	0.9920850008406692	0.000260871	0.981692	0.9923973804385798	-0.0487883	0.783258	0.8671411435959437
ENST00000223145.10	GLCCI1-201	-0.287095	8.8642993410907e-06	0.000260015	-0.436356	3.33624330964188e-11	1.5058437255965852e-09	-0.420055	3.73919978271339e-10	9.303766020868096e-09	-0.561645	4.7140051984629e-17	1.914116653944717e-15	-0.46085	6.47813119248619e-12	9.714117829037038e-11
ENST00000223190.8	NRF1-201	0.0737299	0.631844	0.8515819436702284	0.0639315	0.708891	0.9067479654060152	0.138226	0.475458	0.6800217748010967	0.00907036	0.971231	0.9881687727813112	0.0834137	0.690203	0.8017042075355498
ENST00000223208.10|ENST00000674630.1|ENST00000675328.1|ENST00000676243.1	CEP41[201/219/222/235]	0.213892	0.197179	0.5297630059400574	0.182891	0.30185	0.6509027034667128	0.076343	0.704031	0.8401615091887874	-0.178115	0.380614	0.6163518151217383	-0.0934178	0.678164	0.7929166785940056
ENST00000223210.5	ZNF862-201	-0.31146	0.00346794	0.0435737	-0.331414	0.00228427	0.0223262	-0.509204	6.78715518797463e-06	8.610162693228774e-05	-0.511603	6.01856552223206e-06	6.793765374827245e-05	-0.655342	1.29106700077499e-08	1.354161033060204e-07
ENST00000223273.7	YAE1-201	0.194888	0.20522	0.5384148875948763	0.321394	0.058879	0.2598048334047787	0.180212	0.313206	0.536813	0.280747	0.12334	0.2997386400367682	0.19767	0.303876	0.4633431293414713
ENST00000223293.10	GIMAP2-201	0.568225	0.00206095	0.0289147	0.642863	0.00077053	0.0089081	0.963963	2.35173840704258e-06	3.2542695939558505e-05	1.01128	8.26467242110492e-07	1.0932931441755146e-05	1.29883	6.57341960391506e-10	7.991961021330255e-09
ENST00000223321.9	PSMA2-201	0.341809	0.0337202	0.2099084745224519	0.397383	0.0188718	0.1170217868402165	0.658688	0.000420269	0.00340861	0.762536	5.54350706350686e-05	0.000508719	1.18966	1.58642803191711e-09	1.8489768898036508e-08
ENST00000223324.3	MRPL32-201	0.416954	0.0104767	0.0981812	0.423856	0.0115308	0.0799202	0.580931	0.00121397	0.00846988	0.608079	0.00076291	0.00522461	0.939769	5.9203275904713e-07	5.014398267902538e-06
ENST00000223336.11	COA1-201	0.153226	0.336175	0.6632004581135209	0.0678013	0.68896	0.8980621936536711	0.11091	0.574402	0.7543740955449308	0.0270662	0.891879	0.953372	0.0783292	0.723566	0.827296
ENST00000223357.8	AEBP1-201	-0.0356256	0.755936	0.9098485111879154	-0.0664505	0.60289	0.8570447376722015	-0.271369	0.0532601	0.1695957728916538	-0.33628	0.0164084	0.0670054	-0.301856	0.0364552	0.0946246
ENST00000223361.7|ENST00000698949.1	POLD2[201/223]	-0.0180595	0.864159	0.9542956990558964	-0.19046	0.202707	0.5364822385852747	-0.138808	0.517587	0.7133443526220762	-0.617934	0.0518276	0.163255	-2.17947	0.000668423	0.00313634
ENST00000223368.7|ENST00000482231.5	BCL7B[201/210]	0.191731	0.131994	0.438696	0.154332	0.24188	0.5862450831904062	0.311438	0.0273511	0.1040968459625372	0.272825	0.0538887	0.1680376088057137	0.429922	0.003098	0.0120803
ENST00000223369.3|ENST00000478411.2|ENST00000677851.1|ENST00000679020.1|ENST00000679310.1	YKT6[N=5]	0.225269	0.00578792	0.0640733	0.129864	0.115438	0.3944227125869495	0.216358	0.0103591	0.0497229	0.2448	0.00375702	0.0202104	0.35936	2.66695357819224e-05	0.00017026
ENST00000223398.11|ENST00000361545.9	CLIP2[201/202]	-0.0331464	0.693266	0.8784716421906728	-0.0953072	0.299836	0.6491344016342032	-0.115198	0.214703	0.4278321575985717	-0.0778647	0.414335	0.6467377051155817	-0.326072	0.000851617	0.00388835
ENST00000223423.8|ENST00000362012.7|ENST00000619306.5|ENST00000643576.1|ENST00000647067.1	PTGS1[N=5]	0.0414226	0.705124	0.8843829363372946	-0.283681	0.031967	0.1707521584550638	-0.497164	0.000340491	0.00283592	-0.65365	3.45351289715762e-06	4.0931003721007855e-05	-1.25825	9.70748086310058e-18	2.251992803167818e-16
ENST00000223428.9|ENST00000375231.5	ZNF510[201/203]	0.054149	0.493404	0.773333	-0.00690407	0.936448	0.9841457033353253	0.0710728	0.387652	0.6066048532221374	0.0363096	0.658897	0.8261961458340094	0.0805087	0.33611	0.4975488422769221
ENST00000223459.11	ZNF688-201	0.346067	0.0207275	0.154161	0.281389	0.0635171	0.2726750620163063	0.416048	0.0115443	0.0541757	0.504293	0.00230163	0.0133531	0.481108	0.00494371	0.0181028
ENST00000223500.9	CHMP5-201	1.59147	1.03161278457475e-16	1.033250265185186e-14	1.69423	1.29864076597425e-18	1.0559823754249376e-16	1.89947	9.42748613347437e-23	5.925043575918653e-21	1.96006	4.39503186227307e-24	2.7622162401337723e-22	2.07923	9.44335702526022e-27	3.691919630073853e-25
ENST00000223528.6|ENST00000357998.10|ENST00000675695.1	FKTN[201/202/222]	0.0785179	0.422296	0.7256116466921043	0.0150046	0.883388	0.969791	0.0298492	0.777474	0.8836891358418978	-0.0694772	0.509344	0.7220367127022379	-0.116175	0.28287	0.4417441300735054
ENST00000223641.5	SEC61B-201	0.111118	0.413997	0.7201628390781359	0.0181131	0.891954	0.971749	0.0728635	0.639321	0.7993377304109984	0.0474718	0.754195	0.880573	0.0791798	0.634209	0.7618947952292757
ENST00000223642.3	C5-201	-0.2543	0.122387	0.4229986534892896	-0.205732	0.232869	0.575784	-0.38318	0.0575123	0.1791934829764813	-0.250314	0.203932	0.4185830229080269	0.425675	0.0423543	0.106553
ENST00000223791.7|ENST00000374075.9|ENST00000374088.8	AKNA[201/204/206]	-0.180958	0.111902	0.4078693449536289	-0.225827	0.0550658	0.249008	-0.293626	0.0167966	0.0722964	-0.255751	0.0372509	0.1273447984253038	-0.288267	0.0220487	0.0631134
ENST00000223795.3	TNFSF8-201	0.116179	0.319582	0.6495234317645942	-0.0941664	0.480497	0.7895658802871239	-0.0484391	0.720684	0.8499883803089128	-0.163999	0.222362	0.4427307674739881	-0.342939	0.0158944	0.0479737
ENST00000223864.7	PLGRKT-201	0.0946422	0.522596	0.7909758659629852	0.113986	0.479146	0.7889792919984209	0.182333	0.315109	0.5386981333381912	0.231577	0.207473	0.4229299934419206	0.255601	0.191806	0.3364734196691004
ENST00000224073.6	EDF1-201	0.0607029	0.626517	0.8494195612272796	0.0340949	0.803406	0.9427759121709096	0.0463398	0.741469	0.8631246393540917	0.0437905	0.773985	0.8918231274846241	0.13984	0.330901	0.4919847224119538
ENST00000224140.6	SETX-201	0.145719	0.168762	0.494099	0.207675	0.0596781	0.2620521760677257	0.313472	0.00624299	0.0331984	0.342701	0.00288328	0.0161691	0.546254	3.58283117738041e-06	2.683083874824399e-05
ENST00000224237.9	VIM-201	0.129108	0.201438	0.5340657349325721	-0.0312368	0.760299	0.9271216747536658	0.0516964	0.63067	0.7930507645861645	-0.00298215	0.976402	0.9903261193119992	0.0820878	0.455956	0.6131077229065773
ENST00000224337.10|ENST00000413476.6|ENST00000696513.1	BLNK[201/203/214]	0.597569	0.000215619	0.00437197	0.895234	1.39672313741336e-07	4.031712258498766e-06	1.01027	5.520717009189661e-09	1.1619654545692717e-07	0.942082	4.63970465387667e-08	7.529973345154781e-07	1.29875	1.55918391183858e-13	2.692515184373684e-12
ENST00000224652.12|ENST00000369040.9|ENST00000369043.8|ENST00000423243.7|ENST00000540606.7|ENST00000684876.1|ENST00000686811.1|ENST00000687583.1|ENST00000688057.1|ENST00000688526.1|ENST00000689057.1|ENST00000689455.1|ENST00000689571.1|ENST00000690355.1|ENST00000692278.1	ATE1[N=15]	0.106241	0.355213	0.678182	0.0160082	0.85406	0.9609761035930252	0.038959	0.738958	0.8618122390737504	-0.0337913	0.804655	0.9090115510428126	-0.0626559	0.641623	0.7675876625010551
ENST00000224721.12	CDH23-201	0.493246	9.30385298964748e-05	0.00209344	0.404968	0.00141547	0.0150186	0.283946	0.0300133	0.1117441351522518	0.35436	0.00687618	0.0332532	0.410643	0.00219431	0.00892968
ENST00000224756.12|ENST00000372088.8	CCSER2[201/203]	-0.0365381	0.698456	0.8808791915950452	-0.0727047	0.397039	0.7313078385443312	0.0213062	0.747263	0.8663591927158278	-0.0176177	0.842037	0.9282278576004775	0.245057	0.00254195	0.0101569
ENST00000224784.10|ENST00000415557.2	ACTA2[201/202]	0.33805	0.00359587	0.0447004	0.183162	0.117124	0.3979304300680615	0.761255	8.09838529294441e-10	1.9254261943662104e-08	0.314976	0.0104324	0.0467264	1.32933	5.96511996981024e-27	2.355438486201665e-25
ENST00000224949.9|ENST00000380989.6|ENST00000430362.2|ENST00000676519.1|ENST00000677305.1|ENST00000677922.1|ENST00000678050.1|ENST00000678370.1|ENST00000678436.1|ENST00000678441.1|ENST00000678986.1|ENST00000678987.1	PITRM1[N=12]	-0.0750313	0.29381	0.6287961526406045	-0.163188	0.0253558	0.1456352825330674	-0.201415	0.00680489	0.0355926	-0.214974	0.00392838	0.0209817	-0.302432	5.98181254181289e-05	0.000356423
ENST00000224950.8|ENST00000369764.2|ENST00000466828.6|ENST00000698298.1|ENST00000698300.1|ENST00000698303.1|ENST00000698304.1	STN1[N=7]	-0.0492883	0.689015	0.8766196985744455	0.0234441	0.84803	0.9594232119399586	0.077184	0.573915	0.7541131231854526	0.00591284	0.958301	0.983145	0.225686	0.117115	0.2341831920756471
ENST00000225174.8	PPIF-201	0.0925962	0.441407	0.7397823574225495	-0.0845579	0.508124	0.8055444745521648	-0.225005	0.0958014	0.2535470931014663	-0.223217	0.100175	0.2606608576976896	-0.253726	0.069446	0.1574641862011844
ENST00000225235.5	TBC1D12-201	-0.106184	0.293211	0.6280239406428841	-0.471628	2.29338697034628e-05	0.000422889	-0.427998	0.000167164	0.00152561	-0.444713	7.68713881764806e-05	0.000685111	-0.725473	9.51750930008456e-10	1.1361234143687774e-08
ENST00000225275.4|ENST00000578493.2	MPO[201/203]	0.319897	0.026256	0.1787990261481066	-0.0617217	0.657164	0.8849129692978248	-0.0358007	0.820126	0.9070979163878216	-0.119823	0.443471	0.6698348915821145	-0.286816	0.0897875	0.1914223612949244
ENST00000225276.10	ST6GALNAC2-201	0.0320972	0.836557	0.9442059062901552	-0.0421921	0.802565	0.942731	0.0662016	0.742008	0.8634043962706883	-0.0544877	0.785335	0.8984080522520802	0.288174	0.194911	0.3402180482467484
ENST00000225296.8|ENST00000572490.1|ENST00000574023.1	DHX33[201/203/204]	0.0063638	0.961607	0.9870957045454908	-0.0889739	0.484405	0.7914542567552891	-0.189128	0.177759	0.3802418874309061	-0.286415	0.0448842	0.1464561759993254	-0.385482	0.00919952	0.0305103
ENST00000225298.12	UTP18-201	0.325081	0.0163722	0.1323453950691089	0.328829	0.0184806	0.1151846119410362	0.382708	0.00874811	0.0436024	0.434772	0.00324201	0.0178668	0.340217	0.0235568	0.0666264
ENST00000225308.12|ENST00000590194.5	SLC25A39[201/212]	-0.121217	0.349054	0.6730282746714322	-0.428146	0.00214265	0.0212047	-0.445564	0.00201701	0.0130385	-0.673294	5.08718244646034e-06	5.838508773583984e-05	-0.883985	4.72554866330415e-09	5.220275221542225e-08
ENST00000225328.10|ENST00000345901.7|ENST00000547178.5	P2RX5[201/202/203]	-0.011304	0.929177	0.976636	-0.0163286	0.90064	0.9740571919422067	-0.0264485	0.854912	0.9267536364213864	-0.1167	0.421266	0.6528394300308028	-0.126087	0.40627	0.5666838345157481
ENST00000225388.9	NUFIP2-201	0.0316498	0.446728	0.7435246682329594	0.0289844	0.490782	0.7951637319927227	0.0925661	0.0287013	0.107994	0.0115391	0.785739	0.8986140429887445	0.137934	0.00115302	0.00507713
ENST00000225394.8|ENST00000394869.7	GIT1[201/203]	-0.0851079	0.337328	0.6642132307715117	-0.0919814	0.31665	0.6647623193097751	-0.078542	0.400989	0.6179732462053086	-0.0282164	0.772225	0.8907133818909142	-0.0679508	0.498946	0.6513734060311143
ENST00000225430.9	RPL19-201	-0.13781	0.340703	0.6664416658186618	-0.210495	0.180537	0.5056063238366699	-0.272339	0.11434	0.2849712954123273	-0.290577	0.0947852	0.2505423997091558	-0.321206	0.0794067	0.1746327031658592
ENST00000225504.8	SUPT4H1-201	0.419229	0.012925	0.1133988408105245	0.335122	0.0477721	0.2264437412664872	0.562732	0.00263167	0.0162994	0.528264	0.00482157	0.024897	0.750043	0.000127927	0.00071322
ENST00000225519.5	SHPK-201	0.0318499	0.733917	0.8993343968888907	-0.160218	0.0873077	0.3337241798112871	-0.0912938	0.342128	0.5653833197975362	-0.219458	0.024438	0.0918099	-0.249454	0.0121567	0.0385509
ENST00000225525.4	TAX1BP3-201	0.176531	0.173448	0.5006672838065368	0.0971363	0.468161	0.7810114422304885	0.24463	0.0895881	0.2422232694265177	0.145893	0.310946	0.5464468862909944	0.28091	0.0611376	0.1424903274531382
ENST00000225538.4	P2RX1-201	-0.143964	0.353586	0.6768817054212513	-0.364482	0.047552	0.2258414453100574	-0.527264	0.0107421	0.0512338	-0.548822	0.00841235	0.0392502	-0.574205	0.00842279	0.0283849
ENST00000225567.9|ENST00000573224.2|ENST00000640138.1	GOSR2[201/208/234]	0.229004	0.153685	0.4735502524764847	0.211128	0.217577	0.5571888089554775	0.428108	0.0302245	0.1123714673224441	0.486388	0.0154311	0.0637455	0.671209	0.00152714	0.00649867
ENST00000225573.5|ENST00000434554.7|ENST00000582171.6|ENST00000641703.1|ENST00000641709.1|ENST00000642017.2	PNPO[N=6]	0.137663	0.305775	0.6394253009318797	-0.0712497	0.609814	0.8608343016585628	0.0105409	0.94854	0.9761207883981972	-0.0154106	0.920398	0.9669208738050544	-0.160866	0.313494	0.4735188008385798
ENST00000225577.9|ENST00000406116.7	RPS6KB1[201/203]	-0.0114201	0.892114	0.9641748453470782	-0.00835547	0.913484	0.9778326292948356	0.0443527	0.755086	0.8714658028264315	-0.00475446	0.982961	0.9931597429770952	-0.109898	0.395086	0.5560994742666636
ENST00000225603.9	CBX1-201	0.0235382	0.665983	0.8672244747361226	-0.172525	0.00240219	0.0231771	-0.17834	0.00194529	0.0126492	-0.241517	2.82672455666811e-05	0.000277138	-0.468416	1.17683880516955e-15	2.3499534369050197e-14
ENST00000225609.10	PIGL-201	0.0827575	0.590804	0.8321902970851253	-0.128339	0.488436	0.7934794835984936	-0.530397	0.0626585	0.1899564749028841	-0.0137695	0.954301	0.9817145084608234	-0.544568	0.0924872	0.195719
ENST00000225614.6|ENST00000588479.6	GALK1[201/205]	0.489112	0.00039255	0.00728099	0.409343	0.0030886	0.0283601	0.529175	0.000236751	0.00207371	0.485816	0.00073668	0.0050703	0.335426	0.0218555	0.0626172
ENST00000225655.6	PFN1-201	0.143047	0.217294	0.5532301103407715	0.0573117	0.556308	0.8329384713727851	0.164776	0.216882	0.430204	0.11203	0.362965	0.5986795076790682	0.133642	0.345937	0.5075720390702424
ENST00000225665.12	SLC25A11-201	0.0953937	0.376111	0.6931246954654203	-0.0618885	0.580364	0.8450076727637695	-0.0247499	0.827124	0.9108035110833822	-0.110916	0.35547	0.5914505018565023	-0.168221	0.17145	0.3106088180688733
ENST00000225688.4	RASD1-201	-0.0609277	0.636169	0.8536179508399573	-0.566925	0.0315975	0.1694787155073588	-0.50086	0.0867063	0.2366218370314912	-0.92431	0.0178801	0.0716884	-0.622147	0.0972899	0.2031439704387822
ENST00000225696.9	NUP88-201	0.0779165	0.525714	0.7928423461065689	0.202547	0.255782	0.6026191857019892	0.321143	0.209729	0.4220536057022263	0.151208	0.530715	0.7371885273237525	0.688777	0.0668255	0.1529291040260804
ENST00000225698.8	C1QBP-201	0.154915	0.297218	0.6321447657814596	0.168103	0.28248	0.6317377116522277	0.27037	0.129377	0.3088679495832467	0.262067	0.140581	0.3275489788839754	0.272632	0.139445	0.266088
ENST00000225719.9	CPD-201	-0.182811	0.0181013	0.1411859660707988	-0.452738	2.02835649356327e-08	6.597386327002183e-07	-0.500333	8.51391488413126e-10	2.0120899969613576e-08	-0.685736	6.78960533894776e-17	2.7115449170101503e-15	-0.917674	2.08127821842575e-28	8.70879678930138e-27
ENST00000225724.9|ENST00000451249.7	GOSR1[201/204]	0.20508	0.0275683	0.1843532815584425	0.0985674	0.323576	0.6717115959908804	0.186158	0.0530617	0.1690664636487642	0.114189	0.250978	0.4780460670516973	0.10311	0.272509	0.4305066297856744
ENST00000225726.10|ENST00000403162.7|ENST00000582252.1	CCDC47[201/202/204]	0.216222	0.000690016	0.0117867	-0.0123321	0.908009	0.9761710100536806	0.0440646	0.446509	0.6568196352733511	-0.0355167	0.633332	0.8098298435193949	-0.102418	0.104687	0.2149746807349146
ENST00000225728.8	MED31-201	0.104938	0.510849	0.7830771785010118	0.0955753	0.593457	0.8516905884766195	0.297667	0.177877	0.380322	0.160535	0.463227	0.6859506752528823	0.466308	0.0618011	0.1436547628039829
ENST00000225729.8|ENST00000395726.8	DRG2[201/202]	0.0282471	0.780559	0.9209322942031244	-0.110734	0.294451	0.6434803109394063	-0.0617262	0.574052	0.7542097280035033	-0.0694899	0.52789	0.7352838861310274	-0.0293129	0.795137	0.8748584159161834
ENST00000225737.11	AKAP10-201	0.286251	0.000137766	0.0029428	0.341566	8.65803961466881e-06	0.00017621	0.467972	1.45259492552694e-09	3.32578881715348e-08	0.428498	3.28750974549501e-08	5.487880024887173e-07	0.47955	6.68349730671852e-10	8.119535619059274e-09
ENST00000225742.13|ENST00000448276.7|ENST00000698016.1|ENST00000698020.1	SMARCD2[201/203/215/219]	0.241177	0.0121647	0.1085090011757891	0.159192	0.102643	0.3684173737211988	0.294823	0.00334972	0.0199441	0.236031	0.018979	0.0752152	0.296707	0.00361938	0.0138598
ENST00000225777.8	SYNGR2-201	0.536777	0.000672714	0.0115391	0.666361	4.56973404964887e-05	0.000780591	1.1739	1.80844102948656e-11	5.121751748680518e-10	1.1203	1.15141184178431e-10	2.6477437032284964e-09	1.76591	4.1784081441878e-23	1.3632758733104973e-21
ENST00000225792.10	DDX5-201	-0.00443521	0.980827	0.9933809096238104	-0.0963896	0.575212	0.8421511990955937	-0.102673	0.608326	0.7777129105845083	-0.24196	0.244189	0.4693154013869536	-0.164851	0.441797	0.5999783707122676
ENST00000225831.4	CCL2-201	1.66897	1.01809138216599e-14	8.588444681106146e-13	1.72264	1.5521759852240902e-15	1.0309716280804221e-13	1.76212	3.86289411921524e-16	1.6228270234519417e-14	1.59244	1.56692873351623e-13	4.823083077310932e-12	1.76898	3.86358435588623e-16	8.030045219249708e-15
ENST00000225844.7	CCL13-201	2.28699	4.8887570262325e-06	0.000153086	3.55808	1.6240335237554397e-11	7.512941007988874e-10	3.66264	5.03715915404668e-12	1.5178832025804464e-10	3.51054	3.0526825371221294e-11	7.565760726331751e-10	3.08738	4.02550228476517e-09	4.4931799920285786e-08
ENST00000225916.10	KAT2A-201	0.357436	0.00288794	0.0378001	0.291166	0.0159373	0.1029649995905441	0.404424	0.00134842	0.00927663	0.302905	0.0159754	0.0655429	0.444223	0.000566966	0.0027181
ENST00000225927.7	NAGLU-201	-0.076495	0.458375	0.7509462101903369	-0.166824	0.126603	0.4165785139408561	-0.00886891	0.939948	0.9718855335644632	-0.192053	0.0936732	0.2483937567213848	-0.11326	0.338968	0.5003244325748899
ENST00000225941.6	ABI3-201	0.456077	0.000239848	0.0047924	0.456845	0.000282332	0.00381108	0.68464	1.58395778006911e-07	2.7189264396724927e-06	0.663731	3.432611267706e-07	4.873937241049699e-06	0.790578	2.42586149420262e-09	2.7710329522843108e-08
ENST00000225969.9	MRPL27-201	0.535567	0.00562308	0.0627328	0.731643	0.000467126	0.0058623	0.912311	3.29370243600188e-05	0.000360695	0.962188	1.34126806685311e-05	0.000141481	1.14829	4.23236408773907e-07	3.656382447102072e-06
ENST00000225972.8	LRRC59-201	0.199344	0.0651487	0.3105367613242647	0.0898987	0.393863	0.7291630428708245	0.210693	0.0712729	0.2072689422732546	0.174939	0.122731	0.2986176969155779	0.334209	0.00559849	0.0201451
ENST00000225983.10	HDAC5-201	0.110819	0.305411	0.6390909254729905	0.0943819	0.405632	0.7373842752311588	0.0166051	0.854934	0.9267536364213864	0.0503553	0.638214	0.8131821326092572	-0.236734	0.0504425	0.1223731159348639
ENST00000226004.8|ENST00000590342.1	DUSP3[201/202]	0.310009	0.0104359	0.097992	0.129114	0.287053	0.636097	0.0336766	0.7823	0.8862697281961657	-0.0793405	0.530155	0.7368456063044452	-0.36591	0.00551938	0.0199036
ENST00000226067.10	HLF-201	-0.504237	0.0306303	0.1967298316311025	-0.182679	0.319217	0.6671506037702417	-0.956298	0.00948094	0.0464189	-0.559806	0.067285	0.1968144800241264	-1.4323	0.00108471	0.00481195
ENST00000226105.11	RANGRF-201	0.241203	0.111418	0.4070869378767865	0.156913	0.312548	0.6608741798947605	0.230998	0.183133	0.3873858470640898	0.133777	0.44091	0.6680140719608109	0.235907	0.196983	0.3430767421966462
ENST00000226225.7	TNFAIP1-201	0.170989	0.0498011	0.2667160711313339	0.0732621	0.428395	0.753644	0.168779	0.0617594	0.1882436166809152	0.163838	0.0727466	0.2081018289263863	0.28379	0.00175594	0.00734162
ENST00000226230.8|ENST00000336687.6	TMEM97[201/202]	0.058032	0.687521	0.8759290006556645	-0.0796183	0.609072	0.8604400182812435	-0.0575295	0.737417	0.8610479705863056	-0.180606	0.306995	0.542343	-0.433807	0.0231781	0.065728
ENST00000226253.9	ALDOC-201	-0.00263991	0.979844	0.9930365573157024	-0.285857	0.0554563	0.2503072126184342	-0.164562	0.292254	0.5148022232862848	-0.307418	0.0543659	0.1690981531030918	-0.635311	0.000177061	0.00095688
ENST00000226279.8	CD38-201	1.7197	7.64752948671554e-60	2.6808839478430584e-57	2.36391	1.2055011190295502e-112	6.557510397479708e-110	3.12697	6.138639606192881e-198	4.401683626713304e-195	3.17712	1.27506089836433e-204	9.355388684510374e-202	4.25956	0	0
ENST00000226299.9|ENST00000606142.5	LAP3[201/210]	1.77941	2.64568586853516e-32	4.7690712303509705e-30	1.8747	1.5262159961791702e-35	2.372025353667627e-33	2.14246	1.19463414465501e-45	1.675142545060692e-43	2.13157	3.45786120027464e-45	4.622691562231563e-43	2.38694	5.45667018249988e-56	5.248717812739976e-54
ENST00000226319.11	JADE1-201	-0.236367	0.00106398	0.0169111	-0.412156	4.46958470126004e-08	1.3948110516790728e-06	-0.473376	4.95380880159176e-10	1.2153395621323484e-08	-0.534044	1.5006081939723e-12	4.178657415695152e-11	-0.596872	8.12078395951533e-15	1.536035575076191e-13
ENST00000226328.8	RUFY3-201	-0.0207643	0.891334	0.9637611652349806	-0.0345484	0.84632	0.9586546807411876	-0.0877178	0.707647	0.8422270453558688	0.227184	0.341563	0.5779331264218991	0.277498	0.30896	0.4688599402523745
ENST00000226574.9|ENST00000394820.8|ENST00000505458.5|ENST00000507079.6|ENST00000697794.1|ENST00000697799.1	NFKB1[N=6]	0.156962	0.0521958	0.2740217494253193	0.0941083	0.252393	0.5982372602384588	0.212155	0.0115103	0.0540321	0.222358	0.00820693	0.0384544	0.404925	1.95568524798916e-06	1.5276521310734836e-05
ENST00000226725.11|ENST00000421009.6|ENST00000506824.5	KLHL2[201/202/205]	0.0456812	0.584714	0.8286637693547177	-0.0277282	0.716057	0.909155	-0.0574739	0.493681	0.6947824302600006	-0.0895965	0.288673	0.521848	-0.152602	0.0797439	0.1752643424556167
ENST00000226760.5|ENST00000503569.5|ENST00000682275.1	WFS1[201/202/211]	-0.471147	0.000624239	0.0107533	-0.616426	1.90524262914199e-05	0.000358013	-0.67844	5.03266547657416e-06	6.542257757969293e-05	-1.01381	4.74562801747774e-11	1.150842151817238e-09	-1.03197	3.128936929078e-11	4.3738573377231234e-10
ENST00000226796.7|ENST00000394631.7	GAR1[201/202]	-0.125836	0.382165	0.69733	-0.231212	0.140059	0.4390013273371529	-0.143165	0.395262	0.6135252889489932	-0.226902	0.182994	0.3895241784220387	-0.0824525	0.642066	0.7679307041951461
ENST00000226798.9	FRG1-201	0.195948	0.181826	0.5108649527339425	0.260304	0.0971013	0.3561018921480293	0.402407	0.0190477	0.0795351	0.425715	0.0135975	0.0579091	0.514251	0.00428123	0.0159887
ENST00000227135.7	SPA17-201	-0.099077	0.533077	0.7978404672112217	-0.171357	0.358372	0.7022941518176823	-0.606141	0.0187957	0.0788255	-0.668421	0.0113587	0.0500215	-1.33069	2.43228748140478e-05	0.000156641
ENST00000227155.9	CD82-201	-0.156034	0.122193	0.4229456985800576	-0.299472	0.00369774	0.0327707	-0.452995	4.24930831019765e-05	0.000452008	-0.405768	0.000194972	0.00157042	-0.544542	1.1774063724521e-06	9.524915654067627e-06
ENST00000227157.8|ENST00000379412.9|ENST00000422447.8|ENST00000430553.6|ENST00000545215.5	LDHA[N=5]	0.259531	0.0820566	0.3502068664820556	0.250458	0.106987	0.3780303051768299	0.439727	0.0101927	0.0490812	0.424068	0.0133924	0.0572303	0.590851	0.000988823	0.0044283
ENST00000227163.8	SPI1-201	0.458343	0.00138648	0.0209801	0.468244	0.0013418	0.0143714	0.734275	1.86853657734312e-06	2.641233378816104e-05	0.663883	1.44666755507646e-05	0.000151485	0.817878	1.86921464230216e-07	1.693673807140527e-06
ENST00000227214.10|ENST00000354190.10|ENST00000398494.8	PLEKHB1[201/202/204]	-0.158568	0.0592429	0.2941133210271576	-0.40791	3.78847280114028e-06	8.411422721743549e-05	-0.459886	3.22155897006606e-07	5.231095496942059e-06	-0.58919	8.42132162465551e-11	1.9813027386866613e-09	-0.863609	1.47144328589648e-20	4.1192578234280345e-19
ENST00000227266.10|ENST00000524463.6|ENST00000529974.2|ENST00000676612.1|ENST00000677802.1|ENST00000678506.1|ENST00000678915.1	CTSC[N=7]	0.392818	0.00864223	0.0854741	0.536049	0.000696987	0.00820589	0.972716	7.327474493448531e-09	1.5159463624150898e-07	0.925768	3.74313463123918e-08	6.179795793594774e-07	1.41367	2.13529140761299e-16	4.503238229290764e-15
ENST00000227322.8	ZPR1-201	0.236026	0.0348018	0.2145364314335658	0.289037	0.0130119	0.0877379	0.444831	0.000232408	0.00204134	0.431025	0.00037805	0.00283852	0.574235	3.40514546984234e-06	2.560351276776116e-05
ENST00000227348.9|ENST00000533709.1	CRTAM[201/203]	0.0918817	0.50066	0.777868	-0.0208418	0.880269	0.9691290153172908	0.0712406	0.650557	0.8070655672029603	0.12444	0.432292	0.6612248802203662	-0.00243109	0.986423	0.9933813418342712
ENST00000227349.7	JHY-201	-0.184497	0.273177	0.6096570104930897	-0.0318003	0.86086	0.9634668463386008	-0.234775	0.312733	0.5363815806971621	-0.132713	0.562781	0.7609746787960607	-0.258243	0.337918	0.4991712157520133
ENST00000227378.7|ENST00000453788.6|ENST00000534319.5|ENST00000534624.6	HSPA8[201/202/222/224]	0.409947	0.0158207	0.1293453907554766	0.45707	0.0100649	0.0722357	0.745628	0.000125784	0.00118356	0.802078	4.25851987414333e-05	0.000400347	1.1369	2.18418424519763e-08	2.2222190563039418e-07
ENST00000227451.4	DTX4-201	0.100523	0.365133	0.6845118333629143	-0.0420224	0.709865	0.9069322132587548	0.101752	0.410612	0.6256779971274304	0.054625	0.667113	0.8309285680965115	0.219398	0.0764814	0.169571
ENST00000227471.7	UNC93B1-201	1.48146	1.89151598801628e-41	4.6261495675902036e-39	1.48069	2.1749121907776998e-41	4.08443331065693e-39	1.81741	5.79659262547824e-61	1.0632703333362701e-58	1.71284	1.88842240359588e-54	3.0090771128005067e-52	2.07706	9.262481118652719e-79	1.3592152525278758e-76
ENST00000227474.8|ENST00000530811.5	PUS3[201/203]	0.090652	0.511063	0.7832140112394657	0.0614084	0.679104	0.8944157855521462	0.271454	0.0970088	0.2555073193101656	0.202111	0.217738	0.4368606993883361	0.312324	0.0711795	0.1605800325895114
ENST00000227495.10	ST3GAL4-201	-7.29594e-05	0.996599	0.9991468576028416	-0.0154019	0.916781	0.979181	0.139953	0.533784	0.7259518106182806	0.0439211	0.854093	0.934261	-0.144076	0.651306	0.7742538532596865
ENST00000227503.13|ENST00000334944.9|ENST00000377387.5|ENST00000377390.8|ENST00000377394.7|ENST00000433274.6|ENST00000448404.5|ENST00000486867.2|ENST00000489544.1|ENST00000681407.1|ENST00000706684.1|ENST00000706685.1	SF1[N=12]	0.0216854	0.757463	0.9105497173531552	-0.0048555	0.944582	0.9866111331609708	0.00989499	0.891879	0.9458733217367068	-0.0985687	0.172867	0.3756688198610469	-0.0245741	0.735674	0.8358476192227654
ENST00000227507.3	CCND1-201	-0.0953244	0.54759	0.8066505926446724	-0.142202	0.438458	0.7607854610806487	0.0788713	0.71857	0.8487476132184695	-0.0811946	0.712599	0.8570316662417335	0.09736	0.707317	0.8146298630209635
ENST00000227520.10	CCDC86-201	0.222587	0.03832	0.2280263361669885	0.183375	0.0947785	0.3515060507072709	0.206273	0.0703381	0.205478	0.172214	0.135987	0.32037	0.270318	0.0206849	0.0598284
ENST00000227524.9	PRPF19-201	0.0722142	0.377732	0.6940844544126957	-0.111873	0.234622	0.5775755260129799	-0.0628071	0.522245	0.717102	-0.118971	0.21954	0.439275	-0.137491	0.150937	0.2825641084412063
ENST00000227618.9	ANAPC15-201	-0.0807031	0.605963	0.839546	-0.376235	0.0821982	0.3215964941211955	-0.915806	0.00189637	0.0123806	-0.408244	0.107103	0.2728812389767012	-0.480407	0.0907315	0.1929612202387444
ENST00000227638.8	PANX1-201	0.182846	0.0976155	0.3811536644261608	0.19486	0.0870439	0.3332406185011079	0.530914	9.91041161774272e-06	0.000121004	0.491537	4.44570107802706e-05	0.000416207	0.893354	2.67717004495831e-13	4.531368826096281e-12
ENST00000227752.8|ENST00000529924.6|ENST00000530761.5|ENST00000534574.5|ENST00000696732.1	IL10RA[N=5]	0.0628064	0.385698	0.700441	0.0102113	0.890131	0.9715282743751598	0.102871	0.16895	0.3678908683365162	0.0356273	0.634682	0.8108041819583762	0.194354	0.0101695	0.0331534
ENST00000227758.7|ENST00000527910.5|ENST00000530675.5|ENST00000532672.5	BIRC2[201/204/206/208]	0.317711	0.00151637	0.0224676	0.311204	0.00238556	0.0230518	0.37723	0.00031214	0.00262965	0.413173	9.09466982366801e-05	0.000798377	0.562262	1.27309567226539e-07	1.178930685646406e-06
ENST00000227868.9	PDHX-201	0.508473	5.67837042580012e-06	0.000175006	0.491979	1.29925096434598e-05	0.000253503	0.440255	0.000127496	0.0011969	0.505121	1.14730499609529e-05	0.000122289	0.472781	5.01375197367044e-05	0.000303267
ENST00000227880.8|ENST00000536491.2|ENST00000538739.2|ENST00000541505.5	SLC15A3[201/202/205/207]	0.246493	0.011501	0.104411	0.135277	0.16628	0.4834984595300776	0.400917	9.3499710729512e-05	0.000914136	0.292926	0.00411963	0.0218481	0.705593	1.44203543581743e-11	2.085931854254924e-10
ENST00000228027.12	DGAT2-201	0.254057	0.104835	0.3949319014097417	0.019084	0.90673	0.975742	0.138513	0.438597	0.6502995793403891	0.0542784	0.763781	0.8858316440322912	0.323544	0.0928328	0.1963315068277858
ENST00000228136.9	C11orf58-201	0.234922	0.0571618	0.2884439016314298	0.275553	0.0313013	0.1685248676319786	0.387611	0.00400089	0.0230849	0.405415	0.00270885	0.0153161	0.517401	0.000194031	0.00103758
ENST00000228140.6	RPS13-201	-0.0934382	0.554586	0.8112107080757507	-0.0775438	0.663674	0.8878020003702458	-0.0594795	0.790694	0.8910697218972764	-0.0632088	0.782481	0.8966427563682706	-0.165974	0.549983	0.6952121993872666
ENST00000228251.9	YBX3-201	0.375018	0.000211759	0.00430305	0.325485	0.00140691	0.0149656	0.402329	0.000123068	0.00116009	0.230393	0.0265557	0.0981759	0.0861646	0.405777	0.5662464084433809
ENST00000228264.10|ENST00000542838.6	DDX11[201/223]	0.0391196	0.773213	0.9174346801342964	0.122153	0.392834	0.728765	0.0941776	0.54231	0.7321305173420788	0.0393635	0.802222	0.9074756971794874	0.19318	0.235309	0.3894857567496848
ENST00000228284.8|ENST00000431469.6|ENST00000546728.5|ENST00000546815.6|ENST00000651280.1	SART3[N=5]	0.0915574	0.139533	0.4514232968729217	0.0699249	0.262702	0.6105071443468703	0.0503378	0.426058	0.639006	0.0579214	0.361751	0.5973202679888246	0.0828194	0.197391	0.3435393872204365
ENST00000228289.9|ENST00000536435.7|ENST00000536899.6|ENST00000541009.6|ENST00000542986.6|ENST00000546126.7	ZNF268[N=6]	0.127411	0.261208	0.5975981801098319	0.0794651	0.499985	0.7998785274810302	0.0949708	0.441946	0.6529569616687058	0.0992038	0.424704	0.6553879772994573	0.0887723	0.487682	0.6415531401585897
ENST00000228307.11|ENST00000424649.6|ENST00000458477.6	PXN[201/204/206]	-0.140769	0.0796682	0.3449337464092293	-0.313582	0.000145615	0.0021488	-0.373067	8.86219518173734e-06	0.000109348	-0.634964	6.69031912855994e-14	2.1385974519358267e-12	-0.94365	3.69411220832806e-28	1.5375889204848322e-26
ENST00000228318.8|ENST00000552981.6	SLC25A3[202/216]	-0.136531	0.375662	0.6928908972141921	-0.172113	0.3107	0.6595741183923549	-0.198726	0.303796	0.5264623074228525	-0.120611	0.528705	0.735899	-0.565201	0.0101998	0.0332363
ENST00000228347.9	POLR3B-201	-0.0513951	0.666317	0.8673645690647883	-0.139428	0.271702	0.6193778096470955	-0.244538	0.0718437	0.2083335657267192	-0.234695	0.0845078	0.2315635107154708	-0.390377	0.00579906	0.0207532
ENST00000228425.11|ENST00000318304.12|ENST00000537927.5	PPFIBP1[201/202/207]	0.381498	0.0550007	0.2825929414467597	0.30809	0.1278	0.4183531017868633	0.628788	0.014133	0.0634187	0.778076	0.00353423	0.0192184	1.31941	5.34606402905736e-06	3.894442856540284e-05
ENST00000228434.7	CD69-201	0.689412	5.23705506362997e-05	0.00126807	1.09825	9.50477290752334e-10	3.729795836223401e-08	1.54883	2.4609765736851105e-17	1.1301864759791154e-15	1.62673	8.42222885370765e-19	3.834362486788981e-17	2.27189	7.759659444526371e-35	4.1215026174209935e-33
ENST00000228437.10	PRDM4-201	0.195729	0.00761425	0.077946	0.165743	0.026093	0.1484908028712958	0.372469	8.7591241038782e-07	1.310959988033004e-05	0.350309	3.89239904530993e-06	4.5533996989072414e-05	0.625609	1.92871119581011e-16	4.083948874349595e-15
ENST00000228438.3	CLEC2B-201	0.179186	0.259602	0.5961637596811464	0.29669	0.105065	0.37388	0.518201	0.0141663	0.0635229	0.463638	0.0276625	0.1011982956940719	0.780383	0.000629588	0.0029767
ENST00000228463.7	SELPLG-201	-0.0275227	0.84893	0.948265	-0.306379	0.0425172	0.2091391200877394	-0.328053	0.0422537	0.1439325343367344	-0.135076	0.397981	0.6326548408735639	-0.246641	0.145988	0.275277
ENST00000228495.11|ENST00000440541.6|ENST00000538161.5	KCTD10[201/202/206]	-0.0933923	0.331251	0.6595608744136752	-0.208425	0.044067	0.2147204674849861	-0.190791	0.0560919	0.1762825661711877	-0.207036	0.043455	0.1431430892356321	-0.210737	0.0434196	0.1084854049590524
ENST00000228506.8	MLEC-201	-0.169783	0.0130741	0.1142565606224619	-0.580443	4.80557700839526e-16	3.324911285413825e-14	-0.65811	6.56731942375697e-20	3.4764920775089335e-18	-0.851969	6.46170082801235e-32	5.53985492184211e-30	-1.04446	1.15888389705627e-46	8.562713571926305e-45
ENST00000228510.8|ENST00000546277.6|ENST00000636996.1	MVK[201/211/213]	0.267959	0.0924371	0.3697703971707606	0.383613	0.0281975	0.156515	0.377772	0.0423927	0.1442658928633725	0.219061	0.232482	0.4554080699469744	0.0926444	0.635726	0.7629491352281103
ENST00000228515.6	CSRNP2-201	0.0782799	0.410447	0.717611	0.0572883	0.557407	0.8335211025185895	0.209858	0.0361801	0.1285516537204256	0.175204	0.0810196	0.2246867513273225	0.35	0.000577712	0.00276415
ENST00000228534.6	IL23A-201	-0.332085	0.0440481	0.2484745381150153	-0.680547	0.000437694	0.00556151	-0.945954	5.31250260366752e-06	6.860804631424898e-05	-1.20786	1.64224379804894e-08	2.867337677279693e-07	-1.93394	4.49453514840935e-17	9.95249366232312e-16
ENST00000228705.7	PPM1H-201	-0.707836	0.0010183	0.0162753	-1.20988	8.05945566484834e-07	2.040736968105659e-05	-1.52576	4.068391492734621e-09	8.749676318730558e-08	-2.00654	2.35907324809508e-13	7.129191664501895e-12	-1.90247	2.43504761106668e-12	3.784519809317919e-11
ENST00000228740.7	LTA4H-201	-0.540596	7.09876172877845e-05	0.00165899	-1.00029	2.94048818692087e-12	1.4655987724700387e-10	-1.28769	9.92624750178382e-19	4.939638938190529e-17	-1.54429	5.91667596469868e-26	4.0580679714400734e-24	-1.99369	2.34368894102841e-41	1.5309189666552037e-39
ENST00000228741.8	ELK3-201	-0.0745464	0.295712	0.6305555267951326	-0.289265	9.34109432110921e-05	0.00145608	-0.400825	1.09470419105091e-07	1.918773179314234e-06	-0.407135	7.00075073142692e-08	1.10492088832676e-06	-0.657762	8.7516163654508e-18	2.0392429566467703e-16
ENST00000228799.7	ITFG2-201	0.0764962	0.400132	0.7104911949802933	0.0339916	0.72197	0.9124363181248892	0.0777462	0.423744	0.6369324618245797	0.113713	0.235096	0.4583498858519348	0.132965	0.17048	0.3092957803947005
ENST00000228820.9|ENST00000427057.6|ENST00000458162.6	PARP11[201/203/207]	1.13903	1.74608520521874e-29	2.782272132558144e-27	1.36224	3.33679237373566e-41	6.229337242092312e-39	1.80123	3.3816112299125e-70	7.257811857397236e-68	1.7704	5.32477924927065e-68	1.0632707931296773e-65	2.08365	2.57900492747723e-93	4.8146512107637036e-91
ENST00000228825.12	ARPC3-201	0.202965	0.167976	0.4930369180073434	0.20722	0.161966	0.476328	0.306038	0.0693104	0.2036832797379723	0.324981	0.047698	0.153425	0.348026	0.050353	0.1222217181290761
ENST00000228827.8	GPN3-201	0.14318	0.339866	0.6658522776617241	0.171658	0.293463	0.6428354594031664	0.126019	0.484983	0.6877564040877971	0.174463	0.339127	0.5754516785601043	0.101068	0.580024	0.7201885231437939
ENST00000228843.13	RAD51AP1-201	0.370359	0.0313213	0.2000785734078932	-0.125359	0.390033	0.7264613833931677	0.38249	0.141077	0.3273987884814679	1.06806	0.0133408	0.0570484	1.16869	0.0147625	0.0451752
ENST00000228850.6|ENST00000545990.6	AKAP3[201/206]	0.0846659	0.596114	0.8349438320915031	-0.114374	0.526531	0.8172114502814479	-0.0856111	0.694864	0.8349919920372947	0.157556	0.48314	0.7016371408998361	0.456543	0.0769921	0.1704628414922258
ENST00000228865.3	CREBL2-201	0.156145	0.220732	0.5573329188574615	0.0951065	0.456884	0.7731551631466934	0.218331	0.12997	0.3098500615801942	0.0705735	0.59768	0.7866387939035404	0.0426864	0.759089	0.8518012600640726
ENST00000228872.9	CDKN1B-201	0.0208145	0.810579	0.9342006171581776	-0.0202604	0.852937	0.9608433831199478	0.0702251	0.45968	0.667116	0.0228811	0.779906	0.8954160013901831	0.0956685	0.337607	0.4988064519131993
ENST00000228918.9	LTBR-201	0.348533	0.000338177	0.00640425	0.402381	4.68109842909915e-05	0.000797886	0.574385	1.51332635203248e-08	2.991569323723355e-07	0.600779	3.00112051639638e-09	5.8592420972961515e-08	0.8258	8.71037502605866e-16	1.7604889946966732e-14
ENST00000228922.12	OGFOD2-201	-0.0838107	0.51902	0.7888587887706785	0.00919688	0.949074	0.9878685640672434	0.00764902	0.96067	0.9818748237996032	-0.0722426	0.632726	0.8094115636027871	0.100163	0.526066	0.6750445777088447
ENST00000228928.12|ENST00000546638.2|ENST00000549918.2|ENST00000679354.1|ENST00000679483.1|ENST00000679493.1|ENST00000679505.1|ENST00000679517.1|ENST00000679547.1|ENST00000679562.1|ENST00000679812.1|ENST00000679912.1|ENST00000680044.1|ENST00000680090.1|ENST00000680177.1|ENST00000680293.1|ENST00000680438.1|ENST00000681002.1|ENST00000681134.1|ENST00000681346.1|ENST00000681497.1|ENST00000681764.1	OAS3[N=22]	4.98002	0	0	5.23602	0	0	5.56887	0	0	5.59524	0	0	5.91881	0	0
ENST00000228945.9	ARHGDIB-201	0.0600617	0.618442	0.8450348821509118	-0.0781782	0.587206	0.8485933226023676	-0.0805209	0.589695	0.7650142991033563	-0.126431	0.384714	0.6202521784436676	-0.369247	0.0158192	0.0477834
ENST00000228955.11|ENST00000543341.7	GTF2H3[201/212]	0.0608095	0.586903	0.8303268360841306	0.0857804	0.463556	0.777563	-0.100771	0.410627	0.6256779971274304	-0.112232	0.358847	0.594719	-0.0551168	0.661077	0.7812187346701326
ENST00000229022.9|ENST00000549336.6	VDR[201/206]	0.247749	0.033178	0.2081468627382765	0.20491	0.084335	0.3268356098751658	0.236209	0.0566776	0.177539	0.214252	0.0844764	0.2314975438528645	0.0613651	0.622329	0.7533182716971696
ENST00000229135.4	IFNG-201	-0.12376	0.40831	0.7161248777827016	-0.0350987	0.839582	0.9561126133373884	-0.0222912	0.922783	0.9625711416016042	-0.164231	0.512524	0.7243621780512658	0.155182	0.614645	0.747346
ENST00000229179.9	NUP107-201	0.085776	0.392405	0.705475	0.150655	0.119241	0.4020563433082769	0.156787	0.122935	0.2988817083171332	0.113526	0.263607	0.4931066376025863	0.161612	0.115133	0.2312185051655696
ENST00000229195.8|ENST00000418359.7|ENST00000550641.6	CNOT2[201/202/225]	0.14959	0.158325	0.4801176206906548	0.0941216	0.381488	0.7202836563628453	0.220239	0.0517736	0.1663906756166362	0.142875	0.203182	0.4175327560016363	0.195969	0.0956907	0.200863
ENST00000229201.4|ENST00000553532.6	TIMELESS[201/203]	0.331171	2.99742214745054e-05	0.000778343	0.270658	0.000728127	0.0085083	0.265236	0.00119574	0.0083649	0.389821	1.86596833465183e-06	2.318680620648493e-05	0.567921	4.3998181709682295e-12	6.69629827757104e-11
ENST00000229214.9	KRR1-201	0.0904421	0.22733	0.5628814100303635	0.13529	0.070478	0.2915407610059646	0.124314	0.109837	0.2774056091361353	0.207635	0.00680223	0.0329409	0.224876	0.00367544	0.0140454
ENST00000229238.5	MRPL51-201	0.028683	0.838043	0.9450377594649078	0.00774989	0.968045	0.9922276393450464	0.0100465	0.952166	0.978071	-0.00291949	0.978591	0.9905842729686636	0.0313687	0.867266	0.9231210656297733
ENST00000229239.10	GAPDH-201	0.040864	0.740204	0.9026120013201556	-0.148942	0.249356	0.5950528703141525	-0.0891211	0.513669	0.7103951796961843	-0.203494	0.140991	0.328106	-0.304273	0.0337901	0.0890773
ENST00000229243.7	ACRBP-201	-0.0466835	0.745249	0.9045720523172436	-0.0947868	0.544516	0.8274132783713171	-0.494683	0.0101682	0.0489932	-0.393545	0.0366328	0.1257397111869909	-0.383787	0.052015	0.1253588705754907
ENST00000229251.7	COPS7A-201	-0.0686289	0.609369	0.8415367548742871	-0.0826324	0.572167	0.840768	-0.0904617	0.571738	0.7526637720844526	-0.520849	0.00243565	0.0140151	-0.0462225	0.790367	0.8718474326336322
ENST00000229266.8	CHPT1-201	0.113557	0.406311	0.7148050747124746	0.0205322	0.893178	0.9719185849844744	0.0737757	0.629222	0.7917981504871325	-0.138922	0.364779	0.6004459129657983	-0.333976	0.0411277	0.1041181302309709
ENST00000229268.13|ENST00000389231.9	USP5[201/202]	0.0536399	0.5431	0.8039491853719307	-0.0925287	0.310124	0.6589278698359158	-0.0610041	0.520107	0.7151620515213571	-0.168054	0.0757916	0.214133	-0.181152	0.0589249	0.1383245948133474
ENST00000229270.8	TPI1-201	0.000914914	0.994195	0.9981237803426104	0.322655	0.0944915	0.3508213685333553	0.286204	0.17879	0.3817815469407468	0.011573	0.95642	0.982773	0.16348	0.482619	0.637105
ENST00000229277.6|ENST00000541477.5	ENO2[201/211]	-0.267708	0.0575981	0.2897560169461248	-0.30831	0.0370422	0.189229	-0.383572	0.0149967	0.066409	-0.464805	0.00365678	0.0197648	-0.729557	1.16179591846831e-05	7.961481587244827e-05
ENST00000229281.6	C12orf57-201	-0.401125	0.0215009	0.1575730392155474	-0.649746	0.000886731	0.0100671	-1.00105	1.76230220010691e-06	2.505661758151105e-05	-1.14556	6.52917835926229e-08	1.037238556066089e-06	-1.5255	2.07523411032226e-12	3.2622638854343444e-11
ENST00000229314.10	GOLT1B-201	0.308013	0.0516761	0.272411	0.35672	0.0317538	0.1700036924360006	0.558205	0.00215501	0.0137745	0.577519	0.00151795	0.00939708	0.730263	0.000119992	0.00067278
ENST00000229328.10|ENST00000541640.5	PRKAB1[201/206]	0.12863	0.289657	0.6243580634607488	0.193314	0.12908	0.4203420518871193	0.235925	0.0704593	0.2057371309752332	0.246247	0.0658881	0.1940599742520427	0.389656	0.00419358	0.0157172
ENST00000229329.7	CMAS-201	0.246879	0.0094116	0.0911965	0.199999	0.0379942	0.1927027970442275	0.265084	0.00770912	0.0394394	0.337127	0.000719684	0.00496849	0.425748	2.53666960769964e-05	0.000162534
ENST00000229330.9	HCFC2-201	0.162862	0.211883	0.5466528853535175	0.245726	0.0683733	0.285719	0.345995	0.0170853	0.073188	0.34825	0.0152903	0.0633	0.51215	0.000609379	0.00288981
ENST00000229332.12	CLEC4A-201	0.412741	0.0302281	0.1951498108771441	0.369299	0.057993	0.2575047193234526	0.294933	0.158783	0.3537348262619224	0.115426	0.575289	0.7704875705323344	-0.68898	0.00386523	0.0146678
ENST00000229340.10	RAB35-201	0.296794	0.00652207	0.0698003	0.27627	0.0112917	0.0787646	0.568309	9.84266457829976e-07	1.4620342158444324e-05	0.466723	4.70605388611148e-05	0.000437208	0.770936	8.246603639608839e-11	1.109038128003661e-09
ENST00000229379.3	COX6A1-201	0.21136	0.178511	0.5070073034910323	0.187421	0.257745	0.6044631391751878	0.314633	0.0945993	0.2512931902724837	0.313673	0.0977624	0.2559705578251234	0.454855	0.0246181	0.0690523
ENST00000229390.8	SRSF9-201	0.0486873	0.584816	0.82872	-0.0636434	0.488972	0.7937772150659752	-0.0215771	0.820518	0.9073413370243348	-0.0561942	0.554006	0.7544886554612528	-0.106518	0.268266	0.4260228000207392
ENST00000229395.8	FGFR1OP2-201	0.61417	5.5205362281133e-06	0.000170591	0.500091	0.000202156	0.0028537	0.568523	4.06085504131501e-05	0.000434747	0.655598	2.48975613873349e-06	3.0282114948743875e-05	0.748561	1.15288821218229e-07	1.0726518164067016e-06
ENST00000229402.4	KLRB1-201	-0.418971	0.0185908	0.143715	-0.558744	0.00329121	0.0297641	-0.629429	0.00164434	0.0109727	-0.798862	9.47849191307098e-05	0.000828843	-1.03546	1.029890472854e-06	8.402649190210422e-06
ENST00000229405.8	ZNF76-201	-0.0649625	0.629807	0.8507506299510047	-0.0568751	0.72444	0.9131325706472332	-0.315015	0.229251	0.4452033323493947	-0.17131	0.4879	0.7057908261711235	-0.365494	0.281337	0.4401336751507242
ENST00000229471.8	FYN-201	-0.287146	0.0120541	0.1079189437021979	-0.405297	0.000701132	0.0082417	-0.352236	0.00393496	0.0227753	-0.270708	0.0257614	0.0958797	-0.43485	0.00052486	0.00253162
ENST00000229563.6	TMEM14C-201	0.0224338	0.892763	0.9643150592166932	-0.0688575	0.635237	0.873866	-0.262757	0.163191	0.3599094960643834	-0.303368	0.105531	0.2699452519453974	-0.593229	0.00430658	0.0160682
ENST00000229570.9	SMIM8-201	0.0798223	0.594919	0.8344296085848077	-0.00748373	0.963234	0.9915666616109022	0.0205623	0.909542	0.955643	-0.0236735	0.900785	0.9576994471411582	-0.245346	0.232844	0.386624
ENST00000229595.6	ASF1A-201	0.194963	0.170614	0.4968031493513302	0.217655	0.149496	0.4560612668327812	0.350676	0.0352923	0.1260474245438789	0.339516	0.0425319	0.1410278942510426	0.492254	0.00520322	0.0189235
ENST00000229633.7	HINT3-201	0.328531	0.00505946	0.0580881	0.240653	0.0417367	0.2063616076799343	0.311293	0.0113204	0.0533232	0.279376	0.0236453	0.0895031	0.255833	0.0412446	0.10435
ENST00000229634.13|ENST00000368357.7|ENST00000392477.7|ENST00000438495.6	NCOA7[201/202/203/208]	1.08092	5.1025518938663e-20	6.006922098935887e-18	1.29756	7.995754483474629e-28	1.0090642158144982e-25	1.82683	6.57195905182562e-53	1.057884224923971e-50	1.92718	1.3319388099435401e-58	2.3476351650122175e-56	2.5867	6.60379608407062e-104	1.3441920416285683e-101
ENST00000229758.8	FBXO5-201	0.0491776	0.664915	0.8670418061350484	0.160808	0.277583	0.6261342767499958	0.495463	0.0847137	0.2331603166073138	0.607217	0.0601264	0.1817212308594323	1.12112	0.0172798	0.0513738
ENST00000229769.3	FANCE-201	0.131793	0.356684	0.6790188823643878	-0.00964214	0.946934	0.9872040633912056	-0.0696108	0.681502	0.8272057293767464	-0.0336763	0.843191	0.9287343973892508	-0.172382	0.340742	0.5020590206967419
ENST00000229794.9|ENST00000229795.8|ENST00000468133.5	MAPK14[201/202/204]	0.131359	0.303078	0.6367107945277078	-0.0489875	0.706739	0.9059656418887644	-0.0250529	0.849383	0.923465	-0.212694	0.134839	0.3185557447985045	-0.330594	0.0253237	0.0706422
ENST00000229829.7	HLA-DOA-201	-0.0460177	0.625486	0.8491367296565412	-0.108032	0.292213	0.6416238204397039	-0.102168	0.350058	0.5732075023668634	-0.108503	0.319235	0.5551983604754228	-0.160424	0.156824	0.2906875073320193
ENST00000229866.10	RNF8-201	0.637984	2.3844018075261e-05	0.000633765	0.389228	0.00787362	0.0597433	0.569743	0.000232842	0.00204439	0.543256	0.000450218	0.00329721	0.666227	2.65174638796267e-05	0.000169357
ENST00000229903.5	SAYSD1-201	0.13106	0.382138	0.69733	0.213713	0.195128	0.5261340452932419	0.377058	0.0420965	0.1435211647185029	0.385403	0.0379093	0.1290225447840764	0.636498	0.00133944	0.00578896
ENST00000229955.4	GPR63-201	0.0367111	0.814783	0.9358326823723052	-0.232254	0.239564	0.5838416392766406	-0.0124413	0.953862	0.9789741440779384	-0.103866	0.660154	0.8268957736332729	0.131657	0.636802	0.7638331184025063
ENST00000230036.2	GPLD1-201	-0.247905	0.134537	0.4434727385048834	-0.121876	0.484834	0.791644	-0.362986	0.17761	0.3801244673527176	-0.648515	0.046881	0.1514225160054464	-0.771907	0.0429343	0.1076584351539225
ENST00000230048.5	ACOT13-201	-0.012952	0.915541	0.9719726880872768	-0.0482873	0.72677	0.9142482533105736	-0.00679552	0.957382	0.980186	0.12191	0.417544	0.6493249748760517	0.209116	0.181525	0.3236563200610068
ENST00000230050.4	RPS12-201	-0.116294	0.417014	0.7220273748112146	-0.179184	0.249079	0.5946154629744845	-0.121363	0.472006	0.677608	-0.15165	0.373948	0.6094983684441813	-0.144553	0.423802	0.5837065428408041
ENST00000230056.8	GMNN-201	0.180183	0.280019	0.6160748678346423	0.229647	0.216163	0.5551890965635171	0.448885	0.0455228	0.1519512799475174	0.58702	0.0115779	0.0508183	0.390419	0.104445	0.2145678891048135
ENST00000230085.13	SNX3-201	0.250943	0.113237	0.4101933980027747	0.225352	0.175257	0.4980847452336867	0.401633	0.0317643	0.1165985698947394	0.365453	0.0508399	0.1608502015939759	0.504639	0.0109255	0.0352272
ENST00000230122.4|ENST00000698513.1|ENST00000698515.1|ENST00000698516.1|ENST00000698518.1|ENST00000698519.1|ENST00000698520.1	ZBTB24[N=7]	0.0153513	0.852053	0.9492023494331512	-0.0615584	0.462397	0.7767436140412746	0.169023	0.0487033	0.159315	0.101197	0.236567	0.4601474824343042	0.216511	0.0124906	0.0393999
ENST00000230124.8|ENST00000674569.1|ENST00000674641.1|ENST00000674649.1|ENST00000674657.1|ENST00000674744.1|ENST00000675714.1|ENST00000675726.1|ENST00000676442.1	FIG4[N=9]	0.0777148	0.495951	0.774693	-0.0251659	0.843779	0.9577130590090996	0.0544997	0.659317	0.8124588350027068	-0.0267463	0.835477	0.924434	-0.0785757	0.547769	0.6934197222229076
ENST00000230323.8|ENST00000358871.6|ENST00000373033.6|ENST00000403298.9|ENST00000406563.7|ENST00000416140.6|ENST00000419396.6|ENST00000677531.1|ENST00000678831.1	TFEB[N=9]	0.334924	0.00116378	0.0181768	0.286328	0.00588457	0.0475559	0.450515	2.9773002755127e-05	0.000329592	0.366449	0.000646414	0.00452871	0.502177	6.4892432544995e-06	4.66155793896765e-05
ENST00000230340.9|ENST00000715726.2	BYSL[201/206]	0.115996	0.421838	0.7252735749838538	0.0483532	0.756084	0.925365	0.0784726	0.647079	0.8046406637597557	0.0525135	0.761124	0.8841476149631811	-0.0255919	0.888814	0.9362338237635413
ENST00000230354.10|ENST00000392092.7	TBP[201/202]	0.0172507	0.885124	0.9625888938724289	0.039899	0.768483	0.929713	0.20365	0.164891	0.3624366303995437	0.0741131	0.60884	0.7937396550742414	0.296865	0.0521469	0.1256192521182397
ENST00000230361.4	GUCA1B-201	-0.303567	0.0914088	0.3680478956884246	-0.313451	0.130706	0.4228088849006535	-0.215094	0.386109	0.6051886499643979	-0.114686	0.643602	0.8165047132248272	-0.21061	0.506544	0.6580320009278992
ENST00000230413.9	MRPL2-201	0.0346152	0.798807	0.9291093277530504	0.156303	0.379101	0.7186071702618055	-0.101409	0.662609	0.8144762446557671	-0.036825	0.876064	0.9461475770579932	0.218126	0.499758	0.6518130858875589
ENST00000230419.9|ENST00000352931.6	PTK7[202/205]	2.53947	0.000186844	0.00384035	1.80732	0.00214853	0.0212496	2.0267	0.00132793	0.00915566	0.429003	0.0890041	0.2397873728285179	1.9155	0.00226216	0.00915835
ENST00000230431.11	DNPH1-201	-0.0807497	0.577271	0.8246098522702445	-0.137325	0.369674	0.7110287389671192	-0.233589	0.182146	0.3861024418662148	-0.273484	0.117714	0.2903789142885506	-0.397016	0.0338442	0.0891827
ENST00000230449.9	EXOC2-201	0.260785	0.00022664	0.00456318	0.223412	0.00173196	0.0177934	0.419427	7.67564255377007e-09	1.5817506739991285e-07	0.381212	1.39474747500636e-07	2.110517162419696e-06	0.687573	5.02181705599943e-21	1.452230321877012e-19
ENST00000230461.11|ENST00000370050.9|ENST00000475111.6|ENST00000673730.1|ENST00000674038.1|ENST00000674151.1	TMEM30A[N=6]	0.439167	2.7251865929247e-05	0.00071471	0.356451	0.000687125	0.00812074	0.465191	1.46899964540067e-05	0.000173844	0.465654	1.54699936186968e-05	0.000161172	0.602985	3.27420117325952e-08	3.259736415788509e-07
ENST00000230565.3	ENPP5-201	0.27684	0.0824816	0.3509972698567617	-0.0918537	0.560626	0.8351444595509674	0.154346	0.391561	0.6100917798207108	0.162734	0.369416	0.6048921430446915	0.181029	0.347619	0.5092107443755739
ENST00000230568.5	LY86-201	0.318956	0.0358471	0.2187151871305894	0.223099	0.145945	0.449401	0.299591	0.0722865	0.2091935537348914	0.260257	0.118922	0.2922574535302147	0.450902	0.010558	0.0342208
ENST00000230640.10|ENST00000506750.5	MTREX[201/207]	-0.0686962	0.45592	0.7493761431985904	-0.204019	0.0292435	0.1604615619109278	-0.221316	0.0247753	0.0971488	-0.306293	0.00185273	0.0111002	-0.419404	3.53407643680286e-05	0.0002204
ENST00000230771.9|ENST00000642752.1|ENST00000645749.1	HARS2[201/214/218]	0.111196	0.16322	0.4866816561679276	0.0776069	0.338012	0.6846604733869808	0.165022	0.0484837	0.1588266811785246	0.142845	0.0842797	0.2310999652843095	0.285574	0.000651661	0.00307048
ENST00000230792.7	NUDT12-201	0.13658	0.396648	0.708093	-0.0822884	0.637977	0.8752005306549578	0.113131	0.586894	0.763032	-0.123993	0.556615	0.7563616720481617	-0.00096448	0.9893	0.994786
ENST00000230859.8|ENST00000514697.1|ENST00000631941.2	TENT4A[201/205/207]	-0.00948056	0.979209	0.9928034633444868	0.122858	0.399238	0.7324310118608047	0.641251	5.04154634127772e-05	0.000526169	0.687732	1.57049458627036e-05	0.000163313	1.41136	6.5843369143638194e-18	1.550267385434168e-16
ENST00000230895.11	DAP-201	0.0570361	0.543182	0.8040064518516572	-0.141005	0.149541	0.4560986264484316	-0.138464	0.169574	0.3687463550982069	-0.22161	0.0288394	0.1047647246854445	-0.345988	0.00078324	0.00360695
ENST00000230901.9|ENST00000402931.5	BRD8[201/203]	0.00247384	0.985902	0.9951535459959608	-0.0460591	0.64021	0.8758656858878432	0.040719	0.689281	0.8316177525335926	0.0165162	0.876345	0.9462120787740552	0.00710808	0.937341	0.9653371583376364
ENST00000230990.7	HBEGF-201	0.164631	0.249275	0.5857761519272385	0.252809	0.0996122	0.3615697637050625	0.176225	0.282522	0.5046179997303497	-0.0431692	0.787959	0.899898	-0.227061	0.193837	0.339054
ENST00000231009.3	GZMK-201	0.108228	0.44172	0.7400709475564785	0.0992626	0.491802	0.7957924847272037	0.241535	0.132295	0.3138782497258555	0.192201	0.21997	0.4397725232044308	0.280709	0.0976648	0.203789
ENST00000231061.9	SPARC-201	-0.852582	0.00711321	0.0743119	-1.21551	0.00133338	0.0142992	-0.724575	0.0247453	0.0970675	-0.401472	0.144034	0.3325717647134294	-0.53163	0.114196	0.22982
ENST00000231198.12	THG1L-201	0.67024	5.7077028766464e-07	2.1412369293483225e-05	0.501771	0.000150497	0.00221051	0.496446	0.000247558	0.00215461	0.492049	0.00028238	0.0021922	0.49598	0.000331267	0.00168273
ENST00000231238.10	TTC1-201	0.191627	0.160692	0.4833922348229034	0.175081	0.216388	0.5553763766611548	0.3192	0.0395224	0.1371911788562552	0.364968	0.0195513	0.0770283	0.505104	0.0019158	0.00792482
ENST00000231368.10|ENST00000395770.3	LNPEP[201/202]	0.162673	0.0330201	0.2074026941217112	0.121281	0.115662	0.3949277714111608	0.339484	1.5228621361044e-05	0.000179433	0.260609	0.00107776	0.0070231	0.505406	4.24726808402782e-10	5.2947206131003305e-09
ENST00000231461.10	ST8SIA4-201	0.676936	1.56751869000706e-06	5.464664604389253e-05	0.730891	2.97088204161465e-07	8.21484035170396e-06	1.06228	4.1705227909007297e-13	1.3909090280435311e-11	1.05675	5.55050527949185e-13	1.6007170161605836e-11	1.33303	2.2491979688343402e-19	5.7975650258760976e-18
ENST00000231498.8|ENST00000716591.1	NUP155[201/209]	0.0253963	0.838606	0.9450628970247446	0.0642888	0.605424	0.8586162866688927	-0.0485162	0.711561	0.8444136108019665	0.0733322	0.582274	0.775679	-0.122962	0.363684	0.5254495743136381
ENST00000231504.5	PPP2CA-201	0.207598	0.11577	0.413934	0.147105	0.279855	0.6289667393854712	0.245719	0.0922242	0.2469388931912406	0.310993	0.0348572	0.1210638208350693	0.343485	0.0239865	0.0675753
ENST00000231509.7|ENST00000394464.7|ENST00000394466.6|ENST00000504572.5|ENST00000652686.1	NR3C1[N=5]	0.0486368	0.558624	0.8135803359777138	-0.0259713	0.798375	0.9410406352934584	0.112181	0.266546	0.4878507441755687	0.0180961	0.868402	0.9418384223619588	0.201922	0.0488644	0.119251
ENST00000231512.5	C5orf15-201	0.295084	0.0392159	0.2312207693100833	0.306045	0.041693	0.2062978947592695	0.496119	0.00206152	0.0132818	0.517721	0.00145862	0.00908934	0.689917	3.81152563893263e-05	0.000235791
ENST00000231524.14	TRIM23-201	-0.0481124	0.67961	0.8727956071199887	-0.0735933	0.541308	0.8254760123457152	-0.195069	0.146774	0.3358270029972434	-0.214272	0.113322	0.2833046832500575	-0.269451	0.0559083	0.132794
ENST00000231526.8|ENST00000399438.8|ENST00000715762.1	TRAPPC13[201/202/213]	0.267367	0.0585173	0.2919849568173091	0.481806	0.00176883	0.0180604	0.671817	3.40268491073934e-05	0.0003707	0.70338	1.51871020249018e-05	0.000158555	0.697337	2.43778415421922e-05	0.000156899
ENST00000231572.8	RARS1-201	0.259115	0.0257726	0.1767351841510549	0.137968	0.240113	0.5844894031451664	0.24075	0.0559852	0.1760697866438471	0.138319	0.264699	0.4943034561007933	0.291365	0.0233141	0.0660346
ENST00000231668.13	BNIP1-201	0.0969174	0.516108	0.7868177947929114	0.3052	0.140608	0.4401113733188189	0.334915	0.205104	0.4162781013822761	0.0428082	0.861031	0.9378609505536754	0.910905	0.0133727	0.0416083
ENST00000231721.7	SEMA3G-201	0.171112	0.285916	0.6211713506693473	0.33192	0.121115	0.4058666211870592	0.140526	0.56399	0.7476735745479842	0.267111	0.303204	0.5383888701789508	0.486796	0.136407	0.2620228486532234
ENST00000231751.9|ENST00000417439.5	LTF[201/202]	-0.214046	0.205474	0.5387859954268573	-0.275621	0.147606	0.4525295873635012	-0.0762255	0.711489	0.8444136108019665	-0.238761	0.273936	0.5054498054069632	-0.178923	0.449796	0.6073126166439058
ENST00000231790.8|ENST00000450420.6|ENST00000616768.6|ENST00000673715.1|ENST00000674111.1	MLH1[N=5]	0.139376	0.22887	0.5642284907086585	0.13252	0.2676	0.6153919127284246	-0.00365658	0.974852	0.9877170494751564	-0.00499064	0.968745	0.9868874806678704	-0.1195	0.354301	0.5159808259688404
ENST00000231887.8	EHHADH-201	0.119826	0.346856	0.6714500804867192	-0.0504309	0.699967	0.903416	0.234011	0.101793	0.26374	0.159982	0.263805	0.4932460362168571	0.156037	0.295277	0.4544629287105763
ENST00000231948.9|ENST00000432408.6	CRBN[201/203]	0.200946	0.157826	0.4792492072210377	0.231223	0.120409	0.4046127102151884	0.284319	0.0773592	0.2194857749554369	0.294504	0.06712	0.1965527970262816	0.315205	0.0627962	0.1455281438941216
ENST00000232125.9	FAM162A-201	0.027588	0.871293	0.9568152462553614	0.100226	0.574359	0.8417106435525908	0.0428691	0.832624	0.9137139669021718	-0.164605	0.473034	0.693561	-0.00226879	0.993148	0.9967092057109436
ENST00000232375.8	PFKFB4-201	1.02301	5.68423147496945e-09	2.767554059186515e-07	1.04441	3.22604810033843e-09	1.187652480346295e-07	1.22961	6.72766170468959e-12	1.9930302984315167e-10	1.13628	1.91707459818295e-10	4.283548411662328e-09	1.15809	1.35906966044833e-10	1.7881004081378155e-09
ENST00000232458.9|ENST00000392692.8|ENST00000441497.6	ECT2[201/204/211]	0.231457	0.164292	0.4880793398574826	0.357632	0.0580462	0.2575749191986822	0.463825	0.0281877	0.1064935450049019	0.459201	0.0298562	0.1073980471179425	0.384492	0.0839556	0.1821857033551085
ENST00000232496.5	TUSC2-201	0.0585725	0.635014	0.853028	0.0442693	0.712607	0.9078805025759225	0.0980629	0.470687	0.6766079092114144	0.0740669	0.553355	0.754174	0.147598	0.295788	0.4550411017158936
ENST00000232501.8	NPRL2-201	0.0133755	0.94487	0.982095	-0.0235377	0.87582	0.9679626318169924	-0.0154071	0.922664	0.9625263208456174	-0.0856244	0.599318	0.7876570913447686	-0.0967902	0.57617	0.7172045641848941
ENST00000232508.9	CYB561D2-201	0.454617	0.0132213	0.1151345481692858	0.306883	0.0849991	0.3284410500637857	0.39736	0.0463865	0.1537605693406887	0.296133	0.131531	0.3132388913228479	0.596176	0.00544099	0.0196658
ENST00000232519.9	CEP15-201	0.256558	0.154375	0.4742982782823914	0.361611	0.0979584	0.3580799549987741	0.831336	0.00653684	0.0345084	1.08758	0.000751815	0.00515759	1.14991	0.000518846	0.00250683
ENST00000232564.8|ENST00000468623.6|ENST00000674862.1|ENST00000676128.1	GNB4[201/204/207/210]	0.986901	1.62631054288006e-22	2.1202519680936318e-20	0.943025	1.06614745024082e-20	9.864208813811693e-19	1.24993	1.44083969185433e-34	1.4073836618577123e-32	1.11578	5.42254634165716e-28	3.997227501852416e-26	1.41904	7.041354598427721e-44	4.904078092282442e-42
ENST00000232607.7|ENST00000474588.5	UMPS[201/205]	-0.297088	0.0211939	0.156231	-0.332705	0.0122424	0.0837149	-0.926424	4.49489587249963e-10	1.1079215998231512e-08	-0.472046	0.000880181	0.005916	-0.777277	1.46062020767593e-07	1.34116902072688e-06
ENST00000232744.13|ENST00000453791.6|ENST00000475042.5	ABTB1[201/202/208]	-0.0230263	0.832245	0.9426822194397868	-0.110913	0.333188	0.6803062371235784	0.0112547	0.901987	0.9513058803823952	-0.00816171	0.96177	0.9842791932099222	0.126485	0.285541	0.4447110837122063
ENST00000232766.6|ENST00000442272.1	KLHL18[201/204]	0.0375532	0.686999	0.8756549317066971	-0.0930375	0.331327	0.6787903346243991	0.00761642	0.940643	0.9722264832478692	-0.100011	0.313865	0.5496169612585534	-0.14141	0.161938	0.2980655059731016
ENST00000232854.9|ENST00000434410.5	HEMK1[201/203]	-0.265043	0.145441	0.4609604973180382	-0.138056	0.453273	0.7707642082745144	-0.488315	0.0610248	0.1867261172013451	-0.339964	0.161142	0.3591696101140247	-0.733247	0.0148914	0.0454772
ENST00000232888.7	RRP9-201	0.295266	0.0142196	0.1203076606125236	0.227703	0.0607359	0.2648903589615352	0.334313	0.00909866	0.0449544	0.371217	0.00362655	0.0196338	0.420259	0.00141801	0.0060852
ENST00000232905.4	EIF1B-201	0.230924	0.100982	0.3880132483056122	0.196841	0.178819	0.5035031317258638	0.273873	0.0812978	0.2268659092324819	0.255789	0.105427	0.2697672856142231	0.364891	0.0266906	0.0736413
ENST00000232978.13|ENST00000429888.5	NKTR[201/202]	-0.157042	0.330983	0.6595150189074922	-0.033515	0.843174	0.9577130590090996	-0.132758	0.516365	0.7126626287283733	-0.0662144	0.746259	0.8751287387835824	-0.0500842	0.824858	0.8948993185607503
ENST00000233027.10|ENST00000383721.8|ENST00000461689.5	NEK4[201/202/203]	0.157197	0.0597369	0.2953052601802651	0.0224031	0.77578	0.9327943323168058	0.0922191	0.285654	0.5078511835738099	-0.00126405	0.999409	0.999575	-0.185246	0.0387928	0.0992951
ENST00000233047.9|ENST00000261388.7	LDAF1[201/202]	0.168815	0.243312	0.5798394364550035	0.128419	0.39731	0.7314017009751489	0.592962	0.00076961	0.00577162	0.274638	0.106296	0.2712641028994281	0.496301	0.00596723	0.0212514
ENST00000233055.9	WDFY1-201	0.703214	4.2750468258412e-12	2.863646016035878e-10	0.910316	1.02827401937859e-18	8.404674951138473e-17	1.38209	2.5742180705586398e-40	3.019203722160784e-38	1.32771	2.83743389380454e-37	2.8784900112390107e-35	1.68635	7.51622343667834e-59	7.749570242719009e-57
ENST00000233057.9|ENST00000395127.6|ENST00000405334.5|ENST00000411537.7|ENST00000679507.1|ENST00000679979.1|ENST00000680273.1|ENST00000681329.1|ENST00000681463.1|ENST00000681507.1|ENST00000681516.1	EIF2AK2[N=11]	3.41636	0	0	3.64831	0	0	4.00224	0	0	4.12515	0	0	4.50332	0	0
ENST00000233078.9|ENST00000592522.5	DAZAP1[201/211]	0.106616	0.226824	0.5624505020671394	0.16398	0.0647838	0.2760168790863831	0.113712	0.211902	0.424719	0.168479	0.0687808	0.1998740944113191	0.0946495	0.30142	0.4607534524548458
ENST00000233084.8|ENST00000617198.5|ENST00000676916.1|ENST00000677437.1|ENST00000678137.1	DDX1[N=5]	0.216806	0.0389081	0.2299642270233851	0.181286	0.0854319	0.3293132130881238	0.204741	0.0681388	0.201102	0.261349	0.0172829	0.0697105	0.283923	0.0127741	0.0401218
ENST00000233099.6	HEATR5B-201	-0.396694	0.000493316	0.0088232	-0.551355	2.71026936621159e-06	6.209803812924885e-05	-0.686018	1.10922475059429e-08	2.239030126759427e-07	-0.75781	3.14035098447022e-10	6.8613624349055006e-09	-0.891053	2.70611361151619e-13	4.5779026511172e-12
ENST00000233114.13	MDH1-201	0.171708	0.24431	0.5806707661119148	0.135816	0.388151	0.7253618682413578	0.211137	0.21361	0.426468	0.221967	0.185421	0.3927676144428825	0.245286	0.172215	0.3115820449416164
ENST00000233121.7	MAPRE3-201	-0.160999	0.318741	0.6493614675066238	-0.18404	0.303191	0.6522098790174459	0.0298229	0.882386	0.9408070031494972	-0.11147	0.588675	0.7801064180015461	-0.622978	0.0100531	0.0328372
ENST00000233143.6	TMSB10-201	0.493006	0.00521434	0.0594337	0.674731	0.000355748	0.00463412	0.96779	1.29153250110767e-06	1.8829875420493063e-05	1.03516	2.64218915179534e-07	3.823902189868944e-06	1.37438	2.5672933440154495e-11	3.6273222124356215e-10
ENST00000233146.7|ENST00000406134.5	MSH2[201/202]	-0.0604151	0.528921	0.7952461212771018	-0.0613282	0.533652	0.8207822690862485	-0.0925281	0.365696	0.587706	-0.0671134	0.511565	0.7235492356292401	-0.0974024	0.351535	0.5134221127106217
ENST00000233154.9|ENST00000393349.2	NCK2[201/203]	-0.097502	0.198561	0.5310320004050721	-0.221797	0.00354306	0.0317117	-0.151008	0.0488657	0.1597133076604555	-0.230653	0.00299108	0.0166729	-0.157388	0.0438994	0.1094449270570521
ENST00000233156.9|ENST00000392365.5	TFPI[201/203]	0.489148	0.0216904	0.1584832884737924	0.323042	0.109656	0.3831290956136478	0.510257	0.0356511	0.1269945821757462	0.387177	0.101446	0.2630926858986474	-0.0709804	0.780788	0.865636
ENST00000233190.11	NDUFS1-201	-0.188823	0.0582232	0.2911872431873959	-0.17488	0.0860509	0.3308439412313076	-0.340201	0.00135401	0.009309	-0.274042	0.00967551	0.0439227	-0.34985	0.00118656	0.00520669
ENST00000233202.11	SLC11A1-201	-0.134134	0.338638	0.6649664263920722	-0.652144	0.0231448	0.1359811523230392	-1.80988	0.000137773	0.00128263	-3.03908	1.42597461280454e-08	2.5232472817713537e-07	-3.90662	8.915166452716159e-12	1.313748255876669e-10
ENST00000233330.6	RTKN-201	-0.0491217	0.677181	0.8721810236022529	0.0395721	0.796224	0.9402535823712044	-0.158891	0.476002	0.6802239014703578	-0.0487991	0.827676	0.9206686960678424	-0.0800005	0.802202	0.8798557247700841
ENST00000233331.12	INO80B-201	0.0821356	0.380874	0.6965731798167695	0.0152164	0.876527	0.9679869146419317	0.0845278	0.397793	0.6156057008746226	-0.0683972	0.492446	0.7092426436586704	0.0876811	0.38987	0.5510439971512293
ENST00000233336.7	TTL-201	-0.0390374	0.631768	0.8515806383862234	-0.0774202	0.35614	0.7005559145290667	-0.0960167	0.268506	0.4903044567535731	-0.218796	0.0127524	0.0550018	-0.298782	0.000851149	0.00388734
ENST00000233379.9	FAHD2A-201	-0.124826	0.399731	0.7103468172031385	-0.114753	0.472765	0.7840489386999668	-0.111046	0.532352	0.7248896079007456	-0.477459	0.0122787	0.053316	-0.485623	0.0144283	0.0443331
ENST00000233468.5	SF3B6-201	0.230674	0.142247	0.4561316269047721	0.223446	0.174354	0.4966476593585825	0.437686	0.0198525	0.0821221	0.404717	0.0298172	0.1073038484245319	0.39775	0.0430866	0.1078874300432788
ENST00000233573.6	ITGA4-201	0.116779	0.30046	0.6345475635147397	-0.0941619	0.41124	0.7415339965332599	-0.00932815	0.923195	0.9627899797970314	0.0900192	0.456593	0.6806604718496322	0.15373	0.222351	0.3739829296941535
ENST00000233575.7|ENST00000427123.5|ENST00000440760.5	SNX17[201/202/203]	0.216814	0.0893952	0.3642626583828445	0.139361	0.289669	0.6390538913746847	0.165663	0.233352	0.4502901106506471	0.0956874	0.491647	0.7086099004005072	0.148383	0.302943	0.4623374725442554
ENST00000233596.8	REEP6-201	0.0801236	0.587708	0.8308555840471697	-0.486274	0.0092945	0.067964	-0.332486	0.0804283	0.2250745558311153	-0.361875	0.0598504	0.1810605056494973	-0.812783	0.000163859	0.000894265
ENST00000233609.8	RPS15-201	-0.0657154	0.678716	0.8726056550795488	-0.0417775	0.80903	0.9447717305945004	-0.110412	0.591295	0.7661342105230071	-0.0540969	0.785643	0.8986140429887445	-0.0442407	0.854996	0.915243
ENST00000233612.8	GCA-201	0.82211	9.56636005152711e-06	0.000278688	0.957321	5.06219562224962e-07	1.339868052701137e-05	1.34269	7.32806884456751e-12	2.1547117618462714e-10	1.32627	1.5448369559892298e-11	3.917974755744389e-10	1.33234	1.33206767048588e-11	1.9337999567028186e-10
ENST00000233615.7	WBP1-201	-0.0481187	0.700659	0.882255	-0.0358082	0.79442	0.9400702614824248	-0.175493	0.258776	0.4796640211613681	-0.200835	0.202087	0.4161514497262262	-0.125656	0.440377	0.5985912450234954
ENST00000233623.11	TTC31-201	0.16474	0.0868858	0.3591310112860563	0.066298	0.500879	0.8002423519008912	0.0972496	0.342133	0.5653833197975362	0.0715332	0.486079	0.7043388119087812	-0.0581555	0.578036	0.7185307565507673
ENST00000233627.14	NDUFS7-201	0.111289	0.287795	0.6227063028488581	-0.000982146	0.965245	0.9917	-0.00756581	0.940871	0.9722468490668134	-0.139209	0.226022	0.4471117691222152	-0.287052	0.017624	0.0522642
ENST00000233630.11	PCGF1-201	0.0425321	0.767784	0.9153756154678834	0.00214593	0.994492	0.9984775566633516	-0.0323542	0.851412	0.9245950763380892	-0.233698	0.187177	0.3956113759860906	-0.0411039	0.803139	0.8802437143119571
ENST00000233668.10	DOK1-201	0.233771	0.0546853	0.2817251037898537	0.211541	0.0901937	0.3403436427296991	0.314764	0.0169231	0.0726524	0.342103	0.00991799	0.0448106	0.425618	0.00174195	0.00728601
ENST00000233714.8|ENST00000443314.5|ENST00000450366.7	LANCL1[201/205/207]	0.00496635	0.972628	0.990587	0.0137998	0.907606	0.9759368622202292	0.0391423	0.781849	0.8859435842585245	-0.0590077	0.666733	0.8308162381931313	-0.00565877	0.963913	0.980814
ENST00000233741.9	FANCL-201	0.60103	0.00970949	0.0931674	0.557457	0.0172652	0.1092835115282216	1.01918	0.00026881	0.00231705	0.864825	0.00151813	0.00939708	1.12446	0.000101586	0.000578111
ENST00000233838.9|ENST00000430215.7|ENST00000687995.1|ENST00000690108.1|ENST00000693287.1	GGCX[N=5]	0.0990074	0.497489	0.7756753410041731	-0.000720851	0.989809	0.9976414349470232	-0.0224432	0.903157	0.9518828115494912	-0.109001	0.517515	0.7277220472441807	-0.194801	0.28124	0.440027
ENST00000233893.10	HSPE1-201	0.22751	0.0996381	0.3853098952963393	0.177021	0.242715	0.587235	0.237122	0.133036	0.3150649943251267	0.340969	0.0389967	0.1319546325781063	0.422758	0.0115795	0.0370257
ENST00000233957.7|ENST00000409599.5	IL18R1[201/202]	0.0314754	0.787449	0.9241394582836456	-0.173545	0.139444	0.4377834409512001	-0.171551	0.163389	0.3602072991875943	-0.241757	0.0530425	0.1660900368857433	-0.41122	0.00154789	0.00657901
ENST00000233997.4	AZU1-201	-0.298591	0.112635	0.4091875540164636	-0.704874	0.0116831	0.0807095	-0.63833	0.026845	0.1027420018823846	-1.19414	0.00059402	0.00420804	-0.714804	0.0260541	0.072258
ENST00000234038.11	PPP1R7-201	0.235319	0.0376561	0.2255289479802688	0.0275645	0.811952	0.9459539217895092	0.146841	0.221804	0.4361429165740265	0.0329123	0.781042	0.8960856042216216	-0.0266453	0.832576	0.9001363318362984
ENST00000234040.9|ENST00000358649.8|ENST00000405260.5	PASK[201/202/204]	0.0162153	0.843005	0.9462702620659292	-0.0888887	0.323741	0.6717389081873677	-0.0734862	0.428262	0.6410626405764679	-0.111148	0.228741	0.4505412927682219	-0.12664	0.176172	0.3168526100277931
ENST00000234071.8	PROC-201	0.0308527	0.835362	0.9439986063804768	-0.204649	0.282918	0.6320277444258225	-0.313731	0.222215	0.4365612733657061	-0.839356	0.0144312	0.0606043	-0.874477	0.0184386	0.0542363
ENST00000234111.9|ENST00000405333.5|ENST00000699836.1	ODC1[201/202/206]	0.211662	0.0231569	0.1650865070197333	0.166565	0.0783228	0.3116120894822634	0.188087	0.054861	0.1734650195962666	0.143689	0.12893	0.3092879339799695	0.213561	0.0353619	0.0924332
ENST00000234115.10|ENST00000409158.5|ENST00000438882.6|ENST00000693505.1	PLEKHB2[201/204/207/212]	0.0582889	0.606296	0.8397863971961653	-0.113814	0.330777	0.6783678737993837	-0.135775	0.267311	0.4887666791944168	-0.226658	0.0670985	0.1965239706102134	-0.224317	0.0744536	0.1661606022778198
ENST00000234160.5|ENST00000442798.5	GORASP2[201/202]	-0.0241249	0.822129	0.938713	-0.149257	0.197224	0.5290275579276719	-0.0181107	0.881015	0.9400016961401292	-0.0800039	0.507897	0.720956	0.0128042	0.92258	0.9559390867326748
ENST00000234170.10	CEBPZ-201	0.268121	0.0196644	0.1493353483799639	0.283112	0.0159679	0.10309	0.392135	0.0014363	0.0097704	0.392763	0.00137242	0.00863578	0.43349	0.000580782	0.00277674
ENST00000234179.8|ENST00000379066.5	PRKD3[201/202]	0.0201691	0.773462	0.9175680185151136	-0.114241	0.213385	0.5514809599506577	-0.117898	0.213598	0.426468	-0.163303	0.0821914	0.22703	-0.193819	0.0418235	0.1054833215543767
ENST00000234256.4	SLC1A4-201	0.0279966	0.808914	0.933381	-0.150862	0.24256	0.587014	-0.156532	0.250828	0.4712171121421923	-0.189137	0.167436	0.3678218827523158	0.111618	0.427303	0.5866716103988009
ENST00000234296.7	ORC2-201	0.0632224	0.435558	0.7352905410192015	0.0665536	0.418107	0.7464092683540007	0.0747099	0.38214	0.6021779766378079	0.131947	0.124476	0.301769	0.0559522	0.522812	0.6720418462397221
ENST00000234301.3	COX7A2L-201	0.0342909	0.819302	0.9372894315182262	-0.0129628	0.931543	0.9827850579251004	0.0456687	0.827907	0.9111360362391604	-0.00547137	0.972952	0.9888103491969574	0.0400361	0.868093	0.9235883248902652
ENST00000234310.8	PPP3R1-201	0.083238	0.541023	0.802769	0.01783	0.927297	0.9819621742974228	0.121871	0.404763	0.6207392858770857	0.0454577	0.764042	0.8859681339705644	0.0445887	0.768362	0.8573333906493386
ENST00000234313.8	PLEK-201	0.38288	0.00359747	0.0447027	0.34473	0.0101871	0.0729134	0.622337	1.14148252302171e-05	0.000137667	0.561847	7.80367110560914e-05	0.000694908	0.801414	3.28958902828557e-08	3.272990660435501e-07
ENST00000234420.11|ENST00000420813.6|ENST00000445503.5|ENST00000673637.1|ENST00000700000.1|ENST00000700002.1	MSH6[N=6]	0.0494404	0.45222	0.7469918271263214	-0.0330063	0.625976	0.8690861610482515	0.0932837	0.182078	0.3860587795612034	-0.00424746	0.942354	0.9770382787313312	-0.0324308	0.643501	0.7691325058454913
ENST00000234453.10	PLEKHA3-201	0.244584	0.0328637	0.2066504201312104	0.161084	0.167089	0.4847753385187112	0.384835	0.00180589	0.0118724	0.28327	0.0211675	0.0821343	0.345221	0.0060769	0.0215811
ENST00000234454.6	SPR-201	-0.502431	0.00563293	0.0627982	-0.843407	3.90488139363389e-05	0.00068141	-1.14888	1.72317540617974e-07	2.935539096380713e-06	-0.948573	8.49158840224221e-06	9.367469024151807e-05	-0.939898	1.33383416392322e-05	9.032510811714444e-05
ENST00000234590.10|ENST00000645600.1|ENST00000645609.1	ENO1[201/209/210]	0.129047	0.296771	0.6317607211734617	-0.0345299	0.789026	0.9375129315899846	-0.022247	0.883138	0.941095	-0.0692788	0.610958	0.795072	-0.0614227	0.679669	0.7939891821658984
ENST00000234626.11	CDC7-201	-0.0243209	0.862584	0.9534987838769146	0.0681873	0.667566	0.8885674815044535	0.18702	0.297393	0.5201947565379897	0.0927808	0.605758	0.7918907717147382	0.0422719	0.829314	0.8977999334013101
ENST00000234677.7	SARS1-201	0.173401	0.158066	0.4796082815639099	0.151187	0.235691	0.5786801894693365	0.288784	0.032868	0.1196753050098621	0.290673	0.0336623	0.1178950757848175	0.438264	0.00180603	0.00753008
ENST00000234739.8|ENST00000683836.1|ENST00000684121.1	BCL9[201/203/204]	-0.144193	0.0772753	0.3389680194428474	-0.212229	0.0115051	0.0798453	-0.014824	0.872151	0.935899	-0.121175	0.15852	0.3551068437977713	0.15715	0.0638101	0.1473474365030582
ENST00000234827.6	TCEANC2-201	-0.188623	0.0766895	0.3376797761041163	-0.272064	0.0143982	0.0948161	-0.327393	0.00476978	0.0266348	-0.257925	0.0238942	0.0902414	-0.135249	0.250876	0.4069485564042605
ENST00000234831.10	TMEM59-201	0.288967	0.0563358	0.2863719281477622	0.184009	0.229655	0.5724139606354106	0.348316	0.0400795	0.1385002968701897	0.316994	0.0618222	0.1851790712623111	0.379946	0.0328002	0.0870203
ENST00000234875.9|ENST00000465387.5|ENST00000497965.5	RPL22[201/204/207]	-0.222383	0.108756	0.4026802571804123	-0.448185	0.00311189	0.0285178	-0.491321	0.0018285	0.0120035	-0.516944	0.00110744	0.00717598	-0.624097	0.000131719	0.000731646
ENST00000235090.10	WDR77-201	0.0671076	0.456441	0.7497440692341698	-0.0451355	0.617903	0.8648609146625209	-0.114359	0.231955	0.4486109891815338	-0.0890899	0.347834	0.5837624627477086	0.0261124	0.781064	0.8657618842651268
ENST00000235150.5	RNF19B-201	1.02784	4.05187476594945e-14	3.2039260367344647e-12	1.1909	3.4333560031429498e-18	2.723331779583986e-16	1.71909	1.90536417384528e-35	1.9023493571145118e-33	1.79513	1.94378431268693e-38	2.0239734344974468e-36	2.36067	7.822883022490821e-65	8.814712834270907e-63
ENST00000235307.7	C1orf21-201	-0.260244	0.0114768	0.1042679977051139	-0.494443	5.19538743109933e-06	0.000111204	-0.62067	2.58145372511926e-08	4.942042780795671e-07	-0.60999	3.70955811556474e-08	6.133991538053854e-07	-0.836034	1.68524069030625e-13	2.895933757034977e-12
ENST00000235329.10|ENST00000444836.5|ENST00000674817.1|ENST00000675043.1|ENST00000675053.1|ENST00000675113.1|ENST00000675231.1|ENST00000675483.1|ENST00000675512.1|ENST00000675528.1|ENST00000675817.1|ENST00000675872.1|ENST00000675919.1|ENST00000675959.1	MFN2[N=14]	0.115473	0.189901	0.5212164310390152	-0.0199551	0.821704	0.949731	0.0390123	0.677894	0.8250099445170802	-0.0578235	0.532314	0.7386197984714019	-0.0650896	0.491251	0.6446627265570418
ENST00000235332.6	MIIP-201	0.556571	0.000140156	0.00298981	0.618303	3.42903865901364e-05	0.000606765	0.87066	1.72183488080659e-08	3.378351398597508e-07	0.897917	6.640627403971071e-09	1.2252151730718556e-07	1.13393	4.06102118123469e-13	6.779112077669549e-12
ENST00000235345.6	SLC35D1-201	-0.117058	0.138788	0.4503513159709363	-0.312281	0.00017173	0.00247628	-0.381227	7.0532467642833e-06	8.911891686549383e-05	-0.506375	2.46228600271959e-09	4.8522875319052516e-08	-0.680913	3.1037847307922404e-15	6.044716559042915e-14
ENST00000235372.11|ENST00000311066.10	PRDM2[201/202]	-0.212774	0.0551608	0.2829086496625648	-0.258599	0.0258785	0.14759	-0.362448	0.002874	0.0175454	-0.215499	0.0731361	0.208894	-0.267701	0.0293739	0.0796038
ENST00000235382.7	RGS2-201	0.169765	0.190799	0.522471	0.286963	0.0359249	0.1849706262253412	0.316111	0.0301511	0.1122043050500195	0.319779	0.026634	0.0983615	0.415939	0.00590835	0.0210798
ENST00000235453.8	DENND1B-201	0.205317	0.200985	0.5336697805317948	0.166147	0.331422	0.6788288421446292	0.48537	0.0175273	0.0746923	0.605849	0.00364144	0.0196944	1.67151	2.54440549622952e-14	4.656380127960636e-13
ENST00000235521.5	WARS2-201	0.135874	0.381469	0.6970020616590301	-0.039076	0.813023	0.9462122434089448	0.149314	0.438801	0.6503827942034343	0.138936	0.476087	0.6961364286588277	0.278679	0.189627	0.3338363804681225
ENST00000235835.8	AKR7A2-201	-0.00627036	0.941642	0.9806501923654212	-0.218517	0.131271	0.4236560805868002	-0.348333	0.0267054	0.1023972331224328	-0.534703	0.000909799	0.00608526	-0.791474	2.25860466409248e-06	1.749115786748104e-05
ENST00000235878.5	GBP3-201	0.652407	0.00416153	0.0500091	1.02997	5.64908212600087e-05	0.000938045	1.06476	4.57743579410212e-05	0.00048231	1.66614	9.140097455813212e-10	1.893434502501029e-08	1.97174	8.1139990943133e-13	1.3195704712659002e-11
ENST00000235932.8	RAB29-201	0.0490418	0.734161	0.8994905503700437	0.22005	0.195947	0.5270809672187837	0.0282989	0.882974	0.9409671862805056	0.340834	0.0779007	0.2185848643325603	0.793251	0.000162288	0.000886613
ENST00000236017.5	APH1A-201	0.0280856	0.849302	0.9483523540105184	0.153221	0.399192	0.7324310118608047	0.217414	0.383743	0.6032733459203337	-0.0780032	0.748682	0.8767325244999622	0.18782	0.5466	0.6923848199014898
ENST00000236040.8	P3H1-201	-0.142167	0.284703	0.6206394546220904	-0.124914	0.418	0.7464092683540007	-0.368757	0.161095	0.3569967333577011	-0.240683	0.337677	0.5739834719497415	-0.422695	0.227058	0.3795329895834288
ENST00000236051.3	EBNA1BP2-201	0.14245	0.230003	0.5654051676522932	0.063552	0.621471	0.8664735613390635	0.00640487	0.974286	0.987558	-0.0333621	0.782544	0.8966435781043964	-0.107492	0.422563	0.5825083558958305
ENST00000236067.8	ATP6V0B-201	0.222843	0.163407	0.4869235376191999	0.190964	0.258726	0.6054925915133148	0.487245	0.0137099	0.0620139	0.481207	0.0160216	0.0656897	0.568738	0.00643835	0.0226253
ENST00000236137.10	SLC19A2-201	0.0899428	0.51399	0.7850999810651966	-0.0701259	0.629651	0.87095	-0.0626033	0.695724	0.8354441530237677	-0.345496	0.0393972	0.1330103578809588	-0.442778	0.012055	0.0382825
ENST00000236147.6|ENST00000466340.1	SELL[201/204]	0.280769	0.0314097	0.2004804020285976	0.24735	0.0621122	0.2686646344388502	0.643404	1.05417671710231e-05	0.00012797	0.452069	0.00142443	0.00890798	0.835207	2.31041428441818e-08	2.343844716186289e-07
ENST00000236192.12	VAMP4-201	-0.058325	0.469687	0.7574790277660332	-0.0132067	0.877626	0.9684238686634268	-0.0214346	0.81074	0.9016155560252492	-0.0810519	0.353143	0.5889133989786686	-0.176075	0.0432904	0.1082859965978186
ENST00000236273.9	SYF2-201	0.14392	0.174724	0.5026009812224473	0.0873288	0.421913	0.74902	0.17912	0.115024	0.28606	0.165409	0.146235	0.3357378734912148	0.211003	0.0702654	0.158961
ENST00000236342.12|ENST00000360009.6|ENST00000434391.6|ENST00000528557.6	DHDDS[201/202/209/220]	0.217447	0.0356022	0.2179795697470101	0.0915926	0.389858	0.7264371927701614	0.035516	0.753053	0.8700628989868701	0.245377	0.0261506	0.0970762	0.303706	0.00685761	0.0239043
ENST00000236412.11	PPP1R8-201	0.277736	0.102772	0.3911971861334367	0.548411	0.0064177	0.0507974	0.519252	0.0137011	0.0619918	0.30829	0.13156	0.3132565756811476	0.370279	0.0925658	0.1958720505123217
ENST00000236671.7|ENST00000429746.2|ENST00000636615.1|ENST00000636843.1|ENST00000637381.2|ENST00000637387.1	CTSD[N=5]|ENST00000636615	0.135331	0.243796	0.5801625792080877	0.154546	0.199539	0.5321159874498768	0.618879	2.04391205151158e-06	2.867293251453551e-05	0.603165	3.72541188250262e-06	4.377532398247958e-05	1.12269	4.57164217575714e-17	1.011467816585819e-15
ENST00000236698.9|ENST00000383202.7	STAG1[201/202]	0.0651987	0.291061	0.6259268726377837	-0.0475725	0.455652	0.7726542657550944	0.00206973	0.966818	0.9846067408565028	-0.0567914	0.380796	0.616512	-0.0581274	0.360873	0.5226562692725752
ENST00000236925.9|ENST00000358823.7	CAMSAP2[201/202]	0.165522	0.090615	0.3664319310889962	0.171957	0.0864202	0.3318595934111886	0.133329	0.199047	0.4084506106057582	0.258252	0.0130329	0.0559971	0.323701	0.0022327	0.00906704
ENST00000236937.13|ENST00000358671.10|ENST00000367961.8	FCGR2B[201/202/203]	0.578045	0.00415565	0.0499659	0.405888	0.033714	0.1769747112741196	0.165029	0.400701	0.6177130331129054	-0.0253611	0.894679	0.954744	-0.87867	0.000115667	0.000650844
ENST00000236938.12	FCRLA-201	0.651012	2.00414717640074e-05	0.000542289	0.720662	3.40827484602297e-06	7.658908218805178e-05	0.94255	3.35525164701809e-09	7.27547693906672e-08	0.904365	1.3609828772149e-08	2.410949454021903e-07	1.10575	7.16824625003302e-12	1.0667838169270837e-10
ENST00000236957.9	EEF1B2-201	0.218182	0.20904	0.5432628744381512	0.0884468	0.62607	0.8690861610482515	0.0779273	0.730729	0.8565988240030329	0.077749	0.731033	0.8670710806315508	0.149538	0.566303	0.7091997749243412
ENST00000236959.14|ENST00000446622.5|ENST00000479093.5	ATIC[201/209/213]	0.160262	0.205176	0.5383640784236314	0.0340214	0.78205	0.9352820002772624	0.216167	0.123429	0.2996628170901012	0.120847	0.379029	0.6145730011565064	0.306152	0.0372118	0.0960746
ENST00000236980.10|ENST00000403094.3	FASTKD2[201/203]	0.228942	0.133116	0.4407338458878886	0.202599	0.201324	0.5346699364965882	0.241075	0.165913	0.3637636904884164	0.333269	0.0566198	0.1740748221986847	0.366324	0.0481116	0.1176955557296853
ENST00000237177.10|ENST00000551025.4	CASP8AP2[201/205]	-0.120884	0.299342	0.6338801430921298	-0.0113633	0.894329	0.9723820527844388	-0.176888	0.181179	0.3846173035787963	-0.016799	0.866518	0.9408761252786988	-0.081127	0.56666	0.7094779994176215
ENST00000237264.9	TBPL1-201	0.107625	0.453093	0.74722	0.131411	0.395032	0.7299396739953928	0.311737	0.0662549	0.1973648535981295	0.189289	0.265046	0.4946505375520669	0.511626	0.00452111	0.0167458
ENST00000237281.5	FBXO30-201	-0.00515953	0.951017	0.9844143986997552	-0.0918733	0.402194	0.7344465991868918	-0.0126814	0.904908	0.9530914733327004	-0.0674683	0.553843	0.7544886554612528	-0.123586	0.298203	0.457647
ENST00000237283.9	ADAT2-201	0.0126994	0.92466	0.9748999813188164	-0.0356472	0.824317	0.9507089542302178	0.0583473	0.811486	0.9020363685032398	0.089943	0.715811	0.8589299087433021	-0.443759	0.181042	0.3231431016385542
ENST00000237289.8|ENST00000420009.6|ENST00000421450.2|ENST00000612899.5	TNFAIP3[201/202/203/206]	0.0585839	0.495646	0.7745547103648155	0.136594	0.112304	0.3882535999763578	0.323883	0.000280728	0.00240483	0.344415	0.000119374	0.00101571	0.711404	3.926525639975441e-15	7.59545579038781e-14
ENST00000237305.12|ENST00000477460.6|ENST00000528577.5	SGK1[201/213/223]	-0.542288	4.38885656860406e-05	0.00108518	-0.961764	7.04797264202082e-12	3.4052609013132745e-10	-1.16373	3.58600734417223e-16	1.5145720442922873e-14	-1.25534	1.6829858416026098e-18	7.457612823393585e-17	-1.31548	6.10829916139104e-20	1.6401433067394665e-18
ENST00000237353.15	PMFBP1-201	-0.479091	0.0165906	0.1334609633818521	-1.08821	1.62016969403416e-05	0.000308674	-1.43193	1.49963945438533e-07	2.584031938058829e-06	-1.27866	1.4497798621851e-06	1.845865805163031e-05	-2.07547	3.93442300958323e-12	6.022855213602665e-11
ENST00000237380.12	MED28-201	0.177516	0.0915286	0.3680921832393326	0.236075	0.0316074	0.1694787155073588	0.313404	0.00556486	0.0302188	0.282124	0.013523	0.057679	0.395242	0.000639033	0.00301458
ENST00000237455.5	RNF103-201	0.115276	0.30518	0.6388719619588447	-0.013936	0.899275	0.973582	0.0300614	0.809592	0.9008637558543392	-0.00452888	0.964175	0.985125	0.0952088	0.452739	0.6100066869592121
ENST00000237500.10	MYL12B-201	0.229636	0.123104	0.4241464098209515	0.345726	0.0304382	0.1654022510236578	0.50286	0.00379448	0.0221122	0.583483	0.000924595	0.00616462	0.808693	1.0447508982692e-05	7.214246189624264e-05
ENST00000237530.11	RPN2-201	0.143148	0.172558	0.4995386532973567	-0.069203	0.481	0.7897471962690454	-0.0905718	0.387337	0.6063247019743093	-0.17408	0.10096	0.2622505517565576	-0.220517	0.0440588	0.1097295703232095
ENST00000237536.9	MTCL2-201	-0.055325	0.684932	0.8749183719938667	-0.0490623	0.735809	0.9171816431746054	-0.0752793	0.626966	0.7900931918763067	-0.0638957	0.67008	0.8326845861750365	-0.0611979	0.710376	0.8168661019060746
ENST00000237596.7	PKD2-201	0.0730695	0.520639	0.7898276839571906	0.0913114	0.468062	0.7809665921785008	-0.113571	0.377183	0.5978818348823488	-0.0387775	0.744008	0.8740812429060324	-0.126095	0.352009	0.5138521833733589
ENST00000237612.8	ABCG2-201	-0.143654	0.28355	0.6191854188351603	-0.0716936	0.634688	0.8736825685015751	0.0396039	0.866865	0.9327760253165946	-0.271893	0.289808	0.5231696964442294	0.494351	0.171006	0.3099995544776229
ENST00000237623.11	SPP1-201	-0.53155	0.0258877	0.1771019010334648	-2.05345	1.00207409146527e-05	0.000201244	-3.21901	5.107833036362e-10	1.2492413356373728e-08	-2.76618	3.10908023712794e-08	5.212087220052418e-07	-2.68975	6.18649627225619e-08	5.950730408222037e-07
ENST00000237642.7	STBD1-201	-0.116528	0.420163	0.7243085119537687	-0.305893	0.0662264	0.2798610990387412	-0.0228775	0.890928	0.9452775677422536	0.0827064	0.635555	0.8113521936904444	0.314687	0.0891467	0.1903735863519907
ENST00000237654.9	CCNI-201	-0.0672494	0.504136	0.7792822333480907	-0.273607	0.00885403	0.065405	-0.193028	0.0711652	0.2070180264259309	-0.360008	0.00089109	0.00597913	-0.307006	0.00546553	0.0197387
ENST00000237822.8	LDAH-201	0.274214	0.0539581	0.2794527284297777	0.264694	0.0712072	0.293326	0.307293	0.0480769	0.1579713647624983	0.26851	0.0782866	0.2193359739829425	0.329396	0.0415576	0.104967
ENST00000237853.9	ELL2-201	0.272946	0.0234584	0.1665046869767944	0.26586	0.0314021	0.1688623681081347	0.530068	5.01161922100775e-05	0.000523392	0.535134	4.32760104123657e-05	0.000406357	0.778448	5.48906035588389e-09	5.998609429447065e-08
ENST00000237858.11|ENST00000512469.2	GLRX[201/207]	0.41775	0.0129205	0.1133988408105245	0.398612	0.0201632	0.1228326897489816	0.672677	0.000381315	0.00312643	0.709839	0.000196389	0.00158063	0.93458	2.20878722711825e-06	1.7117965368602503e-05
ENST00000237889.9	NDUFB3-201	0.0481448	0.768746	0.9157617293671084	0.036333	0.817794	0.948163	0.122456	0.497073	0.6976576387919698	0.16546	0.369509	0.6049382644476146	0.193145	0.322522	0.4827974134306884
ENST00000238081.8|ENST00000474715.1	YWHAQ[201/205]	0.138557	0.306773	0.6403405743199221	0.106796	0.452299	0.7703497088336845	0.281904	0.070473	0.2057581697977234	0.260068	0.0960531	0.2527291602919495	0.501788	0.00226089	0.00915439
ENST00000238091.8	ITGB1BP1-201	0.0729387	0.574928	0.8231964304981421	0.264531	0.0591817	0.2605250676944726	0.269056	0.0707111	0.2061482848545837	0.306926	0.0407463	0.1366437936744566	0.489086	0.00162662	0.00685729
ENST00000238112.8	CPSF3-201	0.106805	0.393754	0.7063133025989583	0.0384967	0.768567	0.9297297867627028	0.114969	0.411141	0.6262183505834339	0.0970371	0.489837	0.7072292710647711	0.0381728	0.794571	0.8744802555487966
ENST00000238146.9	DDX55-201	0.0846144	0.370378	0.6885929648886329	0.108053	0.268177	0.615657	-0.066996	0.509158	0.70653	0.0655881	0.520929	0.7307511272767061	0.0648925	0.526856	0.6758405464071019
ENST00000238156.8	CCDC92-201	-0.0593452	0.622282	0.8471460311717548	-0.170252	0.191122	0.5204481024141335	-0.0769612	0.579125	0.7576527246178061	-0.110698	0.422047	0.6534614371247528	-0.0472785	0.740914	0.8393160950469815
ENST00000238181.11	LGALS8-201	-0.0148825	0.920328	0.9734900597495308	0.186169	0.328982	0.6765268212005178	0.522462	0.0647315	0.1944674534648164	0.418682	0.125077	0.3028358628101502	0.891959	0.00917894	0.0304581
ENST00000238256.8|ENST00000414250.2|ENST00000446284.6|ENST00000685945.1|ENST00000686727.1|ENST00000686828.1|ENST00000688949.1|ENST00000690399.1|ENST00000690630.1|ENST00000691917.1|ENST00000693271.1|ENST00000693409.1	FKBP15[N=12]	0.250196	0.000548767	0.00965621	0.290605	7.70378292686818e-05	0.00123253	0.433931	6.0423282108181e-09	1.266680764460539e-07	0.488891	5.66255662451808e-11	1.3627281579217802e-09	0.530258	1.222048535987e-12	1.9561456778482928e-11
ENST00000238379.9	HDHD3-201	-0.155443	0.331012	0.6595150189074922	-0.0274812	0.872642	0.9669562340692046	-0.0731648	0.757574	0.872591	-0.0582	0.804461	0.9088240951757413	-0.0515033	0.856402	0.9160703412224452
ENST00000238477.5	ALG2-201	-0.0255228	0.867415	0.9555478141019028	-0.0149775	0.928473	0.98199	-0.0247853	0.901805	0.9512783179594084	0.141137	0.501831	0.7164469991408577	-0.18475	0.430116	0.5891099031546292
ENST00000238497.10	VPS4B-201	0.222185	0.0443304	0.2494575696091031	0.157268	0.161923	0.4762895043646928	0.250771	0.0315962	0.116211	0.259872	0.0273908	0.1004043125694278	0.323504	0.00689837	0.0240304
ENST00000238561.10	ADCK1-201	-0.218137	0.163016	0.4864222129305213	-0.184824	0.3041	0.6531837505135638	0.176454	0.473511	0.6785548255169561	-0.451723	0.116357	0.2882267893883976	-0.0115386	0.96592	0.981949
ENST00000238609.4	IFI27L2-201	-0.078013	0.582008	0.827202	-0.10688	0.497177	0.7981853861558502	-0.158239	0.368491	0.5899671035741879	-0.150994	0.39424	0.6292446042811829	-0.234294	0.216465	0.3665445075037022
ENST00000238616.10|ENST00000553823.6|ENST00000555405.5|ENST00000557026.5|ENST00000678037.1|ENST00000678531.1|ENST00000678749.1	NEK9[N=7]	0.0437213	0.510538	0.7828583972618531	-0.12696	0.0604442	0.2641182665145459	-0.156389	0.0229271	0.0915632	-0.282956	4.14019430461538e-05	0.000390927	-0.205636	0.00304477	0.0119037
ENST00000238618.8	ACYP1-201	-0.0131931	0.927569	0.9758826059479916	0.119145	0.507293	0.8050858715496544	-0.118438	0.57975	0.7577999033031697	0.137286	0.528192	0.7355204326997633	0.135215	0.579358	0.7195791288725532
ENST00000238647.5	IRF2BPL-201	0.12743	0.150977	0.4692938850619869	0.0803175	0.373193	0.7141305687877089	0.278837	0.00276093	0.0169866	0.24242	0.00932486	0.0426561	0.161618	0.0877594	0.1882460570809697
ENST00000238651.10|ENST00000613168.1	ACOT2[201/204]	0.0737411	0.595182	0.8345767456458706	0.155547	0.299039	0.647853	0.276205	0.0867787	0.2367374091890222	0.256856	0.115452	0.2869020039570792	0.302783	0.0798851	0.1754891639259489
ENST00000238667.9	FLVCR2-201	0.485639	0.00260228	0.034848	0.429562	0.00802557	0.060721	0.682662	9.01166836224137e-05	0.000885175	0.492101	0.00402484	0.0214174	0.289783	0.0977369	0.2038981776139568
ENST00000238671.11|ENST00000334220.9|ENST00000554612.5|ENST00000554806.5|ENST00000555190.5	DLST[N=5]	0.0820642	0.392471	0.7054905611887685	0.0715086	0.465691	0.7788689629955929	0.202375	0.0499633	0.1622806995610849	0.158303	0.124286	0.301434	0.184422	0.0802524	0.1760752307762816
ENST00000238682.8|ENST00000556674.2	TGFB3[201/206]	-0.331832	0.0840827	0.3537367707205923	-0.279068	0.171182	0.4922042442762241	-0.997327	0.00440771	0.0249614	-0.39527	0.147601	0.3377674993909804	-1.16365	0.00225156	0.00912481
ENST00000238714.8	PAPOLG-201	0.210093	0.00138937	0.0210037	0.216482	0.00113276	0.0125004	0.20485	0.00259013	0.0160832	0.22227	0.0009822	0.0064938	0.16281	0.017269	0.0513465
ENST00000238721.9	TP53I3-201	0.0106791	0.949308	0.9837539598103542	-0.0703349	0.692665	0.8998239786039499	0.143839	0.549767	0.7374637266602524	-0.010147	0.963455	0.9848577024668774	0.36267	0.240738	0.3952585337699887
ENST00000238738.9	RHOQ-201	0.089963	0.402631	0.7126114408133697	-0.0792106	0.480109	0.789274	0.152318	0.186343	0.3913931374009784	0.0573197	0.623774	0.803662	0.0993875	0.399311	0.5600478783842896
ENST00000238788.14|ENST00000321326.11|ENST00000404032.7	TMEM214[201/202/203]	0.0708664	0.411275	0.7182265391492482	-0.137167	0.109711	0.3831506154792032	-0.118525	0.177792	0.3802418874309061	-0.15646	0.0765739	0.2158022857539444	-0.123171	0.164566	0.3016540433673542
ENST00000238789.10|ENST00000381024.4	ATAD2B[201/203]	0.148742	0.19799	0.530193	0.22521	0.0620115	0.2683025316507604	0.248339	0.0496975	0.1616973330036589	0.225019	0.0757597	0.2140812345044096	0.367266	0.00490349	0.0179774
ENST00000238823.13	FAM98A-201	0.258982	0.0173766	0.1373398430130311	0.18344	0.0953249	0.3527132108732124	0.408339	0.000406915	0.00331137	0.414943	0.000335302	0.00255588	0.578527	8.60687525035521e-07	7.1141449868668295e-06
ENST00000238831.9	YIPF4-201	0.0185725	0.838631	0.9450628970247446	0.0244504	0.786571	0.9368485334293896	0.0476341	0.58801	0.7638541514648474	0.0315665	0.728009	0.8656271193245857	0.0345566	0.69386	0.8043968397042675
ENST00000238856.8|ENST00000409183.5|ENST00000409933.6|ENST00000695864.1|ENST00000695865.1|ENST00000695960.1	AFTPH[N=6]	0.200829	0.0110805	0.1020125349612564	0.176065	0.0264969	0.1501127963538586	0.263737	0.00121054	0.00844968	0.260341	0.00134958	0.00851075	0.38082	4.05251133036707e-06	3.006271631156385e-05
ENST00000238892.4	CRIPT-201	-0.0143348	0.911804	0.9706187661582414	0.0436306	0.723574	0.9130750856052426	0.00819415	0.945725	0.9748949795517592	0.0189593	0.878922	0.947188	-0.0403265	0.785276	0.868613
ENST00000238936.8	MFSD13A-201	-0.146347	0.208946	0.5431531858057284	-0.114539	0.343873	0.6894950446160741	-0.267284	0.0417689	0.1428346362810759	-0.267728	0.0414102	0.1383117558605463	-0.706473	5.20732468839811e-07	4.453540089969107e-06
ENST00000238961.9|ENST00000370269.3	SLF2[201/202]	0.105952	0.12231	0.4229456985800576	0.201069	0.0038677	0.0339658	0.200073	0.00464045	0.0260185	0.260487	0.000230347	0.0018237	0.25043	0.000445281	0.00219407
ENST00000239007.11|ENST00000361248.8|ENST00000485566.2|ENST00000651225.1|ENST00000652649.1	MXI1[N=5]	-0.0978217	0.314446	0.6464981379591683	-0.188367	0.0618195	0.2678391786313315	-0.252551	0.0159104	0.0694677	-0.42016	7.61419709729691e-05	0.000679375	-0.473698	1.11705963351915e-05	7.678263929744919e-05
ENST00000239223.4	DUSP1-201	0.465164	1.00404740634166e-05	0.000291691	0.779243	1.01845225081196e-12	5.3111022335731136e-11	0.898121	3.2423906458506004e-16	1.3749653881261621e-14	0.738586	1.46341200719785e-11	3.7234394215396906e-10	0.733252	2.4512546725932495e-11	3.4706144839410027e-10
ENST00000239231.7|ENST00000519666.1	PANK3[201]|SLC2A3P1[201]	-0.129164	0.118666	0.4172739937270384	-0.201274	0.0164714	0.1054101989471892	-0.313516	0.000201511	0.00180329	-0.466013	4.67825735777639e-08	7.584738933085566e-07	-0.503022	3.12716958616573e-09	3.5362795857895617e-08
ENST00000239367.7	LRP11-201	-0.316325	0.0682662	0.3180445042305511	-0.472569	0.0158678	0.102567	-0.601038	0.00517924	0.028518	-0.6768	0.00200823	0.0119029	-1.13443	2.3535355173486e-06	1.8177244938151368e-05
ENST00000239374.8	CCDC170-201	-0.0832719	0.57628	0.8241815851931898	-0.426994	0.0159952	0.1031578801172449	-1.14534	4.06191023019047e-08	7.592018232376145e-07	-1.36993	1.25691093792805e-10	2.871509058047066e-09	-2.67305	6.430118028281848e-29	2.734100051109061e-27
ENST00000239440.9	ARAP3-201	-0.299336	0.0895371	0.3645966605810674	-1.02349	1.67312711074021e-05	0.00031685	-1.23895	5.71808125268898e-07	8.900121535389115e-06	-0.965678	5.56115883528486e-05	0.000510042	-1.39441	3.55327130095364e-08	3.525336778147401e-07
ENST00000239614.8|ENST00000674284.1	MSANTD2[201/209]	0.0712069	0.643823	0.8575430394834413	-0.374023	0.0916181	0.3436224251471133	0.150348	0.532401	0.724894	0.0994771	0.682193	0.8396853150609233	0.128549	0.658092	0.7792005030398225
ENST00000239666.9	PDZD11-201	0.18267	0.192124	0.5239652987831676	0.0594672	0.681522	0.8950913959447688	0.370733	0.0229423	0.0916008	0.321562	0.0487677	0.1558412690977842	0.445467	0.00887191	0.0296514
ENST00000239690.9	NUDCD1-201	0.157002	0.293757	0.6287357836849395	0.221473	0.181153	0.5065913138830253	0.405763	0.029498	0.1103463476653534	0.218179	0.234132	0.4573065874131894	0.801945	6.69334186843781e-05	0.000393983
ENST00000239830.9|ENST00000412006.6	CCDC77[201/202]	0.221751	0.0929444	0.370861	0.174201	0.20064	0.5339084483638644	0.542601	0.00026729	0.00230749	0.30094	0.0403459	0.1356039567622062	0.582516	0.000128635	0.000716471
ENST00000239878.9	UFM1-201	0.370706	0.000632983	0.0108891	0.345103	0.00187221	0.0189564	0.415661	0.000237255	0.00207645	0.431299	0.00016849	0.00138434	0.445983	0.000106908	0.000605771
ENST00000239882.7|ENST00000498824.5	ELF1[201/203]	0.34048	0.000278863	0.00544439	0.359512	0.000129281	0.001934	0.673596	3.97903645391326e-12	1.210594022381517e-10	0.623898	1.01095481854252e-10	2.341822652350698e-09	1.02494	1.73135711886112e-25	6.351664779077713e-24
ENST00000239891.4	ALG5-201	0.185848	0.242259	0.5792116705458545	0.0308235	0.863703	0.9642326172157162	-0.0829285	0.639646	0.7994942202576489	-0.0033764	0.982208	0.9926850912637244	-0.0181309	0.920861	0.9550054793438112
ENST00000239906.10	FAM53C-201	0.206017	0.0339925	0.2111145785984937	0.0685039	0.45839	0.7741931740126523	0.259284	0.0116238	0.0544921	0.0780956	0.431939	0.6608313579963858	0.286342	0.00665402	0.023295
ENST00000239938.5	EGR1-201	-0.388061	0.052346	0.2746121504488444	0.0606212	0.749201	0.9224669382742756	-0.412158	0.0866144	0.236432	-1.53793	2.8698453909584e-07	4.128756137014935e-06	-2.69594	1.35850214220074e-17	3.1194135797986424e-16
ENST00000239940.12	PFN2-201	-0.326046	0.0868412	0.3590405732676905	-0.346957	0.0929965	0.3473470900324117	-0.424427	0.0792526	0.223013	-0.84446	0.00214313	0.0125797	-1.41582	4.10308764917344e-06	3.0387890922869027e-05
ENST00000239944.7	SERP1-201	0.178693	0.161018	0.4834969428408052	0.0870074	0.484101	0.7913886548895533	0.117243	0.396179	0.6142386116949439	0.00786958	0.896131	0.955457	-0.0669702	0.665936	0.7847853093428755
ENST00000240050.9	MTERF2-201	-0.157619	0.335516	0.6626921084620749	-0.277914	0.158218	0.4710559460588879	0.124873	0.56966	0.7513704558395372	0.015198	0.942781	0.9770633726890112	-0.359452	0.16709	0.3051099748332896
ENST00000240055.8	NFYB-201	0.0287963	0.841221	0.945545	0.00918367	0.956477	0.989512	0.00445397	0.983971	0.992187	0.00375195	0.984902	0.9935003301890312	-0.164207	0.357976	0.5196770064570455
ENST00000240079.11	WASHC3-201	0.2323	0.123965	0.4257487584217774	0.225697	0.15509	0.4659202404168752	0.374411	0.0322551	0.1180292100022127	0.418153	0.0179905	0.0720579	0.544146	0.00316685	0.0123077
ENST00000240093.8	FZD3-201	-0.12077	0.367774	0.6862677301329867	-0.074939	0.594459	0.852043	-0.109997	0.489909	0.6916144172475828	-0.240902	0.130174	0.3112307304094688	-0.593174	0.000414825	0.00205879
ENST00000240100.7	DUSP4-201	-0.0170469	0.897025	0.9658014120839672	-0.062602	0.635665	0.873866	0.0467279	0.75404	0.8707531575907207	0.0885189	0.557884	0.7572706133634529	0.297235	0.0536284	0.1283744170566438
ENST00000240123.12|ENST00000517500.5|ENST00000521554.4	SORBS3[201/202/211]	0.013149	0.859233	0.951954	0.0415368	0.758413	0.9263977986232864	0.325186	0.0623567	0.1893688460056385	0.213733	0.220216	0.440018	0.704335	0.000166745	0.000907661
ENST00000240139.10	PPP3CC-201	0.106762	0.300701	0.6347033747252884	0.128656	0.225827	0.5676145326738374	0.155803	0.160681	0.3563277475115445	0.236656	0.0337673	0.1181500033287694	0.460189	5.51342049920715e-05	0.000330889
ENST00000240159.8	RNF170-201	0.138755	0.359554	0.6812352839719371	-0.0547252	0.748545	0.9222729169482948	-0.228156	0.356925	0.5795363250548662	-0.196615	0.435848	0.6641079182890219	0.143258	0.648915	0.7726893031068798
ENST00000240185.8|ENST00000315091.7	TARDBP[201/202]	0.0302583	0.687298	0.8758873837919312	-0.0757949	0.331268	0.6787713075052886	0.043127	0.580435	0.7580082605500365	-0.0619531	0.440363	0.6677912777713327	0.0341717	0.666708	0.785343
ENST00000240285.10	RDH10-201	-0.325479	0.013302	0.1155423764806781	-0.658527	6.25053157866781e-06	0.000131557	-0.439313	0.00235255	0.0148357	-0.759082	4.76500973156612e-07	6.611084302150883e-06	-1.38208	1.63352521515736e-17	3.7292127741110496e-16
ENST00000240304.5	LUC7L3-201	-0.0157186	0.859889	0.952388	-0.0921512	0.32465	0.6725691898872462	-0.130041	0.188531	0.3944145960244593	-0.0752383	0.447797	0.6735544558188611	-0.149786	0.136587	0.2622845546568997
ENST00000240316.5	COIL-201	0.0070116	0.946446	0.9826691122335944	-0.019823	0.893763	0.9720709469374024	0.0389848	0.794231	0.8921019463259461	0.0380639	0.799656	0.9063231473728166	0.000669628	0.996352	0.9983140328579712
ENST00000240333.12|ENST00000435059.6	SLC35B1[201/202]	0.0532159	0.679042	0.8726234285446971	-0.161726	0.238212	0.5817466945861877	-0.141327	0.32952	0.5531566486134406	-0.346858	0.0199994	0.0784024	-0.435903	0.0047854	0.0175977
ENST00000240364.7	FAM117A-201	-0.105462	0.168843	0.494099	-0.170806	0.0265246	0.1502155865115297	-0.100708	0.207865	0.4197107085491022	-0.11726	0.135739	0.3199381225331474	-0.0940979	0.228647	0.3813938134009925
ENST00000240423.9	NCAPH-201	-0.0397323	0.793849	0.9271469034543244	-0.220911	0.257222	0.6042684978713185	-0.491039	0.0660037	0.1968508166615336	-0.354844	0.164357	0.3634578743560508	-1.38882	9.80856435919921e-05	0.000559603
ENST00000240487.5|ENST00000409663.7|ENST00000409959.8	TMEM131L[201/202/203]	-0.116092	0.162137	0.4851949516877844	-0.0966128	0.266568	0.6143773386569545	-0.13097	0.135258	0.3183679175298305	-0.126877	0.154343	0.3483699202334045	-0.104657	0.237128	0.3913887005050063
ENST00000240499.8	ZNF141-201	0.0633485	0.379888	0.6960171589851178	0.131095	0.0766083	0.3072705887532934	0.118111	0.116667	0.2887153844781626	0.186592	0.0135858	0.0578763	0.205618	0.00651183	0.0228448
ENST00000240587.5	TSHZ3-201	-0.405656	0.00629647	0.0681061	-0.723203	9.10216842596208e-06	0.00018444	-0.532624	0.000997217	0.00718151	-0.446336	0.00534231	0.0270824	-0.728838	1.54214264952417e-05	0.000103082
ENST00000240617.10	PLBD1-201	0.452349	0.000770738	0.0129345	0.330278	0.013819	0.0917875	0.257946	0.0607068	0.1860416060575102	0.193321	0.165437	0.3650790136691842	-0.395404	0.00558626	0.0201149
ENST00000240618.11|ENST00000543572.6	KLRC4-KLRK1[203]|KLRK1[201]	0.0261208	0.818756	0.937247	-0.00766658	0.95061	0.9880652329997353	0.126867	0.322519	0.5466568972399154	0.0982911	0.445208	0.6710773962651693	0.186675	0.160998	0.2968374348788343
ENST00000240651.14|ENST00000375266.8|ENST00000543476.5|ENST00000544970.5	PYROXD1[201/202/207/209]	0.143753	0.204352	0.5375819737957188	0.10098	0.386962	0.7243765428415829	0.196491	0.109334	0.276619	0.211836	0.086226	0.2348436489278483	0.342108	0.00697517	0.0242551
ENST00000240719.7|ENST00000376233.8	ZNF549[201/202]	-0.00799673	0.920218	0.9734900597495308	-0.0558499	0.533593	0.8207822690862485	-0.0697659	0.455405	0.6639567365134008	-0.0401761	0.666418	0.8304890458261642	-0.0612513	0.520218	0.6697765049676787
ENST00000240731.5|ENST00000254182.11|ENST00000299871.9|ENST00000347302.7|ENST00000391703.3|ENST00000407202.6|ENST00000535785.1|ENST00000540556.5	ZNF211[N=8]	-0.0203239	0.797338	0.9284112428160676	-0.0344819	0.683595	0.89573	-0.0891558	0.353053	0.5757979850884921	-0.178824	0.0606939	0.1828584908450828	-0.200266	0.042569	0.1069223753077888
ENST00000240851.9|ENST00000476228.5|ENST00000490574.6|ENST00000674645.1|ENST00000675047.1|ENST00000676431.1	TFG[N=6]	0.272584	0.00677072	0.0717555	0.270851	0.00674511	0.0528322	0.555185	1.65899115800578e-07	2.8415402299176094e-06	0.507981	1.33532643957312e-06	1.7097451895610642e-05	0.816639	5.00563422526468e-14	8.962982962945554e-13
ENST00000240922.8|ENST00000477813.5|ENST00000497525.5	NAA50[201/203/209]	0.0507977	0.661866	0.8656508615224542	-0.0878212	0.504718	0.8031391038607287	0.035465	0.781047	0.8855728991042873	-0.0320475	0.827697	0.9206686960678424	0.0187555	0.881518	0.931691
ENST00000241041.7|ENST00000378750.10	PEX16[201/202]	0.307919	0.00857928	0.0850916	0.358235	0.00297035	0.027426	0.516002	3.81539910201035e-05	0.000411401	0.505125	5.62103661226343e-05	0.000514935	0.708179	2.91811081097049e-08	2.925528950941181e-07
ENST00000241051.8	DEPDC7-201	-0.164102	0.326419	0.6560502279042822	-0.268878	0.170459	0.4911660158791103	-0.710116	0.00711959	0.0369562	-0.837834	0.00226216	0.0131633	-1.24206	4.26149670132428e-05	0.000260866
ENST00000241052.5	CAT-201	-0.0787124	0.487758	0.7694693393586273	-0.325458	0.0134567	0.0898728	-0.552685	7.47933882044432e-05	0.000751507	-0.703699	6.39841757046098e-07	8.645399329680682e-06	-0.933714	9.2666620848419e-11	1.2414572771837026e-09
ENST00000241069.11	ACHE-201	0.0115333	0.594596	0.8341440206869806	0.0287943	0.351511	0.6966892741319288	-0.000300858	0.992356	0.9964594446430054	0.0649853	0.276772	0.5082579237998545	0.167933	0.109117	0.2220487393587021
ENST00000241125.4	GJA3-201	0.0446121	0.75022	0.9065107875532664	0.0356036	0.837344	0.95545	0.284957	0.27483	0.4967719357845384	0.145551	0.5587	0.7580514697353437	1.91833	9.95363254431002e-06	6.897366720249969e-05
ENST00000241261.7|ENST00000420541.6	TNFSF10[201/202]	2.77634	6.38424597083101e-47	1.7825040741567998e-44	3.54134	1.09204800926518e-74	3.915240305945049e-72	4.43999	1.09315101294623e-115	4.479079799799163e-113	4.61064	9.81192865533631e-125	4.127551321011475e-122	5.41006	1.72891565291282e-170	7.1772748486051955e-168
ENST00000241337.9	GSTM2-201	-0.329014	0.0358334	0.2186739913504798	-0.348134	0.0342011	0.1785905383653684	-0.533305	0.00327291	0.0195677	-0.696245	0.000194043	0.00156454	-1.0647	9.36642825790258e-08	8.831763644256616e-07
ENST00000241356.5	ADORA3-201	0.296591	0.0624522	0.3033335877107561	0.0787621	0.629371	0.8707528280970804	0.131398	0.456127	0.6643722253173007	0.204339	0.240151	0.4646332890549821	0.189709	0.315072	0.4752137784246008
ENST00000241393.4	CXCR4-201	0.0108098	0.931958	0.9778922478383854	-0.0400485	0.755628	0.9251808989020036	-0.044061	0.748924	0.8674752464616955	-0.054573	0.693822	0.8465497394537014	-0.0448231	0.755319	0.849514
ENST00000241416.12	ACVR2A-201	-0.0728922	0.565924	0.8180916923940289	-0.233027	0.0950744	0.3521480448910702	-0.254403	0.0874791	0.2379895088801726	-0.383073	0.0117037	0.0512351	-0.356023	0.0223782	0.063906
ENST00000241436.9|ENST00000504026.5|ENST00000514141.5|ENST00000515295.5	POLK[201/204/215/217]	0.478335	0.000486248	0.00871863	0.616834	1.38826777966799e-05	0.000268711	0.804051	3.75952480737361e-08	7.064503137143382e-07	0.888248	1.46285741991117e-09	2.9528567881124386e-08	1.00493	1.2975858309696198e-11	1.8865821643820968e-10
ENST00000241463.5	RASL11A-201	-0.00646833	0.96333	0.9875100444911324	-0.147952	0.412334	0.7422409039475548	-0.0247518	0.914437	0.9584565720024611	-0.320431	0.232359	0.4553249370834417	-0.535916	0.117121	0.2341831920756471
ENST00000241502.9	FYTTD1-201	0.33873	0.00391113	0.0476801	0.32974	0.00589377	0.0476058	0.550479	1.03335716190339e-05	0.000125587	0.532974	2.13390907493818e-05	0.000216479	0.860601	1.63528062375003e-11	2.3515544065320617e-10
ENST00000241527.10|ENST00000391980.7|ENST00000488567.5	MTERF4[201/202/218]	-0.107641	0.19042	0.5218630289653199	-0.124749	0.137494	0.434437	-0.122462	0.15874	0.3537348262619224	-0.150438	0.0871698	0.2365961223605303	-0.145994	0.100564	0.2083123638773872
ENST00000241600.10|ENST00000371785.5	MRPS2[201/202]	0.015864	0.888468	0.9630060223018831	-0.0259334	0.815139	0.9469989681680266	0.0290517	0.80715	0.8997647414916534	0.0548522	0.648582	0.8197232253657636	-0.0816199	0.50601	0.6576549650974866
ENST00000241704.8|ENST00000368069.7|ENST00000541366.1|ENST00000545284.1|ENST00000647683.1|ENST00000647799.1|ENST00000648805.1|ENST00000649231.1|ENST00000649676.1|ENST00000649787.1|ENST00000649963.1|ENST00000696202.1|ENST00000696208.1|ENST00000696210.1	COPA[N=14]	0.178994	0.0499515	0.2673852248455234	0.0199069	0.815452	0.9471535412929232	-0.0385346	0.693858	0.8344282573203989	-0.11635	0.234417	0.4576363741092485	-0.204511	0.0376186	0.0968556
ENST00000242057.9|ENST00000463496.1|ENST00000492120.1	AHR[201/202/205]	0.430324	1.34692908092813e-05	0.000381127	0.351731	0.000351389	0.00458681	0.398438	7.41821995078826e-05	0.000745603	0.455446	6.85140926120553e-06	7.668036970238896e-05	0.122676	0.216075	0.3660217950362491
ENST00000242059.10|ENST00000425819.6	SCRN1[201/205]	0.379314	1.89472087995816e-07	7.576482099198979e-06	0.2181	0.00306159	0.0281531	0.381835	3.17367338906619e-07	5.163970883189184e-06	0.249309	0.000875397	0.00588761	0.241277	0.0011965	0.0052459
ENST00000242067.11|ENST00000350941.7|ENST00000355070.6|ENST00000433714.5	BBS9[201/202/203/207]	0.0101005	0.93953	0.980339	-0.0560953	0.652882	0.8836736448761633	-0.105536	0.422087	0.6356286986608701	-0.214134	0.108031	0.2745369837329455	-0.376602	0.00642141	0.0225859
ENST00000242108.9	EEPD1-201	0.208823	0.0282378	0.187243	0.023862	0.811797	0.9459539217895092	0.102424	0.304763	0.527587	0.0973499	0.331332	0.5680640490036608	-0.277786	0.00625793	0.0220997
ENST00000242208.5	INHBA-201	0.123162	0.372903	0.6906368521347366	0.454868	0.0563162	0.2526694631237189	1.54877	0.000597999	0.00464699	1.82957	9.64932001661245e-05	0.000842147	1.31386	0.00311772	0.0121527
ENST00000242209.9	FKBP9-201	0.448305	0.0165129	0.1332098106622836	0.403759	0.0337684	0.1770386981844189	0.366589	0.0717128	0.2081261105903267	0.0133823	0.946941	0.9787192926345532	-0.290507	0.189279	0.3333911500815855
ENST00000242248.10	POLM-201	-0.0773404	0.57383	0.8226740582443768	-0.0646434	0.656594	0.8846505831984897	0.110955	0.496743	0.6975109577512092	0.00257972	0.996841	0.9987303366971504	-0.0244267	0.880874	0.9312697408483752
ENST00000242257.14|ENST00000467199.5	MRM2[201/204]	0.0592202	0.544802	0.8048936935995603	-0.0655842	0.521041	0.8138953132396516	-0.0221585	0.831797	0.9131560446335673	0.036236	0.727716	0.865613	-0.023538	0.825331	0.8952361219261401
ENST00000242275.7	SLC25A51-201	-0.140965	0.30428	0.6376874511426142	-0.28556	0.0591644	0.2604850372670238	-0.204277	0.203289	0.4140537994414657	-0.300512	0.0639722	0.1899014655439498	-0.34835	0.0418642	0.1055531732619276
ENST00000242351.10|ENST00000680309.1	ZC3HAV1[201/205]	-0.199296	0.205595	0.5388822665017022	-0.169757	0.291717	0.6411197796259445	-0.266393	0.136874	0.3208648636392837	-0.138001	0.433709	0.6623829617597288	-0.258782	0.188591	0.3325531078294176
ENST00000242465.4|ENST00000718456.1	SRGN[201/203]	0.814312	7.30362933861308e-05	0.00170184	0.920537	1.21879335665217e-05	0.000239731	1.24151	1.44879738336439e-08	2.871203357107193e-07	1.25242	1.11459217903768e-08	2.0014446925804668e-07	1.46506	4.824579710874301e-11	6.626708309886121e-10
ENST00000242480.4|ENST00000637191.2	EGR2[201/204]	-0.159451	0.177947	0.5064246121810757	0.244692	0.0492275	0.2311545728037366	0.3365	0.0100786	0.0487174	0.1478	0.255483	0.4835909483080527	0.399311	0.00285007	0.0112063
ENST00000242505.11	FAM149B1-201	0.361476	0.00583154	0.0644431	0.260216	0.0486551	0.2292171804416732	0.335998	0.0163658	0.0710235	0.487234	0.000537537	0.00385701	0.440082	0.0022217	0.00902931
ENST00000242576.7|ENST00000336865.6|ENST00000446767.2	UNG[201/202/203]	-0.0772252	0.523554	0.7916186053963558	-0.215591	0.0956651	0.3534035251960901	-0.0810145	0.545547	0.7343239506691032	-0.198839	0.149583	0.340808	-0.190273	0.183199	0.3257586703593583
ENST00000242577.11	DYNLL1-201	0.217447	0.169314	0.4947993275616746	0.204429	0.220417	0.560458	0.411615	0.0313391	0.1153866825507746	0.469111	0.0157288	0.0647076	0.659965	0.00128394	0.00557964
ENST00000242591.10	IFT81-201	0.0370381	0.620101	0.8458152736542328	0.166383	0.134425	0.4290014661714736	0.346861	0.0870086	0.2371614257702633	-0.572153	0.0341975	0.119219	0.333297	0.2572	0.4134865074881806
ENST00000242592.9	ACADS-201	0.253216	0.0482141	0.2618617520835392	0.27744	0.0369181	0.1887383355298155	0.493123	0.000481316	0.00383763	0.371783	0.00814673	0.0382484	0.619023	1.90153135826526e-05	0.000125247
ENST00000242607.13|ENST00000439744.6	HVCN1[201/203]	0.0286765	0.817507	0.9369200179846364	-0.0265421	0.842292	0.9574264133163056	0.0475209	0.725101	0.8527575787688466	-0.0490712	0.723227	0.8633958878608311	-0.0234358	0.865482	0.9219692853765856
ENST00000242719.4	RNF11-201	0.166871	0.166694	0.4913794342549782	0.0470597	0.706068	0.9056938984212992	0.136256	0.299954	0.5226467540539326	0.105441	0.429237	0.6590316459335023	0.125538	0.354736	0.5163782045403771
ENST00000242728.5	BHLHE41-201	-0.567175	0.00478827	0.0557659	-0.968715	2.4537034083508e-05	0.000449039	-1.32705	5.72526885535816e-08	1.043513763064991e-06	-1.33793	4.4656756617207e-08	7.273725716432013e-07	-1.98412	2.9710557847324e-14	5.418312717243192e-13
ENST00000242729.7|ENST00000422622.3	SSPN[201/202]	0.0653886	0.686577	0.8756549317066971	-0.162357	0.383048	0.7217501519480157	-0.319804	0.173714	0.374979	-0.667419	0.0122714	0.0532961	-0.918096	0.0018021	0.00751671
ENST00000242770.9	STX10-201	-0.0491388	0.584712	0.8286637693547177	0.0618279	0.617578	0.8647944031681443	-0.183068	0.372186	0.5929911653120925	-0.116767	0.576518	0.7715463979545857	-0.881512	0.0477334	0.1169121872053179
ENST00000242776.9	DDX39A-201	0.336273	0.0171399	0.1364165976845006	0.295017	0.0374189	0.1905366013151209	0.374637	0.0138867	0.0625717	0.449767	0.00304703	0.0169369	0.503133	0.00145611	0.00623427
ENST00000242783.11|ENST00000342216.8	PKN1[201/202]	-0.0098412	0.896179	0.9655252098984904	-0.151062	0.0540581	0.2459310554967779	-0.0384869	0.642494	0.8016250583470641	-0.141982	0.0730801	0.2088286477141653	-0.107882	0.238888	0.3932270984108234
ENST00000242784.5	TRIR-201	0.0585562	0.608568	0.8411709067672535	0.0198618	0.867762	0.9654407890215418	0.0753289	0.556282	0.7421401452595481	0.0696395	0.601944	0.7894639697080165	0.116191	0.388218	0.5497164961352315
ENST00000242786.6|ENST00000357355.7	ADGRE5[201/202]	0.314574	0.00857446	0.0850705	0.345964	0.00481491	0.0404863	0.601334	3.35333801167175e-06	4.475372853986621e-05	0.568519	1.06075165170589e-05	0.000113987	0.971871	2.29448178715494e-13	3.898271426211004e-12
ENST00000242804.9	ZNF442-201	0.158757	0.336659	0.6637248913516699	0.624175	0.0110638	0.0776041	0.624238	0.0170185	0.0729726	1.01619	0.000350182	0.0026571	1.19189	5.40218953015065e-05	0.000324893
ENST00000242810.11|ENST00000454652.6	KLHL24[201/205]	-0.00424676	0.994532	0.9982333874940844	-0.170933	0.0938436	0.3493942239553039	-0.157225	0.143326	0.3305516619053556	-0.205037	0.0525015	0.1649494309230646	-0.331645	0.00224984	0.00912019
ENST00000242827.11	EBPL-201	0.0756487	0.629689	0.8506630511928496	0.177362	0.345058	0.6908889121458681	0.330963	0.178903	0.3819705443718275	0.16064	0.496516	0.7121462242264781	0.101336	0.713123	0.8188911414608671
ENST00000242839.10	ATP7B-201	-0.0163922	0.780347	0.920785	-0.0311371	0.66805	0.8888553945936133	-0.162552	0.116303	0.2881319999090565	-0.0242337	0.850915	0.9328920457614306	-0.211105	0.319	0.4792823148674103
ENST00000242848.8|ENST00000282007.7|ENST00000679008.1	ZC3H13[201/202/206]	-0.248136	0.0437373	0.2472073028932826	-0.283464	0.0259534	0.14791	-0.351022	0.00844194	0.0423978	-0.268091	0.0440982	0.1445355164128933	-0.376145	0.00610258	0.0216576
ENST00000243040.10	PFDN5-201	0.18618	0.243458	0.5799684234930671	0.193889	0.299647	0.6490354557292347	0.0644892	0.789704	0.8904652267605189	0.327449	0.218734	0.4382183340688992	0.214976	0.496184	0.649111
ENST00000243045.10	ORMDL2-201	0.322086	0.0409266	0.2371952537173119	0.242487	0.130031	0.4217873657146514	0.474576	0.00829241	0.0418199	0.410614	0.0203901	0.0797059	0.654927	0.00051907	0.00250753
ENST00000243052.8|ENST00000394277.7	PDE1B[201/202]	-0.016898	0.903051	0.967938	-0.106647	0.54513	0.8279359571844997	0.0509999	0.822981	0.908631	-0.0194003	0.935909	0.9736841124472376	0.00728131	0.979877	0.9898223610848506
ENST00000243077.8	LRP1-201	-0.234595	0.0754126	0.3350410172266361	-0.582811	3.47287645751179e-05	0.000614177	-0.730347	4.64077555219854e-07	7.335494422438073e-06	-0.95468	8.0103626383582e-11	1.89450480689806e-09	-1.53998	8.06090573377196e-25	2.857545796634892e-23
ENST00000243112.9	SMUG1-201	0.161725	0.321493	0.6515779006511879	0.0956466	0.587278	0.8486067283301479	0.18723	0.364939	0.5870512648842373	0.10517	0.607096	0.7924689201520344	0.485696	0.0373268	0.0962928
ENST00000243167.9	FAAH-201	-0.220865	0.165415	0.4898012101982257	-0.638519	0.00130645	0.014063	-0.958331	9.37603039909801e-06	0.000115103	-1.02692	2.29461810897262e-06	2.8049283741993865e-05	-1.58709	6.2141332306134e-12	9.331551805133402e-11
ENST00000243189.12|ENST00000498238.1|ENST00000568254.5	RSRP1[201/207/217]	0.115024	0.158262	0.4799866531403816	0.34245	4.42030018232763e-05	0.000758691	0.383391	6.97186466664899e-06	8.819660394257243e-05	0.45338	1.08874452042467e-07	1.6682802146380932e-06	0.634612	1.58026763828087e-13	2.725940075875421e-12
ENST00000243253.8|ENST00000481210.6|ENST00000483956.2|ENST00000699270.1|ENST00000699273.1|ENST00000699275.1|ENST00000699283.1|ENST00000699284.1	SEC61A1[N=8]	0.130178	0.198834	0.531463	-0.0713597	0.495574	0.7973	0.0438619	0.685474	0.8294351656574496	-0.0644439	0.553216	0.7540671185619545	0.0440469	0.698974	0.8081147637829806
ENST00000243326.9|ENST00000428287.6|ENST00000430328.6|ENST00000444746.7|ENST00000453091.6	RIF1[N=5]	0.0394159	0.744781	0.9042742242345416	0.0992859	0.418416	0.7466648315568765	0.137626	0.290972	0.5134893736944035	0.227591	0.0814274	0.2254852529170397	0.371571	0.00606943	0.0215618
ENST00000243344.8|ENST00000679356.1|ENST00000679931.1|ENST00000680888.1|ENST00000681952.1	TTC21B[N=5]	0.0678494	0.458962	0.751331	-0.0240015	0.757093	0.9258015130545342	-0.0431347	0.648991	0.8060329252488869	-0.00541154	0.943575	0.977334	-0.136735	0.164853	0.3020566073965571
ENST00000243346.10	NMI-201	1.53546	2.11270668255243e-22	2.7317990096118507e-20	1.79888	7.59328897422858e-30	1.0281899877120672e-27	2.23988	6.56317561461209e-45	8.849067976111599e-43	2.31373	9.12210326180614e-48	1.2734617606636448e-45	2.77648	1.12523839868025e-67	1.365433518398534e-65
ENST00000243347.5	TNFAIP6-201	1.38149	6.75665952808386e-06	0.000204384	1.94093	1.47815301810945e-09	5.7151627109501407e-08	2.74535	7.07179585239178e-17	3.1424670301825445e-15	2.93005	5.94058807307189e-19	2.7281739986232625e-17	3.97208	7.015556333173719e-33	3.5245350686565423e-31
ENST00000243349.13	ACVR1C-201	0.0479603	0.706543	0.8851777506406971	-0.123961	0.409852	0.7404286033269979	-0.0889189	0.589506	0.7649157889493672	-0.0853914	0.613424	0.7969329088256323	-0.169686	0.343761	0.5050507130456015
ENST00000243389.8	SLC36A1-201	-0.058336	0.610018	0.8417662037356779	-0.275218	0.0223911	0.1323910672770661	-0.212429	0.0881907	0.2393076165487832	-0.219328	0.0789225	0.22051	-0.437566	0.000729124	0.00338491
ENST00000243440.2	BATF3-201	1.00209	0.000301305	0.0058213	1.71204	1.67084253592247e-08	5.519903875220307e-07	2.48685	1.09796383250256e-15	4.4354364808522126e-14	2.74345	1.0418557522533e-18	4.702510584204809e-17	4.11301	6.1600368861809e-40	3.879224825529089e-38
ENST00000243498.10|ENST00000509980.5	EXOSC9[201/208]	0.144347	0.23194	0.5676329182504518	0.285788	0.0264073	0.1497457893791267	0.433019	0.0013513	0.00929238	0.522422	0.000127942	0.00108219	0.953849	9.06025601484584e-12	1.3338827684012424e-10
ENST00000243501.10	PLA2G12A-201	-0.126983	0.194719	0.5266069621662156	-0.402064	0.000160042	0.00233549	-0.327461	0.00246814	0.0154237	-0.36922	0.000684552	0.00475509	-0.703331	6.81600889027632e-10	8.277331812479519e-09
ENST00000243562.13	LTBP4-202	0.166806	0.285749	0.6211504281481482	-0.0665185	0.685456	0.896422	0.0357321	0.850538	0.9240201057113906	0.115456	0.545664	0.748509	-0.226652	0.275666	0.4340819352384074
ENST00000243563.8	SNRPA-201	0.237405	0.0104932	0.0982087	0.128516	0.173451	0.4953289261728851	0.233954	0.0157408	0.0688961	0.196158	0.0437658	0.14373	0.21118	0.030971	0.0830544
ENST00000243578.8	B9D2-201	0.02762	0.834683	0.94384	0.0360851	0.823823	0.9505993917453008	0.105725	0.575111	0.7549615518637097	-0.130767	0.493308	0.7096745672056378	-0.21495	0.290969	0.4498051742016739
ENST00000243583.10	COQ8B-201	-0.102626	0.362944	0.683309	-0.0227905	0.862869	0.9639715227383416	-0.0689701	0.734518	0.8588833090175866	-0.187623	0.406901	0.6406689747995082	-0.287699	0.3791	0.5405674079899184
ENST00000243639.8|ENST00000595646.6	ZNF468[201/202]	0.0944476	0.318635	0.6493614675066238	0.103246	0.28297	0.6320277444258225	0.159782	0.112682	0.2823943118788997	0.275071	0.00610833	0.0302054	0.390581	0.000133144	0.00073839
ENST00000243644.9	ZNF350-201	0.463563	0.000877943	0.0144191	0.55651	0.000108413	0.001658	0.788806	1.26195322566097e-07	2.1924352571367622e-06	0.83254	2.84929623004798e-08	4.796974175987928e-07	1.02841	1.2835998986698598e-11	1.8688314168451352e-10
ENST00000243662.11	RAB38-201	0.641162	0.00624127	0.0677595	0.8007	0.00161888	0.0168455	1.20806	1.46201814246373e-05	0.000173083	1.47097	2.20145032716706e-07	3.2320036213178568e-06	1.97537	9.48136095798384e-12	1.3939279507194322e-10
ENST00000243706.8|ENST00000443786.3	HAUS3[201/202]	0.00712445	0.927227	0.9758826059479916	0.0453427	0.561539	0.8354774109934054	0.148789	0.0637479	0.1923532126575686	0.168968	0.0349644	0.1213561997105644	0.397772	8.21897323920482e-07	6.806000149525251e-06
ENST00000243776.11|ENST00000688634.1	CHPF[201/204]	0.087898	0.435421	0.7352404800731058	-0.0113095	0.920726	0.9802179898029284	0.0845569	0.498793	0.6989526046101766	0.0537674	0.668439	0.8318575505784298	0.1891	0.143798	0.2720222928145832
ENST00000243878.9	ENKD1-201	-0.170861	0.286947	0.6219876294383666	-0.340122	0.0721401	0.2955841122580779	-0.665275	0.00324587	0.0194284	-0.732892	0.00144428	0.00901427	-0.775256	0.00113023	0.00499206
ENST00000243896.6|ENST00000372227.5	SLC35C2[201/203]	0.0537453	0.558372	0.8134391800941416	-0.0628745	0.512514	0.8083819992078637	-0.018584	0.857101	0.9277321904597208	-0.105688	0.289878	0.5232219864521361	0.0550959	0.576824	0.7175904536235616
ENST00000243903.6	ACTR5-201	-0.0105207	0.909229	0.9702421780898508	0.0138486	0.916265	0.9789421013327394	-0.0591792	0.628488	0.791253	-0.0318533	0.792038	0.9018332987812336	-0.142103	0.269708	0.4276460378203882
ENST00000243918.10	SYS1-201	0.0620325	0.630214	0.8508742477861206	-0.0493358	0.764609	0.9283930814500908	-0.00582972	0.955345	0.9798174895100442	-0.064994	0.658436	0.8260286420188898	-0.0912655	0.632963	0.7608479472263332
ENST00000243997.8	ATP5F1E-201	0.0696919	0.63777	0.8547100320221963	-0.0299668	0.848279	0.9595299964832946	-0.0144608	0.933403	0.9683622387239244	0.00205895	0.992991	0.997131	0.0492324	0.802216	0.8798557247700841
ENST00000244007.7	PLCG1-201	-0.0806536	0.475197	0.7610720644944181	0.0133218	0.924545	0.981542	0.0750014	0.496902	0.6975109577512092	0.087166	0.458639	0.6821321616681066	0.318218	0.00702456	0.0244
ENST00000244020.5|ENST00000662078.1|ENST00000668808.1|ENST00000670741.1	SRSF6[201/203/204/205]	-0.0330452	0.655387	0.8630471330744711	-0.0823128	0.28477	0.6340951461343137	-0.232343	0.00345229	0.0204505	-0.121187	0.126672	0.3055418443583987	-0.0944344	0.238345	0.3927003951721582
ENST00000244040.4	RAB22A-201	0.0456772	0.594459	0.8341440206869806	-0.131686	0.11282	0.3894697860082454	-0.0288406	0.722763	0.8513733772035745	-0.129898	0.127096	0.3061672642156112	-0.0375991	0.654598	0.7765273980267449
ENST00000244051.3	MOCS3-201	-0.00951685	0.987206	0.9957184777460636	-0.048495	0.74501	0.9211519977850258	0.032236	0.759767	0.8736475233483427	-0.0688673	0.620693	0.8014926296353324	-0.0664489	0.651255	0.7742538532596865
ENST00000244061.6|ENST00000622999.3	RNF114[201/203]	0.430857	0.001962	0.0278082	0.526633	0.000254245	0.00347549	0.917821	1.2873670138686402e-09	2.9712091651467152e-08	0.930687	8.16989199149987e-10	1.7025105173832293e-08	1.37757	3.93782361448392e-19	9.978982733892988e-18
ENST00000244137.12	PEPD-201	0.0739615	0.50085	0.7779075510221987	-0.0936599	0.417192	0.7459610956045001	-0.0697773	0.556488	0.7421815494426748	-0.221913	0.066775	0.1958675520906235	-0.23064	0.0593553	0.1391481013192166
ENST00000244174.11	IL9R-201	-0.186834	0.196536	0.5290251211512259	-0.195049	0.190346	0.5196356409183126	-0.444045	0.00953804	0.0466334	-0.309897	0.0636479	0.1892282381294345	-0.359091	0.0407401	0.103332
ENST00000244204.11|ENST00000418807.7	NAGK[201/202]	1.03604	0.000215932	0.00437551	1.03987	0.000232535	0.00321775	1.62161	1.04648049465876e-07	1.8475914721031829e-06	1.28598	1.5158577701203e-05	0.000158414	1.68353	4.48845716889125e-08	4.401952865356512e-07
ENST00000244217.6	MCEE-201	0.0826189	0.599875	0.8367701580797987	0.112625	0.536231	0.8222960382167285	0.0798325	0.707124	0.8421315268343504	0.0189574	0.931838	0.972408	0.104121	0.664924	0.7841571088810363
ENST00000244221.9	PAIP2B-201	-0.182504	0.0522367	0.2741298897688955	-0.433329	1.3569174675164e-05	0.000263451	-0.448365	1.09838731193634e-05	0.000132876	-0.72503	3.5211708721028897e-12	9.487014604171322e-11	-0.759471	6.295474167797239e-13	1.0352486560927722e-11
ENST00000244227.8	SNRNP27-201	0.277434	0.025546	0.1756322606604573	0.218897	0.0832112	0.3241027002969676	0.401532	0.00283932	0.0173673	0.246797	0.0645262	0.1910596925398923	0.341353	0.0131896	0.041129
ENST00000244230.7	MPHOSPH10-201	0.0682451	0.397635	0.7087781475066878	0.0702733	0.391094	0.7273779846757672	0.0215313	0.787673	0.889559	0.0780708	0.353662	0.5894817112359595	0.180962	0.0352632	0.092244
ENST00000244289.9	LIPE-201	-0.0662741	0.533797	0.7981649184038573	-0.337263	0.00392543	0.0343925	-0.269303	0.0248915	0.0974285	-0.236921	0.0463822	0.1502266718492556	-0.417245	0.000810926	0.00372196
ENST00000244333.4	LYPD3-201	-0.385	0.0497556	0.2666535131776578	-0.462845	0.0329564	0.1744294927713395	-0.725019	0.00456885	0.0256764	-0.764414	0.00312249	0.0172924	-1.17885	3.98081403338353e-05	0.000245206
ENST00000244364.10	DST-201	-0.265077	0.143642	0.4581376613574058	-0.170671	0.360079	0.7033392582769006	-0.456056	0.0863527	0.2360456270533383	-0.583091	0.0399872	0.1346565894037173	-0.629253	0.043429	0.1084864417316009
ENST00000244458.7|ENST00000374043.6	PACSIN1[201/202]	1.09093	1.1039890551451001e-15	9.98018759020857e-14	1.01813	9.05905500177973e-14	5.140524915578246e-12	0.887257	1.26274346806113e-10	3.278975836817173e-09	0.972084	1.6326176418335998e-12	4.5342505809727167e-11	0.831641	2.12634339062412e-09	2.4412712508803125e-08
ENST00000244496.6	RRP36-201	0.200492	0.0888101	0.3631163570394002	0.264098	0.0303834	0.1651896441936533	0.31958	0.0127593	0.0585793	0.328036	0.0103006	0.0462082	0.416079	0.00162177	0.00684141
ENST00000244519.7|ENST00000480110.5|ENST00000483179.5	BTN3A3[201/207/209]	0.371088	8.34526677965784e-05	0.00190654	0.474517	8.33178812531852e-07	2.0995839884488764e-05	0.718639	2.21531787276907e-13	7.523496112579565e-12	0.67694	5.175967187103499e-12	1.3699812479288203e-10	1.04538	3.91383439765787e-26	1.4841523467080023e-24
ENST00000244520.10	SNRPC-201	0.370839	0.0152717	0.1264291587738809	0.414932	0.00834142	0.0625111	0.523202	0.00183223	0.0120256	0.485288	0.00339966	0.0185956	0.627537	0.00030163	0.00154581
ENST00000244533.7|ENST00000372530.9	ABCC10[201/204]	0.0850423	0.407902	0.7158886299495671	0.167736	0.113456	0.3907507524137986	0.0752731	0.495554	0.6964348627687055	0.158836	0.149903	0.3412725336601596	0.152818	0.175955	0.3166179638623199
ENST00000244565.8	UNC5CL-201	-0.222086	0.197587	0.529875	-0.179857	0.32658	0.6745404236441106	-0.387109	0.0949233	0.2519024895268913	-0.138955	0.523508	0.7318951544403837	-0.549228	0.0356589	0.0930169
ENST00000244571.5	AARS2-201	-0.0989037	0.311576	0.644014	-0.0924069	0.421789	0.74902	-0.10822	0.300129	0.5227733433055489	-0.0669899	0.521993	0.7311861651453592	-0.0833698	0.433893	0.5927002883441068
ENST00000244576.9	ZNF391-201	-0.161058	0.275356	0.6118371661987484	-0.192851	0.225729	0.5675616584984423	-0.139302	0.422098	0.6356286986608701	-0.0857962	0.621513	0.802252	-0.134165	0.470093	0.6255886434134778
ENST00000244709.9	TREM1-201	-0.138749	0.355066	0.6780752785199181	-1.13997	0.00315918	0.0288381	-0.655247	0.0404595	0.1394012476640173	-0.651371	0.0435606	0.1433691444263351	0.10931	0.730166	0.8320412022608024
ENST00000244711.4	MEA1-201	-0.172394	0.28729	0.6222291043981397	-0.0909182	0.613486	0.8625828719938063	-0.186128	0.44319	0.6538227751997863	0.13745	0.580212	0.7743196514723217	-0.804943	0.0217478	0.0623426
ENST00000244741.10	CDKN1A-201	1.38384	3.28416507449409e-31	5.570720865606911e-29	1.73345	1.3442257800682e-47	2.8463304269229344e-45	2.1859	3.1709099278859407e-74	7.465836434686673e-72	2.24837	2.09204850057268e-78	4.8891948291161506e-76	2.87734	6.87938254559538e-127	1.8239035236431446e-124
ENST00000244745.4	SOX4-201	-0.164493	0.197113	0.5297158512309018	-0.332242	0.0162157	0.1042178161196181	-0.286617	0.0463324	0.1536134905938582	-0.426096	0.00359332	0.0194893	-0.23791	0.108764	0.2214883841360432
ENST00000244751.7	CPNE5-201	0.973125	0.00216011	0.0300624	1.27467	0.000251593	0.00344412	1.6652	7.06230575454623e-06	8.919765674777164e-05	1.74919	2.70077535517336e-06	3.2547541044965434e-05	2.24635	4.3552444385172914e-09	4.83320302621247e-08
ENST00000244763.9	SSR1-201	0.0280045	0.771142	0.9167675190639868	-0.162089	0.128006	0.4186177925509159	-0.174074	0.119552	0.293233	-0.304275	0.00581626	0.0290127	-0.274589	0.015458	0.046858
ENST00000244769.8|ENST00000436367.6	ATXN1[201/202]	-0.366721	1.23422203053217e-05	0.000351124	-0.640507	1.24107585775327e-13	6.96724969966471e-12	-0.792855	1.25170342293828e-19	6.516706764637415e-18	-0.892138	2.3237474193031e-24	1.4901266479474149e-22	-1.01586	1.02453141555202e-30	4.7050896885977043e-29
ENST00000244776.11|ENST00000651624.1|ENST00000651992.1|ENST00000652576.1|ENST00000652689.1	DEK[N=5]	0.25469	0.00393676	0.0479519	0.240159	0.00886115	0.0654422	0.36163	8.90358896708694e-05	0.000876469	0.426472	5.38949366188929e-06	6.151900326794758e-05	0.553013	3.37081257483535e-09	3.7995404335853983e-08
ENST00000244777.6	BLOC1S5-201	-0.360153	0.0661994	0.3136302912061164	-0.029169	0.860343	0.9633325734775076	-0.0163109	0.936698	0.9700373309958285	-0.416111	0.0952035	0.2513742715105819	0.0040815	0.989869	0.9950275194835028
ENST00000244815.9	LRRFIP1-201	0.0885003	0.239352	0.5765080044324462	-0.0263022	0.745222	0.9212708996150368	0.0585123	0.443671	0.6542566464986599	0.0602889	0.457445	0.6811289513303214	0.209884	0.0084817	0.0285499
ENST00000244869.3	EREG-201	0.675236	5.85104083004445e-05	0.00140487	0.639219	0.00015816	0.00231338	0.810962	3.68339094532481e-06	4.886921123843471e-05	0.48335	0.00470315	0.0243612	1.34281	6.33570960784131e-14	1.1242499332249344e-12
ENST00000245046.7|ENST00000487465.5	EMC3[201/204]	0.20134	0.131301	0.4378528298200471	0.136229	0.331509	0.6788288421446292	0.144585	0.326779	0.5508091905845494	0.220866	0.143279	0.331298	0.172051	0.268104	0.4258939343958346
ENST00000245105.8|ENST00000515682.5|ENST00000684698.1	SH3TC1[201/224/228]	0.116897	0.250164	0.5866843667759286	0.00183948	0.979637	0.9957633934707892	-0.0314507	0.744241	0.8645364664839134	-0.0489846	0.652184	0.8222579381372466	-0.296215	0.00599992	0.0213605
ENST00000245157.11|ENST00000300291.10|ENST00000682360.1|ENST00000682493.1|ENST00000682561.1|ENST00000682855.1|ENST00000682875.1|ENST00000683020.1|ENST00000683212.1|ENST00000683660.1|ENST00000683858.1|ENST00000684388.1	BBS2[N=10]|ENST00000684388|NUDT21[201]	0.0587125	0.610396	0.8419477068737327	-0.0145183	0.930619	0.9825298425491918	-0.0146882	0.915703	0.9592648846869852	-0.0817132	0.542423	0.7467686675804095	-0.0902141	0.48683	0.6408499296452759
ENST00000245185.6	MT2A-201	2.01331	5.7681920356031e-37	1.2296382346167418e-34	2.62538	6.140141153890391e-61	1.6993109947828232e-58	3.518	3.60281566380337e-107	1.3065383240574289e-104	3.50631	2.72736359817867e-106	9.154076757716707e-104	4.44371	1.9858859418758504e-169	7.831837683272883e-167
ENST00000245206.10	GOT2-201	-0.0211941	0.798541	0.9290351421754413	-0.142692	0.157081	0.4692641750846001	-0.0495371	0.633737	0.7952557647345561	-0.238375	0.0269327	0.0992324	-0.132639	0.215703	0.3655104556319965
ENST00000245222.9|ENST00000598088.5|ENST00000599748.5	SPHK2[201/206/210]	0.0966398	0.372595	0.6904769981426574	-0.166121	0.144939	0.4477886754181123	-0.0630763	0.587781	0.7637062516009351	0.0221236	0.835885	0.9246520190048764	-0.00366188	0.974181	0.9865
ENST00000245304.5	RAP2A-201	0.0653218	0.568769	0.8197563930658809	-0.118455	0.302997	0.652085	-0.142995	0.236886	0.4547738914866348	-0.28304	0.0206666	0.0805971	-0.592813	2.74812319991585e-06	2.101897865632608e-05
ENST00000245407.8	SLC22A5-201	-0.0653466	0.67291	0.870522	-0.326926	0.110726	0.3849466588319635	-0.332697	0.152615	0.3450425203109442	-0.640145	0.0135936	0.0579018	-0.867658	0.00224098	0.00909129
ENST00000245414.9	IRF1-201	0.0640882	0.472682	0.7587893199694591	0.13685	0.140284	0.4394113160233529	0.385777	5.09287055944703e-05	0.000530823	0.320825	0.000740337	0.00509214	0.701223	2.8003020983675e-13	4.727905002740302e-12
ENST00000245457.6	PTGER2-201	0.404856	0.000984753	0.0158434	0.50006	7.52470732775755e-05	0.0012094	0.918298	3.3061873586494098e-12	1.0137046760484828e-10	0.824962	3.32153703949237e-10	7.237188784253058e-09	1.17973	8.740928680231131e-19	2.185232170057783e-17
ENST00000245458.11	RPS29-201	-0.167081	0.295889	0.6307043737356322	-0.209945	0.229354	0.5718893950638675	-0.220622	0.266078	0.4872175013585591	-0.331539	0.105176	0.2694190036267342	-0.174729	0.419404	0.5795602661106517
ENST00000245539.11|ENST00000583407.1	MRPS7[201/206]	0.144203	0.307326	0.6404099320128007	0.0950717	0.522029	0.81449	0.0999262	0.540144	0.7305886315127226	0.166246	0.302673	0.537687	0.195912	0.259116	0.4155919994367697
ENST00000245543.6	ARMC7-201	-0.112628	0.287902	0.6228261607816757	-0.368746	0.00122608	0.0133343	-0.377594	0.00128819	0.00892652	-0.414587	0.000428042	0.00315678	-0.499117	3.43646508160848e-05	0.000214822
ENST00000245544.9	NUP85-201	0.153184	0.104999	0.3954023518413088	0.15741	0.10334	0.3701620893598595	0.214556	0.0318774	0.1169182535198598	0.0401373	0.68908	0.843464	0.0331382	0.747277	0.844041
ENST00000245551.9	MIF4GD-201	0.0359771	0.679115	0.8726332916906252	-0.00660336	0.943481	0.9862059461956376	-0.0237136	0.882988	0.9409671862805056	-0.133175	0.449188	0.6748075452580581	-0.213756	0.440668	0.5989096198415643
ENST00000245552.7	NT5C-201	0.187927	0.193663	0.5255072252404415	0.16717	0.272621	0.62031	0.188749	0.260347	0.4812792382658145	0.21056	0.203967	0.4186011574081414	0.409551	0.0214015	0.0615287
ENST00000245564.8|ENST00000649846.1	MSTO1[201/219]	-0.127375	0.134904	0.4442720026221505	-0.271781	0.00222679	0.0218944	-0.299103	0.0010839	0.00768819	-0.26048	0.00422456	0.022337	-0.284248	0.00208839	0.00855696
ENST00000245615.6|ENST00000414665.5|ENST00000437868.5	MBOAT7[201/204/206]	0.411385	0.00937422	0.0908902	0.394163	0.0148086	0.0968784	0.714372	5.6682045372572e-05	0.000583845	0.63577	0.000313951	0.00240907	0.860587	2.43432198809919e-06	1.8764441418160137e-05
ENST00000245618.5	EPS8L1-202	1.10653	4.48476819738147e-05	0.001106	1.19049	1.71376308570323e-05	0.00032435	1.47771	2.42269581160223e-07	4.029312222248305e-06	1.55074	6.7892177496736e-08	1.075300301215874e-06	1.68002	6.689594196584461e-09	7.27029613855459e-08
ENST00000245620.13	LILRB3-201	0.382068	0.0128318	0.1128325873438034	0.77088	5.67028810566973e-06	0.000120714	1.24468	1.86265763548932e-12	5.835834001955118e-11	1.21264	6.310834929008139e-12	1.6633821387653032e-10	1.97833	1.8145221921101494e-28	7.64328106289389e-27
ENST00000245621.6	LILRA6-201	0.450192	0.0245842	0.1715241399531035	0.798098	0.000666491	0.00790816	1.19393	2.41273749696265e-06	3.3255512463596155e-05	1.44036	2.20229679877388e-08	3.76598720874341e-07	1.92619	2.28960150484495e-13	3.892075833936324e-12
ENST00000245663.9	ZBTB46-201	0.0604434	0.585291	0.8290417199231301	0.0364911	0.75393	0.9246293242923802	0.229195	0.063408	0.1916577174741718	0.176542	0.152788	0.3458997410891063	0.181821	0.151991	0.2840319359681449
ENST00000245680.7	SLC35F5-201	-0.00379875	0.96942	0.9897264389330804	-0.0302354	0.758858	0.9265782893675762	0.00390521	0.969785	0.985643	-0.0639287	0.535848	0.7417841356310289	-0.11512	0.269875	0.4278244042361769
ENST00000245787.9|ENST00000471186.5	INSIG2[201/204]	-0.00525622	0.943758	0.9816874337017684	-0.0287833	0.792336	0.9392105366100292	0.0865792	0.510457	0.707505	-0.0410267	0.734694	0.8689954529257302	0.0236928	0.87168	0.9254475755422376
ENST00000245796.11	PSD4-201	-0.170454	0.115567	0.4136099745745926	-0.154041	0.157981	0.4707057401469056	-0.184938	0.104076	0.2674602553768848	-0.108169	0.340382	0.5765623635133278	-0.161814	0.164946	0.3021057552130127
ENST00000245812.8	ALKBH7-201	-0.247598	0.113663	0.4108491256914576	-0.393648	0.022446	0.1325914209140841	-0.606694	0.00113092	0.00797505	-0.720987	0.000155017	0.00128633	-1.11922	2.08328464758633e-08	2.1250446372889985e-07
ENST00000245816.11|ENST00000715787.1	CLPP[201/208]	0.0479605	0.689623	0.8769341499049331	0.0395765	0.752297	0.9239242907666116	-0.00450493	0.966525	0.9844957926909506	0.0405932	0.75561	0.8815075325280881	-0.0319501	0.816957	0.8898972809783406
ENST00000245817.5	TNFSF9-201	0.0916014	0.562858	0.8160548338917468	0.166045	0.367119	0.7089414150084815	0.458349	0.0506556	0.1637674208445308	0.551952	0.0219999	0.084677	0.55993	0.0292821	0.0794096
ENST00000245838.13	THOC2-201	-0.010175	0.897331	0.965817	0.0402469	0.637004	0.8748301172659778	-0.0106675	0.90029	0.9502615145335686	0.0516199	0.556002	0.7558540816927892	0.0159762	0.858668	0.917528
ENST00000245857.9|ENST00000716863.1	RPL23[201/216]	-0.282654	0.0842761	0.3540015055965563	-0.510877	0.00609059	0.0488758	-0.499995	0.0100666	0.0486892	-0.581743	0.00324265	0.0178668	-0.717316	0.000430666	0.00213071
ENST00000245903.4	CD70-201	0.101437	0.517804	0.7879345438089811	0.155201	0.380335	0.7196149714862913	0.323729	0.124746	0.3017009745857159	0.366573	0.0869319	0.2362570228546618	0.705787	0.00270419	0.0107115
ENST00000245907.11|ENST00000695653.1	C3[201/221]	-0.234211	0.085411	0.3562083102039611	-0.741374	9.72637021801738e-07	2.410581149869979e-05	-1.36429	9.47764025469766e-18	4.462978358741958e-16	-1.13016	1.0446594471431e-12	2.950671938886733e-11	-1.96803	7.84193485755904e-34	4.055951553376848e-32
ENST00000245908.11	SH2D3A-201	0.013883	0.919667	0.9732941027261216	-0.263294	0.109705	0.3831506154792032	0.168466	0.336007	0.5594159439823633	0.106123	0.545829	0.7486699981836428	0.0985306	0.599445	0.7357223157334052
ENST00000245912.7|ENST00000675206.1	TNFSF14[201/203]	-0.0577722	0.564495	0.8172133746062391	-0.138935	0.196736	0.5281283160380473	-0.205855	0.0757949	0.2162534251786145	-0.121961	0.295722	0.5300027627464203	-0.188064	0.112958	0.2279540470967448
ENST00000245923.9|ENST00000590526.5	RTN2[201/208]	-0.0372231	0.797003	0.9283242040994688	-0.0587363	0.741979	0.919934	0.0604166	0.803535	0.8978555736407068	0.227508	0.373843	0.6094606338242562	0.00920377	0.977741	0.9885430378304884
ENST00000245925.8|ENST00000586195.5	EML2[201/205]	0.046121	0.620139	0.8458152776185304	0.0690994	0.470563	0.7826176906806998	0.0508082	0.597089	0.7696896214529871	0.109487	0.260936	0.490352	0.219772	0.0224305	0.0640262
ENST00000245932.11|ENST00000586619.1|ENST00000592139.1	VASP[201/203/211]	0.084845	0.493511	0.773333	-0.0303705	0.811909	0.9459539217895092	-0.0772032	0.56486	0.7482045738080764	-0.00848845	0.949331	0.9797175411685066	-0.294125	0.0439284	0.1095086260412158
ENST00000245934.12|ENST00000715464.1	SYMPK[201/219]	0.301102	0.000115535	0.00254015	0.248804	0.00144732	0.015277	0.360774	6.35331419057387e-06	8.102144814575812e-05	0.338844	2.14786151584372e-05	0.000217754	0.386177	1.67957101273829e-06	1.325755953262273e-05
ENST00000245960.10|ENST00000344256.10|ENST00000439880.6|ENST00000467519.5	CDC25B[201/203/205/206]	-0.216895	0.0068815	0.0725639	-0.29605	0.000310125	0.00413194	-0.263704	0.00149879	0.0101257	-0.373785	9.82215519397099e-06	0.000106491	-0.247356	0.00306325	0.0119685
ENST00000246006.5	CD93-201	-0.767764	5.05376711676944e-09	2.483588045702116e-07	-1.79752	2.77051523508671e-39	4.938404274970944e-37	-3.02957	3.74854473361424e-102	1.2581551738886094e-99	-3.41242	1.96585018924232e-126	8.614246315360443e-124	-5.48273	4.809084184011949e-256	3.371702355679489e-253
ENST00000246015.8	PSMF1-201	0.165817	0.166202	0.4908347485631013	0.0310547	0.813735	0.9466531395313632	0.243895	0.0606671	0.1859563137719307	0.19247	0.145528	0.3346718295133205	0.522035	0.000111627	0.000630022
ENST00000246024.7	TMX4-201	-0.0145207	0.930724	0.977215	-0.209571	0.0956681	0.3534035251960901	-0.262233	0.0479475	0.1576266707802384	-0.386808	0.00368175	0.0198767	-0.584613	2.2235846470492e-05	0.000144588
ENST00000246069.12	DSTN-201	-0.000831365	0.99244	0.9978483027055034	-0.0347608	0.812331	0.9460933218615812	-0.0397048	0.797804	0.8941321353091283	-0.195705	0.20972	0.4258915196920743	-0.273994	0.0920955	0.1951254867222724
ENST00000246070.3	LAMP5-201	2.2125	7.48367734516805e-19	8.52382744548924e-17	2.24468	3.00838067781873e-19	2.5446222623372904e-17	2.67727	1.32178233620084e-26	1.0196144916170294e-24	2.41856	4.94257522898023e-22	2.7309675739811955e-20	2.73961	9.04465572720772e-28	3.7011528948560765e-26
ENST00000246071.8	SNRPB2-201	0.244631	0.138352	0.4494454759930685	0.407017	0.0305883	0.1658264974323303	0.630109	0.00265435	0.0164077	0.651145	0.00209968	0.0123614	0.749215	0.000644862	0.00304025
ENST00000246100.3|ENST00000381939.1|ENST00000381941.8	FAM110A[201/203/204]	-0.159385	0.183766	0.5136712912372821	-0.276544	0.0262757	0.14922	-0.280869	0.030724	0.1136658896479459	-0.341842	0.0089633	0.0413439	-0.396435	0.00316041	0.0122918
ENST00000246115.5	S1PR4-201	-0.114372	0.277608	0.6138355472822568	-0.304068	0.00693616	0.053967	-0.275234	0.0173393	0.0740863	-0.446323	0.000139697	0.00117219	-0.515537	1.51532454447642e-05	0.000101354
ENST00000246117.9|ENST00000587740.5|ENST00000588428.5	NCLN[201/203/204]	0.00132145	0.988585	0.9962266886169464	-0.138137	0.0360594	0.185379	-0.100343	0.131151	0.3120051054722015	-0.275514	4.0544498334445e-05	0.000384484	-0.312818	3.80756573264317e-06	2.838579840852836e-05
ENST00000246149.10	ANKHD1-201	-0.206519	0.22166	0.5574869697710657	-0.0243511	0.887881	0.9706058769059518	-0.498849	0.0713262	0.2073474564316582	-0.658079	0.0286592	0.1042468601406923	-0.606526	0.0586836	0.1379118082881039
ENST00000246151.9	PITHD1-201	0.0367443	0.767448	0.915349	-0.0983809	0.411051	0.7414129679346035	0.0469521	0.721444	0.8503064373483641	-0.0261535	0.823418	0.9188890007481796	0.00335856	0.983692	0.9920859803737672
ENST00000246163.2	MAX-201	0.0678395	0.651875	0.8613448488213034	0.170659	0.359888	0.7032373631199443	0.526806	0.039064	0.1360720720761273	0.396421	0.107897	0.2743728568635266	0.801928	0.00538596	0.019496
ENST00000246166.3	FNTB-201	0.138678	0.242125	0.579154	0.0218669	0.859256	0.9627441519557168	-0.0111089	0.928681	0.9658831927171416	-0.290809	0.0288681	0.1048449665104995	-0.299495	0.0284556	0.077548
ENST00000246174.6|ENST00000473968.7|ENST00000477663.6|ENST00000479502.2	ARMCX5[201/203/204/205]	0.0354506	0.77098	0.9167605408954156	-0.0421611	0.747219	0.9221733323210364	-0.063044	0.654626	0.8095589630885923	-0.0589134	0.667545	0.8312032220012003	-0.101135	0.487295	0.6412840991159637
ENST00000246190.11|ENST00000375238.8	NECAB3[201/202]	-0.141201	0.354733	0.6776850886016795	-0.255025	0.134697	0.4294581156677549	-0.383362	0.047473	0.1563928852338006	-0.678446	0.00101414	0.00667699	-0.469163	0.0233807	0.0661934
ENST00000246194.8	RALY-201	0.148722	0.15638	0.4772647093921431	0.118718	0.273645	0.6214761959724221	0.310824	0.00598409	0.0320649	0.289437	0.0107201	0.0477912	0.459365	7.2584920883164e-05	0.00042495
ENST00000246229.5	PLAGL2-201	-0.0322655	0.614916	0.8435776228891931	-0.189056	0.00433206	0.0371706	0.0413088	0.537881	0.7286445518444918	-0.124486	0.0645124	0.1910424877927672	-0.0324038	0.636543	0.7636387793876008
ENST00000246314.10|ENST00000634486.1	AGO3[201/207]	0.408125	0.0164971	0.1331502422246057	0.37282	0.0319508	0.1707521584550638	0.325824	0.0774276	0.2195810716091683	0.394463	0.035249	0.1219681931491504	0.826225	3.77114523311092e-05	0.000233706
ENST00000246337.9	UROD-201	0.0875752	0.534743	0.7984461459154163	0.000922319	0.992479	0.998272	-0.138601	0.41246	0.6272672751405114	-0.108398	0.512795	0.7243621780512658	-0.242611	0.179552	0.3213736946867356
ENST00000246489.11|ENST00000334553.11|ENST00000347839.10|ENST00000348520.10|ENST00000389744.8|ENST00000452929.6|ENST00000554280.5|ENST00000555836.5|ENST00000557450.5|ENST00000557575.5	KLC1[N=10]	0.00788248	0.889019	0.9632017292379952	-0.0405665	0.648623	0.8805870753450399	0.0730033	0.393339	0.6119557266767798	-0.00282732	0.99201	0.996812	0.130224	0.109821	0.2231796219532533
ENST00000246529.4	LRFN3-201	-0.274356	0.0311422	0.1991760123005061	-0.357859	0.00685836	0.0535033	-0.320898	0.0196552	0.0815091	-0.371746	0.00725087	0.0347483	-0.430253	0.0024918	0.00996766
ENST00000246532.6	IGFLR1-201	0.113681	0.326524	0.6561189371245869	0.133425	0.263693	0.6117114651237708	0.321498	0.0111445	0.0527106	0.246592	0.0518105	0.1632337259334989	0.322541	0.0130196	0.0407267
ENST00000246533.8|ENST00000588815.5|ENST00000590049.5	CAPNS1[201/206/209]	0.12648	0.324917	0.65451	0.00552367	0.970738	0.9932165363223592	0.136054	0.348546	0.5717374449093029	0.0233104	0.883051	0.948984	-0.0329083	0.817954	0.8905841663106471
ENST00000246535.4	PDCD2L-201	0.268465	0.0981713	0.3822287210207763	0.329713	0.0579888	0.2575047193234526	0.406497	0.032316	0.1181585947829268	0.281311	0.134075	0.317382	0.514309	0.0106099	0.0343572
ENST00000246548.9	UBA2-201	0.178376	0.0661257	0.3135354874064586	0.0291278	0.78416	0.9362788707880036	0.188301	0.0640468	0.1929782900130758	0.191549	0.0615038	0.1845231954365351	0.218004	0.0354609	0.0926306
ENST00000246551.9	HCST-201	0.131938	0.290717	0.6257654748510799	0.0127463	0.916799	0.979181	0.0263484	0.834614	0.9150867201641336	-0.146659	0.274121	0.5056727926016633	-0.2298	0.0976674	0.203789
ENST00000246657.2	CCR7-201	0.239454	0.0399426	0.2336714399606365	0.271079	0.0258324	0.1473895236482646	0.633008	1.01134584912864e-06	1.4980263633806851e-05	0.569277	1.17445343706334e-05	0.000124929	1.19646	2.3559891136838703e-19	6.053050206573787e-18
ENST00000246672.4	NR1D1-201	-0.177588	0.11181	0.4077031528539392	-0.620775	5.41469091065404e-07	1.4259891338158178e-05	-0.511139	4.08544973482633e-05	0.000436935	-0.57392	4.75071796091238e-06	5.488288233862526e-05	-0.674271	1.38494434055003e-07	1.2780050875798023e-06
ENST00000246747.9	ARL2-201	0.35978	0.0173102	0.1370569130896204	0.3323	0.0320203	0.1709662531206469	0.310493	0.0565809	0.1773951581472519	0.292465	0.0741502	0.2109236012271801	0.33976	0.0471011	0.1156630387581333
ENST00000246784.8	BCL2L12-201	0.0989509	0.461869	0.7533854555662486	0.0351577	0.810221	0.9452307298137036	0.185279	0.22529	0.4402537562006745	0.120694	0.433599	0.6623444984893224	0.215915	0.178083	0.3194704342406754
ENST00000246792.4	RRAS-201	0.349929	0.0280355	0.1864435368791502	0.358696	0.0296862	0.1621258464973448	0.685218	0.000180787	0.00163387	0.569205	0.00162602	0.00994396	0.627641	0.000781228	0.00359873
ENST00000246801.8	TSKS-201	0.261508	0.14303	0.4572944506132989	0.018234	0.919565	0.9796481844217476	0.171227	0.486215	0.6886987553208195	-0.0242273	0.917297	0.9654836982340677	0.144692	0.629357	0.7582463710070086
ENST00000246802.10	NOP53-201	-0.365655	4.803575140471e-05	0.00117529	-0.56311	9.2362414377319e-10	3.637995222976797e-08	-0.577752	4.54198708212656e-10	1.118654898056932e-08	-0.693727	9.610073152101581e-14	3.0168936114308947e-12	-0.721458	1.32001261325438e-14	2.464283902258917e-13
ENST00000246868.7	SBDS-201	0.105572	0.464301	0.754402	0.056874	0.702785	0.904129	0.187231	0.268543	0.4903118026026956	0.122605	0.465304	0.6876464268854803	0.208754	0.243638	0.3985479373660125
ENST00000246911.6	IFI35-201	3.29094	3.17856862506367e-08	1.4244863653516873e-06	3.72762	6.25554008807401e-10	2.5270459638762492e-08	3.54673	3.6066802161694e-09	7.793887727407164e-08	3.40514	1.21337352983422e-08	2.165267809178147e-07	4.26519	2.72716698504952e-12	4.223962610619163e-11
ENST00000246912.8	MLX-201	0.717343	0.00443199	0.0526466	0.607803	0.0128042	0.0866339	0.884656	0.00157723	0.0105853	0.919098	0.0011414	0.00735074	0.993716	0.000676272	0.00316893
ENST00000246957.10	TRAP1-201	0.148252	0.151819	0.4709371576999777	0.109751	0.297825	0.6472246435143567	0.140069	0.192896	0.4001588970776479	0.0364282	0.731905	0.8676485741028678	0.0784615	0.470249	0.6257162289436966
ENST00000247001.10|ENST00000585763.5|ENST00000588731.6|ENST00000591007.6|ENST00000606725.5	SUGP1[N=5]	0.0768252	0.449981	0.7456747055613173	0.129531	0.21532	0.5540624856017211	0.269644	0.0140035	0.06299	0.360855	0.00107828	0.0070231	0.482007	1.67954851918574e-05	0.00011157
ENST00000247003.9|ENST00000596502.1	DDX49[201/205]	0.0607105	0.622574	0.8472671464116058	0.04476	0.734752	0.9167800069596198	0.0854623	0.537505	0.7283553678233733	0.0195616	0.883292	0.9490219124563825	0.154646	0.293616	0.452629
ENST00000247020.9	SDF2-201	0.363959	0.0240808	0.1693136599744529	0.393013	0.0187607	0.1164471591492121	0.636473	0.000519191	0.00410641	0.77435	2.83765643110785e-05	0.000278016	1.00595	1.49458608526998e-07	1.3691693086605074e-06
ENST00000247026.10|ENST00000394826.8	NSRP1[201/202]	0.0726877	0.313674	0.6460652780138832	0.029428	0.675826	0.8928943739964735	0.124913	0.098186	0.257589	0.17283	0.0265126	0.098074	0.224902	0.00378308	0.0144045
ENST00000247087.10|ENST00000642245.1|ENST00000673934.1	AHDC1[201/206/217]	-0.309003	0.00480431	0.055932	-0.348438	0.00224881	0.0220547	-0.490893	3.17426048334283e-05	0.000349434	-0.562615	1.92157349806545e-06	2.378408939347389e-05	-0.669355	2.77699778168531e-08	2.793822704469756e-07
ENST00000247138.11|ENST00000376521.6|ENST00000413561.7|ENST00000445167.7|ENST00000616181.5|ENST00000635589.1	SLC35A2[N=6]	0.166931	0.211312	0.5460179413330909	0.0738777	0.568548	0.8383279979096471	0.251009	0.0992627	0.2594813124300294	0.0221162	0.858815	0.9368643402682886	0.268464	0.10567	0.21657
ENST00000247140.8	PQBP1-202	0.234958	0.138448	0.4496637436240928	0.104612	0.52081	0.8138487104183773	0.16566	0.370666	0.5916184447358961	0.18113	0.331619	0.5682343204933776	0.0348414	0.86451	0.9212135148917134
ENST00000247161.8|ENST00000376983.8	ELK1[201/203]	0.00552089	0.963886	0.9877416151291554	-0.0882153	0.387038	0.7244365111955466	-0.0688596	0.506128	0.7045640567179771	-0.187547	0.0747812	0.2120950694897818	-0.0987655	0.378966	0.5404496516985092
ENST00000247194.9	L3HYPDH-201	0.0865213	0.573798	0.8226740582443768	0.171342	0.333424	0.6806105440186675	0.210125	0.30782	0.5310145844831077	0.6127	0.00613504	0.0302912	0.774826	0.00105549	0.00469353
ENST00000247207.7	HSPA2-201	-0.0362039	0.802141	0.931004	0.000787991	0.995838	0.9989725538688332	0.0101733	0.966306	0.984484	0.318476	0.225898	0.4469797829816238	1.07331	0.00369954	0.0141257
ENST00000247225.7	SGPP1-201	0.259118	0.0253537	0.1747673003888848	0.186029	0.113471	0.3907507524137986	0.487261	0.000131654	0.00123022	0.319521	0.0112402	0.0496191	0.628396	1.56075687581429e-06	1.239413023708554e-05
ENST00000247226.13|ENST00000634379.2	PLEKHG3[201/210]	-0.56775	0.00995699	0.0945359	-0.311125	0.11447	0.3926422534093031	-0.846656	0.00115985	0.00815359	-1.08183	7.29927164079445e-05	0.000654797	-1.05586	0.000132414	0.000735244
ENST00000247270.3	EVI2A-201	0.210444	0.218467	0.5545715256200412	0.29739	0.12893	0.4203288511766779	0.332775	0.137298	0.3215754580080072	0.269847	0.225854	0.446919	0.198565	0.425371	0.5850170182947222
ENST00000247295.4	FAM78A-201	-0.100503	0.524094	0.7918761001792063	0.0649537	0.714822	0.9088057806994116	0.320529	0.145542	0.3338548572939815	0.202905	0.350552	0.586266	0.276871	0.252864	0.4091
ENST00000247461.9|ENST00000452673.6|ENST00000502296.6|ENST00000502498.6|ENST00000502673.6|ENST00000504734.5|ENST00000506654.6|ENST00000513246.6|ENST00000514032.5|ENST00000679471.1|ENST00000680006.1|ENST00000680013.1|ENST00000680042.1|ENST00000680092.1|ENST00000680406.1|ENST00000680894.1|ENST00000680984.1|ENST00000680985.1|ENST00000681072.1|ENST00000681076.1|ENST00000681265.1|ENST00000681398.1|ENS…	CANX[N=28]	0.0540994	0.631783	0.8515806383862234	-0.140545	0.278422	0.6272270781387459	-0.201399	0.13876	0.3238548304487147	-0.223064	0.105417	0.2697672856142231	-0.335388	0.0170464	0.0508003
ENST00000247470.10	PYCARD-201	0.276508	0.0609981	0.2985556500517337	0.175144	0.233482	0.576397	0.183073	0.258051	0.4790195833335885	0.130598	0.410613	0.6439014340980791	0.0187627	0.915642	0.9519458924221504
ENST00000247655.4	COX7C-201	0.0353108	0.798255	0.9289399566279244	-0.0782201	0.627736	0.8697278555115721	-0.0361012	0.831796	0.9131560446335673	-0.0119813	0.945013	0.9778667383988572	-0.00817217	0.955449	0.9762423041449028
ENST00000247665.12	PHPT1-201	0.109971	0.475774	0.7610720644944181	0.0630585	0.702639	0.9041119378419044	0.108802	0.568754	0.7508341210452244	0.203191	0.29039	0.5238008011640009	0.250093	0.225544	0.3777824958873459
ENST00000247668.7	TRAF2-201	0.245526	0.0238049	0.1679062354418939	0.323016	0.00422513	0.0364814	0.579113	9.39108763669749e-07	1.3995692722617186e-05	0.633408	9.31807239489345e-08	1.4411038434259232e-06	1.03098	9.335120574024469e-18	2.1688001039062741e-16
ENST00000247706.4	ABHD8-201	-0.159981	0.104142	0.3941552548832898	-0.291569	0.00453353	0.038595	-0.335607	0.00154237	0.0103735	-0.406943	0.000135711	0.00114117	-0.474925	1.19782893444513e-05	8.18884136115793e-05
ENST00000247815.9|ENST00000545134.1	HELB[201/205]	0.116342	0.364714	0.684343	0.388156	0.00580056	0.0470306	0.666991	8.45226157751806e-06	0.000104658	0.957389	3.17365898908083e-10	6.929338484809702e-09	1.6099	2.4171321388717103e-25	8.816244968948261e-24
ENST00000247833.12|ENST00000550536.5	RAB3IP[201/212]	-0.290331	0.0645264	0.3087833577186866	-0.318227	0.0568317	0.2542452186854979	-0.483213	0.00920617	0.0453552	-0.452467	0.0148212	0.0618001	-0.759555	0.00013587	0.000752581
ENST00000247843.7	YEATS4-201	0.0893812	0.531851	0.7972629995472623	0.184851	0.229955	0.5725735491846318	0.0883249	0.605477	0.7758578307094228	0.151417	0.368738	0.6042527745229629	0.0251711	0.899068	0.942034
ENST00000247866.9	NDUFB2-201	0.166427	0.2386	0.57582	0.157945	0.291827	0.6411221665286391	0.29532	0.0719557	0.2085431809261359	0.268218	0.103112	0.2657174749352046	0.386335	0.0256202	0.0713178
ENST00000247881.4	TAS2R4-201	-0.225269	0.194167	0.526014	-0.390517	0.0635451	0.2726940626044534	-0.558347	0.0239725	0.0947786	-0.366069	0.117941	0.2907576002504029	-0.637725	0.0172087	0.0511961
ENST00000247930.5	ZNF777-201	-0.106047	0.143531	0.4580619590774008	-0.193416	0.00951765	0.0692876	-0.108174	0.153058	0.3456933331099518	-0.145944	0.0551426	0.1708652459566302	-0.199216	0.009412	0.0310843
ENST00000247933.9|ENST00000514224.2	IDUA[201/210]	0.121702	0.391796	0.7049420574173257	0.0644194	0.668137	0.8888811624770104	0.174538	0.29771	0.5203755523783462	0.0631366	0.707646	0.8545924394773662	0.0727503	0.686184	0.7990366545017564
ENST00000247956.11|ENST00000360385.7|ENST00000591278.5	ZNF317[201/202/205]	0.101739	0.135874	0.4458950550397127	0.0523159	0.450208	0.7689929890183538	0.174306	0.0126133	0.0580863	0.121292	0.0839395	0.230486	0.245852	0.000460532	0.00225793
ENST00000247970.9	PIN1-201	0.112667	0.349407	0.6731249387201913	0.0796092	0.522501	0.8146071707103278	0.112206	0.394714	0.6131557606370639	0.171238	0.199448	0.4126609494261346	0.189339	0.168114	0.3065194217978767
ENST00000247977.9	FBXL12-201	0.181467	0.108821	0.4028294918256614	0.00646932	0.962174	0.9913954489584518	0.175309	0.152293	0.3446564471628195	0.167776	0.172632	0.3752845634532914	0.491164	9.19411069633429e-05	0.000527312
ENST00000248054.10|ENST00000379803.5	SIN3B[201/202]	-0.00354276	0.979476	0.9928248416770432	-0.00118377	0.972848	0.9942178965034576	-0.010421	0.944735	0.9742876744713156	0.00493393	0.975948	0.9900060811989408	0.0204648	0.90223	0.944048
ENST00000248070.10|ENST00000455140.7|ENST00000535753.6|ENST00000592031.5|ENST00000594975.5|ENST00000597937.5|ENST00000602022.5	EPS15L1[N=7]	-0.0612934	0.434897	0.7348821830579111	-0.153134	0.047677	0.2261627331653419	-0.138723	0.0806892	0.2255866018771261	-0.0865884	0.275977	0.507465	-0.147659	0.0681899	0.1552679614576796
ENST00000248071.6	KLF2-201	-0.23782	0.0184268	0.1429471642898427	-0.380858	0.000209122	0.0029415	-0.441737	2.44457099841365e-05	0.000274666	-0.635887	2.37104948241513e-09	4.6959580144505565e-08	-0.955597	1.58157711426962e-18	3.910560968276373e-17
ENST00000248076.4	F2RL3-201	0.220812	0.189061	0.5199504490610308	0.254908	0.170979	0.4920530030163277	0.223438	0.28834	0.5109876866332255	0.356645	0.101883	0.2638433853301162	-0.308641	0.201761	0.3489883050216733
ENST00000248098.8|ENST00000562684.5	JPT2[201/206]	0.105258	0.340196	0.6660759117242419	0.0711062	0.532761	0.8204324327441638	-0.00955564	0.937675	0.9705284461382798	-0.0403634	0.740423	0.8724358181690139	-0.101324	0.415123	0.5756340992866296
ENST00000248114.7	GFER-201	0.0730999	0.493698	0.7734390089812767	0.0337016	0.761717	0.9275881713836134	0.136514	0.237008	0.454876	-0.0750366	0.533152	0.7393501222117093	0.0967303	0.415599	0.5760548734568298
ENST00000248121.7	SYNGR3-201	-0.177553	0.285851	0.621158	-0.179457	0.343793	0.6894221774235708	-0.016372	0.939533	0.971595	-0.289971	0.249218	0.4757861106390585	-0.531906	0.0833229	0.1812865603046883
ENST00000248139.8|ENST00000561781.1	RAB40C[201/206]	-0.0868963	0.33987	0.6658522776617241	-0.163452	0.0878225	0.3347995002016349	-0.320744	0.00151478	0.0102162	-0.313545	0.00167521	0.0101875	-0.397818	0.000116129	0.000653213
ENST00000248211.11	ZNF10-201	-0.132153	0.338488	0.6648320623095446	-0.288223	0.059537	0.261614	-0.00935166	0.956452	0.9799756483292108	-0.487213	0.00402581	0.0214189	-0.431794	0.0127122	0.039967
ENST00000248244.6	TICAM1-201	0.257904	0.00543318	0.0610894	0.23767	0.011643	0.0805208	0.590827	8.84646318625651e-10	2.0844355005705222e-08	0.461663	1.71417781531192e-06	2.1469753899599477e-05	0.844738	2.21425484637205e-18	5.407100650389952e-17
ENST00000248248.8|ENST00000439557.6|ENST00000566455.1	MON1B[201/202/207]	-0.0712185	0.337013	0.6639663648563421	-0.197821	0.00977456	0.0706986	-0.229321	0.00334859	0.0199441	-0.280543	0.00033371	0.00254559	-0.314348	6.83358665745107e-05	0.000401788
ENST00000248306.8|ENST00000547357.5	METTL25[201/202]	0.0310764	0.838234	0.9450466552782631	0.0743147	0.639696	0.875772	0.0483799	0.793481	0.891695	0.210133	0.233094	0.4561826747036062	0.00640823	0.977765	0.9885430378304884
ENST00000248342.9	EIF3K-201	-0.0545735	0.678929	0.8726056550795488	-0.156037	0.307745	0.6564363453266648	-0.218603	0.20307	0.4138676672317447	-0.247379	0.151189	0.3432402652928225	-0.315907	0.0886301	0.1895910807495001
ENST00000248378.6	EMC6-201	0.136284	0.335562	0.6626921084620749	0.206408	0.176448	0.4998133252742224	0.318496	0.0560693	0.1762465567926865	0.313302	0.063222	0.1882814486177604	0.487292	0.00556133	0.0200319
ENST00000248437.9|ENST00000427737.6	TUBA4A[201/205]	-0.0615746	0.617849	0.8448099356414874	-0.132434	0.349757	0.6951515835519038	-0.20698	0.183149	0.3873938376975456	-0.46949	0.00411352	0.0218267	-0.498633	0.00262297	0.0104294
ENST00000248450.9	AAMP-201	0.0531469	0.565035	0.817677	-0.0568792	0.553329	0.8319046330620178	-0.122704	0.216349	0.429654	-0.0930293	0.348043	0.5839273143807643	-0.150088	0.138414	0.264818
ENST00000248451.7	PNKD-201	0.0666862	0.643369	0.8571916637588849	0.00673622	0.97703	0.9950413638764486	-0.0126575	0.940274	0.9720623330965767	-0.031674	0.853738	0.9342196775170842	-0.143666	0.426493	0.585954
ENST00000248550.7|ENST00000275575.11|ENST00000307305.12|ENST00000422959.8	PHTF2[201/202/203/206]	0.275908	0.000418947	0.00771166	0.32976	3.24390627941808e-05	0.000577243	0.338089	2.6747727132612e-05	0.000298617	0.388193	1.39557134876349e-06	1.7833242630007333e-05	0.424161	1.5816380334676e-07	1.4422161836966125e-06
ENST00000248553.7	HSPB1-201	0.555	0.00600044	0.0658483	0.879793	9.44836060135821e-05	0.00147135	1.64758	1.27805534728838e-11	3.6925500189513167e-10	1.82829	8.36513817477077e-14	2.6444900742887558e-12	2.58414	2.66790784783517e-25	9.708476655040324e-24
ENST00000248564.6	GNG11-201	-0.00342344	0.976179	0.9917808137744798	-0.0296017	0.865454	0.9649116175619274	-0.08641	0.707027	0.842048	-0.119304	0.613936	0.797303	-0.00984068	0.970324	0.9845061504493436
ENST00000248566.4	SEM1-201	0.305407	0.01588	0.129662	0.239825	0.0645127	0.275237	0.428157	0.00173262	0.0114696	0.386824	0.0047126	0.0243982	0.527445	0.000156957	0.00086017
ENST00000248594.11|ENST00000415482.6|ENST00000435495.6	PTPN12[201/203/206]	0.254836	2.32034589167935e-05	0.000617259	0.259033	1.91228491709989e-05	0.000359123	0.381201	5.36853570430267e-10	1.3079328298899557e-08	0.443265	3.5466328437934497e-13	1.0438084535604788e-11	0.391004	2.80268590352595e-10	3.532750309877895e-09
ENST00000248598.6	FGL2-201	0.993266	9.295670448706447e-11	5.554515201831221e-09	1.06828	4.44598321637464e-12	2.1747406275444942e-10	1.28476	1.92040913945241e-16	8.345579662496355e-15	1.32447	2.44515714493033e-17	1.0071799968657617e-15	1.46842	9.931737593964191e-21	2.810280906632917e-19
ENST00000248633.9|ENST00000428214.5|ENST00000484913.5	PEX1[201/203/208]	-0.120634	0.210786	0.5455538305410638	-0.149189	0.133179	0.4270551960377164	-0.204074	0.0519264	0.1666610835097804	-0.313105	0.00270979	0.0153187	-0.426896	6.47666953637989e-05	0.000382442
ENST00000248668.5	LRFN1-201	-0.155096	0.131822	0.438696	-0.34436	0.00157654	0.0164593	-0.310748	0.00564983	0.0306223	-0.412289	0.000272225	0.00212014	-0.687681	4.7572704384661105e-09	5.251640389559336e-08
ENST00000248846.10|ENST00000439308.7	TUBGCP6[201/204]	-0.198194	0.119167	0.4178860333040887	-0.158091	0.228793	0.5710773154297306	-0.239672	0.087498	0.2379999031145142	-0.279398	0.0482795	0.1548091298417952	-0.383469	0.008831	0.0295522
ENST00000248879.8	DGCR6L-201	0.119695	0.33255	0.6602857612446359	0.184956	0.155122	0.4659721317950447	0.18764	0.171706	0.3720185815402954	0.107911	0.427196	0.657351	0.192872	0.175088	0.3154966204899964
ENST00000248899.11	NCF4-201	0.383504	0.00377014	0.0463554	0.315941	0.0185698	0.115535	0.459457	0.00111988	0.0079061	0.420118	0.00296951	0.0165731	0.362102	0.0121726	0.0385822
ENST00000248901.11|ENST00000402997.5|ENST00000405206.3|ENST00000439667.1|ENST00000446506.1	CYTH4[N=5]	0.181392	0.113079	0.4097926487132388	0.161214	0.168252	0.4871394462337813	0.443655	0.00049052	0.00389527	0.348418	0.00590376	0.0293606	0.54478	3.18169565217121e-05	0.000199925
ENST00000248924.11	GCAT-201	0.0117067	0.940403	0.980339	-0.137468	0.449923	0.7687992901830804	-0.315167	0.168848	0.3677698076055721	-0.176741	0.428528	0.6584341471473821	-0.528421	0.0460522	0.1136802857048095
ENST00000248929.14	SGSM3-201	-0.0808395	0.397054	0.7084568470416294	-0.204948	0.0386117	0.1948809203575614	-0.308407	0.00279195	0.0171435	-0.28586	0.00560319	0.0281135	-0.371883	0.000405445	0.002016
ENST00000248948.4	VPREB3-201	0.191371	0.261106	0.5975244134562175	0.258577	0.191962	0.5217890057473823	0.0620382	0.788459	0.8898228639588246	0.0982185	0.683286	0.8404559087518794	-0.230527	0.416824	0.5770677782476908
ENST00000248958.5	SDF2L1-201	0.0529884	0.634373	0.8529819871675794	-0.122125	0.330628	0.6781940552667495	-0.196277	0.139388	0.3248399565564183	-0.258309	0.0527207	0.1654335540885117	-0.381247	0.00550234	0.0198535
ENST00000248975.6	YWHAH-201	0.397253	0.00321492	0.0410319	0.241385	0.0715211	0.2939214572977976	0.28542	0.0422396	0.1439157571979655	0.33824	0.0172015	0.0695156	0.304161	0.0378902	0.0974354
ENST00000249014.5	CDC42EP1-201	0.414822	0.0415798	0.2398081612199588	1.05418	0.0057334	0.0466184	2.1876	9.28848770712721e-06	0.000114117	1.98872	4.10877208841413e-05	0.000388475	3.12503	2.0157077430686e-09	2.3193136139246656e-08
ENST00000249042.8	TST-201	-0.01128	0.935793	0.979241	-0.100729	0.500647	0.8001115669906973	-0.220277	0.183595	0.3879982778234352	-0.236623	0.156762	0.352067	-0.560302	0.00184418	0.00766989
ENST00000249064.9	CCDC117-201	0.158037	0.194892	0.5268021790879843	0.08272	0.509694	0.8062978713864629	0.24659	0.0651106	0.1951586119623728	0.119212	0.374508	0.6100959469237772	0.11142	0.414161	0.5748004161925107
ENST00000249066.10|ENST00000358502.10	APOL2[201/202]	0.47337	8.46783108005489e-07	3.06376227724463e-05	0.7128	4.3915199376661297e-13	2.3523336847770188e-11	1.14797	1.19617706593828e-30	1.054172805317115e-28	1.24451	1.32607472970035e-35	1.291285732161915e-33	1.89561	8.04784972779379e-80	1.2033633123786447e-77
ENST00000249071.11	RAC2-201	0.024324	0.835574	0.9439986063804768	-0.0921283	0.387486	0.7247770950369802	0.0719286	0.55029	0.7380074519281183	-0.0560591	0.6061	0.791946	0.100343	0.431652	0.5904958865523254
ENST00000249075.4	LIF-201	0.04092	0.772406	0.91742	0.535639	0.0392281	0.1972974475925564	1.42925	0.000268939	0.00231705	1.37649	0.00041261	0.00305511	1.56365	0.000114087	0.000642643
ENST00000249116.7|ENST00000402255.5	APOBEC3A[201/202]	6.62272	4.44930776210815e-158	5.0134164248040034e-155	7.25532	3.46101109765068e-189	3.899817861817106e-186	8.17292	2.4651956024402703e-239	2.592564041899684e-236	8.47153	5.9300143788555e-257	6.681855487603251e-254	9.24595	1.59050902969851e-305	1.475898820205529e-302
ENST00000249209.8	EMC4-201	0.11882	0.420358	0.7244297049559733	0.0610218	0.698676	0.9027825306930672	0.216267	0.228541	0.444417	0.239401	0.192279	0.4023079078998486	0.383469	0.0475244	0.1164758413439732
ENST00000249269.9	PMPCB-201	0.134567	0.300631	0.6346624969893085	0.100043	0.460383	0.7754196079887437	0.031022	0.835709	0.9157728511529024	-0.0567894	0.694429	0.8469294442241213	-0.0415763	0.776809	0.8633946055917646
ENST00000249270.11	DNAJC2-201	-0.0839455	0.472686	0.7587893199694591	-0.0955479	0.515886	0.8104869288505885	-0.158823	0.477011	0.6811363789910122	-0.089247	0.690823	0.8447203583435714	-0.379833	0.269381	0.4272558436724499
ENST00000249289.5	ATP6V1F-201	0.19455	0.167287	0.492157	0.14556	0.31986	0.6677429211811217	0.350626	0.0301966	0.1122942261375191	0.313607	0.0526709	0.1653171858937527	0.474018	0.0051856	0.018879
ENST00000249299.7	LSM8-201	0.0404678	0.621573	0.8467096782757683	-0.0492244	0.538255	0.8233339998966002	0.0823103	0.323361	0.5476722769676917	0.0540987	0.507283	0.7206119750340015	-0.0041066	0.957882	0.9774938332649824
ENST00000249356.4	DNAJB9-201	0.141408	0.340055	0.6660094890307281	0.146315	0.368561	0.7100431750731171	0.207045	0.251535	0.472123	0.235647	0.201877	0.415853	0.377477	0.0568858	0.1345690768670626
ENST00000249363.4	LRRC4-201	0.0232493	0.882351	0.9613295619415634	-0.347828	0.101043	0.3650395074118357	-0.481363	0.0626422	0.1899334278277849	-0.284466	0.23926	0.4633638933130853	-1.39206	3.50046681979864e-05	0.000218519
ENST00000249364.9|ENST00000449187.7|ENST00000535011.6	CALU[201/202/205]	-0.0843064	0.42703	0.729165	-0.386593	0.000741285	0.00863646	-0.480514	4.23515006802069e-05	0.000450806	-0.538101	5.28479247228548e-06	6.043320134128557e-05	-0.742563	6.37773619503153e-10	7.772019194795086e-09
ENST00000249396.12|ENST00000392081.6	SIRT2[201/204]	0.000855049	0.981779	0.9937694803426806	-0.125107	0.29766	0.647042	-0.0911473	0.467961	0.6743784623789175	-0.177132	0.170849	0.3728488603303315	-0.283098	0.0336381	0.0887508
ENST00000249442.11	MTX2-201	0.0248491	0.844464	0.94645	0.227752	0.109039	0.3819449660800271	0.295703	0.0519968	0.1667683732226771	0.253854	0.0956769	0.2520747273338028	0.327553	0.0387649	0.0992399
ENST00000249601.9	ARHGAP22-201	0.227756	0.154342	0.4742982782823914	0.0894488	0.586691	0.8484367525351778	-0.193795	0.29858	0.5212312273015065	-0.12532	0.51177	0.7236052338407645	-0.639979	0.00258337	0.0103002
ENST00000249636.11	PIAS1-201	0.182937	0.0416519	0.239897	0.100093	0.271069	0.6187919940285602	0.29076	0.00202735	0.0130937	0.17207	0.0672097	0.1967038101320007	0.299671	0.00177575	0.00741756
ENST00000249647.8	SNAP23-201	0.138737	0.30009	0.6343192896208429	0.0925322	0.507898	0.8054059890019152	0.10393	0.480323	0.6837838461353082	0.112087	0.446473	0.672341	0.0194811	0.889566	0.9366628497224068
ENST00000249700.9	TMOD2-201	0.151415	0.154513	0.4745796740248691	0.217685	0.0480596	0.2275490615297189	0.170039	0.132969	0.3149769328173684	0.111429	0.332056	0.5686255964405341	-0.0487596	0.691569	0.8026407783606431
ENST00000249736.11	SLTM-201	-0.149713	0.341169	0.666835	-0.13165	0.437163	0.759517	-0.213239	0.261707	0.4828966949447392	-0.252561	0.194179	0.4049398793820431	-0.137372	0.498832	0.65136
ENST00000249786.9|ENST00000381359.5|ENST00000409614.1|ENST00000445816.5	SERF2[201/203/207/212]	0.061477	0.674603	0.871245	-0.00721147	0.960909	0.9911635315169992	0.055354	0.755146	0.8714658028264315	0.0385907	0.829891	0.9218417760379298	0.140447	0.462348	0.6187926870075655
ENST00000249806.11	CLN6-201	0.0529759	0.615663	0.8439750079830808	-0.280783	0.0139659	0.0924903	-0.158524	0.174282	0.3755435252108118	-0.355731	0.00272629	0.0153982	-0.389261	0.00128049	0.00556618
ENST00000249822.9|ENST00000566423.5	ARPP19[201/208]	0.191706	0.0765885	0.3376230785106562	0.0970324	0.377866	0.7175656628514302	0.204315	0.0762602	0.2173056363798092	0.101764	0.377574	0.6133521399321257	0.134435	0.254737	0.4108451902335359
ENST00000249837.7|ENST00000395898.3|ENST00000644861.2	VPS13C[201/202/209]	-0.203895	0.173989	0.5015405459819122	-0.146499	0.352028	0.6968983745992826	-0.289153	0.100905	0.2622372236070142	-0.308489	0.0840411	0.230685	-0.270237	0.146113	0.2754122067928563
ENST00000249861.9	THAP10-201	-0.000174069	0.988485	0.9962266886169464	-0.288608	0.160878	0.4748977985375018	-0.0636212	0.784633	0.8875678792505073	-0.132013	0.592361	0.7826406325046368	0.10859	0.719316	0.8239638058850601
ENST00000249883.10|ENST00000422605.6	AMOTL2[201/202]	5.11183	3.83117425708089e-05	0.000962369	3.60431	0.000979141	0.0109857	7.90567	4.20025239302948e-09	9.02096412526073e-08	8.44785	4.45717608259721e-10	9.572764152889174e-09	10.2739	8.077329864083852e-14	1.4260758657629853e-12
ENST00000249910.5|ENST00000429544.7|ENST00000503197.5|ENST00000507208.1	MBD4[201/203/204/206]	0.0569521	0.506693	0.7810316367141963	0.0377789	0.659056	0.8856466264090064	0.0737649	0.407932	0.623064	0.0348454	0.69081	0.8447203583435714	0.0641975	0.478959	0.6335310073520837
ENST00000249923.7|ENST00000439561.7	COPB1[201/202]	0.127131	0.260297	0.5968848521244474	0.0374504	0.728843	0.915234	0.14697	0.224497	0.4394542852047818	0.131927	0.269226	0.4999009407109708	0.192994	0.123165	0.2427606503495591
ENST00000250076.8|ENST00000696536.1	ZNF232[201/212]	0.144991	0.326639	0.6561637608766715	-0.0104607	0.946471	0.98708	-0.0410291	0.808297	0.9002960483024927	-0.0436571	0.802035	0.9074164071799216	-0.156548	0.40446	0.5649826505579945
ENST00000250092.11|ENST00000584502.1	CD68[201/204]	0.613804	1.14764516612449e-10	6.793284238504252e-09	0.495329	2.01291948807745e-07	5.695749762228121e-06	0.797287	1.62022878592804e-16	7.070292973171461e-15	0.711626	1.83684068520607e-13	5.615535234326697e-12	1.01654	1.85717118933384e-25	6.797418912236967e-24
ENST00000250101.10	TXNDC17-201	0.32814	0.0711238	0.3254372185433509	0.263846	0.15902	0.4723547752362487	0.417544	0.055737	0.1754816677186399	0.436185	0.0486556	0.1556879178164316	0.564685	0.0177958	0.0526943
ENST00000250113.12	FXR2-201	0.0443578	0.646979	0.8588579604975405	-0.0654217	0.509708	0.8062978713864629	0.0307929	0.755446	0.8716933910819957	-0.11414	0.26315	0.4926357667895462	0.0226578	0.824329	0.8947212209671941
ENST00000250124.11|ENST00000571822.5|ENST00000574558.1	MPDU1[201/207/212]	0.239312	0.0524492	0.274925	0.171861	0.160604	0.4745319098978968	0.245776	0.0679847	0.2008537534881718	0.152653	0.250539	0.4774982285146327	0.189432	0.173771	0.3136965524594343
ENST00000250237.10	QTRT1-201	0.0570292	0.670746	0.8696265249076517	-0.0447188	0.752236	0.9239242907666116	-0.17522	0.270097	0.4916728568761936	-0.150091	0.346158	0.5823751921381575	-0.411366	0.0159193	0.0480259
ENST00000250241.12|ENST00000407004.8|ENST00000588657.6|ENST00000589998.6|ENST00000590009.5|ENST00000590261.5	ILF3[N=6]	-0.210846	0.0115067	0.104411	-0.236945	0.00530669	0.0436688	-0.356893	4.36383606698183e-05	0.000462476	-0.287012	0.00101467	0.00667768	-0.330487	0.000185539	0.00099791
ENST00000250263.8	ERI1-201	0.274347	0.0242447	0.1701714314218801	0.0917469	0.453645	0.7710232777557838	0.271878	0.0372905	0.1315423942592715	0.162624	0.212083	0.42919	0.146963	0.274331	0.432589
ENST00000250340.9	CLEC11A-201	-0.499832	0.00367022	0.0454278	-1.03486	1.31262830281944e-07	3.809882516463048e-06	-1.25957	5.16041108742291e-10	1.2591722336287148e-08	-1.20205	2.55728573735636e-09	5.03321054358036e-08	-1.8639	1.88568664010837e-18	4.640671879517869e-17
ENST00000250360.8	SIGLEC9-201	0.170785	0.190678	0.5223509338778191	0.0214001	0.867572	0.965387	-0.0551366	0.708355	0.8425011912215016	-0.0552022	0.709178	0.8554601355298992	-0.325502	0.0346679	0.0909052
ENST00000250377.11|ENST00000534898.9	PRORP[201/203]	-0.113518	0.412756	0.7192992299092144	-0.340407	0.0288492	0.1589579841229881	-0.333382	0.0426623	0.1449487995259026	-0.452295	0.00703105	0.0338596	-0.717425	4.60488690860105e-05	0.000280526
ENST00000250379.13	GEMIN2-201	0.0555754	0.695865	0.8793869419039978	-0.107663	0.533259	0.8207026443625557	0.356605	0.179455	0.3824322911844918	-0.668508	0.0430203	0.1422289615312529	-0.045989	0.880913	0.9312697408483752
ENST00000250405.10|ENST00000678311.1|ENST00000679000.1	BCL2L2[201/208/209]	0.0257176	0.810614	0.9342006171581776	0.00534285	0.960918	0.9911635315169992	-0.0205327	0.864378	0.9318684997443824	-0.0577764	0.61641	0.7988587680235347	0.114476	0.349018	0.5108090877547357
ENST00000250416.9	PARP2-201	0.327136	0.070428	0.3236243725843087	0.163126	0.352314	0.6972473305880372	0.350054	0.101508	0.263392	0.189937	0.366271	0.6020691549459831	-0.282848	0.225931	0.3780699143255466
ENST00000250454.8	EAPP-201	0.204042	0.143016	0.4572944506132989	0.252792	0.0879411	0.3349278770781919	0.327343	0.0383929	0.134469	0.438312	0.00661381	0.0322015	0.495442	0.0028362	0.0111588
ENST00000250457.9	EGLN3-201	0.511801	0.0173165	0.1370569130896204	0.137991	0.454514	0.7718188503777604	0.395496	0.0911142	0.2450472636358921	0.631951	0.011279	0.0497457	0.36758	0.151412	0.2832862084996401
ENST00000250489.9	PIP4P1-201	0.0886558	0.441208	0.7396052890503525	-0.00198185	0.985091	0.9965123734061182	0.15562	0.215466	0.428731	-0.0637718	0.613629	0.797102	0.193167	0.136475	0.2621329457901969
ENST00000250495.10	NEDD8-201	0.0826914	0.561021	0.814796	0.111226	0.443923	0.7647045776131757	0.209276	0.199974	0.4097672990866821	0.0624096	0.683015	0.8402739068480336	0.254259	0.141198	0.2685399702070484
ENST00000250498.9	DAD1-201	0.0527813	0.708649	0.8859517922712016	-0.0372739	0.816029	0.9475437130376368	0.0180828	0.944652	0.9742760052108193	-0.0845717	0.612597	0.7962518518676148	-0.123999	0.459897	0.6166234214788174
ENST00000250559.14	RAP1B-201	0.184023	0.157016	0.4781712669998578	0.196158	0.149086	0.45567	0.306789	0.0348697	0.1250842709567133	0.355945	0.0152484	0.0631967	0.496748	0.00103841	0.00462283
ENST00000250572.12|ENST00000312053.9	ADGRE1[201/202]	0.425285	0.000454686	0.00824444	0.231608	0.0526971	0.2420784590798019	0.317863	0.011123	0.0526291	0.178516	0.152476	0.3454174616656143	0.0915866	0.477747	0.6324152984963778
ENST00000250617.7|ENST00000370620.5	ARHGEF6[201/202]	-0.0511646	0.523255	0.7914806554604331	-0.183523	0.0262779	0.14922	-0.213938	0.0109973	0.0521908	-0.362222	2.02105220957461e-05	0.000206023	-0.352627	3.81411758518294e-05	0.000235906
ENST00000250784.13	RPS4Y1-201	-0.190226	0.174763	0.5026235476721245	-0.341568	0.0293828	0.1608861306810015	-0.393241	0.018705	0.0785285	-0.530514	0.00178863	0.0107775	-0.606178	0.000568211	0.00272323
ENST00000250894.8|ENST00000610761.2	MAPK8IP3[201/216]	-0.307881	0.101278	0.3886302627671765	-0.138186	0.452905	0.7706792472701409	-0.581597	0.0227158	0.0909729	-0.301853	0.201213	0.4149197531297245	-0.66391	0.0166388	0.0497916
ENST00000250896.9|ENST00000586828.5|ENST00000588014.5	MKNK2[201/205/207]	-0.0722213	0.38787	0.7015102783147131	-0.188491	0.0279083	0.1553194222370053	-0.145573	0.0961501	0.2540010165104924	-0.261603	0.00290015	0.0162493	-0.305405	0.000591557	0.00282056
ENST00000250916.6	KLF16-201	0.0969046	0.336025	0.6631389731800539	0.019893	0.863897	0.9642326172157162	0.195093	0.0700571	0.2052084472163411	0.0800353	0.47015	0.6914369666429765	0.129065	0.251107	0.407176
ENST00000251038.10	ZC3H14-201	-0.0667805	0.605335	0.8391176390747432	-0.270809	0.0663367	0.2801769982082313	-0.260159	0.0972399	0.255934	-0.285993	0.0708248	0.2040846952463263	-0.491573	0.00331866	0.0128233
ENST00000251047.6	LMAN1-201	0.0294838	0.751885	0.9076375007792848	-0.113801	0.239568	0.5838416392766406	-0.0932884	0.351967	0.5749138217244538	-0.149887	0.133722	0.3167846960083939	-0.16841	0.099874	0.2071952922078349
ENST00000251076.9|ENST00000449909.7|ENST00000543779.6|ENST00000560891.6	DMXL2[201/202/203/213]	0.0844712	0.424349	0.726199	0.194052	0.0957043	0.3534439335419935	0.144931	0.226493	0.4415658047381822	0.173875	0.151888	0.3444277126510766	-0.0406227	0.801998	0.8797638202764838
ENST00000251089.8|ENST00000554058.2|ENST00000556072.3	ANGEL1[201/202/205]	-0.11161	0.172564	0.4995386532973567	-0.174935	0.0374875	0.1907631237959995	-0.213538	0.0133211	0.0605678	-0.297488	0.000612206	0.00432783	-0.354589	5.32080356480692e-05	0.000320374
ENST00000251091.9|ENST00000554335.6	SAMD4A[201/204]	2.46805	7.26409540807496e-29	1.1289764045554923e-26	3.2516	1.39778536239001e-48	3.1056428298172404e-46	4.01601	3.5766144048662604e-73	8.176969889386269e-71	4.07543	2.74584506885819e-75	6.187957994462564e-73	4.78084	4.707259312593419e-103	9.520130212328358e-101
ENST00000251108.10	CDADC1-201	0.0501737	0.652679	0.8615450055845069	0.0730429	0.533747	0.8208392239994975	0.155	0.210427	0.4229177412963899	0.105166	0.396181	0.630941	-0.0690346	0.606084	0.740777
ENST00000251166.9|ENST00000571227.5|ENST00000574025.5	CORO7[201/208/222]	0.0831499	0.328601	0.6576146784681555	0.023849	0.817445	0.9480537483510388	0.0630677	0.486892	0.6891625352252556	0.0462899	0.627368	0.8058894464291876	0.0596945	0.555949	0.7000958701500919
ENST00000251195.9|ENST00000373220.7	CLSPN[201/203]	0.0735503	0.386931	0.7011093732483498	0.00510627	0.957186	0.989814	0.204611	0.278535	0.5006239770133096	0.110729	0.557995	0.7573566422639075	0.823772	0.0450656	0.1117290032865769
ENST00000251203.14	PBX4-201	-0.310434	0.097802	0.3815102133906029	-0.388312	0.0819344	0.3211608016897664	-0.895754	0.00859487	0.0430289	-0.822232	0.0138219	0.0585975	-0.862801	0.0160888	0.0484492
ENST00000251241.9	DHX40-201	0.0495399	0.705105	0.8843829363372946	0.0329718	0.807988	0.9444613407716412	0.0962336	0.513702	0.7104107593801874	0.0489619	0.741333	0.8727586192595542	-0.0480389	0.777189	0.8634874678202965
ENST00000251250.7|ENST00000403028.8	DTWD1[201/202]	-0.191488	0.18968	0.5208881112842965	-0.341194	0.0351222	0.1817759861180404	-0.325682	0.0604848	0.1855706102304239	-0.313276	0.0685232	0.199324	-0.572999	0.00209657	0.00858493
ENST00000251268.11|ENST00000334370.8	MEGF8[201/202]	-0.536693	2.13587794268274e-05	0.000574484	-0.561659	1.10043465603011e-05	0.000219461	-0.720233	3.98406822014981e-08	7.464531323956818e-07	-0.724442	3.04064535915918e-08	5.105500855852695e-07	-1.00274	6.90251502189167e-14	1.221392871232093e-12
ENST00000251287.3	HCN2-201	0.0517771	0.751889	0.9076375007792848	-0.212956	0.257791	0.6045105304347698	-0.345625	0.13686	0.3208648636392837	-0.537451	0.0302385	0.1083873766272005	-0.527788	0.045891	0.1133443330029568
ENST00000251303.11	SLX1A-201	0.147391	0.167868	0.4928578911540739	0.0129876	0.903201	0.974855	0.0794662	0.4887	0.690514	-0.0851323	0.458984	0.6825490212932863	-0.314824	0.00648653	0.0227693
ENST00000251334.7|ENST00000444766.7|ENST00000647009.1	INTS2[201/202/209]	0.0283723	0.71432	0.8889819207741185	-0.069764	0.363033	0.7053415640485547	-0.152413	0.0552323	0.1743102796359796	-0.16224	0.0405211	0.1360799261171133	-0.361901	9.06892719134192e-06	6.335798336732454e-05
ENST00000251343.9|ENST00000553935.6|ENST00000556255.1	KHNYN[201/202/204]	0.0427509	0.710668	0.8868538183709128	0.00171993	0.984964	0.9965123734061182	0.0179545	0.892589	0.946185	0.0663936	0.497018	0.712704	0.133836	0.144821	0.2735658736035037
ENST00000251363.10|ENST00000559450.6	CERS4[201/209]	-0.0366255	0.775959	0.9187000253681856	-0.100764	0.480144	0.789274	-0.0639531	0.677505	0.8247273720732876	-0.294121	0.063458	0.1887914599309904	-0.444094	0.00737322	0.0253764
ENST00000251372.8|ENST00000473156.5	LILRA1[201/203]	0.0896371	0.495135	0.7742786360787041	-0.18217	0.20663	0.5423090286804702	-0.0598902	0.712314	0.8448048028861342	-0.346875	0.0299553	0.1075922183647933	-0.362022	0.0283329	0.0772407
ENST00000251376.7	LILRA2-201	-0.0311898	0.843108	0.9462702620659292	-0.558818	0.0104577	0.0743445	-0.924986	0.000231367	0.00203332	-0.644737	0.00658168	0.0320748	-1.15691	1.20007134909019e-05	8.202394077945297e-05
ENST00000251377.7|ENST00000391737.3|ENST00000439534.5	LILRA2[202/203/205]	0.415498	0.0106439	0.0991142	0.399	0.016476	0.1054185754514436	0.651051	0.000322174	0.00270198	0.516331	0.00385415	0.0206624	0.672553	0.000297953	0.00152927
ENST00000251412.8	TUBG2-201	-0.0501742	0.735376	0.9002197672793113	0.258734	0.122855	0.4096033527046353	-0.0427548	0.816077	0.9044273020762772	-0.129312	0.494213	0.7103277824249763	-0.0559236	0.782885	0.8669108779757391
ENST00000251413.8	TUBG1-201	0.181739	0.161402	0.4840518849215691	-0.00745698	0.950828	0.9881558843778891	0.0610222	0.671155	0.8200366300891265	0.0322426	0.825757	0.9199145908372296	0.161877	0.279516	0.4380675038413129
ENST00000251453.8	RPS16-201	-0.218971	0.138603	0.449936	-0.340595	0.0466712	0.2232380899179459	-0.407554	0.025192	0.0982942	-0.433098	0.019187	0.0758773	-0.464332	0.0157889	0.0477054
ENST00000251473.9|ENST00000591608.2|ENST00000688289.1	PLPPR2[201/208/209]	-0.222464	0.0817121	0.3496754298596607	-0.512377	0.000254607	0.00347837	-0.734302	5.69464874471755e-07	8.87678695137543e-06	-0.916572	7.95482623734931e-10	1.6609845651116528e-08	-1.77165	7.19891120312177e-30	3.181031491015292e-28
ENST00000251496.7	NCAPG-201	0.130544	0.334063	0.6612195663809575	-0.0132085	0.935074	0.9836654983408988	0.165494	0.489917	0.6916144172475828	-0.048684	0.83935	0.9266710359798273	0.0572965	0.861334	0.9192311735564228
ENST00000251507.8	RABGAP1L-201	-0.125834	0.409282	0.7167929203579066	-0.237769	0.160248	0.4741922875757868	-0.226625	0.230732	0.4472040779293545	-0.253462	0.180038	0.38566	-0.431949	0.0407903	0.1034345833902274
ENST00000251527.10|ENST00000275418.13	ESYT2[201/202]	-0.139172	0.0179827	0.1406083325694607	-0.340462	1.58508279247563e-08	5.258608002377089e-07	-0.375051	7.26309487608267e-10	1.7346755741136125e-08	-0.48315	2.35505299224434e-15	8.339160707666547e-14	-0.63651	2.97827086926228e-25	1.0788110898418479e-23
ENST00000251547.10	FBXO44-202	0.126781	0.307875	0.6407705695433245	0.301816	0.0237263	0.1385974214367692	0.249729	0.0742492	0.2129990274383016	0.179585	0.19793	0.4104029807585595	0.472075	0.0010729	0.0047656
ENST00000251588.7	CIAO3-201	0.0617488	0.506933	0.7812491754898319	0.0561127	0.540191	0.8245693056933081	0.115583	0.237862	0.4559823209635341	0.0579305	0.560857	0.7595429433860799	0.130564	0.212047	0.3612151583334765
ENST00000251595.11	HBA2-201	0.0146442	0.918102	0.972899	-0.136324	0.382614	0.7215457061253507	-0.0557015	0.743161	0.8640132525364242	-0.242057	0.153237	0.346668	-0.18229	0.344693	0.5061707447670882
ENST00000251607.11	TRNT1-201	0.26915	0.0567573	0.2874304329425607	0.429026	0.00481729	0.0404863	0.478867	0.00267158	0.016498	0.622159	0.000105292	0.000911375	0.99547	1.9686982101146e-09	2.2677045830272223e-08
ENST00000251630.11	PDGFRL-201	5.70614	5.93355219253781e-08	2.543526789056629e-06	6.52433	1.01068292859168e-09	3.946416633300434e-08	8.43243	9.05830527570313e-15	3.4228461218284986e-13	8.67547	1.6627152529192701e-15	5.947027011723283e-14	10.7133	2.0395845911780896e-22	6.3585863489791235e-21
ENST00000251636.10|ENST00000504778.5	DHX29[201/202]	0.0607535	0.450466	0.7459682432185618	0.0101047	0.903033	0.9747843215855512	0.0286072	0.735745	0.8597797088522746	0.02272	0.786257	0.8988479000271355	-0.103427	0.228902	0.3816650235357094
ENST00000251642.8	DHX58-201	2.62707	1.47404027984449e-117	9.89488741044546e-115	2.95619	2.24186238464019e-148	1.6075172326226816e-145	3.45117	1.11401399163009e-201	8.368367008554605e-199	3.48082	1.48376156470155e-205	1.1145875563412832e-202	4.14268	1.39061491114167e-290	1.1249718063210176e-287
ENST00000251654.9|ENST00000484181.5	PCCB[201/217]	0.325958	0.0107922	0.100123	0.163041	0.196789	0.5281283160380473	0.272786	0.0442356	0.1487883371968589	0.137939	0.297678	0.5321945920219647	0.210989	0.131624	0.2548649130917088
ENST00000251722.10|ENST00000427112.6|ENST00000678225.2	USP40[201/203/217]	0.031516	0.676397	0.8717069956924532	-0.176982	0.0483474	0.2283924254439847	-0.147876	0.104479	0.2681971274146202	-0.222083	0.0158334	0.0650704	-0.241664	0.00915759	0.0304093
ENST00000251739.9	VPS50-201	0.0663268	0.666431	0.8674100159754159	0.070377	0.70093	0.9036164604213524	0.338827	0.1807	0.3839326399724845	0.292405	0.246913	0.4728441464097451	0.430496	0.152716	0.2849644230547846
ENST00000251775.9|ENST00000471751.5	SNX4[201/203]	0.208088	0.135316	0.4450334933605842	0.223258	0.125947	0.415958	0.342487	0.0284914	0.1073446152784299	0.28857	0.0643457	0.1906740939926421	0.480964	0.0036177	0.0138568
ENST00000251810.8	RRM2B-201	0.232972	0.06675	0.3148984780350293	0.226255	0.0863738	0.3317215717682639	0.353545	0.0108753	0.0517597	0.308744	0.0277202	0.101388	0.437374	0.00218182	0.00888443
ENST00000251822.7|ENST00000519685.5|ENST00000690180.1	RHOBTB2[201/205/209]	0.120149	0.331305	0.6595608744136752	0.161061	0.21099	0.5483887808508772	0.423568	0.00208797	0.0134275	0.367363	0.00766053	0.0362988	0.591917	2.92153318349179e-05	0.000185015
ENST00000251849.9|ENST00000684903.1|ENST00000685437.1|ENST00000685697.1|ENST00000686455.1|ENST00000687257.1|ENST00000687326.1|ENST00000687923.1|ENST00000688444.1|ENST00000688625.1|ENST00000688779.1|ENST00000689097.1|ENST00000689418.1|ENST00000689540.1|ENST00000689876.1|ENST00000689914.1|ENST00000690397.1|ENST00000690460.1|ENST00000691643.1|ENST00000691779.1|ENST00000691899.1|ENST00000692093.1|ENS…	RAF1[N=24]	0.0484359	0.621845	0.8469327469395486	-0.0309618	0.742198	0.9199405922564444	0.138429	0.159143	0.3542862190682638	0.0518121	0.598112	0.7868582608450888	0.121438	0.235457	0.3896902221807654
ENST00000251871.9	MED17-201	0.0224019	0.849894	0.9484460299351868	0.0250145	0.872225	0.9669562340692046	-0.505865	0.0815591	0.2273966528740804	-0.206812	0.387402	0.6230897540143644	0.0634421	0.847109	0.9098625891996446
ENST00000251879.10|ENST00000414202.7|ENST00000545641.5	RIC1[201/203/207]	0.0945584	0.110018	0.4046196049982867	0.135197	0.0248184	0.1435840091056235	0.289223	1.91979348546697e-06	2.7052025219510004e-05	0.276128	5.35200546384458e-06	6.117962767546975e-05	0.540436	5.52640713696908e-19	1.390415830712715e-17
ENST00000251900.9	SCML2-201	0.167469	0.318112	0.6491460546099523	0.135712	0.463507	0.7775298601790894	0.0707243	0.750736	0.8685952687971196	0.0880264	0.698527	0.8492287935114385	0.0968843	0.708777	0.815741
ENST00000251968.4	TSG101-201	0.272002	0.0432258	0.2453860389772981	0.318882	0.0228251	0.1343342290483173	0.46034	0.001976	0.0128172	0.496033	0.000903827	0.00605155	0.70418	4.99845019569079e-06	3.652179334739333e-05
ENST00000251993.11|ENST00000391627.6|ENST00000488038.5	KIAA0930[201/203/212]	0.204888	0.0272789	0.1830391272166524	0.0325577	0.729075	0.9152959086418996	0.104764	0.278591	0.5006296675861429	0.00676845	0.943622	0.977334	-0.130291	0.19681	0.3428802455363995
ENST00000252011.8|ENST00000373323.8|ENST00000484417.5	DHX35[201/202/206]	-0.027515	0.776045	0.918715	-0.0836425	0.408087	0.7389354349241771	-0.170329	0.108759	0.2755652076674064	-0.050737	0.629365	0.8072665028286807	-0.146295	0.177798	0.3190679822469006
ENST00000252029.8	TYMP-201	1.69172	8.07963151009944e-48	2.3173852194876122e-45	1.63646	7.02573660413813e-45	1.3853874366284876e-42	1.6804	3.9119076062296e-47	5.740496975653204e-45	1.6077	2.44772186374453e-43	3.0645089206801557e-41	1.51398	1.31174437892778e-38	7.974091552056157e-37
ENST00000252032.10	DNAAF9-201	-0.126336	0.262453	0.5988595856719393	-0.159265	0.168559	0.4874898848256838	-0.264281	0.0269743	0.1030561480797029	-0.245107	0.0409542	0.1371729676351336	-0.321527	0.00847787	0.02854
ENST00000252050.9|ENST00000372647.6|ENST00000515773.5	CUL9[201/202/218]	-0.103753	0.361034	0.6820749046084237	-0.134486	0.253094	0.5989889608308497	-0.205251	0.0979702	0.2572798184466122	-0.211848	0.0883719	0.2386947831081522	-0.306623	0.0166527	0.0498162
ENST00000252102.9	NDUFA2-201	0.237348	0.127209	0.4309091220331125	0.195785	0.224807	0.5662339773773261	0.260673	0.14314	0.3302673660690039	0.272309	0.12692	0.3059663156339514	0.226276	0.229461	0.382354
ENST00000252108.8|ENST00000431736.6	UBE4A[201/202]	0.0151131	0.862976	0.9536903328349878	-0.0206975	0.812052	0.9459539217895092	-0.139369	0.106113	0.271302	-0.110151	0.210732	0.4275898308027905	-0.111302	0.201472	0.3486617651817409
ENST00000252115.10|ENST00000348657.6|ENST00000445215.5	POLDIP3[201/203/204]	0.283595	0.0029573	0.0384437	0.238636	0.0131177	0.0881871	0.437937	1.1257426316533e-05	0.000135821	0.354801	0.000356537	0.0026954	0.571916	1.59767337984151e-08	1.6543024330160697e-07
ENST00000252136.12|ENST00000403707.7|ENST00000404751.7|ENST00000439169.2	TRMT2A[201/202/203/204]	0.20415	0.039887	0.2335076423934014	0.127127	0.209865	0.5469110162093994	0.175868	0.0937127	0.2496948680974375	0.174387	0.0969694	0.2544187663234059	0.203485	0.0569869	0.1347689068315647
ENST00000252137.11	ESS2-201	-0.0988911	0.47298	0.758991	-0.306122	0.0454528	0.2191040422784532	-0.303231	0.0621169	0.1888770696995014	-0.375565	0.022936	0.0874797	-0.809845	5.48987547477909e-06	3.989992426382868e-05
ENST00000252207.10|ENST00000531979.5	ZSCAN9[201/207]	0.0585059	0.702711	0.8832178076907674	0.0595648	0.723491	0.9130750856052426	0.256694	0.193317	0.4005485211462863	0.196645	0.316787	0.5524630093286175	0.0360938	0.865549	0.9219965389734563
ENST00000252211.7|ENST00000377255.3	ZKSCAN3[201/203]	-0.2137	0.0693468	0.3209932779813313	-0.171658	0.156247	0.4674377688062745	-0.249955	0.0523234	0.1675273138759944	-0.126808	0.319209	0.555184	-0.250615	0.0586357	0.1378198288032317
ENST00000252229.7	MICB-201	0.822161	1.5010545107657002e-10	8.770049965677377e-09	1.01347	6.548055561619921e-15	4.1401032659139983e-13	1.35135	8.68738297809955e-25	6.037157113635261e-23	1.38355	6.67528037874884e-26	4.5684402592088056e-24	1.84647	1.9294851452588501e-44	1.3527834740648161e-42
ENST00000252242.9	KRT5-201	2.93684	1.67875724654289e-39	3.894469935913837e-37	2.9088	1.09005819935487e-38	1.8793079885052535e-36	2.93662	2.9606853020703e-39	3.3844065681274626e-37	2.90646	1.46504215939624e-38	1.535617280031607e-36	2.88435	6.41098340631285e-38	3.780682737741503e-36
ENST00000252268.8|ENST00000528416.6|ENST00000703427.1	DPF2[201/205/218]	0.274261	0.0174866	0.1378224861170043	0.294813	0.0130578	0.0879534	0.480448	9.48309198263894e-05	0.000924001	0.355568	0.00385868	0.0206727	0.495748	7.46371666137972e-05	0.000435913
ENST00000252288.8	GAMT-201	-0.0227725	0.870938	0.9566150831626172	-0.356853	0.0314381	0.168973	-0.443663	0.0129917	0.0594384	-0.434686	0.0150687	0.0626023	-0.693795	0.000276764	0.00143099
ENST00000252321.5	KCNA5-201	2.45867	5.48251499986351e-07	2.0592065267344493e-05	2.62152	1.27484643089906e-07	3.720759009700772e-06	2.49651	4.69602564984521e-07	7.411686305783711e-06	2.21654	5.62764314142157e-06	6.412139440659102e-05	2.38194	1.37563749567377e-06	1.100719325095294e-05
ENST00000252440.11|ENST00000270517.12|ENST00000686541.1	ECSIT[201/202/215]	0.233395	0.0787628	0.3426332820615622	0.346266	0.0127925	0.0865727	0.319709	0.0293181	0.1098037263859055	0.284795	0.049317	0.1572303255436161	0.419141	0.00578083	0.0206974
ENST00000252444.10|ENST00000535915.5|ENST00000558013.5|ENST00000558518.6|ENST00000559340.2|ENST00000560467.2	LDLR[N=6]	0.779949	6.71583488179445e-15	5.742129824406908e-13	0.930831	2.59912605126953e-20	2.3296144010668656e-18	1.19297	6.68607243736331e-32	6.167999573064691e-30	1.14574	1.36503354463009e-29	1.0820806113839032e-27	1.35046	3.2813491693317196e-40	2.083029502865508e-38
ENST00000252445.8	ELOF1-201	0.142444	0.278477	0.6146601845044716	0.0349172	0.812145	0.9459934009143606	0.169063	0.258268	0.4791457846392653	0.0996479	0.50422	0.7183298625806309	0.245684	0.114304	0.2299787655282759
ENST00000252457.9|ENST00000356221.8	CDC16[201/203]	0.211791	0.0362334	0.2201829596887774	0.188985	0.0623732	0.2695799344738786	0.307884	0.00380121	0.0221474	0.292825	0.00593654	0.0294957	0.407957	0.000168953	0.000918096
ENST00000252458.6	CDC16-202	-0.322196	0.0538734	0.2793269673919693	-0.128499	0.423599	0.750311	-0.185312	0.427698	0.6403856607472299	-0.174978	0.477816	0.6974371926211648	-0.261847	0.421912	0.5819158523174439
ENST00000252483.10|ENST00000592018.1	NECTIN2[201/206]	0.699664	0.000112031	0.00247276	0.810327	1.26138483860226e-05	0.000247031	1.40597	5.569848942780939e-13	1.8248051313056973e-11	1.58845	5.050713051617409e-16	1.8880331371863652e-14	1.99451	5.17844949720916e-24	1.7567750713650428e-22
ENST00000252485.8	NECTIN2-202	0.740615	3.66372658575234e-05	0.000926207	0.955694	2.70909132266488e-07	7.523928805464522e-06	1.64764	1.4097852702478502e-17	6.540989011223481e-16	1.75005	1.3847664483920501e-19	6.629648170981666e-18	2.53872	1.00577797056174e-38	6.149669568066453e-37
ENST00000252486.9	APOE-201	-2.35473	7.60617626603918e-06	0.000226605	-3.21032	1.46748471906406e-08	4.894201150789757e-07	-4.97432	4.69089167798848e-14	1.6647652692973741e-12	-5.7981	8.70656358249442e-16	3.190384216349581e-14	-5.80959	8.60596426454383e-16	1.7405011060663963e-14
ENST00000252487.9|ENST00000426677.7	TOMM40[201/203]	-0.0169906	0.850297	0.9486621089269206	-0.224052	0.0148681	0.0972005	-0.228789	0.0150477	0.0665375	-0.31563	0.000863455	0.00581721	-0.368049	0.000132495	0.000735435
ENST00000252506.11	GADD45G-201	-0.621136	0.0187357	0.1443493080132524	-0.757366	0.0125102	0.0850457	-0.543364	0.0610039	0.1866983723353482	-0.493964	0.0849747	0.2323583286919261	-0.0282952	0.92009	0.9546417400723024
ENST00000252512.14	XPO7-201	0.0777655	0.256267	0.5924112430698024	-0.0634509	0.442707	0.7641229910920803	-0.103241	0.203569	0.41436	-0.200673	0.0110835	0.0490852	-0.344973	1.32171345488708e-05	8.958122341930692e-05
ENST00000252527.8|ENST00000398337.8|ENST00000617571.5|ENST00000674757.1|ENST00000675481.1|ENST00000675809.1|ENST00000675930.1	INF2[N=7]	-0.114335	0.282367	0.6182007170153642	-0.192115	0.0820492	0.3213321619479941	-0.146242	0.20077	0.4107572030632527	-0.106714	0.352986	0.5887762888970305	0.112848	0.339365	0.5007657515195016
ENST00000252530.10	FAM98C-201	0.056861	0.669588	0.8690184008425451	0.103061	0.46539	0.7787442660514702	0.0189049	0.900728	0.9505925549855392	0.00369302	0.980647	0.9918389247673588	-0.198386	0.225622	0.3778266158788119
ENST00000252542.9|ENST00000850599.1	SAFB2[201/212]	-0.14091	0.191374	0.5230060753979606	-0.186028	0.0954429	0.3528916468862184	-0.177414	0.131711	0.3127471722477475	-0.125725	0.278711	0.5107051257709995	-0.0875536	0.466017	0.6218882192208325
ENST00000252590.9	PLVAP-201	2.66857	7.15253256851565e-22	9.099290424865676e-20	2.40213	7.526298270897219e-18	5.863079270291538e-16	2.64902	3.44334191811334e-21	1.9434246425129853e-19	2.58399	2.88676633004961e-20	1.4595749633504038e-18	2.63084	6.4146714411834905e-21	1.8381733330548512e-19
ENST00000252593.7	BST2-201	1.86274	2.61247735632235e-33	4.995373369210311e-31	1.9536	2.24887700125246e-36	3.583437847955309e-34	2.24756	2.6560357600452003e-47	3.9527324636521735e-45	2.3473	2.27548605157766e-51	3.4024447832831832e-49	2.7072	1.8787134214917703e-67	2.2710118179335384e-65
ENST00000252594.10|ENST00000310326.8	NSUN5[201/202]	0.388361	0.000136589	0.00292162	0.374939	0.000269849	0.00366814	0.441286	2.8261820586914e-05	0.000313965	0.513353	1.17677552105915e-06	1.517876847482264e-05	0.603588	1.59735055189869e-08	1.6543024330160697e-07
ENST00000252595.12	SLC27A1-201	-0.47852	3.34468791392681e-05	0.000854453	-0.715718	3.33613725853258e-09	1.2224753833531116e-07	-0.966205	8.48432609020246e-15	3.217313559445765e-13	-1.20389	1.57672666557876e-21	8.489031791639912e-20	-1.45993	7.677337932022089e-30	3.382961058034873e-28
ENST00000252599.9|ENST00000593832.1|ENST00000690106.1|ENST00000690841.1|ENST00000690947.1	COLGALT1[N=5]	0.0184002	0.880113	0.960683	-0.184057	0.0107087	0.0757706	-0.365425	7.10745415535207e-07	1.0817181794566222e-05	-0.485788	5.65693684119768e-11	1.3624149415250902e-09	-0.950101	1.97845909472866e-36	1.108710203173876e-34
ENST00000252602.2	MRPL34-201	0.089531	0.530165	0.7963207829776711	0.0516743	0.73171	0.9158345721155956	0.0854354	0.608519	0.7777508793116964	0.205033	0.231224	0.4537521215663481	0.154119	0.38777	0.5495277270717822
ENST00000252603.7	PGLS-201	0.0414441	0.71117	0.8870350426053177	-0.154018	0.157245	0.4694431669350842	-0.16161	0.161813	0.3580586032747301	-0.271153	0.0199436	0.0782222	-0.312754	0.00919753	0.0305069
ENST00000252622.15	LSM7-201	0.196007	0.141555	0.4548084929989858	0.0908707	0.512511	0.8083819992078637	0.076684	0.606634	0.7766947408891521	0.0795684	0.595115	0.7846165215424196	0.016167	0.919619	0.9544076537045466
ENST00000252674.9	MLLT1-201	-0.134629	0.0913738	0.3680478956884246	-0.250185	0.00233819	0.0227334	-0.249474	0.00299273	0.0181788	-0.292451	0.000494338	0.00358373	-0.398305	3.292996504935e-06	2.4872884781110667e-05
ENST00000252699.7	ACTN4-201	-0.042519	0.584176	0.8284600706179296	-0.175252	0.0281032	0.1561454658648544	-0.153491	0.0586898	0.1818387570716308	-0.268837	0.00101505	0.00667768	-0.279639	0.000714045	0.00332568
ENST00000252711.7|ENST00000678455.1	NDUFA10[201/236]	-0.0610993	0.640436	0.8553064335200263	-0.207214	0.144136	0.4460946148027868	-0.339709	0.0273621	0.1041091897202388	-0.230166	0.131214	0.3127682229105283	-0.563203	0.00053063	0.00255554
ENST00000252713.9|ENST00000394163.2|ENST00000419215.2|ENST00000425063.5	ZNF655[201/204/207/213]	0.0852545	0.149778	0.4675386083032887	0.0725284	0.226545	0.5683436482374745	0.115109	0.0590045	0.182433	0.147753	0.0150225	0.0624783	0.0630372	0.305971	0.4657846695894764
ENST00000252729.7	CACNG6-201	0.11884	0.436103	0.7358178128938647	0.0886367	0.616066	0.8643266108415887	0.247586	0.326904	0.5509331593128438	-0.136068	0.582451	0.775733	-0.339621	0.294131	0.4531609071452756
ENST00000252744.6	ZSWIM6-201	0.143189	0.152296	0.4714437063940054	0.171391	0.0968414	0.3557276286687476	0.173877	0.102318	0.2645675621689926	0.12726	0.237176	0.4608258301738317	0.207745	0.0563134	0.1335955022277046
ENST00000252797.6	ZNF764-201	0.185547	0.240986	0.5780958626043334	-0.0497062	0.768926	0.9300047650077516	0.00490307	0.989125	0.9948001153765458	-0.113565	0.644005	0.8166216662163428	-0.230067	0.462243	0.6187302611663711
ENST00000252799.3	ZNF747-201	0.0382886	0.642445	0.8565407964838501	0.0667185	0.550859	0.8306059635550364	0.224523	0.2249	0.4397909123321414	-0.103894	0.589881	0.7807773336747282	-0.155593	0.556711	0.7008046901320308
ENST00000252816.10	LSM4-201	0.0289383	0.861778	0.9532340527162344	-0.112539	0.443794	0.7647045776131757	-0.199252	0.220913	0.4350199185961662	-0.110301	0.501422	0.7162849565713062	-0.275407	0.11151	0.2257968544507262
ENST00000252818.5	JUND-201	0.223332	0.0144999	0.1219925962536769	0.220184	0.0173054	0.1094953633344832	0.456914	1.9873829671655e-06	2.796696369940746e-05	0.397601	3.32933923822002e-05	0.000321619	0.569616	4.8683573129065205e-09	5.368635904306212e-08
ENST00000252826.10|ENST00000427978.6|ENST00000595519.5	TRPM4[201/202/205]	0.325324	0.054702	0.2817251037898537	0.820938	5.27965719053619e-05	0.000885086	1.11627	1.36948526190827e-07	2.3688190796713773e-06	0.850786	4.33064325641195e-05	0.000406521	1.11652	1.79394188945554e-07	1.6273394655641832e-06
ENST00000252854.8|ENST00000371793.8	OLFM1[201/204]	-0.433456	0.00197663	0.0279778	-0.814885	9.82158007598863e-08	2.931606919559521e-06	-0.96269	8.46376128938303e-10	2.001736646776871e-08	-1.07967	8.24274766694907e-12	2.1474705936601416e-10	-1.89817	1.16258320707159e-29	5.0802631832560475e-28
ENST00000252891.8	NUMBL-201	-0.194228	0.252552	0.5883085638040011	-0.0400249	0.81245	0.9461045795050724	-0.175526	0.455391	0.6639567365134008	-0.0521481	0.817597	0.9159115450306688	-0.128435	0.644522	0.7696580336497622
ENST00000252934.10	ATXN10-201	0.130017	0.245429	0.5817369218946339	-0.0133005	0.910641	0.9769698781482974	0.050245	0.665104	0.8160833597375572	-0.0141901	0.911849	0.9625359553042736	0.0533975	0.660084	0.7805134110024424
ENST00000252936.8|ENST00000417178.7|ENST00000543663.6|ENST00000682332.1|ENST00000682990.1|ENST00000683383.1|ENST00000684478.1|ENST00000684487.1	TUBGCP2[N=8]	-0.0255664	0.729009	0.8967999162120667	-0.266498	0.000795787	0.00916316	-0.396484	1.1564853025841e-06	1.6978646485122548e-05	-0.460112	1.65205414715612e-08	2.879685543799756e-07	-0.711277	7.04057567557192e-18	1.6527541857462356e-16
ENST00000252992.8|ENST00000451429.8|ENST00000453146.1|ENST00000469609.5	CEP85[201/202/203/205]	0.0403854	0.590365	0.8319979067317633	-0.0220857	0.775074	0.9325601720299193	-0.016963	0.827243	0.9108035110833822	-0.0381993	0.626779	0.8053504562337693	-0.0549619	0.48643	0.6405537608133364
ENST00000252996.9	TAF4-201	-0.111234	0.263084	0.5995443479515391	-0.216201	0.0389825	0.1965007504920577	-0.232808	0.0330255	0.1200962344578795	-0.286307	0.00849981	0.0395646	-0.426832	0.00017929	0.000967766
ENST00000252999.7	LAMA5-201	-0.170888	0.30601	0.6396740233039884	-0.307656	0.128587	0.4196656981936675	-0.41264	0.0857096	0.234979	-0.49321	0.0469558	0.1515709341032209	-0.606133	0.0270477	0.0744508
ENST00000253003.7|ENST00000491935.5	ADRM1[201/204]	0.351334	0.00454864	0.0536877	0.339288	0.00703863	0.0545623	0.559256	2.31972461488656e-05	0.000261945	0.589359	8.81072009089169e-06	9.668348342376523e-05	0.844463	4.35040479335739e-10	5.4165458259836495e-09
ENST00000253023.8	UBE2M-201	0.178848	0.140032	0.4524810241969645	0.039646	0.749855	0.9229123585098908	0.205808	0.119181	0.2925512775395486	0.128626	0.332142	0.5687124287575972	0.0871903	0.522661	0.6719348172136272
ENST00000253024.10|ENST00000341753.10|ENST00000597136.1|ENST00000597172.5	TRIM28[201/202/207/208]	0.152216	0.147086	0.4635370917593195	-0.0184948	0.851761	0.9603355471579864	0.174119	0.121711	0.297029	0.0695234	0.537696	0.7433776430665276	0.148116	0.21073	0.3597208606602475
ENST00000253031.6	YIPF2-201	0.0685589	0.66112	0.8652756677698189	0.0611722	0.72402	0.9131325706472332	-0.00505756	0.968027	0.9851165877935696	0.0772745	0.700835	0.8507213876550123	0.237907	0.267736	0.425443
ENST00000253039.9	EIF2S3-201	0.112724	0.385749	0.7004536367087848	0.0095376	0.959212	0.9905976066982796	0.0360284	0.80948	0.9008637558543392	-0.0201455	0.87985	0.9475770860529588	-0.102497	0.471066	0.6264601165741888
ENST00000253047.7	TMEM160-201	0.126081	0.333516	0.6608903926066155	-0.0100508	0.938201	0.9846613600764444	0.106219	0.469677	0.6758643087761596	-0.110273	0.437808	0.6659037359882715	-0.0970002	0.537896	0.6849130674027579
ENST00000253048.10|ENST00000601973.1	ZC3H4[201/205]	-0.200142	0.0933968	0.371913	-0.192042	0.114043	0.392032	-0.240249	0.0595636	0.1835761064463093	-0.205714	0.105902	0.2705862675320447	-0.145076	0.277215	0.4356730363108606
ENST00000253054.12	GMFG-201	0.115872	0.463386	0.7538224684042478	0.0754268	0.665132	0.8880946020806769	0.150655	0.452177	0.6613052635185096	0.0112309	0.959564	0.9835690640994832	-0.150429	0.500268	0.6521792262425186
ENST00000253055.8	MAP3K10-201	-0.134245	0.312079	0.6444101550120658	-0.040188	0.76887	0.9299891491722728	-0.0487442	0.744803	0.8648072062109078	0.0491396	0.74658	0.8753925928412004	0.0984882	0.530374	0.6787249385827134
ENST00000253063.4	SESN2-201	0.124289	0.211407	0.5461107702013501	0.0235505	0.81758	0.948091	0.129707	0.223743	0.4385338179579779	0.11626	0.275373	0.506886	0.288116	0.00845401	0.0284718
ENST00000253083.9|ENST00000452196.6|ENST00000535012.1|ENST00000536617.5	HIP1R[201/202/203/205]	-0.270981	0.0630154	0.3049287270648318	-0.177632	0.228833	0.5711318560737595	-0.397245	0.0152275	0.0671363	-0.260522	0.107336	0.2732962584263774	-0.351283	0.0376048	0.0968356
ENST00000253099.11	MRPL4-201	0.190488	0.134434	0.4434727385048834	0.0894279	0.492826	0.7959864307030581	0.11044	0.428974	0.6416366332713652	0.00512875	0.969944	0.9875990033453436	0.0591347	0.686319	0.7990763459058248
ENST00000253107.12|ENST00000428358.5	PPAN-P2RY11[202]|PPAN[201]	-0.0530257	0.578846	0.8254016493216539	-0.0306899	0.740892	0.9193403901304632	-0.0932357	0.364748	0.5867736745758719	-0.056023	0.567551	0.7650276217194587	-0.153492	0.155875	0.2893547237619839
ENST00000253108.9	EIF3G-201	0.11819	0.29055	0.625595	0.00773302	0.92686	0.9818448868892296	0.0243452	0.820354	0.9072411013153924	-0.100299	0.441232	0.668298	-0.102528	0.456771	0.6139364791135173
ENST00000253109.5|ENST00000592641.5	ANGPTL6[201/204]	-0.219935	0.197857	0.5301397636648797	-0.395964	0.0543198	0.2467306108949898	-0.740444	0.003057	0.0185051	-0.570417	0.017187	0.0694659	-1.42156	7.32585399972305e-07	6.106491246796888e-06
ENST00000253110.16	SHFL-201	1.41913	5.34090578167366e-45	1.3811932574738033e-42	1.61253	2.15326464049021e-57	5.5232113339403345e-55	2.00557	1.35863807653903e-87	3.793365603080212e-85	2.04676	3.32256693291496e-91	9.11539015073626e-89	2.43752	1.13708406084603e-128	3.066239497409593e-126
ENST00000253115.7|ENST00000535489.5|ENST00000593003.5	ZNF426[201/202/204]	0.194195	0.045542	0.2533652053294918	0.204694	0.039408	0.1980130078460982	0.249767	0.0149973	0.066409	0.287933	0.00502054	0.0257413	0.357946	0.000601129	0.00285928
ENST00000253122.10	SLC6A8-201	0.530404	0.00046856	0.00848139	0.282846	0.0520014	0.2398950089405376	0.763814	2.10490806595379e-06	2.946310979629196e-05	0.911993	2.06350469852892e-08	3.544015962906229e-07	1.21463	1.74491199177739e-13	2.995210736701668e-12
ENST00000253144.13	ZNF331-201	-0.145119	0.354274	0.6771364347474317	-0.234342	0.235817	0.5788542534610931	-1.08391	0.00219049	0.0139757	-0.351488	0.183365	0.389877	-0.530492	0.0998569	0.2071734088971151
ENST00000253159.12|ENST00000320610.14|ENST00000543926.6	ZNF236[201/202/203]	-0.192569	0.0927169	0.370456	-0.145288	0.218936	0.5586266577778618	-0.266117	0.0308458	0.1139827074094099	-0.240775	0.0524429	0.1647815954708044	-0.259782	0.040072	0.1019606628129081
ENST00000253193.9|ENST00000590278.1	LRP3[201/203]	-0.394761	0.0117472	0.1060296636106635	-0.725124	3.37642782917738e-05	0.000599473	-1.16698	6.58833295535117e-10	1.5831066621578782e-08	-1.08558	6.3397838726100215e-09	1.1710783441501533e-07	-1.34987	2.3741324177231e-12	3.7026138299141765e-11
ENST00000253233.6	MTRFR-201	0.162535	0.196838	0.5294229073183803	0.108663	0.404677	0.7367733490803193	0.254025	0.0687675	0.2024083834055806	0.207151	0.138361	0.3239645108884427	0.152163	0.29222	0.4510449062573234
ENST00000253237.10	GRWD1-201	0.196646	0.0458577	0.2541833044890785	0.159014	0.112575	0.3888926403072844	0.269289	0.00923046	0.0454536	0.252605	0.014596	0.0610912	0.380673	0.000307604	0.00157215
ENST00000253247.9|ENST00000581375.5	NOL11[201/206]	0.136962	0.181557	0.5104373237294365	0.0779675	0.447124	0.7666469173030311	0.203906	0.0537494	0.1707574611364218	0.153489	0.14431	0.3329316096190143	0.211163	0.0525698	0.1264084722120662
ENST00000253251.12	UBE4B-201	-0.371884	6.11954620832919e-06	0.000186004	-0.628135	1.30854436149055e-13	7.30700435487201e-12	-0.854321	6.917939349751e-23	4.409312858275638e-21	-0.864651	1.96514137885863e-23	1.1832101241028584e-21	-1.10472	3.3223553970670096e-36	1.845428041856763e-34
ENST00000253270.13	SLC35D2-201	0.242608	0.0691387	0.3205006274031221	0.270362	0.0525072	0.2413816846280029	0.338383	0.0220313	0.0889312	0.252625	0.0865964	0.2356340032775376	0.454419	0.00312966	0.0121917
ENST00000253329.3	PPIL4-201	0.103333	0.227628	0.5628814100303635	0.083755	0.340786	0.6868411647512468	0.240158	0.00776143	0.0396556	0.14634	0.10518	0.2694190036267342	0.114572	0.209538	0.3584129576356189
ENST00000253332.5|ENST00000354675.10	AKAP12[201/202]	-0.654928	0.0160667	0.1308137593378135	-0.41467	0.072316	0.2959232646928365	-0.646188	0.0370683	0.130993	-0.34308	0.196643	0.4085401895923086	-0.38781	0.225599	0.3778145918015227
ENST00000253339.9|ENST00000392273.7|ENST00000441107.5|ENST00000543571.6	LATS1[201/202/203/207]	-0.0946963	0.108471	0.402147	-0.150193	0.0116068	0.0803059	0.032128	0.579256	0.7576527246178061	-0.0425523	0.48995	0.7072292710647711	0.045948	0.436374	0.5951243729851661
ENST00000253401.10|ENST00000624538.2|ENST00000637417.1|ENST00000671741.2|ENST00000671907.1|ENST00000672513.1	ARHGEF9[N=6]	-0.397401	3.86070618683727e-08	1.7131544331183664e-06	-0.535615	4.5234715013141e-13	2.414814312461249e-11	-0.718631	2.4699515521112906e-21	1.4054642118983517e-19	-0.764467	6.34624449104889e-24	3.949191591569872e-22	-1.06852	5.2554333679630094e-43	3.5353714874036876e-41
ENST00000253413.10	ATP6V1E1-201	0.280308	0.0497664	0.2666659420149992	0.288251	0.0513846	0.2379545857192277	0.46657	0.00355248	0.0209497	0.508031	0.00160503	0.00984805	0.682809	4.21438086737416e-05	0.000258182
ENST00000253452.8	COX4I1-201	-0.129626	0.348186	0.6724630194833363	-0.26609	0.0785366	0.3121872052575298	-0.267449	0.0992691	0.2594813124300294	-0.30023	0.0520077	0.1637078440135562	-0.360753	0.0372633	0.0961446
ENST00000253457.8	EMC8-201	0.243091	0.0458798	0.2542611064515274	0.176263	0.156151	0.4672835322453209	0.272181	0.0387923	0.1354387728097578	0.275835	0.0364968	0.1254139690542187	0.330489	0.0146922	0.0449876
ENST00000253458.12|ENST00000393243.5|ENST00000405402.6	GSE1[201/202/203]	-0.316377	0.0137767	0.1181398644202972	-0.199799	0.112127	0.3878268558744762	-0.293406	0.0352989	0.1260533730682954	-0.212946	0.124437	0.3017154954814198	-0.0663266	0.646573	0.7710385446399528
ENST00000253461.8	C16orf95-201	-0.152519	0.342497	0.6680588326382702	-0.0466289	0.792796	0.939338	-0.365578	0.160796	0.3565576986450678	0.179263	0.466755	0.6887847500232182	-0.217484	0.460423	0.6169352710386837
ENST00000253462.8	GINS2-201	0.342565	0.0820928	0.35024	0.554962	0.0266571	0.1507764420383087	0.411296	0.113151	0.2831244576284119	1.05744	0.000925861	0.00616915	0.744971	0.0176193	0.0522599
ENST00000253506.9|ENST00000318065.9|ENST00000329101.8|ENST00000427363.7|ENST00000590313.5|ENST00000592223.5	NFATC1[N=6]	-0.12961	0.125721	0.4288485527101983	-0.231638	0.00994884	0.0716635	-0.182285	0.0474139	0.1562381304657937	-0.283345	0.00230545	0.0133683	-0.225184	0.0168179	0.0502418
ENST00000253577.9|ENST00000373394.8	ABCB7[201/203]	0.0996572	0.441316	0.7396683885187408	-0.0585814	0.671097	0.8908238125177752	-0.0745939	0.608576	0.7777914953799752	-0.0496109	0.729908	0.8668447132033567	-0.184704	0.235603	0.3898088076213878
ENST00000253669.10	HAUS8-201	0.295962	0.0190056	0.1459298783588263	0.175796	0.17235	0.4937480652838202	0.191318	0.159601	0.3548692229003392	0.469529	0.000625189	0.00440382	0.401826	0.00410885	0.0154544
ENST00000253673.6	ADGRE3-201	-0.167987	0.141024	0.4539508612199386	-0.668406	0.0125718	0.0853541	-1.99135	0.000821666	0.00608392	-4.15049	1.96878591868922e-07	2.910740193750932e-06	-4.78727	2.37123606184479e-08	2.404000570411412e-07
ENST00000253686.7|ENST00000474866.3|ENST00000496484.3|ENST00000695387.1|ENST00000698783.1	MRPS25[N=5]	0.16315	0.125186	0.4279544984094864	-0.0603451	0.571451	0.8400950538916926	0.140068	0.217547	0.4309145300282443	0.0945589	0.408771	0.6423915910356879	0.036837	0.752693	0.8476089517169009
ENST00000253692.11|ENST00000696125.1	TBC1D5[201/231]	-0.171262	0.052475	0.2749300244853054	-0.423756	1.60813596115025e-06	3.834972756938049e-05	-0.56974	4.24936421389274e-10	1.0515093407711056e-08	-0.65535	3.00893206840985e-13	8.947389892396867e-12	-0.784985	1.60767227700316e-17	3.675511618800703e-16
ENST00000253693.7	CAPN7-201	-0.0581926	0.416111	0.7216110353316912	-0.0914216	0.194843	0.5257704200452034	-0.196134	0.00686869	0.0358617	-0.150837	0.0350088	0.12147	-0.270278	0.000218104	0.00115417
ENST00000253699.7|ENST00000476527.7	RBSN[201/207]	0.00270928	0.990069	0.9967665595071744	0.0199723	0.861463	0.9635457255458604	-0.00951871	0.94098	0.9722468490668134	-0.050167	0.670251	0.832799	-0.169141	0.166444	0.3043523999408367
ENST00000253727.10|ENST00000411902.6|ENST00000598168.5|ENST00000599105.5	NR1H2[201/202/210/211]	0.367481	0.000272089	0.00532613	0.313686	0.0021158	0.0210181	0.462142	1.01861170612534e-05	0.000124034	0.386022	0.000243104	0.00191653	0.530707	5.15658959072163e-07	4.4137385129481125e-06
ENST00000253778.13	GFPT2-201	-0.329758	0.0681725	0.3177019406578655	-0.340167	0.0780635	0.31113	-0.824565	0.000701325	0.00532022	-0.947591	0.000151907	0.00126355	-1.29444	1.44413421949441e-06	1.1514388330818457e-05
ENST00000253788.12	RPL27-201	-0.166919	0.265351	0.6022461557327143	-0.225313	0.183962	0.5105567816626754	-0.255214	0.173965	0.3751902247547133	-0.326297	0.0880705	0.2382425380975162	-0.271439	0.179241	0.3210492620415473
ENST00000253794.7	VPS25-201	0.0672988	0.548691	0.8072655721768454	-0.178432	0.130387	0.4223946804167249	-0.283218	0.0212876	0.0865941	-0.318519	0.0102081	0.0458523	-0.536245	2.51199182617837e-05	0.000161215
ENST00000253814.6	NDFIP1-201	0.147906	0.267818	0.6046517470456451	0.0890709	0.520054	0.8135910271915401	0.191513	0.202883	0.4137121340229501	0.14441	0.337069	0.5734783024300685	0.20739	0.187075	0.3310084359506615
ENST00000253861.5|ENST00000393161.6|ENST00000486013.5	EXOC4[201/202/218]	0.0490632	0.596179	0.8349735373375099	-0.0886567	0.285761	0.6351354794040406	-0.0591709	0.480049	0.6834631739559192	-0.229261	0.00876179	0.0405746	-0.272737	0.00208539	0.00854802
ENST00000253925.12|ENST00000389547.7	PPFIA1[201/202]	-0.0205025	0.79902	0.9291178647002536	-0.0798925	0.365071	0.707053	-0.0920076	0.290551	0.5130626365216434	-0.0116941	0.918543	0.9660216954337616	-0.26186	0.00374832	0.0142946
ENST00000253928.14|ENST00000416288.6	FLYWCH1[201/203]	-0.173894	0.0812218	0.3485038576900833	-0.122239	0.229712	0.5724139606354106	-0.267808	0.0118031	0.0551074	-0.225376	0.0339353	0.1185608797870078	-0.316158	0.00358049	0.0137276
ENST00000253934.9	TMEM204-201	-0.108717	0.455001	0.7485025805097629	-0.105201	0.54267	0.826314	-0.686162	0.0330389	0.1201175391961477	-0.230422	0.370093	0.6056869334470167	-0.800215	0.0335714	0.0886341
ENST00000254029.8|ENST00000371825.7|ENST00000371848.3	WDR44[201/203/204]	0.075915	0.412524	0.7191660024154627	0.0289545	0.735838	0.9171816431746054	0.174531	0.0799304	0.22432	0.150631	0.125918	0.3043999892126259	0.265484	0.00818588	0.0277137
ENST00000254037.6	ZCCHC9-201	-0.0310539	0.831829	0.9425317363917036	-0.0495218	0.775354	0.9326496972283768	-0.194206	0.429067	0.6416366332713652	-0.000557977	0.995996	0.9983489305802176	0.0719736	0.81673	0.8897119275597438
ENST00000254066.10|ENST00000425707.7	RARA[201/206]	0.279561	0.00841449	0.0839586	0.393919	0.000298297	0.00399121	0.50157	8.014651202324e-06	9.974842028927896e-05	0.36305	0.00100562	0.00662784	0.542159	1.67444545374558e-06	1.3220408925343606e-05
ENST00000254090.9	FMO5-201	-0.279586	0.126333	0.4298158868611541	-0.443591	0.0499743	0.2334876756688733	-0.799787	0.00487647	0.0271106	-0.718364	0.0101624	0.0457121	-0.804121	0.00711818	0.0246735
ENST00000254101.4	PRKAB2-201	-0.186169	0.0787322	0.3426210049031845	-0.166564	0.136579	0.4327868010726863	-0.241901	0.040393	0.1392480521604896	-0.231151	0.0499196	0.1586224633871275	-0.27976	0.0211215	0.0608515
ENST00000254108.12|ENST00000715542.1	FUS[201/215]	0.269835	0.00291715	0.0380315	0.157221	0.0858157	0.3301811445919714	0.178762	0.0566196	0.1774360565807589	0.239465	0.0100537	0.0453266	0.435387	4.55021857489892e-06	3.34609416094414e-05
ENST00000254166.4	ZNF132-201	0.0588286	0.688076	0.8761495331887497	-0.0821713	0.58572	0.8479536311170888	0.0422098	0.802075	0.8968158787547489	-0.226563	0.194	0.4047020738665072	-0.0815747	0.659879	0.7805032213152473
ENST00000254190.4	CHSY1-201	0.541975	4.2103552547361e-10	2.3216189303075163e-08	0.558681	1.63765689856858e-10	6.944633756698749e-09	0.918883	3.2575928031768604e-25	2.335842112277953e-23	0.840599	2.04415397601014e-21	1.0857417162141402e-19	1.04754	4.20145810068412e-32	2.0487790274587946e-30
ENST00000254193.11	SNRPA1-201	0.205992	0.0740256	0.3318108923056295	0.133549	0.255828	0.6026556156569365	0.127593	0.302397	0.5249018265925013	0.318308	0.0107779	0.0480016	0.210379	0.0991944	0.2061966773866998
ENST00000254250.7	THAP1-201	0.104693	0.455613	0.7491842252973508	0.121886	0.433152	0.7570742990041789	0.220988	0.204908	0.4159864021139321	0.250687	0.156665	0.3519504952569642	0.314053	0.0921221	0.1951609385463932
ENST00000254286.9|ENST00000553907.1|ENST00000554402.6	ACTR10[201/203/204]	0.216044	0.154797	0.4750368788694364	0.254971	0.114877	0.3933538576562605	0.489669	0.00721302	0.0373312	0.461554	0.010681	0.0476304	0.65106	0.000660694	0.00310561
ENST00000254299.8|ENST00000491895.7	GCH1[201/204]	0.943649	2.54383250322042e-07	1.0057382891805042e-05	1.45416	1.80407971898354e-14	1.0924897338566353e-12	2.19058	7.010005924467079e-30	6.009937144481966e-28	2.30652	7.05995466517423e-33	6.345913666274842e-31	3.10468	1.4663923814873898e-57	1.4828422960233062e-55
[truncated: 29,857 more rows]

## Sheet: legend
Dataset EV11: Bulk RNA-seq: Summary of differentially expressed transcript groups mapping to protein-coding genes
