# Supplementary material for: Single-cell analysis of signalling and transcriptional responses to type I interferons
Source: EMBO Rep. 2026 Mar 27;27(9):2491–513. doi: 10.1038/s44319-026-00750-3 (PMC13172048; doi:10.1038/s44319-026-00750-3)
Supplement: Supplementary file 15 — Dataset EV13 [file 44319_2026_750_MOESM15_ESM.xlsx]

## Sheet: Dataset EV13
Group ID	Group name	IFNa1: log2FoldChange	IFNa1: pvalue	IFNa1: padj	IFNa2a: log2FoldChange	IFNa2a: pvalue	IFNa2a: padj	IFNa10: log2FoldChange	IFNa10: pvalue	IFNa10: padj	IFNo: log2FoldChange	IFNo: pvalue	IFNo: padj	IFNb: log2FoldChange	IFNb: pvalue	IFNb: padj
ENSG00000174370.13	KCNJ5-AS1[201/202]	0.119654	0.455431	0.7882745792805296	0.064234	0.716168	0.9283058416685936	-0.0561424	0.803631	0.9044153378991964	-0.271416	0.269013	0.542137	-0.188598	0.495496	0.6697302508717388
ENSG00000178977.5	LINC00324[201/203]	-0.186815	0.186751	0.5814977483809136	-0.135262	0.353477	0.7497212818473837	-0.203042	0.201659	0.4496327383648493	-0.299255	0.0672762	0.235467	-0.374218	0.0273359	0.0916891
ENSG00000226137.6	BAIAP2-DT[201/202]	-0.4504	0.000654994	0.0182931	-0.844996	2.3419990283441904e-09	1.3934894218647932e-07	-1.29766	8.628970559061522e-19	9.446996968060552e-17	-1.47253	1.85662525524174e-23	2.540791661798321e-21	-2.25854	1.67227257910631e-49	4.160918226376336e-47
ENSG00000260032.3	NORAD[201/204]	-0.20131	0.00205858	0.0453991	-0.446351	2.6244020063114e-11	2.2446838410232194e-09	-0.499524	1.26626845400297e-13	8.059945950246812e-12	-0.597198	1.28130796935523e-18	1.0627090642803831e-16	-0.645276	2.39388555194926e-21	1.4560143901522501e-19
ENSG00000290104.2	ENST00000702982/ENST00000832927	0.91018	1.4735932925243e-06	9.37959265497444e-05	1.12325	6.5194352983032e-09	3.568738882291172e-07	1.36841	6.30939456607356e-12	3.2582665900647803e-10	1.38855	3.04483810131052e-12	1.4368486005667056e-10	1.61102	9.919013781069529e-16	3.992403046880485e-14
ENST00000237841.5	OTUD4P1-201	-0.0302015	0.795084	0.9353685113195688	0.342798	0.0939708	0.4230231624989564	1.77844	0.000595375	0.00720214	1.74382	0.000704374	0.00753075	3.06281	8.31553427984675e-08	1.3388010190553267e-06
ENST00000244070.9	ENST00000244070	-0.0884568	0.362205	0.7270849853397128	-0.0376886	0.770396	0.9455336948770732	-0.0188085	0.917391	0.9594573715848792	0.0193032	0.93376	0.9729035038592212	-0.0422603	0.887625	0.9512416509931952
ENST00000246421.4	ENST00000246421	-0.243643	0.165524	0.5675542479503783	-0.0954602	0.59188	0.8882893702892074	-0.362961	0.166944	0.4047076072118443	-0.692638	0.0259401	0.1203356679643177	-0.871881	0.0136636	0.0529707
ENST00000255183.9	KCNK15-AS1-201	1.49613	5.88711822785682e-08	4.882740178680035e-06	2.26127	8.71401516435551e-16	1.255276816044265e-13	2.87404	2.1060652366137102e-24	3.8428670350744833e-22	3.06956	1.01981974010062e-27	1.7445291429096229e-25	4.07396	6.08098281497225e-48	1.2802807665060808e-45
ENST00000256692.7|ENST00000691674.2	PLEKHA8P1[202/206]	-0.0544804	0.683585	0.8927521074565045	-1.69642	0.000298853	0.00592726	-0.379666	0.158041	0.3907483361863952	-0.0421252	0.857374	0.941974	0.308532	0.354788	0.5464576391193282
ENST00000263511.8	CROCCP3-202	-0.161809	0.270798	0.662946	-0.144708	0.405836	0.7838900062513521	-0.312923	0.226747	0.4820246207558906	-0.319911	0.230139	0.4930728006401823	-0.509021	0.149559	0.3124746930911148
ENST00000270443.9|ENST00000434269.1|ENST00000599665.6|ENST00000816838.1	ZNF702P[201]|ZNF702P[202/209/223]	0.858633	5.11947898440373e-05	0.00200172	1.06301	1.33767294175106e-06	5.085015057739793e-05	1.61408	1.81773423609211e-12	9.755173733694321e-11	1.65588	5.17178870730086e-13	2.621330683681936e-11	2.08234	2.70001203583023e-19	1.3943269702013846e-17
ENST00000301665.10	KRT10-AS1-201	0.0246638	0.877886	0.9572803983210966	-0.0560189	0.749639	0.9415257110694878	-0.0518265	0.816537	0.9111874460337108	-0.124869	0.58937	0.8077644050541302	-0.313291	0.255332	0.4429028784073525
ENST00000310542.3	FAM86B3P-210	-0.152287	0.284297	0.6717250542670905	-0.0652445	0.691832	0.9268988231717428	-0.543311	0.071961	0.2437590697116042	0.0507059	0.839064	0.933195	-0.204901	0.524126	0.6946887223003886
ENST00000312132.8	DPY19L2P2-207	-0.413325	0.00266832	0.0549111	-0.216023	0.0988428	0.4342420945421854	-0.203453	0.307804	0.5628196073116961	-0.028576	0.881247	0.9534726613209474	-1.17512	0.0190625	0.0685599
ENST00000313807.6	EIF3J-DT-201	0.153645	0.231615	0.6319860514770366	-0.00486087	0.972431	0.998314	-0.133205	0.573381	0.7588906683035473	-0.140433	0.54192	0.773092	-0.275909	0.417425	0.6064178711625511
ENST00000313956.4	ZNF321P-202	0.140771	0.397709	0.751747	0.161613	0.377405	0.7694090970243972	0.196427	0.380174	0.6224472654174833	0.158497	0.477969	0.7290008283851692	0.191077	0.45255	0.6387711849286137
ENST00000314957.4|ENST00000686257.2	ANXA2R-OT1[201/210]	-0.0930903	0.496149	0.8113997029171399	-0.141491	0.32454	0.7347117956783806	-0.158898	0.310394	0.5648584339953994	-0.309636	0.0519923	0.1993037359112275	0.0188394	0.903091	0.9584545036008132
ENST00000316124.3	LINC02724-201	0.242961	0.171733	0.5739940234648253	0.970094	0.000509845	0.00955784	0.806059	0.00360633	0.0284453	0.679218	0.0120099	0.0668113	1.18069	8.47671321348546e-05	0.000722765
ENST00000317114.4	DLGAP1-AS1-201	-0.154923	0.345882	0.7181628518655663	-0.0537431	0.765478	0.944722	-0.262555	0.261272	0.5189417954239331	-0.273619	0.251206	0.5196901710433223	-0.0927354	0.725972	0.8496009277480733
ENST00000317122.2	SPEN-AS1-201	-0.287245	0.0571945	0.3846223246042183	-0.15003	0.319896	0.7305451294676876	-0.439546	0.0120577	0.0709716	-0.507004	0.00426648	0.0313908	-0.400139	0.0267486	0.0902724
ENST00000317652.1	ENST00000317652	-0.112535	0.482494	0.803316	0.098986	0.586567	0.8850691137957771	0.0488903	0.825894	0.9114804967233008	0.316246	0.176259	0.4304142391836381	0.363487	0.162388	0.3277782588827532
ENST00000318291.5	NINJ2-AS1-201	-0.201223	0.12203	0.5202778799267279	-0.404803	0.00440689	0.0571642	-0.607909	5.862020984932e-05	0.00096074	-0.657113	1.55949488994565e-05	0.000277165	-0.841113	8.12955443435992e-08	1.3166029873871658e-06
ENST00000321517.4|ENST00000448465.3|ENST00000670189.3	ERCC6L2-AS1[201/206/211]	-0.412145	0.0435586	0.3377335843524348	-0.508597	0.0267481	0.2011250220454294	-0.188862	0.400075	0.6393209268823687	-0.357529	0.134923	0.3681795660303802	-0.423512	0.111899	0.2591254160298762
ENST00000323496.5	TMSB4XP4-201	0.22992	0.192255	0.5891405556677877	0.142948	0.444219	0.8055719346991231	0.413178	0.108418	0.3163542221405151	0.166137	0.49002	0.7344938033175089	0.445059	0.12911	0.2845207841215972
ENST00000325000.4	RPL10P16-201	-0.0742853	0.599055	0.8506004869667423	-0.348762	0.104024	0.4469612645867966	-0.321831	0.219666	0.4749019868704742	-0.209689	0.410535	0.6733249841954173	-0.826213	0.0321131	0.1032826380606021
ENST00000326391.7|ENST00000786576.1|ENST00000786582.1	POLR2J4[202/276/282]	-0.0403957	0.747069	0.9183268805110412	-0.147036	0.317919	0.7292814592491157	-0.0584832	0.724548	0.8633378545881337	0.0226471	0.869878	0.9485478779579511	-0.0516251	0.771168	0.8798190867067288
ENST00000326677.10	ZFAS1-201	-0.0390352	0.772752	0.9264189883884684	-0.0880608	0.601641	0.891852	0.0385332	0.872054	0.9371894439541733	-0.059491	0.800264	0.9187	-0.460205	0.177674	0.3458707670748281
ENST00000327839.5	ENST00000327839	0.353039	0.0595357	0.3907224946765141	0.589935	0.0100519	0.1026564413026597	0.970139	0.000203583	0.00280004	1.23024	4.6914990981146e-06	9.727752296620956e-05	1.64256	2.8113791219219e-09	5.4572657139718027e-08
ENST00000328453.9	CASTOR3P-202	-0.0903089	0.567719	0.8400256449352326	-0.104893	0.558902	0.8738899313834942	0.0453246	0.825139	0.9114804967233008	0.0520291	0.800765	0.9187	0.1186	0.614235	0.7673030351742747
ENST00000330539.2	ENST00000330539	0.117934	0.421052	0.7707874180870753	-0.215371	0.247502	0.6599390340921967	-0.31884	0.222659	0.4783494594291234	-0.204135	0.419874	0.6821178709111263	-0.862665	0.0316717	0.102344
ENST00000331944.10	CYTOR-201	-0.0734817	0.636603	0.8688007309031446	-0.185304	0.306714	0.7176306936251883	-0.0676973	0.74103	0.8749782173435842	-0.404674	0.0705278	0.2440386366942325	-0.218912	0.352395	0.5443038042144273
ENST00000332441.7	ENST00000332441	-0.0573707	0.635368	0.8688007309031446	-0.0512214	0.731646	0.9314020268501856	-0.224481	0.345347	0.5944742600469508	-0.103776	0.656663	0.8526028678586065	-0.489928	0.173831	0.3413014067864788
ENST00000333145.9|ENST00000436293.6|ENST00000510859.5|ENST00000778000.1	PAX8-AS1[201/203/208/232]	0.445769	0.00225323	0.0481804	0.342091	0.0190427	0.1612318024496118	0.591211	0.000161667	0.00231666	0.729475	3.94597611766348e-06	8.307797410803804e-05	1.03871	1.00137799735242e-10	2.3832796336987595e-09
ENST00000333319.6	RNF32-DT-201	-0.607729	0.000386422	0.011133	-0.445983	0.00712081	0.0829347	-0.662574	0.000305301	0.00405635	-0.551474	0.00202059	0.0176126	-0.925877	1.88948951861244e-06	2.3506967329282947e-05
ENST00000333674.5|ENST00000739441.1	ENST00000739441|PMS2P6[201]	-0.212737	0.217459	0.6179028717542727	-0.179443	0.346753	0.7470602377562603	-0.498691	0.066247	0.231273	-0.376056	0.14756	0.3861097136729793	-0.445965	0.136125	0.2933662571489234
ENST00000334146.10|ENST00000690262.3	MIR22HG[201/226]	0.229166	0.179397	0.5739940234648253	0.317191	0.130352	0.4892859352062605	0.194525	0.424173	0.6596373716637778	0.491008	0.0868437	0.2793081720033969	1.24336	0.000916452	0.00562405
ENST00000336399.5	PLEKHA8P1-201	0.0641126	0.636406	0.8688007309031446	0.120525	0.479283	0.8318311730240977	0.18444	0.446879	0.6749625489062742	0.0870308	0.71664	0.8766924994249247	0.284427	0.394203	0.5865801786689439
ENST00000337752.6	CARINH-201	0.148107	0.374031	0.7321676160368633	0.599971	0.00703943	0.0823373	0.809267	0.000901196	0.00994587	0.817836	0.000872295	0.00907784	1.35127	2.67934338583157e-07	4.05158168343702e-06
ENST00000340510.8	LINC00265-201	-0.168944	0.308395	0.6935559745190951	0.0370196	0.820145	0.9539898546224858	-0.103384	0.656302	0.8173623328215139	0.04814	0.850937	0.9378271890500832	-0.00517172	0.984333	0.9935486236121238
ENST00000342584.3	SLC9A3-OT1-201	-0.0343484	0.773897	0.9264358575243716	0.013892	0.921034	0.9874153160921316	-0.133263	0.341852	0.5928240415421044	-0.136765	0.332244	0.6052784821890634	-0.325875	0.0285789	0.0949278
ENST00000343855.6	ENST00000343855	0.0273274	0.721386	0.9065870132047502	-0.114378	0.142836	0.5134935874034822	0.0544002	0.501064	0.7147545141206036	-0.029866	0.695699	0.8704128280320194	0.0720264	0.376715	0.5690233050655095
ENST00000346333.12	ENST00000346333	-0.81553	0.00635835	0.1005941811353619	-0.0414558	0.819641	0.9539898546224858	-0.072345	0.755633	0.880071	0.251275	0.316635	0.5886855490720511	0.00116931	0.999219	0.999611
ENST00000348899.7	ENST00000348899	-0.122083	0.379163	0.7370690092892779	0.0221663	0.896329	0.9823400726920536	-0.156563	0.516413	0.724832	-0.0929948	0.698378	0.8704128280320194	-0.0547124	0.863549	0.934942
ENST00000348993.10	ENST00000348993	-0.484904	0.0101874	0.143812	-0.290055	0.108422	0.4514604671889097	-0.596222	0.00495638	0.0360788	-0.389172	0.0563437	0.2092437410306573	-0.807553	0.000353359	0.00248523
ENST00000357022.6	AHSA2P-202	-0.0103918	0.929975	0.9738986462323268	-0.230231	0.194136	0.5879370994274986	-0.0478915	0.828689	0.9134039275623068	-0.457621	0.112105	0.3299267677322907	-0.101617	0.747734	0.8649826576596679
ENST00000357412.2	LINC01560-201	-0.291382	0.115224	0.5041437315878117	-0.450637	0.0458835	0.2796948871102317	-0.906405	0.00189702	0.0173434	-1.16641	0.000172445	0.00223688	-1.30918	5.09954026671977e-05	0.00045464
ENST00000357591.3|ENST00000507044.2|ENST00000578730.2|ENST00000581398.2|ENST00000670838.1|ENST00000707151.1|ENST00000707157.1|ENST00000707161.1|ENST00000707162.1	CTBP1-DT[N=9]	0.0994335	0.445808	0.7816631740784141	-0.127169	0.339091	0.7461124659739461	0.187408	0.185071	0.4278	0.118244	0.394586	0.6563748205260189	0.386744	0.0103477	0.0423078
ENST00000357802.7|ENST00000692200.2	RRP7BP[202/207]	-0.141713	0.348906	0.7198035929765968	-0.140268	0.431057	0.7962607287710217	-0.241125	0.334339	0.5845308290301925	-0.0924144	0.715206	0.8763584196442403	-0.53259	0.120324	0.2726222397783457
ENST00000358234.5	ENST00000358234	-0.167536	0.302382	0.6908343491739236	-0.0364074	0.835691	0.9638790976487718	-0.189108	0.437221	0.670028	0.166674	0.50192	0.7449735652357734	-0.119095	0.684452	0.8198452538874174
ENST00000358582.9	ZNF781-202	-0.181013	0.277458	0.6672438044840954	-0.606284	0.0169584	0.1468829376799143	-0.31996	0.189493	0.4347390379789739	-0.21348	0.371868	0.6389227697756727	-0.550719	0.0601771	0.1655323455853585
ENST00000360485.5	LINC02384-201	-0.114854	0.422005	0.7710474153707157	0.350352	0.109403	0.4543776477166634	1.0209	0.00607052	0.0428222	0.820978	0.018464	0.094108	1.77378	3.87975925562589e-05	0.000359963
ENST00000360656.5	ATP6AP1-DT-201	-0.149828	0.370177	0.7314001126517572	-0.466124	0.0390656	0.2516612745695037	-0.512	0.0433671	0.1714182016802533	-0.799185	0.0040663	0.0303255	-0.884606	0.00266729	0.014286
ENST00000362058.2	ENST00000362058	-0.141453	0.363794	0.7270849853397128	0.141454	0.442885	0.8052229957953629	-0.547088	0.0645236	0.2273940027587091	-0.119603	0.630332	0.8362674120639848	-0.668277	0.0562602	0.1573836388387232
ENST00000363046.2	RMRP-201	0.0320062	0.839947	0.9485353020251334	-0.162607	0.374489	0.7683479103823627	-0.0182821	0.921765	0.9614597559139916	-0.604826	0.0130615	0.0717857	-0.234267	0.335912	0.5302145038799976
ENST00000366140.6	NRIR-201	3.96992	2.6608519777917e-07	1.9467560812349164e-05	4.89525	5.26669900245458e-10	3.603738792429546e-08	4.74026	1.72786165761429e-09	6.660785009704665e-08	4.9496	3.62797284464637e-10	1.3239682234396153e-08	5.47965	5.38726826243536e-12	1.5521003404511139e-10
ENST00000366451.3	ENST00000366451	0.0814773	0.592159	0.8482442753346328	0.140108	0.410644	0.7850578119983561	0.186327	0.34018	0.5911569087394959	0.0229523	0.906254	0.9604748038956276	0.0492651	0.814399	0.9074645369929398
ENST00000367716.3	PRDX6-AS1-201	0.0566392	0.668978	0.8879689042135124	-0.00397987	0.978294	0.9985195695756134	0.177532	0.468662	0.6892685899212208	-0.0442422	0.853723	0.9387867030957862	-0.0676371	0.833104	0.9172187807058242
ENST00000369178.7|ENST00000768801.1	FCGR1BP[202/236]	-0.0668135	0.312711	0.6952800851039322	-0.0269845	0.757634	0.9434234483270696	0.0230109	0.881635	0.9411208253897236	-0.032507	0.842105	0.934468	0.296126	0.312097	0.5042559580855627
ENST00000369383.10	FCGR1BP-203	-0.272494	0.0376061	0.3087895759902194	-0.156048	0.272195	0.6917333660999123	-0.0939018	0.658197	0.8186999595385244	-0.294326	0.230289	0.4930728006401823	-0.18231	0.566634	0.7306195470590232
ENST00000369384.11	FCGR1BP-204	0.0584621	0.346667	0.7181628518655663	0.0649057	0.346603	0.7470602377562603	0.0653767	0.60141	0.7801222554286521	0.175353	0.189165	0.4464566616889384	-0.0734645	0.698641	0.8290991679649602
ENST00000369492.5|ENST00000674834.1	ATP1A1-AS1[202/207]	0.113715	0.477444	0.8021881084522895	0.0746213	0.688003	0.9257934974191578	0.142312	0.542558	0.7401214456308539	0.301166	0.224261	0.4895685900106509	0.404263	0.158492	0.323484
ENST00000369605.9|ENST00000666607.1	SNHG5[201/263]	-0.509588	3.530946830044e-05	0.00146427	-0.704051	2.42686412895116e-08	1.2300605779517268e-06	-0.952521	2.43163279611314e-13	1.4789731028803697e-11	-0.970991	7.52673707031755e-14	4.361395771231351e-12	-1.13728	4.50301029923264e-18	2.0889388455931752e-16
ENST00000371417.4|ENST00000749135.1	ARRDC1-AS1[201/207]	0.0472787	0.769697	0.925792	0.132277	0.432979	0.7983106507399598	0.0277916	0.887509	0.9437677202897828	-0.0217684	0.902604	0.960261	0.0765991	0.714431	0.8403079745147836
ENST00000375635.6	SNHG32-202	0.07032	0.653254	0.8790938032028052	0.0050235	0.981476	0.9994376713198106	0.0582017	0.782919	0.8919637403452204	0.0514492	0.809178	0.9212645385934456	-0.0446841	0.84655	0.9253227360756984
ENST00000375638.7	SNHG32-203	0.0223765	0.87478	0.9572216992899566	0.0378489	0.804964	0.9536729013154538	0.051738	0.771218	0.8875587969368874	0.123889	0.481628	0.7299096851405794	0.098908	0.609569	0.7634918217714656
ENST00000375640.7	SNHG32-204	-0.00622027	0.959953	0.9836728760437576	-0.099617	0.488358	0.8364437533007514	-0.101947	0.500771	0.7147545141206036	-0.134734	0.390803	0.6526917485608915	-0.194026	0.210658	0.3901029844276472
ENST00000375642.6	SNHG32-206	0.32454	0.0929779	0.4721373590831326	0.255325	0.202303	0.5973070440759063	0.32104	0.20506	0.4555601582242356	0.29538	0.244428	0.5114681864006543	0.483038	0.114179	0.261512
ENST00000377320.3	PIK3CD-AS1-201	1.58219	0.000363511	0.01078	1.58579	0.000389411	0.00745328	1.86032	7.51730105771209e-05	0.0011893	1.67371	0.000265408	0.00328698	2.45206	6.01403381648476e-07	8.415547551286308e-06
ENST00000377652.4	ENST00000377652	0.197688	0.222463	0.6202956209054443	0.108864	0.525118	0.8611426941753644	0.418835	0.129909	0.3494967865025795	0.0333685	0.894479	0.9576539704581832	0.38892	0.245356	0.4317484392006752
ENST00000377989.8|ENST00000377993.8	CMAHP[201]|CMAHP[202]	-0.0615724	0.69903	0.8975815029480749	0.243453	0.170076	0.5548238445486949	0.600529	0.00452129	0.0337147	0.357708	0.0791879	0.2605016576408636	0.808111	0.000300462	0.00215278
ENST00000378347.2	ENST00000378347	-0.0348472	0.794003	0.9353685113195688	0.180075	0.313604	0.72468	0.152362	0.514468	0.7235866281221252	-0.0737448	0.757705	0.9016690415453422	-0.00496257	0.985175	0.9935486236121238
ENST00000378947.7	CARINH-202	0.321024	0.0962657	0.4808012876670532	0.69441	0.0109952	0.1067159761059839	1.24434	0.000144437	0.00210279	1.57535	3.08560023901622e-06	6.756230283349916e-05	2.07416	2.12658635209188e-09	4.311456922722575e-08
ENST00000379050.3	TPT1-AS1-202	-0.0855245	0.548167	0.8363053831022023	-0.207773	0.264935	0.6815110384621225	0.0284249	0.908626	0.9540976557812982	-0.171835	0.489806	0.7344938033175089	-0.33738	0.307737	0.4995698844899551
ENST00000379053.5	LINC00654-201	-0.0805044	0.60443	0.8506004869667423	-0.0237931	0.890268	0.9823400726920536	-0.10305	0.653612	0.8161204921976117	-0.00394225	0.985581	0.9958284885869836	-0.269714	0.342608	0.5374715167723122
ENST00000380333.5	CA5BP1-203	-0.0988128	0.530293	0.8243691268994475	-0.0197525	0.912333	0.9844275584862868	-0.164502	0.484637	0.7014552316185141	0.0919769	0.699794	0.8704128280320194	0.177646	0.531895	0.7012513209058652
ENST00000380334.6	CA5BP1-204	0.191575	0.180346	0.5739940234648253	0.156482	0.297243	0.7119100990459567	0.167203	0.308385	0.5628196073116961	0.0890428	0.589119	0.8077644050541302	0.0208913	0.90483	0.9587768460458348
ENST00000380336.5	CA5BP1-205	0.0659717	0.672534	0.8888892941082516	-0.279582	0.146434	0.5167269008614682	-0.138849	0.507474	0.7193517109479786	-0.0274284	0.893457	0.9576539704581832	0.0413203	0.867622	0.9378683657096843
ENST00000380598.4	ENST00000380598	-0.0380255	0.468726	0.7953516413152584	-0.0230083	0.716104	0.9283058416685936	-0.0564919	0.638431	0.8068343240484013	-0.041193	0.751707	0.8974002473474765	0.0383501	0.86996	0.939111
ENST00000380760.4	POM121B-201	-0.0299643	0.832925	0.946413	-0.0282578	0.8712	0.9763279678517656	-0.566411	0.0454898	0.1778650053151845	-0.376311	0.153135	0.3961693980139934	-0.234412	0.42041	0.6084940583290733
ENST00000381106.4	ENST00000381106	0.0701115	0.587726	0.8482442753346328	0.0439594	0.786406	0.950575	0.295052	0.247577	0.5026849183251018	0.292105	0.251981	0.5205075161470979	0.315557	0.347415	0.5405773750286799
ENST00000381181.1|ENST00000813306.1	LINC00649[201/252]	-0.244609	0.15662	0.5544821316034249	-0.256541	0.174614	0.5613823484027508	-0.357536	0.111994	0.3214587348309569	-0.413697	0.0711022	0.2457155569264996	-0.356619	0.148462	0.3118496629590372
ENST00000381231.5|ENST00000691423.1	ENST00000381231/ENST00000691423	-0.069001	0.645828	0.8738828235571299	0.249572	0.205981	0.6055545031303184	0.0361315	0.885669	0.9433985009329348	0.0290714	0.894252	0.9576539704581832	0.31162	0.268559	0.4573156354218682
ENST00000382375.8	EPCIP-AS1-201	-0.0845361	0.592372	0.8482442753346328	-0.35446	0.0864528	0.4087855803340534	0.0312738	0.886181	0.9433985009329348	0.0515075	0.816923	0.9252868637978138	-0.404852	0.124719	0.2779779333967851
ENST00000382378.6	EPCIP-AS1-203	-0.181766	0.277917	0.6672438044840954	0.0248682	0.891111	0.9823400726920536	-0.348467	0.133984	0.3549990448294537	-0.464902	0.0566688	0.2101661593412315	-0.441689	0.0922677	0.2248769351547001
ENST00000382734.11|ENST00000818145.1	CRYBB2P1[203/225]	0.201222	0.227998	0.6277961619634834	0.468964	0.0233264	0.1829351574248558	0.124208	0.553368	0.7475654894990825	0.594752	0.00942482	0.0558349	0.561673	0.0190988	0.0686002
ENST00000383331.4|ENST00000638546.2	HCG27[201/205]	-0.0147401	0.920227	0.9717149834058204	-0.00104447	0.993311	0.9997090192730376	0.0608979	0.798864	0.9001604978153396	0.101354	0.676075	0.8614611208607537	0.377902	0.215513	0.3964102185966214
ENST00000389897.3|ENST00000660232.3	TDRKH-AS1[201/203]	0.0857122	0.537754	0.8278017575576964	0.101385	0.55001	0.8704695804399206	0.170863	0.48619	0.7022173914791999	0.329713	0.223712	0.4895685900106509	-0.234763	0.472188	0.6510722287265099
ENST00000390462.1	TRAV35-201	0.0475416	0.760922	0.9232120068924302	-0.128705	0.48622	0.8360063727831748	0.208307	0.380871	0.6224472654174833	0.0806585	0.732185	0.8875064349554284	-0.00791967	0.975743	0.990214
ENST00000391338.3|ENST00000512790.6	SRP19[202]|ZRSR2P1[201]	-0.267188	0.138026	0.5335829714809766	-0.0721114	0.684302	0.9254830852986392	-0.00347099	0.980622	0.9907576511945458	0.181613	0.424679	0.685837	0.26083	0.309872	0.5014079525887558
ENST00000391437.2	LINC02656-201	-0.0345003	0.823119	0.9442346538984342	-0.0416878	0.817386	0.9539898546224858	-0.211545	0.383313	0.6244805415372492	-0.0904573	0.707841	0.8746544840992133	-0.795556	0.0186719	0.0675829
ENST00000391616.4	RPL23AP7-202	-0.373607	0.0385457	0.313883	-0.509571	0.0109246	0.1067159761059839	-0.682652	0.0019818	0.0179609	-0.560249	0.00924042	0.0549805	-0.348926	0.109939	0.2572009291740498
ENST00000391707.7	LINC00685-201	-0.0770824	0.607608	0.85182	-0.190653	0.313553	0.72468	-0.304009	0.234902	0.4904090341794819	-0.608515	0.0431888	0.1746053424276418	-0.44671	0.161023	0.3264598215229001
ENST00000392097.6	ENST00000392097	-0.289078	0.113963	0.5041437315878117	-0.32463	0.123242	0.4764310359977606	-0.414369	0.119577	0.3309213085511915	-0.791058	0.013699	0.0745409	-1.31363	0.000590693	0.00379513
ENST00000392798.3	BTF3L4P2-201	0.00222282	0.98879	0.9965537615292144	-0.155634	0.219219	0.6281354478387197	0.0118641	0.957692	0.978828	0.0571063	0.795067	0.9170237396148188	0.0716054	0.823524	0.9107012641397136
ENST00000393633.6	NSUN5P1-202	-0.29075	0.115178	0.5041437315878117	-0.134603	0.46122	0.8155683602480063	-0.44612	0.0695316	0.238891	-0.347943	0.146545	0.3841898114617156	-0.667208	0.0178134	0.0648343
ENST00000394457.7	AHSA2P-203	-0.236011	0.177516	0.5739940234648253	0.0287437	0.872325	0.9763279678517656	-0.263623	0.264119	0.5227003558935427	-0.13807	0.548949	0.7772750768984613	-0.250138	0.355729	0.5472911492237305
ENST00000396690.2	NPM1P7-201	0.319992	0.00439495	0.0786208	0.538725	4.03813676722958e-06	0.000136449	0.920599	1.44161971435825e-14	9.623690629752511e-13	1.06665	4.65158617712951e-19	4.243797122267824e-17	1.63894	1.51557484460013e-41	2.3045157498169756e-39
ENST00000397057.6|ENST00000699475.1	ENST00000397057/ENST00000699475	-0.107698	0.496564	0.8113997029171399	0.00247275	0.990483	0.9997090192730376	-0.20391	0.354254	0.6029810361011744	-0.252001	0.263441	0.5360868546473818	-0.285259	0.255412	0.4429028784073525
ENST00000397551.6	PAXIP1-AS2-201	-0.219359	0.187144	0.5820602538893889	-0.136207	0.454079	0.8091245635990747	-0.0573356	0.808235	0.9073582893895134	0.231926	0.364291	0.631307	-0.318085	0.314301	0.5066320680320936
ENST00000398259.2	RPS3AP26-201	-0.185021	0.0843866	0.4555543644436146	-0.343699	0.0374108	0.2461379119598666	-1.29069	0.00824126	0.053578	-0.459157	0.0682953	0.2381202130201559	-0.69161	0.0790468	0.2001398445168315
ENST00000398275.7	KANSL1-AS1-201	-0.118082	0.459455	0.7907116305353352	-0.175982	0.326225	0.7348607158218518	0.0645639	0.75812	0.8818419730661902	-0.137843	0.502566	0.7449735652357734	-0.219685	0.350267	0.5425465257088224
ENST00000399070.4	ZNF271P-202	-0.0452264	0.742462	0.9173696101681464	-0.149797	0.280859	0.7025879624486592	-0.0881861	0.553795	0.7477731689416091	-0.247874	0.112351	0.3302953178262831	-0.204356	0.20438	0.3820962154790991
ENST00000399196.1	LINC00243-201	-0.224036	0.198033	0.5929453138336648	-0.317754	0.125927	0.4810195302919501	-0.830117	0.00466499	0.0345083	-0.931184	0.00214456	0.018458	-0.968805	0.00202223	0.0111589
ENST00000399413.3	ENST00000399413	-0.327927	0.0585951	0.3873784572681877	-0.645508	0.00202494	0.0314901	-0.705136	0.00142029	0.0140337	-0.851822	0.000185623	0.00238521	-1.40708	2.23141234634959e-08	3.965828306466771e-07
ENST00000399540.3	MIR497HG-201	-0.0156105	0.91361	0.9686214696107944	-0.0819639	0.655112	0.9116132480899418	-0.064308	0.777018	0.8898323989362679	-0.0187357	0.93455	0.9729417668036856	-0.182248	0.505595	0.6760207615230024
ENST00000399586.2	TTC3P1-201	-0.153333	0.332548	0.710551	-0.241546	0.216396	0.6235209126508369	-0.611958	0.0418461	0.1679291551924961	-0.273616	0.289094	0.5603758267659653	-0.537987	0.0997594	0.2388814677983284
ENST00000399702.7	ENST00000399702	0.0740123	0.614885	0.8542847266691093	0.113698	0.480386	0.8321136989843214	0.231769	0.201846	0.4496327383648493	0.356547	0.0544706	0.2050703825322967	0.406122	0.0370362	0.1153219303044435
ENST00000400353.7	LINC00649-202	0.0638813	0.549523	0.8363355651362322	-0.0821057	0.497164	0.8392512003879604	0.0431749	0.836798	0.9198054866957446	0.15305	0.494392	0.738534	0.286988	0.39252	0.5851458424085251
ENST00000400362.5	LINC00205-201	-0.46597	0.000366291	0.01078	-0.582417	2.36904340352578e-05	0.000675424	-0.754639	1.25211326315239e-07	3.72503695787836e-06	-0.979091	1.52605679179951e-11	6.328511271447361e-10	-1.1985	6.42873744941838e-16	2.6261872237400158e-14
ENST00000400385.2	AATBC-201	0.013209	0.931422	0.9741130347129524	0.115207	0.462297	0.8164053591968126	0.265058	0.131176	0.3513009770641317	0.325682	0.0669276	0.2348471517149125	0.228801	0.219897	0.402043
ENST00000400605.5	BCORP1-202	-0.174831	0.293682	0.6817707355356798	-0.00321734	0.984583	0.9997090192730376	-0.531846	0.0402092	0.1638261166242621	-0.221966	0.345472	0.6151963424942929	-0.555777	0.0495173	0.1438736344356822
ENST00000403969.5	RNF216P1-201	0.054568	0.570569	0.8406427350396072	0.0806517	0.50751	0.8469838440700873	-0.213065	0.24606	0.5022112267209566	0.0135134	0.951822	0.9811829124877228	-0.294965	0.316726	0.5090306273822351
ENST00000403974.6|ENST00000716285.1	ENST00000716285|PMS2CL[201]	0.0446882	0.77481	0.9267264898401883	0.000801612	0.995502	0.9997090192730376	0.00139932	0.994853	0.9976915447521992	-0.0154476	0.94579	0.979265	0.354933	0.226274	0.4093272609139486
ENST00000404006.5	RNF216P1-202	0.00574797	0.959142	0.983345	-0.0204806	0.858718	0.9752330740939534	0.0948892	0.435427	0.6680288336729305	0.0860217	0.483451	0.730952	0.25736	0.0408063	0.1238213487840797
ENST00000404665.4	TMEM51-AS1-202	0.654181	0.0127636	0.1631650039436791	0.351802	0.107098	0.4483201248736446	0.169805	0.48053	0.6984717056419761	0.332794	0.202341	0.4640369712837941	0.82945	0.0116774	0.0462534
ENST00000406089.6	RNF216P1-204	0.0273968	0.846932	0.9496327419305192	-0.00918073	0.954276	0.9948967431915736	0.443629	0.116679	0.3263964685603453	0.0804867	0.742577	0.8929848504081803	-0.0518126	0.867487	0.9378683657096843
ENST00000406608.2	RNF216P1-205	0.063027	0.682775	0.8927521074565045	0.128109	0.486361	0.8360063727831748	0.124332	0.602555	0.7807623736984138	0.331641	0.201339	0.4640369712837941	0.377885	0.210434	0.3899514495685515
ENST00000407097.2	BTF3P7-201	-0.0588192	0.529784	0.8243691268994475	-0.15284	0.218161	0.6278738013190742	-0.857957	0.0164314	0.088182	-1.46004	0.00793901	0.0501826	-2.02866	0.00382955	0.0189598
ENST00000407797.6	CARINH-204	0.43888	0.00609067	0.0989864	0.813837	3.0177615896636e-06	0.000107268	0.8981	4.61827008815905e-07	1.264020523129132e-05	1.09134	1.08278246443635e-09	3.7513615255218856e-08	1.5456	1.06064582393115e-17	4.83831270016593e-16
ENST00000409569.3	MIR4435-2HG-203	0.0421174	0.786263	0.933623	0.0780992	0.667099	0.918861	0.0849121	0.719599	0.8600619633457115	0.258405	0.293897	0.5661317377479194	0.202344	0.473574	0.6524992279166726
ENST00000409845.1	ENST00000409845	0.122386	0.105324	0.4965890030297843	-0.00967115	0.927271	0.9911173973172104	0.362216	0.0540934	0.2001727064941943	1.26041	0.0109958	0.0621661	3.40966	0.0006357	0.00402413
ENST00000411526.6	PAXIP1-AS2-202	0.159613	0.333741	0.710551	0.0516179	0.771942	0.9461735851651436	0.362911	0.148243	0.3771303343644581	0.187928	0.434534	0.693727	0.766636	0.0123484	0.0482136
ENST00000411546.6|ENST00000834530.1	SMG1P5[202/217]	0.0284668	0.87103	0.9572216992899566	0.218883	0.237933	0.6499215341120366	0.125871	0.543707	0.7401214456308539	0.143261	0.500489	0.7432657121365069	0.236555	0.301966	0.4946021767878122
ENST00000411553.3	HCG11-201	-0.408651	1.01784195401841e-05	0.000500272	-0.70669	2.1884751780155e-13	2.2184653934179345e-11	-0.785292	7.757054719063669e-16	5.987352454308885e-14	-0.795568	4.67316206606582e-16	3.4568769121140944e-14	-0.921932	7.77055377995649e-21	4.525107594838493e-19
ENST00000411579.4	MHENCR-201	-0.28861	0.0910802	0.4712410894472543	-0.813703	0.0135846	0.1247742590736349	-0.685278	0.0388057	0.1604397164409049	-0.824243	0.0232845	0.1096898316748943	-1.1987	0.00705976	0.03147
ENST00000411630.7	DANCR-201	-0.806442	4.93587508078863e-08	4.221715655037025e-06	-1.12596	3.43702771277938e-13	3.359694589241844e-11	-1.25581	2.6566969890627107e-15	1.913520962911747e-13	-1.41363	1.19458769309884e-18	1.0217457862536013e-16	-1.68101	1.6724884780636202e-24	1.2371894498540888e-22
ENST00000411694.2	LINC01678-201	-0.451101	0.0341963	0.3009631691917349	-1.427	8.12672386835156e-06	0.000264796	-1.70386	5.18809011763126e-07	1.3786216166948307e-05	-1.46933	6.69830072792491e-06	0.000133819	-1.55779	2.98087010809059e-06	3.5318794311012746e-05
ENST00000411836.1	LSM12P1-201	0.303182	0.0873209	0.4624281525131592	0.297536	0.11403	0.4665154359999488	0.283217	0.178103	0.4190451461534026	0.312998	0.142648	0.3794240576783019	0.419543	0.070431	0.1851774022933032
ENST00000411998.4	IL10RB-DT-201	-0.429585	0.0276674	0.2650574244703811	-0.475671	0.0228818	0.1815288249572215	-0.576653	0.0127173	0.0739007	-0.379902	0.0845387	0.2736821929899731	-0.128971	0.571188	0.7332749055783677
ENST00000412023.5	ENST00000412023	-0.0530294	0.736816	0.9137580775888536	-0.0867532	0.622639	0.8981667646495644	0.0215791	0.920022	0.9607402882078324	0.0960425	0.650788	0.8505893003600202	-0.306069	0.208482	0.387452
ENST00000412176.1	BTBD6P1-201	-0.00909826	0.949378	0.9808272932804338	-0.0488539	0.779252	0.9493769974689148	-0.267544	0.291857	0.5512854732926322	0.104886	0.669944	0.8600820199049801	-0.520099	0.127451	0.2824557080063924
ENST00000412193.2	ENST00000412193	-0.115911	0.473318	0.7981867167779221	-0.276284	0.164118	0.5477923769466962	-0.389921	0.102224	0.3081345898772633	-0.454614	0.0651763	0.2310720422588527	-1.01475	0.000564244	0.00366825
ENST00000412224.6	KTN1-AS1-202	-0.0303485	0.829388	0.9462011036977708	0.0753305	0.669495	0.9204918255349032	-0.170184	0.481344	0.6992775456815871	0.014872	0.950779	0.9811829124877228	-0.224593	0.474426	0.6526879146054942
ENST00000412446.6	ERCC6L2-AS1-202	-0.0568375	0.673244	0.8888892941082516	-0.0626116	0.699891	0.9268988231717428	-0.166703	0.488151	0.7033637040090098	0.0828373	0.73489	0.8888180287225023	-0.131558	0.676021	0.8136624817943509
ENST00000413039.6	PSMB8-AS1-202	-0.0806293	0.588798	0.8482442753346328	-0.406669	0.0215842	0.1747810159940317	-0.607014	0.00176566	0.0163817	-0.769848	0.000112679	0.00157013	-0.796897	9.29438961552841e-05	0.000782731
ENST00000413904.6|ENST00000671498.2	NIFK-AS1[201/215]	0.268005	0.0984443	0.4850452849597974	0.292159	0.131996	0.4909313789231337	0.30868	0.230583	0.4854649925195778	0.472243	0.107009	0.3195038894047493	1.13411	0.0090162	0.0380823
ENST00000413962.7	CCNT2-AS1-202	0.162344	0.317514	0.6974264446553639	0.268855	0.185843	0.5825523644397452	0.0985605	0.682026	0.8335536014709768	0.0469341	0.848972	0.9378271890500832	0.249659	0.410432	0.6007238730895956
ENST00000413987.1	SNHG3-201	-0.275691	0.0562907	0.3820636921537559	-0.227201	0.124847	0.4799235164325999	-0.36826	0.0238173	0.1153715501070322	-0.256465	0.110028	0.3252134875573242	-0.450326	0.0083718	0.0361935
ENST00000414002.7	SNHG5-202	-0.064736	0.676008	0.8903916948062499	-0.0480342	0.786733	0.950575	-0.209479	0.377924	0.6212483518584648	-0.0661478	0.768135	0.903864	-0.214543	0.450204	0.6376772720623607
ENST00000414046.3	HCP5-201	-0.0330093	0.608132	0.85182	-0.0650195	0.312459	0.72468	-0.0207976	0.760144	0.8828732729164083	-0.0648553	0.322885	0.5947089205293166	0.0277809	0.660952	0.8063652209916623
ENST00000414198.7|ENST00000628963.3	SATB1-AS1[201/255]	0.0401382	0.76155	0.9232120068924302	-0.068771	0.616131	0.8955397056364351	0.000595382	0.990873	0.996334	-0.0250802	0.881361	0.9534726613209474	-0.0588761	0.713064	0.8390611916593749
ENST00000414273.1	MTCO1P12-201	-0.0953398	0.426779	0.7731733528837664	-0.334882	0.00775598	0.0873586	-0.178659	0.165587	0.4039328667377366	-0.375085	0.00392725	0.0293685	-0.453592	0.000634904	0.00402413
ENST00000414282.5	SNHG7-201	-0.049949	0.748742	0.918378	0.00183897	0.998374	0.999911	-0.157626	0.464292	0.6872248771071856	0.0532692	0.812849	0.923523	0.0684571	0.786283	0.8900146562773498
ENST00000414292.5	STAG3L5P-PVRIG2P-PILRB-202	-0.10898	0.233158	0.6330843403517117	0.102107	0.404305	0.7815809728061808	-0.12071	0.538271	0.7377306999697026	0.0335367	0.877291	0.9520802166907184	-0.0460455	0.874959	0.943563
ENST00000414532.6	MATN1-AS1-201	-0.172332	0.272413	0.6647513287000321	0.0216226	0.902584	0.9823400726920536	-0.145668	0.544129	0.7401214456308539	-0.243342	0.341209	0.6127888515290948	-0.141389	0.646001	0.7918072846963641
ENST00000414676.7	NRSN2-AS1-201	3.14821	4.44509770141457e-12	6.403280215142987e-10	3.52941	1.10503477500557e-14	1.260200074662602e-12	4.39905	7.081159308019329e-22	1.0200596329499425e-19	4.26697	1.07287160666794e-20	1.1745798349800608e-18	5.18879	7.14253217841772e-30	6.741072611148034e-28
ENST00000414739.3	CASTOR3P-203	-0.241839	0.16952	0.5726016125363093	-0.114166	0.533403	0.8668884258083065	-0.189849	0.39263	0.6325877654929899	-0.201796	0.372285	0.6392372671629164	-0.353768	0.169921	0.3367655458259241
ENST00000415067.2	PSMB8-AS1-203	0.064467	0.619109	0.8575414533071621	0.0241015	0.871641	0.9763279678517656	0.134361	0.370945	0.6145733748677445	0.0192913	0.894419	0.9576539704581832	0.0862	0.586929	0.7447488914715784
ENST00000415205.2	OGFRP1-202	0.000314497	0.972425	0.9894152756114076	0.165422	0.267876	0.6852105549341199	0.23692	0.287999	0.5468020120775813	0.475096	0.088933	0.2827057260963309	0.469896	0.187509	0.3592350595599061
ENST00000415237.1	SUGCT-AS1-201	-0.038722	0.731479	0.9109879557441292	0.184562	0.253414	0.667559	2.24242	6.50844145219143e-05	0.00104786	2.62759	5.45873144300252e-06	0.000110671	4.34317	8.875842034393359e-13	2.7812283706711962e-11
ENST00000415277.2	ENST00000415277	0.00834108	0.954914	0.9824588441971188	0.0110057	0.951325	0.9940112150335187	-0.0160664	0.9442	0.97483	-0.132265	0.593878	0.8110211328627299	-0.266196	0.394673	0.5867570582972264
ENST00000415611.10|ENST00000748450.1	SNHG26[201/242]	-0.0280532	0.853763	0.9512768688743036	-0.0502877	0.779491	0.9493769974689148	0.0706957	0.763159	0.8835727425971449	-0.0483219	0.838122	0.933195	0.842026	0.00784371	0.0342166
ENST00000416202.6	MIRLET7BHG-203	-0.123353	0.429629	0.7742959755975245	-0.167537	0.374304	0.7683479103823627	-0.14965	0.53143	0.7348508950399039	-0.236579	0.34877	0.6174535827306376	0.00860983	0.979288	0.9918251003708468
ENST00000416209.2|ENST00000655796.1|ENST00000665061.1	PRKAR2A-AS1[202/205/206]	0.0123901	0.937161	0.9765120667084772	-0.059015	0.737592	0.9335713096194724	-0.174255	0.419672	0.6552442208571092	-0.344648	0.132518	0.3645250229134079	0.0717753	0.766435	0.8782084652208053
ENST00000416263.4	TOB1-AS1-201	-0.205326	0.229805	0.6296061440082098	-0.271398	0.169083	0.5539994646122107	-0.621794	0.0173227	0.0920849	-0.459865	0.0646914	0.2299486514959846	-0.907468	0.00203302	0.0111959
ENST00000416560.8	TP53TG1-202	0.0795903	0.59716	0.8504230360302825	-0.0181555	0.90975	0.983994	0.106896	0.657066	0.8178220798659558	-0.191434	0.446028	0.7049764868759982	-0.146358	0.630509	0.7794500282273932
ENST00000416602.6	STAG3L4-202	0.217284	0.195275	0.5918180431765219	0.38167	0.0522531	0.3049399417175367	0.438399	0.0445624	0.1754926881826976	0.427832	0.0509967	0.1968661438509638	0.633875	0.00759867	0.0334366
ENST00000416673.7	RPL23AP7-203	-0.0108553	0.913679	0.9686214696107944	-0.132628	0.349317	0.7481065821840406	-0.135087	0.530539	0.7348508950399039	0.102315	0.651529	0.8507795295183384	-0.178872	0.576489	0.735937
ENST00000416769.2	LINC00339-202	-0.0234568	0.850015	0.9512678949438046	-0.0484224	0.732788	0.9316943284684384	-0.188546	0.247424	0.5026849183251018	-0.223409	0.176598	0.4304142391836381	-0.377721	0.030461	0.0997269
ENST00000416824.2	LINC00957-201	-0.161271	0.00734416	0.1098412776424709	-0.100692	0.285775	0.7059365560438531	-0.0976699	0.518002	0.725946	-0.0412606	0.803966	0.921078	0.084924	0.769484	0.878992
ENST00000416869.3	ENST00000416869	-0.10401	0.454255	0.7873424276411076	-0.262903	0.16875	0.5539994646122107	-0.435779	0.120025	0.3316740604330246	-0.421639	0.137831	0.3714205054405782	-0.338283	0.309968	0.5014079525887558
ENST00000416931.1	MTND1P23-201	-0.112625	0.48152	0.803316	-0.199322	0.287132	0.7077652034610974	-0.0873607	0.684774	0.8359621358782339	-0.0481131	0.830529	0.930603	-0.497964	0.0566593	0.1580800661774069
ENST00000416970.6	SNHG7-202	0.252863	0.141574	0.5404304222710212	0.365778	0.0600542	0.3287368034684791	0.0789766	0.700211	0.8461272916327002	-0.21493	0.309825	0.5827849552125605	-0.102276	0.655194	0.8005646491885402
ENST00000417194.5	GUSBP11-202	-0.425252	0.0459123	0.3446995605994499	-0.106129	0.558303	0.8738899313834942	-0.505681	0.0563189	0.2055265460047231	-0.329831	0.186442	0.4432269145774985	-0.52814	0.0736233	0.189922
ENST00000417218.2	LINC02798-201	-0.0400334	0.391667	0.7465134003656482	0.0149757	0.642202	0.9084168928320038	-0.0123816	0.910675	0.954256	0.0559209	0.544285	0.7746795886147495	0.232608	0.158225	0.323484
ENST00000417327.5	NDUFA6-DT-201	-0.216114	0.173075	0.5739940234648253	-0.503945	0.00878542	0.0950422	-0.512758	0.0114335	0.0683266	-0.682832	0.00117668	0.011797	-0.927371	3.02747701293099e-05	0.000289727
ENST00000417346.2	RBM38-AS1-201	-0.0623428	0.687593	0.8927901820823119	0.542606	0.0152547	0.1360006178452638	0.248568	0.264741	0.5231733378685056	0.0989974	0.654972	0.8526028678586065	0.490938	0.0543639	0.1538718274817016
ENST00000417404.2|ENST00000770064.1|ENST00000770065.1	ENST00000417404|ENST00000770064/ENST00000770065	-0.0948363	0.372464	0.7321676160368633	-0.195553	0.0830444	0.402288	-0.369847	0.00223101	0.0199552	-0.441519	0.000296562	0.00362361	-0.523417	2.77173718727566e-05	0.000267121
ENST00000417533.2	ENST00000417533	-0.275341	0.127964	0.5263630869429718	-0.24446	0.218777	0.6281354478387197	-1.40047	0.000500055	0.00613745	-0.498809	0.0813684	0.2657581251218091	-1.00874	0.00655962	0.0295777
ENST00000417721.6	ZFAS1-203	-0.296346	0.111128	0.4999376169076015	-0.183737	0.319827	0.7305451294676876	-0.329095	0.155242	0.3865066606707966	-0.27913	0.224414	0.4895685900106509	-0.304395	0.236374	0.4204278142978638
ENST00000417932.2	SIMALR-201	2.76183	8.18898275989447e-07	5.466645320446625e-05	3.99297	7.35262605494237e-12	6.708045837459087e-10	4.89583	1.05402005024748e-16	9.305977024281784e-15	5.10764	5.236561405887919e-18	4.215431931739775e-16	6.10146	1.00936429784072e-24	7.89322880911443e-23
ENST00000418368.2	LINC00680-203	0.143988	0.175537	0.5739940234648253	0.387147	0.027645	0.2042382451862671	1.18428	0.00767965	0.050771	0.403277	0.113294	0.3316409809440014	1.98729	0.00139985	0.00806607
ENST00000418663.5	LINC03009-204	-0.0359869	0.803869	0.939005	0.100287	0.578085	0.883427	-0.151776	0.528461	0.7345998965524625	-0.205343	0.418619	0.6811896986027233	0.0453666	0.884548	0.95016
ENST00000418747.2	SLC25A25-AS1-201	-0.292533	0.113767	0.5041437315878117	-0.175599	0.351045	0.7497212818473837	-0.509546	0.0427864	0.1697195046938849	-0.324052	0.177102	0.4308700625028007	-0.647552	0.0204	0.0724188
ENST00000418756.6	PMS2P3-203	0.00801164	0.948864	0.9808272932804338	0.0548373	0.724575	0.929998	0.0048992	0.98463	0.9933401096114556	0.0126374	0.961102	0.9860996840075328	0.226033	0.499947	0.6728917113620169
ENST00000418824.3	ENST00000418824	-0.243246	0.125598	0.5241667233753604	-0.240571	0.190726	0.5839131001268242	-0.221834	0.368052	0.6127486420986059	-0.601625	0.0559615	0.2087843527312159	-0.412484	0.224097	0.4075135542559299
ENST00000418833.2|ENST00000659048.2	MRPL20-AS1[201/209]	-0.196513	0.247043	0.6459728457320975	-0.878527	0.00108084	0.0189632	-0.442712	0.0686392	0.2378043633463798	-0.346774	0.145393	0.3833277980679113	-0.0487602	0.845455	0.9244946268133568
ENST00000418868.8|ENST00000686003.3	ENST00000418868/ENST00000686003	-0.233087	0.176633	0.5739940234648253	-0.0699875	0.686757	0.9254830852986392	-0.338766	0.126488	0.3446749328513769	-0.0978348	0.645041	0.8475648994652639	-0.303066	0.210432	0.3899514495685515
ENST00000418945.4	PNISR-AS1-201	0.0229911	0.824178	0.9442346538984342	-0.0110029	0.931484	0.9920122702360143	0.369076	0.0857461	0.2741671580048239	-0.0554349	0.79413	0.9163295139311218	0.158956	0.605602	0.7602735262202396
ENST00000419300.3	LINC00963-202	-0.68544	7.93840044966336e-05	0.00301769	-0.989108	5.4280300883949e-08	2.6529497057030075e-06	-1.36402	4.734304647650619e-13	2.699539962629114e-11	-1.47573	7.476223770223741e-15	4.75870336258195e-13	-1.66405	4.36970701796986e-18	2.0620496738247424e-16
ENST00000419357.7	LINC00243-202	-0.129191	0.426032	0.7731733528837664	-0.0818885	0.65147	0.9114487063463296	-0.1933	0.41008	0.6469107128655748	-0.38185	0.134034	0.3674123023101425	-0.183764	0.503984	0.6750895399634438
ENST00000419499.2	LINC00402-201	-0.0257327	0.823221	0.9442346538984342	0.0374868	0.765749	0.944722	0.138316	0.286158	0.5454141829067587	-0.0832609	0.511885	0.7512224095582981	0.078499	0.562208	0.7272041498742634
ENST00000419628.2	LINC01671-201	3.72695	4.888823605015201e-10	5.1464270026640784e-08	4.80431	2.27533997762096e-15	2.9956915558958466e-13	5.66381	1.43985903568572e-20	1.876616276510389e-18	6.03705	4.18137938756693e-23	5.449731135128899e-21	7.28866	1.01641034327493e-32	1.0303389294605491e-30
ENST00000419639.1	ENST00000419639	-0.283623	0.119529	0.5174585149034926	0.0734748	0.685508	0.9254830852986392	-0.196478	0.420202	0.6553230384470562	-0.0816224	0.736778	0.8899209143303559	-0.50289	0.123217	0.2757523441922609
ENST00000419865.6	LINC02611-201	0.0144572	0.93176	0.9741130347129524	0.12829	0.491098	0.8374121214870454	-0.171423	0.477766	0.6959261338337133	0.0957011	0.697733	0.8704128280320194	0.0655441	0.82721	0.9133012748861988
ENST00000419973.2	GFOD3P-203	-0.0141712	0.832123	0.946413	0.00784092	0.932951	0.992052	-0.247629	0.0721374	0.2440546345366062	-0.0272946	0.829696	0.930603	-0.36542	0.152301	0.3155545138450271
ENST00000420195.1	SH3BP5-AS1-202	-0.256865	0.153775	0.5525707548537666	-0.0964801	0.588635	0.8857028564831881	-0.427686	0.0926542	0.291153	-0.378018	0.131511	0.3639497733695087	-0.60215	0.0417295	0.125529
ENST00000420210.6	LINC00426-203	0.0867444	0.281922	0.6694907815992642	-0.154667	0.134771	0.4938927118731792	-0.207179	0.236771	0.4924335189877878	-0.0326746	0.83567	0.933195	-0.48239	0.127919	0.2830064269120033
ENST00000420219.5	LINC00426-204	0.0563539	0.555013	0.8376017319118839	-0.0450745	0.701782	0.9268988231717428	0.0137325	0.949801	0.9783989596017764	-0.0523876	0.777595	0.9099086859227268	-0.118348	0.687779	0.8207566123892207
ENST00000420251.5	POLR1HASP-277	0.00780166	0.906859	0.9669161684321212	-0.00100312	0.980362	0.998976	-0.0513106	0.69751	0.8442898879351713	-0.0983259	0.286997	0.5580704433554035	-0.0506524	0.813161	0.9069365275229644
ENST00000420364.1	LINC00189-201	0.969309	0.0109815	0.151799	1.48861	0.00455128	0.0584828	2.50473	0.000129345	0.00192401	2.74082	3.96614713537415e-05	0.000634815	3.085	6.63805078690151e-06	7.355605264675883e-05
ENST00000420367.3	PDCD4-AS1-201	-0.182623	0.158576	0.5571542810929228	-0.287991	0.0363296	0.242522	-0.222979	0.121801	0.3350441943010767	-0.404355	0.00572773	0.038997	-0.295325	0.046709	0.1374649928962261
ENST00000420850.3	EIF1B-AS1-201	-0.0313688	0.838484	0.9483180400889004	0.0659461	0.71227	0.9283058416685936	0.164777	0.44392	0.6731347707493833	0.318797	0.153141	0.3961693980139934	0.12006	0.621603	0.77281
ENST00000420918.4	C2orf74-AS1-202	0.108131	0.370412	0.7314001126517572	0.158152	0.212619	0.6166975810689551	0.228805	0.0875225	0.2778991376233582	0.121396	0.369262	0.6364423978829629	0.270913	0.0510972	0.1473505813122085
ENST00000421004.5	SCAMP1-AS1-201	0.868309	1.02357512879827e-05	0.000500272	1.11751	5.73357713239617e-08	2.753122914275144e-06	1.38037	5.1449139629882e-11	2.346938252783117e-09	1.56578	1.27945988491388e-13	7.0037634100185785e-12	2.0493	7.9735192623397e-22	5.196076719291371e-20
ENST00000421202.6	CCDC18-AS1-205	-0.0410992	0.737942	0.914326	-0.126211	0.418685	0.7898327243387174	-0.165694	0.47343	0.6914502510857761	-0.0801475	0.730532	0.8865330854546877	-0.225784	0.49537	0.6697302508717388
ENST00000421293.5	TP53TG1-203	0.0025062	0.989495	0.9965537615292144	-0.20514	0.288859	0.7087611461286343	0.0780258	0.749416	0.877052	-0.0377537	0.871553	0.9492624896913132	0.329731	0.269599	0.4583176113783905
ENST00000421315.2	KHDC1-AS1-201	-0.453871	0.0261113	0.2614835964123761	-0.438615	0.0378645	0.2473391691307283	-0.666243	0.00692268	0.0471328	-0.743912	0.00323129	0.0252106	-0.691766	0.00780678	0.0341328
ENST00000421534.1	ENST00000421534	-0.28383	0.126398	0.5241667233753604	-0.157243	0.401304	0.7806454992029042	-0.607231	0.0309895	0.1405597713878319	-0.344474	0.174544	0.429224	-0.818062	0.0109416	0.0443006
ENST00000421685.2	ZNF674-AS1-201	-0.0180771	0.906668	0.9669161684321212	-0.040137	0.823279	0.9556040222473908	-0.292452	0.225068	0.4793869962556396	-0.478232	0.070368	0.2440386366942325	-0.288046	0.297856	0.4902173634205029
ENST00000421824.1	ENST00000421824	0.101205	0.530841	0.8243691268994475	0.138814	0.449574	0.8065530258560377	0.150762	0.492232	0.7068414486226455	0.178825	0.424695	0.685837	0.361005	0.155583	0.3201726219350719
ENST00000422204.2	LINC02863-201	-0.0774608	0.286126	0.6733425583349814	-0.196772	0.035687	0.2411735113514077	-0.238753	0.153437	0.3835234097358421	-2.65697	0.0024376	0.0205283	-0.634085	0.0445866	0.1327545422876754
ENST00000422459.3	PELATON-202	-0.428262	0.04682	0.3460880268055287	-0.389188	0.0826172	0.4014692721412867	-1.18097	0.00157263	0.0152095	-0.84044	0.0122755	0.0677379	-1.85373	1.33990233631838e-05	0.000138389
ENST00000422780.4|ENST00000656408.2	LINC02972[201/205]	0.0459612	0.609164	0.8528293629946132	0.174367	0.198908	0.5947431599506696	0.156026	0.427823	0.6641810746576403	0.23696	0.288368	0.5596239779197397	0.579736	0.122298	0.2745944230957953
ENST00000422882.1	LINC00680-205	-0.168591	0.151479	0.5498641340668097	0.0438514	0.756938	0.9429854909375583	0.0400358	0.853574	0.9283248173632545	-0.21117	0.357409	0.6272185831513669	-0.396865	0.248621	0.4345307622732356
ENST00000422884.1	DUSP8P5-201	-0.219796	0.206666	0.6043214052855008	-0.277017	0.174841	0.5613823484027508	-0.260151	0.277487	0.5358529228249451	-0.315426	0.205882	0.4686950928051865	-0.552901	0.0597524	0.1646952315282239
ENST00000423008.2	ZFAND2A-DT-203	-0.0306219	0.830522	0.9463135128138764	0.0237477	0.893653	0.9823400726920536	0.162894	0.505097	0.7177836307199819	-0.0538134	0.822028	0.9267389111558424	-0.379555	0.248021	0.4342701083743995
ENST00000423083.1	NCF1B-202	-0.125636	0.0034687	0.0663905	-0.101911	0.154844	0.5317557148744906	-0.22945	0.0511216	0.1924861084966351	-0.149304	0.278473	0.5487252891083148	-0.0591739	0.792594	0.8931277481139311
ENST00000423222.7	LINC00467-201	0.103643	0.501765	0.8145607031848354	0.371795	0.0915983	0.418538	-0.0600548	0.796121	0.8991432502285174	0.142395	0.567186	0.7912279094954048	-0.0145371	0.959911	0.9863814894731914
ENST00000423223.7	SVIL-AS1-204	0.0154477	0.914475	0.9686214696107944	0.156663	0.384489	0.7699441271403041	0.151988	0.532068	0.7348508950399039	-0.0254719	0.907381	0.9604748038956276	-0.559399	0.112958	0.2606804163022925
ENST00000423298.5	NMRAL2P-204	0.0087582	0.776662	0.926859	0.043692	0.406547	0.784157	0.0862084	0.358161	0.6062384794413676	0.157716	0.0638945	0.2280043809469452	0.247086	0.105125	0.2484682797081306
ENST00000423546.2|ENST00000434051.2|ENST00000453010.2	FAM225A[201/202]|FAM225B[201]	1.73448	2.28592887367242e-23	1.0427645545402356e-20	1.98595	6.43170016692495e-30	2.9339272261455983e-27	2.31662	6.436103919484609e-40	2.9359360712715627e-37	2.24976	9.04445800522682e-38	3.536383080043687e-35	2.205	2.6712416236322295e-36	3.48151824946734e-34
ENST00000423764.6|ENST00000452079.5|ENST00000647817.1|ENST00000648600.1|ENST00000649123.1	GFOD3P[N=5]	-0.0528078	0.685768	0.8927901820823119	-0.0799433	0.573796	0.8812346180462168	-0.0491984	0.748797	0.877052	-0.0569788	0.715155	0.8763584196442403	-0.188927	0.260356	0.4488360257149352
ENST00000424133.2|ENST00000562297.5	PKD1P6-NPIPP1[202]|PKD1[225]	-0.131029	0.402566	0.7557079615928227	0.0438631	0.813262	0.9539898546224858	-0.0995563	0.669566	0.8255677029896817	-0.103616	0.67063	0.8600820199049801	-0.211132	0.480117	0.6567122812113153
ENST00000424148.1	KRTAP5-AS1-201	-0.852695	0.00141945	0.0343809	-0.843803	0.00185749	0.0298775	-0.885878	0.00190099	0.0173434	-0.594765	0.0227019	0.108452	-1.12778	0.000253296	0.00184667
ENST00000424215.2	ENST00000424215	0.18894	0.26272	0.6542911450175657	0.362544	0.0803706	0.3956372464699054	0.490879	0.0432821	0.1714182016802533	0.553618	0.0260773	0.1205132046232024	0.641977	0.0164172	0.0608035
ENST00000424345.6	LINC01410-201	0.0845764	0.527713	0.8234604186668977	0.25121	0.182932	0.5778058217666097	0.445433	0.116242	0.3261791325330477	1.167	0.0049304	0.0354187	0.968789	0.018626	0.0675225
ENST00000424349.1|ENST00000426200.1|ENST00000655923.1|ENST00000661022.1|ENST00000665449.1|ENST00000665738.1	FGD5-AS1[N=6]	0.137061	0.179641	0.5739940234648253	0.0407368	0.69895	0.9268988231717428	0.102249	0.335743	0.5860513932535414	0.101114	0.357622	0.6272185831513669	0.217877	0.0514086	0.1477996820534256
ENST00000424435.1	IL6R-AS1-201	0.109369	0.438209	0.7776722417585078	-0.0624806	0.699477	0.9268988231717428	-0.555829	0.0726477	0.2451746437281341	-0.0652541	0.784687	0.911196	0.0962034	0.766868	0.8782084652208053
ENST00000424471.3	ENST00000424471	0.105702	0.503886	0.8145607031848354	0.164111	0.38455	0.7699441271403041	0.331739	0.176405	0.4173038964378684	0.339501	0.174302	0.4290160090042605	0.590014	0.0438753	0.1309559103279539
ENST00000424691.3	ENST00000424691	-0.235602	0.179242	0.5739940234648253	-0.175899	0.348193	0.7470602377562603	0.0540447	0.810271	0.9082656767693642	-0.433709	0.0817321	0.2666277554861395	-0.0217709	0.931116	0.9708436493645504
ENST00000424846.3	TPM3P9-202	0.125459	0.254694	0.6502325966232195	0.107253	0.346709	0.7470602377562603	0.163083	0.171817	0.4099942541307576	0.212455	0.0765002	0.255343	0.229411	0.0620268	0.1689407518269697
ENST00000424989.3	LITATS1-201	-0.103819	0.513127	0.8155793590358149	-0.447747	0.0420825	0.2644222644990466	-0.165495	0.44875	0.6770835941529209	-0.418729	0.0831794	0.2697418222310835	-0.327862	0.205427	0.3837916512655998
ENST00000425031.2	LINC00278-201	-0.206594	0.168533	0.5726016125363093	-0.138994	0.413073	0.7856708226520138	0.0142373	0.953905	0.978828	0.265564	0.304949	0.5771545808106019	0.685035	0.0675139	0.1794033410582304
ENST00000425081.4	PITPNA-AS1-201	-0.186718	0.243362	0.6416977172544633	-0.454646	0.0210502	0.1719832490983602	-0.826971	0.00032316	0.00425235	-0.50701	0.0178749	0.0916939	-0.651177	0.00454819	0.0218777
ENST00000425112.3	TTC28-AS1-205	-0.153216	0.330963	0.709911	-0.515901	0.0398919	0.2541549516651721	-0.688218	0.0266465	0.125312	-0.244245	0.334617	0.6075359984375179	-0.677553	0.0454855	0.1345878965417097
ENST00000425189.1	DBH-AS1-201	-0.587315	0.0204659	0.2258673794404396	-0.390155	0.0823121	0.4014692721412867	-1.20629	0.000703709	0.00819597	-0.704816	0.0208122	0.1028214430724083	-1.48541	9.3939377536632e-05	0.000787669
ENST00000425497.6	PELATON-203	-0.234571	0.102205	0.489045	-0.556774	0.000518428	0.00965263	-0.866167	4.24301974403698e-07	1.1730449534776983e-05	-0.743679	1.08736470017772e-05	0.000201089	-1.51254	2.95524145514605e-17	1.2838882321801173e-15
ENST00000425529.8	ENST00000425529	0.791995	0.000103631	0.00378185	0.498134	0.00930701	0.0979742	1.01769	2.27405225192869e-06	5.230320179435987e-05	0.799462	0.000150126	0.00199463	0.705958	0.00102647	0.00620188
ENST00000425884.7	WARS2-AS1-203	-0.217325	0.20618	0.6041916529387311	0.226253	0.249699	0.6607695386122392	0.170446	0.482604	0.6999935392148305	-0.128735	0.594961	0.8110211328627299	0.189473	0.52163	0.692781
ENST00000426037.9|ENST00000658188.1	UBAC2-AS1[201/203]	0.000870421	0.997793	0.99929	0.0114307	0.97883	0.9985304094785804	0.0531502	0.824691	0.9114804967233008	0.0189309	0.938617	0.9760618720038912	0.233989	0.45186	0.6381530061143792
ENST00000426261.6	LINC02693-202	0.0779904	0.419716	0.7694329313858445	-0.0214023	0.872006	0.9763279678517656	0.0940572	0.623562	0.7961877156905192	-0.10716	0.575239	0.798671	-0.164013	0.587764	0.7454637374016909
ENST00000426282.7	NUP50-DT-201	-0.327205	0.0820869	0.4493767555972859	-0.0397597	0.818176	0.9539898546224858	0.0890775	0.708916	0.8528801513929312	0.187765	0.45354	0.7119235172501756	0.248249	0.419623	0.608161
ENST00000426361.8|ENST00000528392.7|ENST00000592792.1|ENST00000690545.2	ZNF252P[201]|ZNF252P[202/206/211]	0.0523124	0.604285	0.8506004869667423	-0.110208	0.282074	0.7037714490746906	0.00226869	0.986815	0.995178	-0.163213	0.133262	0.3662032512477199	-0.153689	0.160905	0.3264598215229001
ENST00000426587.5|ENST00000428423.6|ENST00000608210.5|ENST00000735710.1|ENST00000735715.1|ENST00000735718.1|ENST00000735720.1	ENST00000426587|ENST00000428423/ENST00000735710/ENST00000735715/ENST00000735718/ENST00000735720|STAG3L3[201]	-0.289129	0.0523214	0.3681327409148968	-0.13738	0.354889	0.7497212818473837	-0.304746	0.0648189	0.2280325291787607	-0.225691	0.17068	0.4239774176809103	-0.456909	0.00890626	0.0379695
ENST00000426725.4	RNASEH1-DT-201	0.0606104	0.699808	0.8975815029480749	-0.0599019	0.740621	0.9351187613416904	-0.00434466	0.984175	0.9932476261912948	0.245413	0.300866	0.573448	0.0205833	0.940317	0.9755271175243636
ENST00000426828.6|ENST00000741905.1	CCT6P3[203/208]	0.0623511	0.532801	0.8248167475112842	0.101747	0.433221	0.7983106507399598	0.0244131	0.899654	0.9507149530564684	0.159132	0.450545	0.709517	0.191449	0.54159	0.7092497627462709
ENST00000426882.6|ENST00000449544.6|ENST00000602290.2|ENST00000602861.6|ENST00000653541.2|ENST00000657247.1|ENST00000658695.2|ENST00000659132.1|ENST00000665953.1|ENST00000666294.1|ENST00000668974.2|ENST00000844442.1|ENST00000844448.1|ENST00000844451.1|ENST00000844453.1	HCG18[N=15]	0.0301899	0.804046	0.939005	0.0986378	0.354174	0.7497212818473837	0.204332	0.0609938	0.2182223342840773	0.0424884	0.690206	0.8674019401915981	0.205957	0.0653923	0.1761600846885317
ENST00000426901.2	ENST00000426901	0.236152	0.184255	0.57767	0.20952	0.283538	0.7042144188171039	0.644059	0.0256073	0.1216789693474281	0.595358	0.0376489	0.157321	1.77359	3.72098724553825e-07	5.429755889600662e-06
ENST00000427063.9	SVIL-AS1-205	0.276008	0.0938349	0.4747246164668609	0.273036	0.116233	0.4695377447504636	0.32522	0.0923211	0.2904402103989185	0.383959	0.0504675	0.1953742111078966	0.454758	0.0291119	0.0959992
ENST00000427076.5	POLR2J4-205	-0.00779277	0.952504	0.9811827414830708	0.0182465	0.917135	0.9866582800748656	-0.110239	0.643252	0.809777	0.070818	0.774873	0.9086200436157466	-0.25518	0.430828	0.6161863366032695
ENST00000427089.1	TRGV7-201	0.132394	0.413437	0.7635468259838407	0.0255395	0.880816	0.9803957681972864	0.114717	0.594347	0.7727682706554859	0.102404	0.638837	0.8426496023649236	0.00995115	0.969002	0.989212
ENST00000427111.5	LINC00987-201	-0.185193	0.273099	0.6647513287000321	0.0737759	0.685069	0.9254830852986392	0.00772344	0.97381	0.9864339996834456	-0.0367624	0.869553	0.9485478779579511	0.428074	0.112023	0.2591781589923546
ENST00000427306.4	EPB41L4A-AS1-202	0.0470592	0.766177	0.925119	0.309484	0.132492	0.4909313789231337	0.221936	0.343197	0.5930854783213725	0.493519	0.0563371	0.2092437410306573	0.257018	0.348532	0.5410925049091133
ENST00000427447.6|ENST00000813324.1	LINC00649[203/270]	-0.272465	0.0121936	0.1604516349592915	-0.295399	0.00765417	0.086568	-0.394874	0.000672522	0.00793402	-0.357589	0.00187101	0.0167352	-0.531564	7.86344900735191e-06	8.540579338540545e-05
ENST00000427509.5	LINC01410-202	0.481151	0.0238781	0.25067	1.13775	2.39866342379622e-05	0.000676819	1.45585	1.8758050752996e-07	5.4042931485210585e-06	1.52487	4.96711495856785e-08	1.5105548490666897e-06	1.93683	7.24346792037271e-12	2.0438527523773302e-10
ENST00000427525.3	ENST00000427525	-0.0211014	0.856034	0.9512768688743036	0.14221	0.382509	0.7699441271403041	-0.129595	0.574475	0.7595830312657558	-0.100422	0.670192	0.8600820199049801	-0.134309	0.679728	0.81633
ENST00000427606.2	ZNF252P-203	-0.12843	0.408915	0.7598098244425558	-0.277622	0.120796	0.4727700598569268	-0.431429	0.0362228	0.1553945158962958	-0.46537	0.0258633	0.1201831407962844	-0.735256	0.00128509	0.00755974
ENST00000427722.3	RFX3-DT-202	-0.0830551	0.514779	0.8162886813144371	0.113744	0.489386	0.8371563359480968	0.0395744	0.866397	0.9350661572880888	0.144968	0.56259	0.7877088347300213	0.201795	0.533492	0.7027688393521491
ENST00000427824.1	EFHD2-AS1-201	-0.0730643	0.645913	0.8738828235571299	0.136946	0.460129	0.8151282199246923	-0.0693734	0.755625	0.880071	-0.326731	0.19178	0.4505586813325312	-0.731558	0.0188322	0.0678209
ENST00000427859.5	CHRM3-AS2-201	-0.661996	0.0019632	0.0447773	-0.876788	0.000173668	0.00377245	-1.33842	2.45805826944085e-07	7.008026545270424e-06	-1.36295	1.52828777092109e-07	4.182923629011024e-06	-1.54077	8.230096908399221e-09	1.542861317691005e-07
ENST00000428008.7|ENST00000836984.1	ZFAS1[204/229]	-0.00714092	0.960972	0.9843487333389483	0.00188749	0.992739	0.9997090192730376	0.198452	0.349561	0.5986185549988804	0.191715	0.369047	0.6364423978829629	0.265396	0.259486	0.4478856534735107
ENST00000428142.1	ENST00000428142	-0.0473329	0.757391	0.9226227605382376	-0.114741	0.532727	0.8666970873913056	-0.0271466	0.904384	0.95289	-0.0494894	0.831637	0.9309576590171336	-0.177605	0.527952	0.6984068367601507
ENST00000428411.6	SLC16A1-AS1-204	-0.307611	0.104744	0.4958353968773945	-0.240745	0.222462	0.6322717749941815	-0.127214	0.589166	0.7700793766330977	-0.243366	0.325336	0.596637	-0.63419	0.0457862	0.135331
ENST00000428857.2	CCNT2-AS1-203	-0.0149717	0.9206	0.971724	0.0189078	0.904074	0.9823400726920536	0.0983879	0.589959	0.770234	0.0756108	0.677262	0.8617440408026964	0.0740673	0.700326	0.829421
ENST00000429289.5	EPHA1-AS1-202	-0.233906	0.176344	0.5739940234648253	-0.469782	0.0532735	0.3076152520122154	-1.0016	0.00404899	0.0308693	-0.714304	0.0225753	0.108452	-0.85613	0.0147432	0.0559671
ENST00000429600.2	PSMB8-AS1-204	0.00136814	0.990859	0.9967738908428736	0.0644122	0.679639	0.9239813786050698	0.0239584	0.890804	0.9457449327822184	0.153458	0.389342	0.6525030503803831	0.263472	0.160895	0.3264598215229001
ENST00000429630.4	FAM131B-AS2-201	-0.0285666	0.837722	0.9483180400889004	-0.608429	0.0262208	0.1987985129057591	-0.986958	0.00645809	0.0447488	-0.746808	0.022475	0.108452	-1.19998	0.00267242	0.014286
ENST00000429897.6|ENST00000445430.5	MUC20-OT1[207/212]	-0.0903545	0.54991	0.8363355651362322	-0.154701	0.408311	0.7850578119983561	-0.173401	0.472157	0.6906973509527308	0.12897	0.599298	0.8132274275020347	-0.38438	0.22454	0.4075379086755871
ENST00000429962.3	THAP7-AS1-201	-0.159623	0.317838	0.6974264446553639	-0.280086	0.172314	0.5601231907588835	-0.17455	0.473164	0.6914307808112347	-0.317256	0.222312	0.4895685900106509	-0.521295	0.113905	0.261104
ENST00000430298.7	ZNF788P-201	0.161785	0.327457	0.7066660406286267	0.154555	0.395466	0.7782495883942467	0.225564	0.30437	0.562459	0.18129	0.412522	0.675282	0.346426	0.167433	0.3337467898672591
ENST00000430537.2	ENST00000430537	1.07816	0.0071814	0.1089671540317206	1.6053	0.00105084	0.0185557	2.28314	2.43925672088529e-05	0.000439227	2.17994	4.83084849723398e-05	0.000751252	3.14058	2.29909836042831e-08	4.0337385977514644e-07
ENST00000430562.8	CD99P1-203	0.0617438	0.602658	0.8506004869667423	0.126604	0.406457	0.784157	0.150518	0.49696	0.7113903486451562	0.148893	0.528804	0.7641696215752042	0.180505	0.584038	0.742669
ENST00000430707.2	GUSBP11-207	-0.163218	0.206616	0.6043214052855008	0.0846714	0.58486	0.8850691137957771	-0.187699	0.419605	0.6552442208571092	-0.0571144	0.801953	0.919541	-0.656091	0.0950076	0.2300028623315368
ENST00000430904.3	HECW2-AS1-201	0.106547	0.498112	0.8128134104970423	-0.0651637	0.717271	0.9283058416685936	-0.175889	0.463801	0.6872248771071856	0.00804913	0.976007	0.9948240566431046	-0.31731	0.288054	0.4804877394051777
ENST00000431189.3	LINC-PINT-205	0.0173632	0.863992	0.9541625857810064	0.160587	0.187941	0.5825523644397452	-6.83129	8.72468963893549e-06	0.000182286	-0.0962071	0.62931	0.8353152871169668	0.281299	0.379882	0.5719129520592404
ENST00000431681.5|ENST00000789789.1	ENST00000431681|ENST00000789789	-0.129738	0.410269	0.7602617597974407	-0.0588865	0.735541	0.9324569174645312	-0.146348	0.546648	0.7423902914057944	-0.0928169	0.690404	0.8674019401915981	-0.0751282	0.802171	0.8984895739638804
ENST00000431840.2	ENST00000431840	-0.0840524	0.585916	0.8482442753346328	-0.154418	0.407394	0.7850578119983561	-0.164575	0.491179	0.706377	-0.0449239	0.847093	0.936832	-0.0166872	0.953199	0.983541
ENST00000432102.5	NCF1B-203	0.0923425	0.49269	0.8094188261789349	0.229105	0.212884	0.6166975810689551	0.257978	0.302332	0.561601	0.501679	0.0955663	0.2968955321241351	0.87537	0.0277972	0.0925589
ENST00000432195.3	S1PR1-DT-201	-0.174339	0.247689	0.6459728457320975	-0.0473102	0.756052	0.9427394994076116	-0.342651	0.0702882	0.2393979866071904	-0.310345	0.0976893	0.3010986148433611	-0.536867	0.00903637	0.0381087
ENST00000432230.6	ASMER1-203	-0.159328	0.334215	0.710551	-0.0886412	0.627806	0.9005785228211743	-0.489645	0.062794	0.2234943849214876	-0.266135	0.274241	0.5478804833203382	-0.512078	0.0805524	0.2031999238868608
ENST00000432267.4	STARD7-AS1-201	-0.0642254	0.280789	0.6694907815992642	0.0433248	0.522105	0.8587756612937327	-0.0393079	0.767113	0.8855282371442998	-0.00600482	0.955566	0.9835965052453182	0.248201	0.302848	0.4948624374270938
ENST00000432401.8	ENST00000432401	-0.0151362	0.919053	0.9712154592334132	0.198157	0.300244	0.7133392882007964	-0.130289	0.571687	0.7577271427870886	0.0217504	0.931	0.972631	0.11977	0.668749	0.8102553901518901
ENST00000432521.3	TNFRSF14-AS1-202	-0.354449	0.0696003	0.4169993703466724	-0.163619	0.378642	0.7694090970243972	-0.704405	0.00847523	0.0543248	-0.676368	0.0110909	0.0624607	-0.700611	0.0129371	0.0502966
ENST00000432624.3|ENST00000668983.1	MORC2-AS1[202/206]	0.197006	0.237927	0.6359440521440349	0.151246	0.401165	0.7806454992029042	0.538763	0.0189867	0.0974984	0.413077	0.0660898	0.2331028880671011	1.10195	1.39938331271685e-05	0.00014345
ENST00000433161.2	HAR1A-201	-0.160052	0.336481	0.7119944180599166	-0.125445	0.492289	0.8374121214870454	-0.0799621	0.712667	0.8551377902380445	-0.122666	0.58182	0.8022374170831643	-0.287688	0.267649	0.4569903574290082
ENST00000433265.6	TRIM52-AS1-201	-0.0564471	0.721488	0.9065870132047502	-0.282467	0.147678	0.5167269008614682	-0.132526	0.532634	0.7348508950399039	-0.311371	0.168118	0.4211329832286955	-0.326602	0.186797	0.3585287800911199
ENST00000433510.3	LINC03057-202	0.287284	0.115968	0.5055726793727402	0.466457	0.0578906	0.3233738058359281	0.606087	0.0476831	0.184074	0.683672	0.031828	0.1382748699912022	1.35793	0.000618444	0.00394564
ENST00000433669.2|ENST00000607100.5	LINC00954[201/204]	-0.102278	0.509239	0.8148007867961164	0.0475042	0.792347	0.9515392325248015	-0.05497	0.812987	0.9089648405270644	0.0293402	0.903073	0.960261	0.000594736	0.998216	0.9993846864418496
ENST00000433698.2	EEF1DP2-201	0.0688254	0.612331	0.8542847266691093	0.01066	0.950498	0.9940112150335187	0.0519106	0.82581	0.9114804967233008	0.1927	0.444982	0.7039967781535675	0.0821323	0.801241	0.8984008065485427
ENST00000433871.5	CIDECP1-201	0.119952	0.448646	0.7842231004953616	0.120437	0.513804	0.8522447023399591	0.326398	0.194843	0.4429283757820907	0.236851	0.344993	0.6149877737452538	0.125109	0.670356	0.811348
ENST00000433920.6	NUTM2A-AS1-207	-0.0281926	0.844153	0.9490748049291812	-0.191021	0.314717	0.7257572284508009	-0.0242215	0.913825	0.956459	0.252448	0.323619	0.5952592018631668	-0.0153035	0.959109	0.9863814894731914
ENST00000434005.1	EEF1A1P6-201	-0.324117	0.0636333	0.4036276007936656	-0.317117	0.0848997	0.4052556939859594	-0.452146	0.0315761	0.1420919476000485	-0.421827	0.0439714	0.1764657229198908	-0.336709	0.125194	0.2785814207001723
ENST00000434063.3	HOTAIRM1-204	-0.220101	0.203508	0.6005429490140144	0.00522074	0.977974	0.9985195695756134	-0.231032	0.319681	0.5721218824735886	-0.0644552	0.782336	0.911196	-0.0335207	0.894446	0.9555415918194274
ENST00000434182.2	C2CD4D-AS1-201	-0.0619581	0.683172	0.8927521074565045	-0.307787	0.0966133	0.4289545154722981	-0.559596	0.0106113	0.0641967	-0.474645	0.0277124	0.1262043834909966	-0.944359	0.0001024	0.000839124
ENST00000434411.6	SNHG20-202	-0.0211246	0.881085	0.95842	0.203699	0.246166	0.6591485973619894	-0.0049401	0.976055	0.988332	0.252199	0.211137	0.4729719705199781	0.0605185	0.782223	0.8868869157588891
ENST00000434786.2	ENST00000434786	-0.110567	0.454513	0.7873424276411076	-0.0408527	0.811916	0.9539898546224858	-0.0875696	0.714671	0.8570190910187044	0.0592509	0.81224	0.9232147418171832	-0.0665146	0.823435	0.9107012641397136
ENST00000434868.1	MIATNB-203	-0.128931	0.372503	0.7321676160368633	-0.0461255	0.781702	0.9493769974689148	-0.140766	0.557647	0.7492418488692264	-0.670968	0.0442656	0.1773863504572569	-0.0405817	0.894178	0.9555415918194274
ENST00000434898.6|ENST00000736964.1	ENST00000736964|ZNF815P[201]	-0.264971	0.143151	0.5433262129483442	-0.173556	0.352408	0.7497212818473837	-0.677977	0.0146561	0.0816983	-0.483672	0.0622752	0.2239779744383729	-0.321678	0.246788	0.4332638269690503
ENST00000434999.4	ENST00000434999	-0.254806	0.144874	0.5443199642484635	-0.1844	0.326224	0.7348607158218518	-0.182934	0.452951	0.6795771119735119	-0.336782	0.210824	0.4729719705199781	-0.427203	0.192141	0.3657839089884387
ENST00000435033.1	ENST00000435033	0.0982934	0.418706	0.7691268854191718	0.143004	0.345961	0.7470602377562603	0.315504	0.207978	0.4586908501777114	-0.0296009	0.89712	0.958348	0.036467	0.891165	0.9545080654131852
ENST00000435163.5	OSER1-DT-201	-0.17125	0.303316	0.6912476972008603	0.074582	0.683322	0.9254830852986392	0.00897052	0.968925	0.9837172343842508	-0.279875	0.254848	0.5232706720909636	-0.288673	0.304058	0.4961735194504347
ENST00000435169.1	UQCRFS1P1-201	0.0523494	0.739691	0.9159022331854976	0.17407	0.354977	0.7497212818473837	0.0733725	0.740766	0.8749782173435842	-0.0711117	0.748021	0.8961571857946166	0.329366	0.213731	0.3946879434680523
ENST00000435197.3	ENST00000435197	0.101049	0.482518	0.803316	-0.103266	0.537991	0.8671206067614926	-0.0955439	0.683552	0.8348424878208889	0.0925994	0.709223	0.8747827661558146	0.235552	0.469837	0.6494671957457924
ENST00000435295.1	ENST00000435295	-0.436657	0.044743	0.3424942255483465	-0.461698	0.0513708	0.3023698816349136	-0.344761	0.174768	0.4141478157136029	-0.655966	0.0262205	0.120614	-0.895217	0.0080179	0.0348333
ENST00000435315.4	ENST00000435315	2.75047	3.05748506092908e-46	2.7894455372542974e-43	3.20443	1.67798505658306e-62	1.5308816999559452e-59	3.98695	8.4085572066789e-97	1.1507110537340074e-93	4.08438	1.44809814314736e-101	1.981722308897162e-98	4.57812	6.438975053302449e-128	8.811737360444402e-125
ENST00000435411.6	LINC01934-205	-0.034162	0.813233	0.9401579716542529	-0.28904	0.105346	0.4477452427463559	-0.453875	0.0262058	0.1234986900910866	-0.439512	0.030997	0.1355253335824015	-0.242254	0.247337	0.4336708463384928
ENST00000435469.3	ENST00000435469	0.0910357	0.566755	0.8400256449352326	0.00283466	0.9837	0.9994376713198106	-0.0262713	0.906226	0.9535279319905032	-0.309761	0.226787	0.4914619347559523	0.313401	0.27901	0.4690725998488728
ENST00000435731.6	SDHAP1-207	-0.101698	0.519341	0.8187268739845206	-0.133647	0.474056	0.8281927024422562	-0.406558	0.113634	0.3236416711448845	-0.321599	0.202108	0.4640369712837941	-0.528032	0.077377	0.1968224256418171
ENST00000435988.2|ENST00000749834.1	NCF1B[201]|NCF1B[205]	0.394864	0.00748912	0.1107984846532423	0.475894	0.00202231	0.0314901	1.11921	1.6265422955170498e-11	7.949725469339581e-10	1.1477	5.04798691858749e-12	2.2649738026514686e-10	1.68492	1.79262916333918e-23	1.291164742120878e-21
ENST00000436901.3|ENST00000767110.1	KLF3-AS1[201/299]	-0.334509	0.0750723	0.434597	-0.112555	0.515517	0.8537808101886495	-0.600684	0.0529461	0.1976993142091938	-0.59479	0.0558911	0.2087843527312159	-1.4603	0.000875979	0.00541209
ENST00000437201.6|ENST00000685034.2|ENST00000702913.2	SBDSP1[204/206/208]	0.0346712	0.813955	0.9401579716542529	0.0204156	0.896775	0.9823400726920536	0.175018	0.322684	0.5733585470746528	0.255895	0.154605	0.3973272680312287	0.170115	0.371317	0.5636689913774007
ENST00000437322.3	USP27X-DT-201	0.191759	0.260627	0.6537436464486325	0.025434	0.891618	0.9823400726920536	0.389407	0.110496	0.3190165112813559	0.305412	0.206942	0.4692922145003405	0.496739	0.0721124	0.1875453308636927
ENST00000437413.3	ENST00000437413	-0.055509	0.6871	0.8927901820823119	-0.0162695	0.917444	0.9866582800748656	0.0570996	0.810435	0.9082656767693642	-0.0725852	0.760939	0.9017278445753428	-0.0833187	0.796259	0.895015
ENST00000437621.6	PSMG3-AS1-201	-0.297437	0.0471269	0.3461028708432744	-0.366023	0.0218663	0.175508	-0.484194	0.00490049	0.0360357	-0.786801	1.27671602672471e-05	0.000232958	-0.952839	3.11657650348263e-07	4.661240377066644e-06
ENST00000437650.2	HLA-DRB6-201	0.22984	0.183326	0.5769569292813848	0.192333	0.303237	0.7147230159294325	0.170037	0.432159	0.6663767096143047	0.305936	0.176396	0.4304142391836381	0.0289774	0.89774	0.957549
ENST00000437713.8	TTC28-AS1-214	-0.048209	0.744693	0.9173696101681464	-0.226605	0.182271	0.5778058217666097	-0.400852	0.0407414	0.164605	-0.242183	0.202303	0.4640369712837941	-0.524039	0.0130157	0.0505306
ENST00000438116.2	RPL4P6-201	0.0608702	0.667681	0.8874548291812995	-0.0536517	0.751853	0.9417385211567708	0.0318817	0.895237	0.9469257513236552	0.0374129	0.882187	0.9539891269153729	0.074726	0.822363	0.9105203476571416
ENST00000438202.6	SVIL-AS1-207	0.275174	0.12147	0.5202778799267279	0.292331	0.130714	0.4892859352062605	0.209634	0.334445	0.5845308290301925	0.358315	0.111604	0.3288048068541307	0.155454	0.523468	0.6942243253941692
ENST00000438266.2	KIF1C-AS1-201	-0.0284138	0.852654	0.9512768688743036	0.0462862	0.798041	0.9515392325248015	0.211001	0.37542	0.618617	0.297887	0.230413	0.4930728006401823	1.20605	0.000127666	0.00101281
ENST00000438378.3	SMPD4BP-202	-0.186514	0.268407	0.6604310177927071	0.00853285	0.958028	0.995162	-0.330334	0.163646	0.3996333443720709	0.00739783	0.978224	0.9948240566431046	-0.163371	0.529273	0.6991422967882082
ENST00000438382.2|ENST00000740088.1|ENST00000740090.1|ENST00000749833.1	NCF1B[204]|NCF1C[201]|NCF1C[202/204]	0.36197	0.000930195	0.0242471	0.559417	7.35639772160127e-07	3.0051433677645784e-05	0.937419	7.87521696584289e-16	5.987352454308885e-14	1.11055	1.85402067687274e-21	2.3065702693639498e-19	1.67077	2.00864191627073e-45	3.665101949888659e-43
ENST00000438436.5	RNASEH1-DT-202	0.14824	0.339909	0.7134439907022302	0.103296	0.53577	0.8668884258083065	-0.320357	0.109505	0.3174936723496206	-0.29678	0.13798	0.3714205054405782	-0.197988	0.347897	0.5410196156925609
ENST00000439129.5	NDUFA6-DT-203	-0.239326	0.171699	0.5739940234648253	0.0450265	0.802203	0.9528841003217356	-0.300763	0.196399	0.4435104766474587	-0.595868	0.0223269	0.1081569180331043	-1.02971	0.000664311	0.00417982
ENST00000439531.1	PTGES3P1-201	-0.116957	0.451703	0.7856217030136979	0.136462	0.461271	0.8155683602480063	0.220755	0.368994	0.61338	0.317236	0.2197	0.4872915428614957	0.696479	0.0309769	0.1006587101648373
ENST00000439539.3	GHRLOS-201	0.00426167	0.986801	0.9958977256185628	0.0111041	0.953959	0.9948967431915736	-0.119328	0.618212	0.7921569823256499	-0.177038	0.480429	0.7299096851405794	-0.19252	0.544484	0.7116780692180914
ENST00000439559.3	LINC00863-201	0.198749	0.179869	0.5739940234648253	0.281161	0.0795334	0.3929316003155251	0.340673	0.0500335	0.1907264670172628	0.420399	0.0171823	0.0900917	0.446817	0.0148918	0.0564526
ENST00000439871.2|ENST00000443392.1|ENST00000702976.1|ENST00000703036.1	CXCR2P1[201]|ENST00000439871/ENST00000702976/ENST00000703036	3.09553	1.67312764093016e-138	4.579350353225848e-135	3.55286	9.05045880542707e-182	2.4771105750453894e-178	4.03802	3.1495900395541696e-234	8.620427938259762e-231	4.07183	3.669245849283669e-238	1.0042725889489404e-234	4.36807	2.87802556546429e-274	7.877155972675762e-271
ENST00000439875.2	FAM225B-202	-0.0492961	0.0369982	0.3068605911520309	0.0416075	0.458798	0.8138234071554848	-0.114272	0.0472097	0.1835410003083835	-0.00216155	0.972382	0.992693	0.0380024	0.943303	0.9764829390930588
ENST00000439943.5	OSER1-DT-203	-0.0136069	0.902664	0.9657253846151188	-0.111129	0.434016	0.7985991951355479	-1.30646	0.006525	0.0450983	-0.76545	0.0313084	0.1366683970168911	-0.448283	0.201651	0.3801090249533393
ENST00000440079.1	FGD5-AS1-205	-0.103799	0.531608	0.8243691268994475	0.135177	0.464834	0.8202783505875886	-0.374529	0.133394	0.3548110109492544	-0.150272	0.526118	0.7625402445258662	-0.269134	0.344045	0.5374715167723122
ENST00000440181.6|ENST00000665526.1	KLF3-AS1[202/210]	-0.126094	0.414873	0.7641369259632711	-0.0856294	0.626988	0.8998780299531787	-0.146672	0.54152	0.7401214456308539	-0.230705	0.363769	0.6311575246498937	-0.863092	0.015584	0.0584293
ENST00000440377.3	ENST00000440377	0.124335	0.441824	0.7795054641362884	0.066581	0.710242	0.9283058416685936	0.0957541	0.654816	0.8172504501825857	0.268972	0.227372	0.4914871960571339	0.468502	0.0605389	0.1661935310049812
ENST00000440803.8	ENST00000440803	0.0247049	0.836471	0.9476078346025788	0.0285226	0.849375	0.9713101111177096	-0.128349	0.566452	0.7540191490710979	-0.4841	0.0968859	0.299974	-0.0357066	0.909361	0.9600208169548524
ENST00000440971.4	CBLL1-AS1-201	0.0860365	0.512246	0.8148007867961164	0.0394984	0.802832	0.9528841003217356	0.109067	0.644389	0.8105209425940635	0.083473	0.731286	0.8868100797107871	0.263474	0.429966	0.6161695223593084
ENST00000441052.1	LINC00957-202	-0.0816347	0.536862	0.8278017575576964	-0.268986	0.0737821	0.3778150870154725	-0.131236	0.406083	0.6435729715491426	-0.175145	0.267081	0.5403430616826934	-0.339954	0.0428846	0.12833
ENST00000441255.7	LINC02384-202	-0.0565579	0.717233	0.905891	0.177211	0.353553	0.7497212818473837	0.223375	0.352192	0.6006365404140536	0.248018	0.316404	0.5886855490720511	0.298109	0.298051	0.4902432049483231
ENST00000441379.5	ITGB2-AS1-202	-0.0366569	0.409902	0.7600957199251837	0.0752503	0.345897	0.7470602377562603	0.0599417	0.641475	0.8090859846775048	0.0183177	0.904882	0.9604748038956276	-0.153844	0.457963	0.6399458952932651
ENST00000441399.3	RAP2C-AS1-202	-0.0946053	0.538335	0.8281806427825398	-0.385714	0.0866399	0.4087855803340534	-0.141688	0.549961	0.7451697892695212	-0.229953	0.359982	0.6283862225285151	-0.70685	0.033674	0.106427
ENST00000441504.2	DANCR-203	-0.0525452	0.688267	0.8927901820823119	-0.0659203	0.685565	0.9254830852986392	-0.144057	0.543891	0.7401214456308539	-0.0487939	0.836333	0.933195	0.0432645	0.898074	0.957549
ENST00000441722.6	ZFAS1-205	-0.0527723	0.733694	0.9131969286625526	-0.157375	0.357897	0.752268	-0.090465	0.63851	0.8068343240484013	-0.159845	0.415086	0.6785871491853875	-0.0169081	0.935088	0.9731313526132616
ENST00000441932.1	CSRP1-AS1-201	-0.14571	0.370318	0.7314001126517572	-0.221332	0.257394	0.6710719819909989	-0.168063	0.458424	0.6848830135852197	-0.060941	0.78781	0.913273	-0.239022	0.374586	0.5664320463902017
ENST00000442007.2	KHDC1-AS1-203	-0.219945	0.188051	0.582895	-0.0147209	0.928658	0.9912214898472388	-0.209605	0.395665	0.6355249954986373	-0.0424638	0.859665	0.9424211906766023	-0.101062	0.733814	0.8572126084824281
ENST00000442119.8	MAPKAPK5-AS1-202	-0.079348	0.614984	0.8542847266691093	0.103098	0.563568	0.8748099442565632	0.283481	0.200183	0.4483241481135523	0.262068	0.239461	0.5071802589134515	0.266152	0.291261	0.4834339768972294
ENST00000442133.10|ENST00000620302.3|ENST00000690541.3	PPP3CB-AS1[203/213/218]	0.0305014	0.772549	0.9264189883884684	0.053986	0.629965	0.9015710375649668	0.216213	0.0670176	0.2336651364048123	-0.0679454	0.566853	0.7912279094954048	0.00974324	0.936575	0.9739388725151552
ENST00000442383.1|ENST00000664132.1	OSER1-DT[204/211]	0.122522	0.448339	0.7842231004953616	0.0291586	0.871569	0.9763279678517656	-0.0382329	0.858095	0.9297728263008428	0.0177153	0.941806	0.9781286622948788	-0.0574867	0.8177	0.9075612836517128
ENST00000442417.5	ITGA6-AS1-204	-0.155103	0.266408	0.6603467913126805	-0.1497	0.370745	0.7652560853542536	-0.213329	0.381393	0.6224650001858896	-0.0559678	0.815254	0.9243371235052292	-0.335522	0.321913	0.5155497518947387
ENST00000442526.3	LINC02916-201	-0.292145	0.110877	0.4999376169076015	-0.18475	0.324917	0.7348607158218518	-0.19973	0.365967	0.6103906701138495	-0.149021	0.502626	0.7449735652357734	-0.260752	0.302819	0.4948624374270938
ENST00000442637.3	NRSN2-AS1-202	-0.148471	0.231149	0.6319860514770366	-0.830282	0.0134833	0.1246752118737068	-0.99656	0.0158905	0.086638	-0.595095	0.0599136	0.2174846967558334	-0.336455	0.320943	0.5142980667310546
ENST00000442815.1	LINC01679-201	1.50817	4.95294332111453e-06	0.000265808	2.07803	1.2922414820999902e-09	8.421106991684937e-08	2.67138	1.35814387162041e-14	9.293099441562656e-13	2.59041	7.648775923240952e-14	4.361395771231351e-12	2.97007	1.27535225511039e-17	5.630063100382479e-16
ENST00000442823.4|ENST00000688370.2	EPB41L4A-AS1[203/206]	-0.00585334	0.95821	0.983345	-0.077158	0.629253	0.9012381539357452	-0.0806692	0.66724	0.8252312028924541	-0.208554	0.283144	0.5539418957504088	-0.206623	0.327414	0.5222213423555817
ENST00000442867.2	ENST00000442867	0.549584	0.0275823	0.2650574244703811	0.978671	0.0103919	0.1041475066787801	2.26773	1.46085293580535e-05	0.000289736	3.09011	1.04083787178037e-08	3.312527040770783e-07	4.27189	7.229468152605411e-15	2.710555388175481e-13
ENST00000443018.4	ENST00000443018	-0.116083	0.460502	0.7907116305353352	-0.222776	0.253966	0.6677443696164029	-0.421861	0.111279	0.320938	-0.0824535	0.726441	0.8837970385017743	-0.567446	0.0725729	0.1880701228632247
ENST00000443374.7	SGMS1-AS1-201	-0.14193	0.245333	0.6456495726256636	-0.24127	0.0634999	0.3421246124287776	-0.402086	0.00428366	0.0321763	-0.509862	0.000355555	0.0042311	-0.631339	1.88981020528311e-05	0.000188774
ENST00000443565.4	LINC01781-203	0.906698	0.00408169	0.073984	0.633755	0.0219859	0.1759517590076637	1.11327	0.00165261	0.0155933	1.02303	0.00326696	0.025259	1.45434	0.000135053	0.00105914
ENST00000443596.3|ENST00000656227.3	MAPKAPK5-AS1[203/210]	-0.0669899	0.66632	0.8864296005172435	-0.122636	0.487186	0.8360869542932479	-0.221047	0.298363	0.5574937332427201	-0.592625	0.0108854	0.0618121	-0.875644	0.00058515	0.00377725
ENST00000443623.7	LINC-PINT-209	0.0877992	0.511734	0.8148007867961164	0.140245	0.404355	0.7815809728061808	0.0802147	0.726884	0.8649914720854427	0.0639203	0.784642	0.911196	0.750275	0.0561396	0.1572712638265442
ENST00000443631.3	ZDHHC12-DT-201	-0.172877	0.298673	0.6846456395785158	-0.37127	0.0849897	0.4052556939859594	-0.327125	0.180449	0.4221280625222346	-0.765576	0.00836005	0.0515348	-0.776838	0.0112923	0.0454517
ENST00000444037.1	ENST00000444037	-0.240023	0.173974	0.5739940234648253	-0.0661693	0.717451	0.9283058416685936	0.204548	0.397615	0.6371613567214515	0.538445	0.0533606	0.2025104785225625	1.50838	1.76980339716088e-05	0.000178086
ENST00000444051.1	POLR1HASP-283	-0.213826	0.209918	0.607985	-0.0603337	0.732897	0.9316943284684384	-0.392329	0.134812	0.3565026857159507	-0.357647	0.174126	0.4289683613095408	-0.52946	0.0939116	0.2280710266344636
ENST00000444125.4	LINC01503-205	-0.140214	0.126889	0.5247892447637424	-0.254681	0.0571537	0.3208844958474576	-1.5019	0.00623018	0.0436113	-0.691467	0.0276553	0.1261541050963418	-2.9804	0.000405546	0.00276956
ENST00000444184.7	LINC00963-205	-0.33584	0.0751058	0.434597	-0.409631	0.0519606	0.304531	-0.713496	0.00521746	0.0376786	-0.701661	0.00599244	0.040298	-1.53198	2.03977077087015e-07	3.154154011226893e-06
ENST00000444348.4	TFAP2E-AS1-202	0.0692011	0.654757	0.8793282124715858	-0.116076	0.501213	0.8416592005141383	-0.183295	0.362813	0.6084670703471816	-0.122709	0.528438	0.7640437160426755	-0.179563	0.416076	0.6051004619392525
ENST00000444362.3|ENST00000689419.3	MRPL20-AS1[202/211]	0.0148133	0.90167	0.9657253846151188	0.153142	0.269753	0.6886267069587132	0.217164	0.151315	0.3803012787728351	0.119318	0.424733	0.685837	0.261837	0.100968	0.2409320391943581
ENST00000444874.5	STAG3L5P-PVRIG2P-PILRB-205	-0.152069	0.327291	0.7066660406286267	0.183703	0.328774	0.7348607158218518	-0.0251874	0.913398	0.9563775009442836	0.14521	0.561797	0.7877088347300213	0.2742	0.382616	0.5744481907381989
ENST00000444890.2	LINC00899-202	-0.23287	0.17952	0.5739940234648253	-0.128433	0.488306	0.8364437533007514	-0.950223	0.00348311	0.0277938	-0.534821	0.0543438	0.2050703825322967	-0.825899	0.0118389	0.0467576
ENST00000444995.7	ENST00000444995	-0.0209042	0.88355	0.958872	-0.0186758	0.915235	0.9854442825739148	0.0629276	0.787827	0.8943519712449407	-0.0293317	0.899416	0.9585454921661154	-0.292205	0.295675	0.4878643973038329
ENST00000445076.3|ENST00000655606.1	CCDC18-AS1[214/226]	-0.260759	0.150071	0.5497859138320046	-0.0804667	0.654746	0.9116132480899418	-0.161252	0.487756	0.7033637040090098	-0.159098	0.502793	0.7449735652357734	-0.2623	0.349731	0.5420230258727323
ENST00000445082.2	ENST00000445082	-0.374853	0.0348055	0.3041780818351258	-0.119109	0.446744	0.8061551950124234	-0.356923	0.163679	0.3996333443720709	-0.139436	0.557531	0.7861731371186185	-0.363572	0.288735	0.4806985652179986
ENST00000445118.7|ENST00000688309.1|ENST00000691234.3|ENST00000691316.1	LINC01128[205/236/238/239]	-0.318497	0.0369595	0.3068605911520309	-0.368	0.023716	0.1849310726170003	-0.657246	0.000258037	0.00347905	-0.703268	0.000100394	0.00143113	-0.824379	9.85599401709034e-06	0.000104558
ENST00000445427.2	PRKCQ-AS1-202	0.163957	0.318078	0.6974264446553639	0.270879	0.182885	0.5778058217666097	0.56701	0.0379851	0.1592531216349599	0.473981	0.0763961	0.2553065548705557	0.985882	0.00213084	0.0116876
ENST00000445466.2	MBNL1-AS1-201	3.3733	5.09648457942166e-05	0.00200172	3.39298	4.84446756014079e-05	0.00120539	2.49572	0.00104356	0.0109851	3.47194	3.89130402640041e-05	0.0006265	3.82654	7.99460553795087e-06	8.648709627419578e-05
ENST00000445520.8	MAP4K3-DT-208	-0.224082	0.20188	0.5992915332216922	-0.169432	0.365357	0.757917	-0.175482	0.434133	0.6678739157934356	-0.372039	0.121859	0.3467029644363866	-0.474018	0.0787802	0.1996494051398238
ENST00000445535.1	HSPA7-201	0.0518404	0.744529	0.9173696101681464	0.161084	0.38432	0.7699441271403041	-0.0848394	0.694414	0.8417235197026564	0.0199515	0.930753	0.972631	-0.734038	0.00727827	0.0323912
ENST00000445551.1	FOXD2-AS1-201	-0.186881	0.177602	0.5739940234648253	-0.242356	0.1022	0.4418961662636407	-0.594621	0.000494159	0.00609241	-0.289227	0.0727479	0.2489758861028547	-0.249207	0.135751	0.2928881137103736
ENST00000445682.2	GUSBP11-214	-0.0512357	0.354267	0.7232388444576874	0.0197033	0.832907	0.961479	-0.0758041	0.577025	0.76075	-0.0967718	0.495455	0.738534	-0.764514	0.00581082	0.0268199
ENST00000445715.6	TXLNGY-201	-0.201478	0.237385	0.6359440521440349	-0.113233	0.535142	0.8668884258083065	-0.164466	0.460848	0.6856501705684994	-0.0830589	0.71094	0.8757163514571356	-0.247709	0.344391	0.5377053310031589
ENST00000446336.2	MIATNB-209	-0.161759	0.328659	0.7066660406286267	-0.389089	0.0694103	0.3625498079542397	-0.0696437	0.749731	0.877052	-0.136174	0.545795	0.774811	-0.404631	0.13241	0.2885402879386377
ENST00000446423.3	SDCBP2-AS1-201	-0.178205	0.112742	0.5032686783477549	-0.04918	0.716343	0.9283058416685936	0.0396679	0.854622	0.9283248173632545	-0.227558	0.328634	0.6008499672053415	0.0315278	0.927927	0.9691459096616734
ENST00000446521.2	MUC20-OT1-214	-0.166895	0.276466	0.6672438044840954	-0.080305	0.641467	0.9084168928320038	-0.135718	0.572577	0.7585393548755265	-0.200411	0.428906	0.6881101272345905	-0.552632	0.113145	0.2608091850256694
ENST00000446662.6|ENST00000787754.1|ENST00000787756.1	ENST00000446662/ENST00000787754/ENST00000787756	-0.106454	0.481842	0.803316	0.0168795	0.925932	0.9905125856803504	-0.023402	0.910329	0.954256	0.0215738	0.93225	0.972845	0.175582	0.566061	0.730462
ENST00000446874.5	POLR2J4-206	-0.424863	0.0190715	0.2191643248099802	-0.0801264	0.62566	0.8998593614952295	-0.302995	0.119013	0.3303645497318397	-0.57851	0.00537167	0.0371718	-0.725261	0.00095154	0.00581332
ENST00000447070.1	GTF3C2-AS2-202	-0.0191541	0.891033	0.9620340769847402	0.113036	0.487711	0.8363807683285277	-0.178694	0.326611	0.5763594125321456	-0.143612	0.442805	0.7013647775755358	-0.132674	0.498705	0.6720614041237514
ENST00000447221.1	SNHG7-204	-0.227439	0.186114	0.5814539129084381	-0.11387	0.530241	0.8653958682121374	-0.245134	0.323025	0.5733585470746528	-0.12813	0.598161	0.8132274275020347	-0.107667	0.707743	0.8349535293328865
ENST00000447413.2|ENST00000699480.1	ENST00000447413/ENST00000699480	0.00322761	0.982583	0.9923724486667308	-0.209508	0.281087	0.7025879624486592	-0.245262	0.317132	0.5695475004411169	-0.196791	0.430354	0.6888176516322861	0.2113	0.471824	0.6508985918352158
ENST00000447643.1	POLR2J4-207	-0.168109	0.284232	0.6717250542670905	-0.130756	0.474161	0.8281927024422562	-0.329882	0.206776	0.4582566487619713	-0.10358	0.678594	0.8617440408026964	-0.317001	0.310755	0.5023838150366768
ENST00000447668.2	NIFK-AS1-205	-0.135515	0.38281	0.7399369938153726	-0.242804	0.158801	0.5372541941787385	-0.387991	0.0481808	0.1852117518082481	-0.210029	0.271536	0.5446749494311721	-0.150106	0.463889	0.645483
ENST00000448136.6	SNHG16-201	0.0245142	0.714652	0.9042344226320538	0.00530745	0.950773	0.9940112150335187	-0.116988	0.305204	0.5627382897495576	0.0835469	0.561247	0.7877088347300213	0.0353778	0.891734	0.9545080654131852
ENST00000448490.1|ENST00000686130.2	LINC00865[201/207]	0.0818671	0.599712	0.8506004869667423	0.0464478	0.785189	0.9500721034211153	0.0654379	0.737452	0.8738912353273242	0.00397428	0.987202	0.9963021796749802	0.11372	0.599697	0.7560439648777102
ENST00000448624.3	TNFRSF14-AS1-204	-0.176533	0.161301	0.5638309587112381	0.0476081	0.75093	0.9415257110694878	-0.17643	0.433864	0.6678739157934356	0.0306238	0.901857	0.9600863742849042	-0.0988223	0.754191	0.8701379940307792
ENST00000448629.9	MRPL20-AS1-204	0.186263	0.208231	0.6056621101836844	0.091961	0.55216	0.8710447078535114	0.141205	0.407974	0.6454829335718728	0.247893	0.152351	0.3948717883781203	0.305522	0.0939012	0.2280710266344636
ENST00000448718.7	GAS5-218	0.0109711	0.923383	0.9723727621523276	0.0843693	0.561805	0.8748099442565632	0.0410305	0.845078	0.924452	0.165627	0.475282	0.7263473021949316	-0.0594167	0.847238	0.9253355001220208
ENST00000448734.2	MAL-AS1-201	-0.269683	0.143196	0.5433262129483442	-0.493825	0.0462867	0.2815259077723059	-0.316566	0.217732	0.4714647591816176	-0.401332	0.13968	0.3744417506880527	-0.944027	0.00898652	0.0380745
ENST00000448927.1	ENST00000448927	-0.102495	0.494305	0.8101281768737667	-0.293757	0.0890012	0.4126204974805574	-0.139115	0.450651	0.6783175817584743	-0.301761	0.115093	0.3340512918029351	-0.303669	0.134022	0.2901090017042711
ENST00000448942.5	WAKMAR2-203	-0.441611	0.0362553	0.3068605911520309	-0.0231806	0.902913	0.9823400726920536	-0.179035	0.429321	0.6653740353653546	-0.204926	0.376834	0.6422127062119662	-0.243673	0.352935	0.5448293397899422
ENST00000449003.8|ENST00000700758.2	ENST00000449003/ENST00000700758	-0.482681	0.0274005	0.2650574244703811	-0.139588	0.44561	0.8055719346991231	-0.273356	0.244533	0.501339	-0.368613	0.134105	0.3674123023101425	-0.68406	0.0177813	0.0648034
ENST00000449034.1	ECE1-AS1-201	-0.103372	0.510074	0.8148007867961164	-0.20056	0.294591	0.7103918325339789	-0.289552	0.224377	0.4788877236803371	-0.0750401	0.744824	0.894115	-0.198217	0.459425	0.6405730576124171
ENST00000449061.4	GUSBP1-201	-0.0961757	0.361403	0.7270849853397128	0.0536088	0.693162	0.9268988231717428	-0.0378149	0.845038	0.924452	-0.299303	0.22119	0.4895685900106509	-0.377344	0.273476	0.4628969303221702
ENST00000449086.5	LINC00954-202	-0.0721849	0.615197	0.8542847266691093	0.0446695	0.796079	0.9515392325248015	-0.169756	0.482226	0.6998159328015675	0.0739783	0.763541	0.9018994766449622	0.14738	0.639652	0.7861373231045546
ENST00000449175.1	MIR600HG-201	-0.646303	0.00645635	0.1015576227643872	-0.846978	0.00119676	0.0204721	-1.0848	0.000125698	0.00187998	-1.00162	0.000324131	0.003891	-1.41679	2.06000298306969e-06	2.5397424165142986e-05
ENST00000449289.8	GAS5-219	0.0415137	0.718215	0.9062957511690518	-0.178143	0.231412	0.6430197918620033	0.0203664	0.928621	0.9643321931144294	-0.569119	0.0689468	0.2394764417126172	-0.0128112	0.963395	0.9876633847431308
ENST00000449307.3	RABGEF1P1-202	-0.297477	0.106734	0.4974199088425879	0.0234158	0.895861	0.9823400726920536	-0.147245	0.506366	0.7188406089472485	-0.108125	0.628752	0.8353152871169668	-0.185456	0.480021	0.6567122812113153
ENST00000449346.4	ANKRD44-AS1-201	-0.0902522	0.563295	0.8400256449352326	0.0134977	0.939326	0.993078	-0.0561153	0.782205	0.8919637403452204	0.0134473	0.951485	0.9811829124877228	-0.137459	0.550773	0.7168173108303159
ENST00000449363.2	COX10-DT-202	-0.0268724	0.843254	0.9490748049291812	-0.130956	0.453016	0.808261	-0.374759	0.159615	0.3935727279022564	-0.379898	0.168326	0.4211329832286955	-0.642194	0.0786477	0.199498
ENST00000449449.8	TRAF3IP2-AS1-206	-0.0398095	0.794225	0.9353685113195688	0.0721143	0.691933	0.9268988231717428	0.183816	0.411309	0.6475144528563996	-0.0985877	0.658006	0.8531654453704599	0.0805489	0.754846	0.8701379940307792
ENST00000449486.1	PAXIP1-AS2-203	0.393845	0.0147042	0.1788685789019163	0.40807	0.0148014	0.1332617242898883	0.599466	0.000913998	0.0100065	0.610071	0.000736676	0.00781504	0.929785	6.7545364542893e-07	9.290033304215989e-06
ENST00000449500.4	MHENCR-202	-0.296626	0.071025	0.4225985250201713	-0.416977	0.0218321	0.175508	-0.687116	0.000819227	0.00920461	-0.523624	0.00840896	0.0516039	-0.995707	5.53275717101337e-06	6.231751595499422e-05
ENST00000449648.3	PRKCQ-AS1-203	-0.148694	0.364471	0.7270849853397128	-0.0527554	0.767779	0.944722	-0.628806	0.010041	0.0613614	-0.408269	0.0766042	0.2553784400065665	-0.518605	0.0401958	0.1225120877804377
ENST00000449958.2	LINC02812-201	0.611906	0.0165398	0.1985503271411074	0.462346	0.0526433	0.3059123363105522	0.715422	0.0172837	0.0920849	0.717507	0.0186589	0.094573	0.586669	0.0668624	0.1785903843457493
ENST00000450443.1	ITGA6-AS1-206	0.0452003	0.749976	0.9188376755175932	-0.0407763	0.812354	0.9539898546224858	-0.126653	0.592696	0.7724802264982832	-0.173741	0.487515	0.7332447516079736	0.226345	0.479575	0.6567122812113153
ENST00000450589.7	GAS5-221	-0.215907	0.0482887	0.3468926368549377	-0.217649	0.115251	0.4683393221602476	0.0309032	0.882472	0.9416478181010288	-0.670413	0.0279332	0.1267880280750446	0.0952403	0.76785	0.8786157850630236
ENST00000450661.1	LINC03009-206	-0.141664	0.275839	0.6672438044840954	-0.00165789	0.98803	0.9997090192730376	-0.0618386	0.784695	0.8919637403452204	-0.0564085	0.800884	0.9187	-0.034037	0.913894	0.9605713030926584
ENST00000450860.1	ENST00000450860	0.36898	0.0681955	0.4153474879258814	0.324345	0.128505	0.4871432440283724	0.377954	0.151708	0.3809392501993326	0.653095	0.0290881	0.131027	0.68918	0.0354316	0.1113391609422597
ENST00000450885.2	ENST00000450885	-0.0216833	0.889704	0.961358	-0.0726593	0.686729	0.9254830852986392	0.037501	0.871771	0.9371894439541733	0.253643	0.288502	0.5596239779197397	0.03575	0.899245	0.9577531876889108
ENST00000450917.2	ENST00000450917	-0.0459461	0.763061	0.9241143119747036	-0.457333	0.053174	0.3076152520122154	-0.493405	0.0718591	0.2437154391164636	-0.727616	0.0176793	0.0912158	-1.13841	0.00156435	0.00890154
ENST00000450930.3	ATXN1-AS1-202	-0.0408759	0.589813	0.8482442753346328	-0.0521727	0.576128	0.8823142683931964	-0.364741	0.0420883	0.1679291551924961	-0.00555604	0.963247	0.9874180245264697	-2.7535	0.00326183	0.0167498
ENST00000451020.6	ABCA11P-202	0.0415113	0.792146	0.9353685113195688	0.0111033	0.951883	0.9940112150335187	-0.0740322	0.736664	0.8738912353273242	0.291859	0.211152	0.4729719705199781	0.490697	0.0647748	0.1754521996584306
ENST00000451152.1	LINC01504-202	0.194099	0.15384	0.5525707548537666	0.290253	0.115172	0.4683393221602476	0.109707	0.628352	0.7999275936741703	0.302733	0.241726	0.5098467508762053	1.44546	0.00394273	0.0194437
ENST00000451213.2|ENST00000663958.1|ENST00000666646.1	DPH5-DT[204/216/218]	-0.0846706	0.571207	0.8406427350396072	-0.1283	0.479177	0.8318311730240977	-0.0736477	0.745749	0.8765303157151502	-0.144129	0.554251	0.7831619061194015	-0.599771	0.0712914	0.1863653513875918
ENST00000451485.3	CCR5AS-201	0.441824	0.0349362	0.3041780818351258	0.14887	0.421337	0.7898327243387174	0.469783	0.0560721	0.2048990479034843	0.725748	0.00606775	0.040605	0.843337	0.00268225	0.0143105
ENST00000451596.5	LINC01504-203	0.0133019	0.753731	0.9222006588677109	0.0366404	0.449815	0.8065530258560377	0.180969	0.103874	0.3094287261235365	0.0345935	0.728222	0.8850554772613511	0.217338	0.211587	0.3910291012718273
ENST00000451894.8	ANXA2R-AS1-202	-0.0350811	0.8134	0.9401579716542529	-0.0626371	0.720916	0.9298527366332792	-0.279373	0.266428	0.5238604130955409	-0.0999202	0.679486	0.8617440408026964	0.302434	0.323386	0.5173042443898516
ENST00000452184.2	LINC01410-203	2.0629	0.00019942	0.00665626	2.66672	5.23912295956528e-06	0.000174872	3.37976	1.96258387413734e-08	6.714490079392374e-07	2.99838	4.822383190388e-07	1.1890867380263026e-05	3.38193	1.99255042828272e-08	3.5644513217057546e-07
ENST00000452254.4	NKAPP1-202	0.196328	0.240923	0.6413160574044693	0.294919	0.154732	0.5317557148744906	0.174293	0.467157	0.6881046035694314	0.327478	0.20497	0.467649	0.628073	0.0478548	0.1400841746211551
ENST00000452306.1	ZNF37BP-201	-0.135479	0.303637	0.6912476972008603	-0.95773	0.00962115	0.0997466	-0.262469	0.288285	0.5468020120775813	-0.0888632	0.707626	0.8746544840992133	-0.193295	0.554565	0.7200398451252535
ENST00000452322.2	LINC00339-205	-0.135893	0.335592	0.7119944180599166	-0.0467285	0.781445	0.9493769974689148	-0.323057	0.217111	0.4708558360124465	-0.238141	0.349707	0.6181696965765199	-0.285815	0.386947	0.5790447319463521
ENST00000452554.3|ENST00000648819.1|ENST00000814193.1	ANAPC1P2[201]|ANAPC1P2[202/204]	0.0924058	0.492559	0.8094188261789349	0.202521	0.147486	0.5167269008614682	0.158582	0.286444	0.5455789877129195	0.164461	0.271792	0.5446749494311721	0.139443	0.37355	0.5656737920075048
ENST00000452617.8	EPM2A-DT-201	0.0892437	0.133044	0.5266063931493798	0.0824661	0.30018	0.7133392882007964	0.0382602	0.801232	0.9020858665691328	0.301191	0.04998	0.1937610734432801	0.159785	0.502297	0.6744831615239503
ENST00000452809.1	ASH1L-AS1-201	-0.0291756	0.835601	0.9476078346025788	0.0535896	0.761107	0.944071	0.113455	0.638241	0.8068343240484013	0.522438	0.0738542	0.2511041538910858	0.564729	0.0899015	0.2212773829027014
ENST00000453008.4	EIF2AK3-DT-201	-0.212901	0.107848	0.4976193079765049	-0.301433	0.0890971	0.4126204974805574	-0.243313	0.305465	0.5627382897495576	-0.0872954	0.699108	0.8704128280320194	-0.651429	0.0948491	0.2299398705034038
ENST00000453026.7|ENST00000701883.2	CHROMR[206/230]	0.847727	2.70284001048326e-07	1.9467560812349164e-05	0.893465	8.58753888858321e-08	3.917348989675374e-06	0.896769	1.15870992447299e-07	3.485042926684147e-06	0.965416	1.22918709328468e-08	3.866994338299045e-07	1.14707	1.92299158894648e-11	5.16002743033972e-10
ENST00000453262.2	TRBV21-1-201	-0.117986	0.459824	0.7907116305353352	-0.170383	0.364696	0.7579143798661474	-0.0690108	0.763071	0.8835727425971449	-0.281055	0.26006	0.5307871390320266	-0.289503	0.315356	0.5076562912440069
ENST00000453426.2	PSMB8-AS1-205	0.0451474	0.711344	0.903199	0.119681	0.36559	0.757917	-0.0507675	0.718201	0.8593954921786843	0.156929	0.276155	0.5486223816061491	0.349043	0.0200955	0.0717098
ENST00000453914.4	CEP250-AS1-203	-0.17137	0.29055	0.6792802632726387	-0.0292725	0.865855	0.9763279678517656	-0.60149	0.0470231	0.1830758603483382	-0.355162	0.186554	0.4432269145774985	-0.155462	0.603777	0.7594378870647036
ENST00000454115.8|ENST00000647108.1	LINC00205[203/204]	-0.00165405	0.988158	0.9965537615292144	-0.291824	0.0795338	0.3929316003155251	-0.126451	0.469535	0.6895329880095509	-0.205015	0.249195	0.5185968632549998	-0.471037	0.0160922	0.0599244
ENST00000454488.8	CHROMR-207	1.6792	0.00269171	0.0549791	2.31446	0.000273087	0.00549588	1.88628	0.00175795	0.0163657	2.70935	6.004330890395e-05	0.000907948	3.46651	9.99772717279956e-07	1.2968615768697818e-05
ENST00000454741.5	TTC28-AS1-217	-0.00955318	0.793937	0.9353685113195688	-0.0991673	0.00266612	0.0388147	-0.0485259	0.540032	0.7390339749044863	0.0544741	0.647351	0.8497835550165003	-0.249551	0.0975851	0.2349081321556634
ENST00000454869.2	ENST00000454869	0.088646	0.565514	0.8400256449352326	0.161305	0.389892	0.7744809269107685	0.061869	0.795184	0.8989755552620413	-0.054126	0.820743	0.9267389111558424	-0.161396	0.588586	0.7458142705133444
ENST00000455245.1	DUX4L50-201	0.0919511	0.472134	0.7981661734906368	0.349061	0.0918298	0.418897	0.426278	0.129009	0.348624	0.902913	0.0189114	0.0951478	1.68596	0.00068765	0.00429703
ENST00000455485.5|ENST00000651432.2|ENST00000735045.1	GUSBP11[218/220/236]	-0.29175	0.114009	0.5041437315878117	-0.0413957	0.805239	0.9536729013154538	-0.537546	0.0348312	0.1508525703734822	-0.269265	0.250319	0.5191887942862745	-0.4963	0.0722267	0.187556
ENST00000455565.5	LINC02210-215	0.0738318	0.519519	0.8187268739845206	0.0645462	0.586432	0.8850691137957771	-0.0959421	0.453592	0.6795771119735119	0.0110323	0.925006	0.971505	-0.0182119	0.892442	0.9548921082314012
ENST00000455810.5|ENST00000613651.3	PRKCQ-AS1[204/212]	-0.203941	0.152642	0.5504715008964715	0.182196	0.218499	0.6281354478387197	0.0932818	0.560681	0.7507748240615626	0.195393	0.22474	0.4895685900106509	0.156032	0.355165	0.5467303919917683
ENST00000455965.6	ID2-AS1-206	-0.0268324	0.801282	0.938028	-0.375704	0.0371641	0.2452689047504098	-0.266475	0.246922	0.5026849183251018	-0.301031	0.220483	0.488634	-0.514242	0.163017	0.3283366598354539
ENST00000455981.2	LINC02975-201	-1.28789	0.00106231	0.0271734	-1.94784	1.83787776145808e-05	0.000540889	-3.11259	1.07736877044436e-09	4.2735627894292955e-08	-3.49942	2.84317071708907e-11	1.1277910511119975e-09	-4.77377	1.04390012961106e-15	4.1408038474572053e-14
ENST00000456273.1	INE1-201	-0.183692	0.207832	0.60547	-0.170975	0.321715	0.7319479866509441	-0.404955	0.1413	0.3658820952011548	-0.260573	0.3074	0.5798436873212186	-0.529058	0.139657	0.2997965683132486
ENST00000456312.6	SBDSP1-205	-0.156841	0.206044	0.6041916529387311	-0.185931	0.232349	0.6436638374465765	-0.352535	0.16724	0.4047076072118443	-0.339038	0.187707	0.4448098493299693	-0.692634	0.0819328	0.2055843538190289
ENST00000456638.2	ZSWIM8-AS1-201	-0.0621522	0.596419	0.8502081494223411	-0.0437762	0.767958	0.944722	-0.0517442	0.814574	0.9103673582961112	-0.160106	0.487941	0.7333847402463058	-0.06303	0.842376	0.9231083096197854
ENST00000456685.5	PAX8-AS1-207	-0.0690591	0.535647	0.8278017575576964	-0.086395	0.538592	0.8671206067614926	-0.233957	0.303762	0.5623747492496545	0.0793345	0.729111	0.8857419787803602	0.524844	0.158457	0.323484
ENST00000456718.1	ZNF137P-201	0.00367387	0.980556	0.99125	0.242106	0.187805	0.5825523644397452	0.180666	0.380718	0.6224472654174833	0.197059	0.345756	0.615302	0.0460236	0.841459	0.9227060937877172
ENST00000456917.2|ENST00000659862.3	MIR155HG[201/202]	0.270038	0.116914	0.5079282730518065	0.340915	0.0738513	0.3778150870154725	0.764312	0.000823076	0.00920461	0.710088	0.00172381	0.0158325	1.1591	1.65309757322249e-06	2.075471586197227e-05
ENST00000456928.2	HSPA8P5-201	0.257313	0.0497767	0.3547889580242669	2.49619	0.0006683	0.0122761	2.34954	0.00115414	0.0118755	2.76447	0.00027644	0.00339289	4.08764	6.02647906485976e-07	8.415547551286308e-06
ENST00000456943.6	GMDS-DT-201	0.185876	0.274784	0.6664309390229836	0.430551	0.0525842	0.3059123363105522	0.36445	0.133669	0.3549990448294537	0.311778	0.197237	0.4586560983166821	0.570188	0.0414266	0.1251485822863909
ENST00000457075.1	ENST00000457075	-0.131123	0.315424	0.6969326074345655	-0.235276	0.187934	0.5825523644397452	-0.241742	0.322487	0.5733585470746528	-0.283661	0.27645	0.5486223816061491	-0.539145	0.138125	0.2969734484525778
ENST00000457233.6	MUC20-OT1-221	0.0337904	0.83111	0.9463135128138764	0.0716332	0.693694	0.9268988231717428	0.149157	0.528786	0.7345998965524625	0.30193	0.225226	0.4895685900106509	-0.0520583	0.850137	0.9262838032294292
ENST00000457336.2	SLC20A1-DT-201	-0.0340355	0.825689	0.9444481897160284	-0.188679	0.315065	0.7258685232981249	-0.336433	0.156674	0.3887736168153222	-0.286294	0.224082	0.4895685900106509	-0.391282	0.144871	0.3066611787183517
ENST00000457387.3	CCDC18-AS1-223	0.0939941	0.507541	0.8147443464116306	0.247353	0.201382	0.5965187433252965	0.472077	0.100032	0.3042087746946276	0.0282122	0.908538	0.9604748038956276	0.27766	0.396071	0.5880492305879296
ENST00000457540.1	MTND2P28-201	-0.162449	0.160609	0.5624136145188925	-0.516334	3.25069151621343e-05	0.000872269	-0.373872	0.00271137	0.0231185	-0.660737	2.53001057922264e-07	6.594894243173681e-06	-0.780727	1.6245674615312e-09	3.368516016826435e-08
ENST00000457668.1	MIR4432HG-203	2.04141	1.10664468693908e-05	0.000531384	1.37236	0.00121809	0.0207076	1.56315	0.000488559	0.00605062	1.85037	6.47588471173117e-05	0.000963288	1.57861	0.000554815	0.00361555
ENST00000457898.1	LINC01772-201	-0.235748	0.163943	0.5658420034108481	-0.0567308	0.737784	0.9335713096194724	-0.281058	0.177307	0.418352	-0.153489	0.452812	0.7114501306315171	-0.152177	0.496846	0.6698860668110361
ENST00000457926.5	AFG3L1P-216	0.0160211	0.866669	0.9556996333706678	0.00746649	0.951558	0.9940112150335187	0.112643	0.576189	0.7604933056017436	0.0630262	0.744331	0.8939160021155494	0.223478	0.453864	0.6390378998958416
ENST00000458001.2	GAS6-AS1-201	-0.22512	0.197216	0.5919952708378883	-0.113958	0.538541	0.8671206067614926	-0.186405	0.418036	0.6541825861718004	-0.26109	0.272275	0.5447488296483779	-0.0670147	0.799327	0.8971157621668574
ENST00000458178.2	PPM1F-AS1-201	-0.0640992	0.68229	0.8927521074565045	-0.287158	0.162517	0.544534	-0.265768	0.27172	0.5304549404321722	-0.159259	0.503172	0.7449735652357734	-0.454436	0.121519	0.2737312903748795
ENST00000458180.1	TNK2-AS1-203	2.0525	5.90662409254385e-13	8.981350078495842e-11	2.66786	1.06452538799418e-20	2.4280049891167262e-18	2.79873	1.74009314108192e-22	2.6459082928562303e-20	3.09031	3.0608941531247e-27	4.928039586530768e-25	3.57646	4.0871752065926095e-36	5.084817518383624e-34
ENST00000458296.2	PSMB8-AS1-206	-0.0403035	0.773307	0.9264189883884684	-0.168469	0.333366	0.7388027450342964	-0.433091	0.0407754	0.164605	-0.278529	0.175747	0.4304142391836381	-0.424801	0.0606974	0.166462
ENST00000458392.1	FAM215B-201	-0.0983431	0.488823	0.807428	-0.235794	0.212926	0.6166975810689551	-0.107012	0.653319	0.8161204921976117	-0.314523	0.24553	0.5129891903475101	-0.717398	0.0538429	0.1531893105806749
ENST00000458394.3|ENST00000722550.1	CUTALP[202/222]	0.382714	0.0375733	0.3087895759902194	0.167843	0.340333	0.7469866187477716	0.380126	0.0690883	0.2382177169233784	0.309726	0.136911	0.3706481503725417	0.548149	0.0163259	0.0607121
ENST00000458539.5|ENST00000598304.5	LGALS17A[203/204]	-0.0642642	0.515362	0.8162886813144371	0.118486	0.386868	0.7723251801743476	2.0633	0.000800723	0.00913158	1.77446	0.00241585	0.0204711	3.58649	3.24276381858167e-07	4.823611180140234e-06
ENST00000458605.7	RRP7BP-205	0.0108628	0.953551	0.9818924091962176	0.100769	0.579828	0.8846093031647941	0.0247458	0.909277	0.9540976557812982	0.397259	0.0979156	0.3014568369590247	0.242584	0.350787	0.5427359842998736
ENST00000459719.8|ENST00000789732.1|ENST00000789733.1	TXLNGY[206/233/234]	0.231456	0.170295	0.5726016125363093	0.404234	0.0368016	0.2441255220613645	0.601238	0.00582083	0.0413808	0.610691	0.0052947	0.0370629	0.852082	0.000250132	0.00183052
ENST00000460022.6	RBM33-DT-202	-0.165288	0.315718	0.6969326074345655	-0.294178	0.134116	0.4938927118731792	-0.0704657	0.738984	0.8741227138402023	-0.297116	0.188639	0.446243	-0.0722031	0.764659	0.8767786086434777
ENST00000460115.5	NBR2-202	-0.146982	0.344409	0.716963	-0.0909631	0.608211	0.8934791613709758	-0.248853	0.319058	0.5718800940920038	-0.761953	0.0222198	0.108021	0.0681291	0.825411	0.91205
ENST00000460726.2	RASA4DP-201	-0.0253804	0.825743	0.9444481897160284	0.0333547	0.819634	0.9539898546224858	0.0290031	0.90129	0.9515169237011474	0.021174	0.932817	0.972845	-0.210681	0.523522	0.6942243253941692
ENST00000460955.5	ARHGEF35-AS1-201	-0.148452	0.351245	0.7219870472185235	0.0270059	0.883244	0.9815201761375832	-0.224567	0.282059	0.540614	-0.222773	0.287479	0.5584309693355112	-0.699323	0.00480905	0.0229256
ENST00000461019.5	ATP6V0E2-AS1-201	-0.569864	0.00328052	0.0645455	-0.590656	0.00314808	0.0435167	-0.946714	1.97454057328061e-05	0.000371177	-1.07652	1.90378346139738e-06	4.342212778203858e-05	-1.07262	2.64863605850833e-06	3.1935316705450654e-05
ENST00000461471.1|ENST00000479887.1	ARHGEF35-AS1[202]|OR2A1-AS1[211]	-0.190363	0.135623	0.5297085105899342	-8.78166e-05	0.995358	0.9997090192730376	-0.322413	0.200148	0.4483241481135523	-0.189777	0.429587	0.6881474733100774	-0.320853	0.345724	0.5388648843603707
ENST00000461864.8	NCK1-DT-201	-0.39719	0.0413912	0.3306075918420976	-0.221934	0.232349	0.6436638374465765	-0.217741	0.307378	0.5627382897495576	-0.132501	0.531677	0.7654916593209421	0.301978	0.204103	0.3820018424632584
ENST00000462083.3	PRKAG2-AS2-201	0.456722	0.0262541	0.2614835964123761	0.602631	0.00870251	0.0945189	0.742856	0.00302491	0.0250126	0.784263	0.00194911	0.0170985	0.634761	0.0139625	0.0536731
ENST00000462238.8	ENST00000462238	-0.111469	0.482082	0.803316	-0.230929	0.211203	0.6149615743074753	-0.349377	0.109132	0.3170845595734945	-0.276673	0.20038	0.4628178456363592	-0.351329	0.140246	0.3008264243923222
ENST00000462305.5|ENST00000474656.5	ARHGEF35-AS1[204]|OR2A1-AS1[202]	-0.122503	0.450964	0.7856217030136979	-0.17379	0.358105	0.752268	-0.0716291	0.750867	0.877311	-0.24507	0.30898	0.5820765242897894	-0.741103	0.01572	0.0587782
ENST00000462383.6	WEE2-AS1-202	0.190077	0.24652	0.6459728457320975	0.0489355	0.788108	0.9514998900404408	-0.0509138	0.83004	0.9134783289874084	-0.385375	0.165786	0.4166720319583892	-0.527803	0.122176	0.2745438667025476
ENST00000463348.6	HLA-L-212	-0.251916	0.112948	0.5032686783477549	-0.078239	0.624575	0.8992439029818493	-0.14262	0.556093	0.7490283509765454	-0.0533501	0.821068	0.9267389111558424	-0.119435	0.712486	0.8390611916593749
ENST00000463441.5	ENST00000463441	-0.013472	0.923701	0.9723727621523276	0.0197548	0.909882	0.983994	-0.170358	0.414129	0.6509023219762041	0.0221736	0.916424	0.9650832035882346	-0.0523652	0.820351	0.9090287509829872
ENST00000463567.5|ENST00000684939.1	ZNF767P[202/207]	-0.333276	0.0823381	0.4498193591313723	-0.157538	0.40021	0.7806454992029042	-0.396552	0.103912	0.3094287261235365	-0.259569	0.27822	0.5486223816061491	-0.33269	0.216632	0.3979349639919579
ENST00000465466.1	NDUFB2-AS1-201	-0.191464	0.234923	0.6340605488836806	-0.144681	0.420963	0.7898327243387174	-0.337585	0.1973	0.4448191119450966	-0.390539	0.156172	0.3998524560389267	-0.413856	0.203527	0.3820018424632584
ENST00000465539.3|ENST00000638208.4	ZNF271P[201]|ZNF271P[203]	-0.0550432	0.693125	0.894753	-0.142482	0.36324	0.756794	-0.280418	0.117174	0.3268666830963501	-0.246165	0.169827	0.4233293692046328	-0.313561	0.098495	0.2362671051735626
ENST00000465971.1	ENST00000465971	0.0180127	0.645063	0.8738828235571299	0.0218383	0.590217	0.8870354890053437	0.0821723	0.322668	0.5733585470746528	0.0235379	0.750315	0.8974002473474765	0.200754	0.246313	0.432708
ENST00000466377.1	RPL6P10-201	-0.109382	0.484415	0.8054112790939828	-0.12709	0.490267	0.8374121214870454	-0.0267608	0.905015	0.9529800195145788	-0.429455	0.118216	0.3405865112919807	-0.12543	0.66769	0.809807
ENST00000466692.4	ENST00000466692	-0.0662647	0.663666	0.8856428067127402	-0.0526558	0.754339	0.9422251328081808	-0.184903	0.355361	0.6041136814152414	-0.0591376	0.761962	0.9017278445753428	-0.000456461	0.989793	0.9952479075263396
ENST00000466808.2	BTN2A3P-204	-0.230639	0.145462	0.5443199642484635	0.203874	0.264721	0.6815110384621225	0.143619	0.554856	0.7480991067694497	0.102984	0.676989	0.8617440408026964	0.405183	0.23455	0.4182167487624411
ENST00000467239.6	FAM86JP-202	-0.0501214	0.0924621	0.4721373590831326	0.000464943	0.986594	0.9997090192730376	0.079297	0.513507	0.7226680477747348	-0.1764	0.0261621	0.120548	-0.285412	0.0412777	0.1248366514797228
ENST00000467458.4	PRKAG2-AS1-202	-0.755443	0.00318369	0.063604	-0.514576	0.0258066	0.1962015037757223	-1.08693	0.000249116	0.0033922	-1.02363	0.000491721	0.00556133	-1.32801	2.2893387534689e-05	0.000226207
ENST00000467537.1	ENST00000467537	-0.088022	0.566086	0.8400256449352326	-0.10287	0.570273	0.8797630006534676	-0.2608	0.296635	0.5567945381663375	-0.020622	0.930934	0.972631	0.140978	0.63301	0.7807476517960696
ENST00000467865.5	TCL6-206	0.360205	0.0452697	0.3424942255483465	0.268281	0.148427	0.5167269008614682	0.241235	0.320691	0.5726936253967657	0.24218	0.336588	0.6087570816655822	0.153966	0.641489	0.7876876978633055
ENST00000468186.5	THUMPD3-AS1-202	-0.302384	0.103643	0.4937307276645853	-0.226332	0.243733	0.6572897983563695	-0.14145	0.551744	0.7462561541376974	-0.221824	0.380772	0.6453086162605999	-0.209535	0.492973	0.6676236031220811
ENST00000468715.1	RPL7P9-201	-0.132362	0.394606	0.7488135996556315	-0.278989	0.172746	0.5608599473240784	-0.278611	0.266652	0.5239245412253131	-0.494138	0.0824901	0.2678237713326524	-0.736503	0.0311606	0.1009306984753782
ENST00000469754.4	DLEU1-212	-0.0155216	0.917922	0.9707696263744184	0.205457	0.253972	0.6677443696164029	0.210973	0.30598	0.5627382897495576	0.182001	0.38186	0.6463151215908485	0.203586	0.371685	0.5639144413651362
ENST00000469846.5|ENST00000518437.3	THUMPD3-AS1[203/209]	-0.172621	0.275765	0.6672438044840954	-0.157156	0.393505	0.777679	0.334355	0.200073	0.4483241481135523	0.323103	0.222657	0.4895685900106509	-0.0155064	0.954729	0.9842157661059188
ENST00000470313.7	NEPRO-AS1-204	-0.0774872	0.612626	0.8542847266691093	-0.0116082	0.953419	0.9948565386202928	-0.137404	0.562019	0.7518313442559394	-0.279672	0.270699	0.5437608541325957	0.109822	0.707026	0.8344673911993477
ENST00000471152.1	RPL23AP42-201	-0.139591	0.340644	0.7138916279380946	-0.325122	0.0498792	0.2962483365745787	-0.342544	0.0540339	0.2001727064941943	-0.424707	0.0189785	0.095225	-0.371303	0.0480899	0.1404717515407139
ENST00000471244.1	RNF216P1-209	-0.246371	0.150712	0.5497859138320046	-0.270147	0.14848	0.5167269008614682	-0.220784	0.294078	0.5535708407629956	-0.287165	0.178784	0.4316156779488161	-0.342966	0.142032	0.3029943692463156
ENST00000471856.1	PDIA3P1-201	0.134263	0.402181	0.7557079615928227	0.214701	0.271282	0.6900546201945208	0.220296	0.364492	0.6087624463114857	0.347885	0.179462	0.431727	0.692405	0.0278768	0.0927081
ENST00000472046.1	PSMD6-AS2-201	-0.138711	0.390662	0.7458290265070938	-0.253337	0.200091	0.5952694550686461	-0.536026	0.0395213	0.1619309075432972	-0.504488	0.0521238	0.199528	-0.517139	0.0671605	0.1788618073839121
ENST00000472110.3|ENST00000654032.1|ENST00000656592.1|ENST00000668666.1	C22orf46P[201]|C22orf46P[202/203/206]	-0.0937735	0.496985	0.8116043332662836	-0.169175	0.257935	0.6710719819909989	-0.119879	0.44904	0.6771475070137257	-0.0583405	0.721869	0.8802828701173355	-0.184534	0.275212	0.4649717202773483
ENST00000472212.5	ZNF767P-203	-0.134029	0.356765	0.7244169936493527	-0.027731	0.874041	0.9764291783191584	-0.43082	0.125634	0.3430922749645722	-0.223035	0.383141	0.64692	-0.502704	0.150255	0.3129734353544132
ENST00000472943.6	TIPARP-AS1-202	0.0570969	0.719191	0.9065870132047502	-0.0778195	0.650309	0.9108983358832754	-0.0201209	0.927178	0.9643321931144294	0.0881429	0.681691	0.8617954351898088	0.106692	0.662607	0.806622
ENST00000473537.1	BZW1P2-201	0.0834342	0.582681	0.8469928818693374	-0.0248023	0.898959	0.9823400726920536	0.22227	0.215216	0.4686109063472668	0.237156	0.189103	0.4464566616889384	0.260003	0.177105	0.3452529070942847
ENST00000473592.1	ZNF37BP-204	-0.0244996	0.844182	0.9490748049291812	-0.0156915	0.91826	0.9869975211855196	-0.106125	0.653553	0.8161204921976117	-0.408488	0.145085	0.3832991126588145	-0.474572	0.181233	0.35105
ENST00000473748.1	RPS28P7-201	-0.0161603	0.796772	0.9355489973355082	-0.0285241	0.737143	0.9335713096194724	-0.0467094	0.750157	0.877052	-0.0625103	0.681236	0.8617440408026964	0.54723	0.00383076	0.0189598
ENST00000473798.3	LINC00115-207	-0.0693119	0.609788	0.8529892151248197	-0.264769	0.167239	0.5534870048582139	-0.223953	0.364768	0.6087624463114857	-0.0703626	0.772198	0.9070843139669044	-0.443664	0.204127	0.3820018424632584
ENST00000473970.4	C10orf95-AS1-201	0.139522	0.38135	0.739203	0.0978566	0.57544	0.8823142683931964	0.110268	0.587754	0.7697690432724534	0.0559292	0.788948	0.913604	-0.0689542	0.759267	0.8727897943409102
ENST00000475089.6	OR2A1-AS1-207	0.0017224	0.989336	0.9965537615292144	-0.0731306	0.584271	0.8850691137957771	-0.187632	0.364624	0.6087624463114857	-0.142356	0.525902	0.7625402445258662	-0.369721	0.265774	0.4555353012288859
ENST00000475197.1	LINC00852-201	-0.44169	0.0430593	0.3360424977100521	-0.29062	0.157726	0.5357677340298664	-0.218352	0.364741	0.6087624463114857	-0.237815	0.337374	0.6095008723544261	-0.322194	0.271895	0.4610766146685457
ENST00000475229.2	ENST00000475229	-0.226904	0.185556	0.580779	-0.228608	0.243183	0.6570505108963355	-0.268528	0.282426	0.5407344735349959	-0.283993	0.266013	0.5389176985813436	-0.646572	0.0505984	0.1463929733628909
ENST00000475369.4	ENST00000475369	2.74134	2.06095102867343e-35	1.1281645930958356e-32	3.20859	2.93214823760509e-48	2.0063224315812832e-45	4.00737	2.50277867315188e-75	1.712526307104174e-72	4.06021	1.92763074867414e-77	1.7586417863737073e-74	5.13766	1.28235806622529e-124	1.1699380090862063e-121
ENST00000475738.5	ENST00000475738	0.0838117	0.528824	0.8242545885326638	0.0411022	0.804637	0.9536729013154538	-0.104962	0.653182	0.8161204921976117	-0.0191648	0.933036	0.972845	-0.0931346	0.771968	0.8799230852467753
ENST00000475947.7|ENST00000663781.3	SNHG29[204/243]	-0.271432	0.092109	0.4721373590831326	-0.477084	0.00831267	0.0913726	-0.497931	0.00887371	0.0557849	-0.514833	0.007037	0.0456405	-0.682918	0.00066789	0.00419269
ENST00000476910.6	ENST00000476910	0.00846024	0.957466	0.983334	0.212681	0.19666	0.5914237503835984	0.179736	0.322155	0.5733585470746528	0.107385	0.558962	0.7869750188997046	0.0834463	0.670799	0.811348
ENST00000477392.1	LINC00996-201	0.0218623	0.876876	0.9572216992899566	0.0497965	0.770578	0.9455336948770732	0.11366	0.631876	0.8040190780191814	0.038199	0.875404	0.9511632359518356	0.962494	0.0081866	0.0355099
ENST00000478110.1	PSMC1P1-201	0.468427	0.00175623	0.0407482	0.572592	0.000231078	0.00486509	0.676847	2.49276487652959e-05	0.000445928	0.660279	4.0683173957735e-05	0.000643713	0.71551	1.24465213769158e-05	0.000129038
ENST00000478241.6	TMEM198B-203	-0.479111	0.0310248	0.2830498755532693	-0.300357	0.144809	0.5147293665273337	-0.411733	0.103039	0.3092299679268222	-0.518755	0.0513862	0.1975338693800856	-1.03717	0.00111925	0.00665954
ENST00000478666.6	FAM86DP-227	-0.108456	0.48026	0.803316	-0.193201	0.304693	0.7147230159294325	-0.246077	0.282517	0.5407344735349959	-0.266645	0.25448	0.5232706720909636	-0.269638	0.304194	0.4961735194504347
ENST00000478808.5	USP30-AS1-201	0.981082	3.84969807278617e-10	4.2146494500862994e-08	1.29766	3.48430986456841e-16	5.960347562077337e-14	1.76499	3.54281481417251e-28	7.458987804915507e-26	1.85137	7.248681673396531e-31	1.8036037945533003e-28	2.62633	2.12148794694197e-60	9.677520851300288e-58
ENST00000479267.2|ENST00000720482.1	ENST00000479267|ENST00000720482	-0.0488623	0.754254	0.9224274317942828	0.236135	0.23597	0.6464950538995063	0.221329	0.36081	0.6073313873022483	0.317467	0.209411	0.4729028035000231	0.427204	0.146984	0.309457
ENST00000479592.2|ENST00000664368.1	LINC03014[202/206]	0.0825647	0.588937	0.8482442753346328	0.116798	0.5063	0.8468510351559215	0.100802	0.614865	0.7896349367151384	0.0416323	0.846941	0.936832	-0.262376	0.251398	0.4383601480162271
ENST00000480246.3	ENST00000480246	-0.437312	0.0240558	0.2511584136543084	-0.554401	0.00924415	0.0976882	-0.558642	0.012846	0.0742802	-0.949206	0.000118778	0.00162548	-0.709543	0.00340432	0.0173288
ENST00000480632.6	WDR86-AS1-203	0.0211643	0.78915	0.9352204799828472	0.096189	0.351851	0.7497212818473837	0.0920254	0.543699	0.7401214456308539	0.164295	0.344093	0.6147402797666697	0.255891	0.375474	0.5674619621112867
ENST00000481027.5|ENST00000660020.2	SNHG29[209/239]	-0.270894	0.0901404	0.4681484765774769	-0.334143	0.0535553	0.3085910891007518	-0.509866	0.00831079	0.0537267	-0.448678	0.0190311	0.095225	-0.623373	0.00198508	0.0109983
ENST00000481651.4	ENST00000481651	0.0924953	0.530785	0.8243691268994475	0.0950757	0.556861	0.8734263697321079	0.506717	0.00589105	0.0417715	0.432857	0.0180633	0.0923422	0.966664	7.29665367929198e-07	9.88660451496146e-06
ENST00000481898.6	SNHG29-210	-0.11008	0.489788	0.8075605942445905	-0.0263052	0.880326	0.9802496218714952	-0.24122	0.274085	0.532692	-0.21119	0.343946	0.6147402797666697	-0.602315	0.0209243	0.0739919
ENST00000482378.7	TMEM198B-204	-0.0257277	0.805632	0.939005	-0.0888133	0.501468	0.8416592005141383	0.191129	0.370358	0.6139736163690845	-0.300879	0.212764	0.4756686595061371	0.0925637	0.775328	0.8819737547945368
ENST00000482727.1|ENST00000488113.5	ZNF542P[201]|ZNF542P[205]	0.452774	0.0303212	0.279424	0.561258	0.0155738	0.1375016722488221	0.342773	0.142621	0.367912	0.517866	0.0364821	0.1538542369854441	0.331027	0.20226	0.3809940327847582
ENST00000483140.8	SNHG29-211	0.121709	0.377284	0.7360132040372693	0.187511	0.292576	0.7089316135349675	0.2113	0.392912	0.6325877654929899	-0.0610048	0.797534	0.9187	0.221746	0.500692	0.6730811162892728
ENST00000483329.6	STAG3L5P-PVRIG2P-PILRB-209	0.00146783	0.868944	0.956793	-0.0138721	0.716085	0.9283058416685936	-0.0113582	0.880957	0.9411136043221424	0.0419772	0.640229	0.8436723269980682	-0.169771	0.0272058	0.0914771
ENST00000483578.1	ENST00000483578	-0.126912	0.431866	0.7742959755975245	-0.0561443	0.754826	0.9422251328081808	-0.31779	0.174615	0.4141478157136029	-0.409907	0.0946026	0.2952422017218525	-0.38039	0.154667	0.3190081929668536
ENST00000483947.1	RPL7AP64-201	-0.0630632	0.588575	0.8482442753346328	-0.093829	0.518368	0.8541675802250135	-0.894827	0.0161719	0.0873025	-0.301693	0.222507	0.4895685900106509	-0.376846	0.261562	0.4496823685984662
ENST00000484836.2	SNHG29-213	0.0623014	0.606524	0.85182	0.100895	0.516662	0.853791	-0.248921	0.300605	0.5600795227400117	0.107103	0.649832	0.8505893003600202	-0.0365733	0.907835	0.9600208169548524
ENST00000484859.1	ENST00000484859	-0.246297	0.14411	0.5440417392757823	-0.0331679	0.841002	0.9671527379558305	-0.143617	0.550962	0.7457876748676894	-0.259993	0.314061	0.5870869032942149	-0.523781	0.126857	0.2813672147705586
ENST00000486954.2	LINC00996-202	-0.0213798	0.82838	0.9462011036977708	0.110073	0.389501	0.7744809269107685	0.247541	0.247073	0.5026849183251018	0.992999	0.0148676	0.0795036	1.71998	0.00270593	0.0143808
ENST00000487977.2	MIR29B2CHG-202	-0.082158	0.554709	0.8376017319118839	0.0510747	0.763679	0.9445052347133184	-0.0891466	0.706262	0.8511838957664439	0.00872049	0.97716	0.9948240566431046	0.0276761	0.932874	0.9723061472711456
ENST00000488803.1	RPS2P5-201	-0.16787	0.208805	0.6065232290128196	-0.403745	0.0102852	0.1039958803544841	-0.43181	0.00917495	0.056943	-0.612756	0.000310631	0.00374792	-0.56409	0.00113516	0.00673955
ENST00000489336.5	ZNF433-AS1-203	-0.729311	0.00128238	0.0316204	-0.914353	0.000165901	0.00363257	-1.07353	2.73504968089498e-05	0.000486093	-0.923864	0.000209448	0.00267878	-0.907101	0.000354124	0.00248523
ENST00000490123.5	ZNF542P-206	0.04835	0.700159	0.8975815029480749	0.0180876	0.913289	0.9845808958627698	0.138351	0.554465	0.7480991067694497	-0.00542787	0.977161	0.9948240566431046	-0.0377212	0.895913	0.956507
ENST00000490920.2	ENST00000490920	0.160622	0.317638	0.6974264446553639	0.0590964	0.753659	0.9419016299462982	0.154405	0.52642	0.733611	0.516735	0.0723622	0.2488132749559887	0.536039	0.0975308	0.2349081321556634
ENST00000492121.1	TPM3P9-201	-0.0126365	0.885726	0.960091	-0.184323	0.122198	0.4744074239592597	0.0541343	0.77887	0.8904621069786732	-0.201555	0.309204	0.5820765242897894	0.0426113	0.894285	0.9555415918194274
ENST00000492522.3	LINC02086-202	0.964065	0.00697963	0.1073215539036378	0.329822	0.101383	0.4404548890357634	1.6518	0.000403111	0.00520432	1.74154	0.000244576	0.00308482	2.64637	2.32641568239424e-07	3.557206549001696e-06
ENST00000493033.1	ENST00000493033	-0.228648	0.152048	0.5504715008964715	0.0543824	0.751195	0.9415257110694878	-0.178572	0.462532	0.6865231864741677	-0.373095	0.179109	0.431727	-0.0979381	0.754174	0.8701379940307792
ENST00000493248.6|ENST00000496968.6	ARHGEF35-AS1[209]|OR2A1-AS1[217]	-0.0408137	0.747039	0.9183268805110412	-0.38261	0.0728949	0.374321	-0.71394	0.0364312	0.156044	-0.34028	0.205071	0.467649	-2.26866	6.92517274551909e-05	0.000601721
ENST00000493499.1	STAG3L5P-PVRIG2P-PILRB-211	-0.0836257	0.5214	0.8190811770358504	-0.0197038	0.896277	0.9823400726920536	-0.115127	0.618994	0.7927869280428566	-0.0930999	0.695225	0.8704128280320194	-0.189141	0.563764	0.7285273718952987
ENST00000493504.1|ENST00000718255.1|ENST00000789877.1	ENST00000718255|MZF1-AS1[204/259]	-0.176516	0.0855921	0.4584454806538204	-0.322475	0.00257082	0.0378221	-0.35681	0.00122178	0.0124313	-0.435449	9.23551536977256e-05	0.00135174	-0.698171	8.949667580612e-10	1.8988558269872132e-08
ENST00000493536.8|ENST00000670737.4|ENST00000738085.1|ENST00000738104.1	SNHG16[202/213/235/254]	0.214865	0.0931406	0.4721373590831326	0.164058	0.215674	0.6226797021428767	0.297989	0.0338278	0.1474309647535876	0.442975	0.00184572	0.0166348	0.202231	0.167862	0.3338943758984531
ENST00000493981.2	CMAHP-210	0.372769	0.0540586	0.3736320937979919	0.957162	0.000155636	0.00343529	0.246672	0.269085	0.5275680593408908	0.691075	0.00546091	0.0374868	0.895408	0.000690067	0.00430231
ENST00000494149.2	ENST00000494149	-0.0701911	0.628296	0.8629753038606751	-0.193398	0.285779	0.7059365560438531	-0.254451	0.315998	0.5693063958742081	-0.0397857	0.873891	0.9510295081434534	-0.274962	0.39543	0.5875629851305769
ENST00000494978.7	ENST00000494978	-0.101547	0.522512	0.8190811770358504	0.134165	0.450244	0.8065530258560377	0.137103	0.567636	0.7541839904338041	0.0415895	0.857742	0.941974	0.396064	0.1525	0.3157274895818058
ENST00000495307.5	ZNF542P-207	-0.145888	0.256223	0.651076	-0.359609	0.0121631	0.1155917461329643	-0.198935	0.176884	0.4177407164178348	-0.117216	0.426376	0.6860226198362688	-0.337906	0.0277981	0.0925589
ENST00000496596.1	RPL4P1-201	-0.150025	0.364639	0.7270849853397128	-0.258168	0.197035	0.5914237503835984	-0.131278	0.56598	0.7540191490710979	-0.119882	0.611248	0.823912	-0.347847	0.221662	0.403652
ENST00000496793.3	ARRDC1-AS1-202	0.144547	0.338438	0.7119944180599166	-0.0648201	0.696615	0.9268988231717428	0.0484029	0.840292	0.9214404565391504	0.112118	0.652469	0.8511958879791526	0.111607	0.726056	0.8496009277480733
ENST00000496846.1	ENST00000496846	0.247785	0.0110612	0.1521327111204284	0.125464	0.207533	0.6055620441436866	0.221715	0.0305251	0.1389861158932444	0.193326	0.0619541	0.2234102893080429	0.434611	3.0901549769755e-05	0.000294695
ENST00000497138.5	ENST00000497138	0.088938	0.5743	0.841916	0.419235	0.0491808	0.2942030967970092	0.274576	0.223545	0.4788877236803371	0.541455	0.0269312	0.1232621313358511	0.551109	0.0348233	0.1098058281548248
ENST00000497398.1	RPL32P29-201	-0.0768052	0.618536	0.8571818321586288	-0.115704	0.524344	0.8609060182798756	0.0383269	0.870191	0.9369440442446488	0.0483907	0.837655	0.933195	0.0579741	0.834707	0.9183395086504031
ENST00000497774.7|ENST00000659884.2	SNHG29[217/238]	-0.263747	0.145775	0.5443199642484635	0.202362	0.297707	0.7122588214305209	0.0666752	0.772311	0.8881575549615297	0.147511	0.54285	0.7735983331872734	-0.335833	0.254266	0.4419983845238516
ENST00000498774.1	LRRFIP1P1-201	-0.143	0.311604	0.6952800851039322	-0.233134	0.203774	0.601	-0.240266	0.337735	0.5877859689096456	0.0204247	0.932945	0.972845	0.110324	0.736164	0.8592239423516026
ENST00000498923.5|ENST00000841840.1	NUDT16L2P[202/206]	0.161148	0.320033	0.6990663546690496	-0.0263885	0.864126	0.9757068379429524	0.135794	0.478737	0.6969699325964945	0.123802	0.518659	0.7570870685430846	0.304641	0.149833	0.3125716633586354
ENST00000499006.8	LINC01550-201	0.23601	0.180985	0.5739940234648253	-0.0223804	0.89919	0.9823400726920536	0.0113723	0.961126	0.980451	-0.0707461	0.752434	0.8974002473474765	0.00067559	0.996465	0.99902
ENST00000499077.5	NUDT16L2P-203	0.0310029	0.842798	0.9490748049291812	0.188649	0.320297	0.7305451294676876	0.0301327	0.90271	0.9521070754403456	0.111912	0.634999	0.8390543367871178	-0.415415	0.153231	0.3167624087764337
ENST00000499346.8	SLC12A2-DT-201	0.137593	0.332588	0.710551	-0.142202	0.394744	0.7778839714930286	0.268676	0.292982	0.5526478703331482	-0.23331	0.353304	0.6222607279794083	0.13142	0.687022	0.8207566123892207
ENST00000499452.3	LINC02273-201	-0.168733	0.276913	0.6672438044840954	-0.188139	0.265678	0.6821387618125848	-0.486548	0.0162391	0.087431	-0.645686	0.00206123	0.0179098	-0.799973	0.000276752	0.0019986
ENST00000499459.2|ENST00000671496.1	MOCS2-DT[201/210]	-0.0136048	0.638566	0.8697890658080828	0.00821023	0.900773	0.9823400726920536	-0.0395668	0.462344	0.6865231864741677	0.00666422	0.960441	0.986019	-0.030883	0.848807	0.9260256552543188
ENST00000499499.4|ENST00000671463.2|ENST00000692031.2	DNAJC3-DT[201/204/207]	-0.269342	0.128081	0.5263630869429718	-0.123856	0.492006	0.8374121214870454	-0.221675	0.302448	0.561601	-0.150397	0.484186	0.730952	-0.465525	0.0623921	0.1697488193099668
ENST00000499502.3	LINC02481-201	-0.168634	0.290761	0.6792802632726387	-0.148258	0.392516	0.7769992955590896	-0.1652	0.411011	0.6475144528563996	-0.360875	0.0885446	0.2825475281333716	-0.6925	0.0035388	0.0178703
ENST00000499601.3	MRNIP-DT-201	-0.568629	0.0239031	0.25067	-0.149667	0.419177	0.7898327243387174	-0.140675	0.558269	0.7492418488692264	-0.259326	0.310615	0.5834960739490815	-0.284286	0.351346	0.5429887565896869
ENST00000499624.4	GABPB1-AS1-202	-0.25267	0.16069	0.5624136145188925	-0.234386	0.221075	0.6292045857275512	-0.465912	0.0535946	0.1993047759199696	-0.482565	0.0495066	0.1924709333779796	-0.754078	0.00592778	0.0273067
ENST00000499670.2|ENST00000662857.1	MGC16275[201/204]	0.514067	0.00199091	0.0450341	0.527691	0.0019671	0.0310808	0.894622	8.14013065000585e-07	2.02541250809691e-05	0.838961	3.50892492981598e-06	7.562147663705777e-05	1.40956	1.21796792163005e-14	4.3862871072387463e-13
ENST00000499685.3	BTG1-DT-201	-0.0604428	0.69766	0.8973189170638961	-0.00906162	0.960299	0.995162	0.143102	0.515036	0.7236883967399395	-0.231481	0.315501	0.5886338457136651	-0.14723	0.565819	0.730462
ENST00000499732.4|ENST00000601801.3|ENST00000645023.1|ENST00000646243.1|ENST00000670617.1|ENST00000717968.1|ENST00000813130.1|ENST00000813133.1|ENST00000813135.1	NEAT1[N=9]	-0.0334147	0.817174	0.9425226567307042	0.18782	0.324342	0.7347117956783806	0.204695	0.407996	0.6454829335718728	0.33372	0.204135	0.4667655417517976	0.500331	0.112668	0.2604497914517958
ENST00000499809.1	LINC00900-201	0.101105	0.464805	0.7942576419006591	-0.103006	0.537908	0.8671206067614926	0.209153	0.388758	0.6303500947111016	0.00393217	0.986321	0.9958284885869836	0.0370065	0.911525	0.9600208169548524
ENST00000499966.3	LINC00920-201	0.0129333	0.936454	0.9765120667084772	-0.0873087	0.631047	0.9023908398832928	-0.272285	0.255663	0.5118873341273593	-0.252011	0.291377	0.5636039857141594	-0.486128	0.0917607	0.2240402094673731
ENST00000499988.3|ENST00000671605.1	RAD51-AS1[201/205]	-0.143319	0.352434	0.7225557987671661	0.041987	0.8146	0.9539898546224858	-0.11064	0.643502	0.809777	0.0547471	0.830314	0.930603	-0.13314	0.663147	0.806622
ENST00000500036.2	PRKCH-AS1-201	-0.452356	0.042044	0.3335486933716928	-0.236614	0.227804	0.6407997759204124	-0.283816	0.259839	0.517222	-0.566059	0.0527739	0.2014535543583457	-0.607043	0.0644569	0.174845
ENST00000500444.3	SIMC1P1-201	0.0976135	0.528091	0.8235819799536587	0.383036	0.088069	0.4113392549889736	-0.000585954	0.987638	0.9956405750027304	0.0666591	0.789199	0.913604	0.383971	0.220328	0.4021046581078719
ENST00000500765.2	FAM13A-AS1-201	-0.132256	0.412231	0.761833	-0.0939768	0.606647	0.8931651717806071	-0.325172	0.180312	0.4221280625222346	-0.366805	0.144794	0.3832705448558948	-0.539534	0.0613088	0.1678021262687243
ENST00000500853.2|ENST00000840439.1	TNFRSF10A-DT[201/208]	-0.0242156	0.875164	0.9572216992899566	-0.295308	0.130004	0.488764	-0.0217241	0.911074	0.9543086274463036	-0.114804	0.592127	0.8095621955473135	-0.182321	0.451752	0.6381530061143792
ENST00000500949.7	OIP5-AS1-201	-0.192878	0.00614822	0.0989864	-0.374379	2.26578086106154e-07	1.0002326156008766e-05	-0.448912	8.8789880253782e-10	3.6271328694716624e-08	-0.56131	2.39868013452054e-14	1.4272146800397217e-12	-0.668702	1.69874302094423e-19	9.116587545734034e-18
ENST00000500989.4|ENST00000691489.2	LINC00861[201/211]	-0.0673855	0.582714	0.8469928818693374	-0.103853	0.412479	0.7850871061198423	-0.0848286	0.529605	0.7348508950399039	-0.0671682	0.624331	0.8327461336430688	-0.197554	0.162253	0.3277782588827532
ENST00000501011.10	RAB30-DT-201	0.312581	0.0994553	0.4853723771702373	0.293104	0.157663	0.5357677340298664	-0.361334	0.169348	0.407298	0.0796654	0.740612	0.8913852478799739	0.351751	0.240132	0.4262266096920239
ENST00000501075.2	ENST00000501075	0.0300871	0.844332	0.9490748049291812	0.254638	0.184564	0.5806340558391454	0.120895	0.57684	0.76075	0.227988	0.305311	0.5771545808106019	0.524018	0.0387912	0.1198323605313658
ENST00000501122.4	NEAT1-202	-0.31056	0.0995104	0.4853723771702373	-0.0591001	0.744461	0.9368985031294612	-0.0100844	0.964613	0.9825625347369762	-0.136103	0.556467	0.7854828061947001	-0.00760348	0.972517	0.990135
ENST00000501133.4	UBE2D3-AS1-201	0.0832354	0.590567	0.8482442753346328	0.0746033	0.687342	0.9254830852986392	0.0946298	0.689652	0.8392967126736843	0.385199	0.143639	0.3813199705747323	0.572379	0.064809	0.1754521996584306
ENST00000501280.4	SAP30L-AS1-201	0.142424	0.327681	0.7066660406286267	0.22138	0.235681	0.6464950538995063	0.54949	0.0697125	0.239102	0.172625	0.494915	0.738534	0.543921	0.125945	0.2800260449433535
ENST00000501338.6	ENST00000501338	0.248943	0.149491	0.5484683049293567	0.205668	0.261723	0.6777071241798174	0.414771	0.0618773	0.2205182814866789	0.0344603	0.877233	0.9520802166907184	0.335014	0.158909	0.3240933167004112
ENST00000501371.5	ITFG2-AS1-201	0.147116	0.362172	0.7270849853397128	0.0226171	0.901244	0.9823400726920536	-0.0438866	0.849375	0.92767	-0.149444	0.540855	0.7730135876560844	-0.302789	0.316289	0.5086271356170693
ENST00000501520.1	ENST00000501520	0.123542	0.360019	0.7270849853397128	0.323466	0.110448	0.4566397148254468	1.00118	0.0120565	0.0709716	1.41655	0.00187926	0.0167542	2.41583	2.69965087511971e-06	3.24076510754502e-05
ENST00000501665.3	OIP5-AS1-202	0.0756008	0.592562	0.8482442753346328	0.161069	0.369243	0.762731	-0.464292	0.100431	0.3047442385488244	0.061461	0.806019	0.9212645385934456	-0.0220785	0.944176	0.976648
ENST00000501702.8|ENST00000668265.1|ENST00000668567.2	SLC12A2-DT[204/229/230]	0.179109	0.147279	0.5469505972433877	0.0594087	0.654548	0.9116132480899418	0.0332119	0.829507	0.9134039275623068	-0.0609115	0.651072	0.8505893003600202	-0.122789	0.384115	0.5760678281626638
ENST00000501726.2	LINC00926-201	-0.245078	0.153746	0.5525707548537666	-0.126409	0.472889	0.8270266429928166	-0.895653	0.0100267	0.0613614	-0.562352	0.059579	0.2165574432905591	-1.89156	1.36117007411451e-05	0.000140057
ENST00000501937.2|ENST00000659553.1	LINC00847[202/215]	0.14155	0.353637	0.7232388444576874	0.0980959	0.548024	0.8692498111693203	0.142418	0.430239	0.665666	0.262326	0.151661	0.3934569795800474	0.499581	0.0107096	0.0436192
ENST00000501964.1	SORL1-AS1-201	-0.243205	0.168796	0.5726016125363093	-0.153213	0.409485	0.7850578119983561	-0.279754	0.246289	0.5023054575769665	-0.515259	0.0544691	0.2050703825322967	-0.831657	0.00762092	0.0334442
ENST00000502001.2	MIR4458HG-201	-0.0112778	0.936426	0.9765120667084772	-0.0360754	0.849586	0.9713101111177096	-0.581616	0.0394426	0.1618505566413462	-0.216951	0.377363	0.6422357599311965	-0.319096	0.27603	0.4652058472165175
ENST00000502041.3|ENST00000660242.1|ENST00000669977.1	CKMT2-AS1[203/209/213]	-0.403475	0.0500494	0.3558059812641483	-0.325468	0.120613	0.4727700598569268	-0.269135	0.284722	0.5438135148110445	-0.312172	0.226139	0.4905849217835089	-0.519719	0.104219	0.2467528866936238
ENST00000502083.2	ENST00000502083	0.0203134	0.888139	0.9608761724109224	-0.0632894	0.697665	0.9268988231717428	0.176057	0.342339	0.5928240415421044	0.0944892	0.61184	0.823912	0.347159	0.0852555	0.2119384001681722
ENST00000502162.2	LINC00847-203	-0.135819	0.20216	0.5994714941377824	0.204198	0.162545	0.544534	0.179497	0.402554	0.6410387516632751	0.845806	0.0257709	0.1199574630353704	0.439039	0.211525	0.3910291012718273
ENST00000502171.2	MOCS2-DT-202	-0.0274445	0.724453	0.9083041121129865	0.0196021	0.838824	0.9660282422475256	0.30754	0.0175545	0.092996	0.0224912	0.871573	0.9492624896913132	0.0149955	0.953356	0.983541
ENST00000502187.6	LINC01550-202	-0.266518	0.140659	0.5376850518958687	-0.264502	0.185293	0.5822568040442027	-0.095268	0.670162	0.8255677029896817	-0.197311	0.391804	0.653757	0.00128989	0.997502	0.9993846864418496
ENST00000502511.1	SLC9A3-OT1-202	-0.0809012	0.571242	0.8406427350396072	-0.146614	0.411462	0.7850578119983561	-0.0945576	0.690974	0.8401586760489128	-0.323523	0.229224	0.4930728006401823	-0.14873	0.634735	0.781849
ENST00000502626.2	RRN3P2-202	0.156817	0.236716	0.6359440521440349	0.234512	0.0968333	0.4289545154722981	0.343338	0.0247254	0.1185205972436892	0.111001	0.468195	0.721131	0.104071	0.517899	0.6891055749215466
ENST00000502802.1	HMGB1P3-201	0.134756	0.261707	0.6537436464486325	0.353699	0.0673308	0.353713	0.314684	0.208709	0.4588250245444734	0.825802	0.0291542	0.131027	1.05421	0.0226384	0.0784907
ENST00000503539.8|ENST00000670146.2	LINC01094[202/217]	-0.0465708	0.743281	0.9173696101681464	-0.25226	0.19711	0.5914237503835984	-0.223224	0.360155	0.6073313873022483	-0.36402	0.174087	0.4289683613095408	-1.3538	0.00130776	0.00764814
ENST00000503602.6	ENST00000503602	0.0878669	0.564917	0.8400256449352326	-0.178974	0.340194	0.7469866187477716	-0.326399	0.21129	0.4622711280881362	-0.364605	0.180607	0.4324770521951202	-0.667144	0.0556841	0.1563393747610984
ENST00000504184.4	LINC01521-201	-0.0281925	0.851879	0.9512768688743036	-0.717079	0.00408363	0.053478	-0.511912	0.0366285	0.1563998675750935	-0.334776	0.148955	0.3875365781077964	-0.418055	0.105719	0.2494124541488396
ENST00000504245.9	SRP14-DT-201	-0.0614932	0.692522	0.8944938892296387	-0.167858	0.344683	0.7470602377562603	-0.209449	0.317064	0.5695475004411169	-0.150951	0.470685	0.7241508466752754	-0.360852	0.1306	0.286192
ENST00000504300.3	FAM151B-DT-201	-0.0803572	0.607885	0.85182	-0.137865	0.453297	0.808261	-0.673627	0.013272	0.0759947	-0.40605	0.10124	0.3082534919871599	-0.867566	0.0038446	0.018994
ENST00000504409.3	LINC02397-201	0.284153	0.0618447	0.3992192666040265	0.496909	0.00314113	0.0435167	0.557698	0.00155726	0.0151142	0.562085	0.0014636	0.0138611	0.824343	7.12549087626155e-06	7.851533258650123e-05
ENST00000504520.6	THAP9-AS1-202	0.0337361	0.794844	0.9353685113195688	0.136528	0.332595	0.7376924699679768	0.255387	0.095543	0.2964865362362198	0.294857	0.0526133	0.201121	0.348332	0.0275813	0.092286
ENST00000504675.7	LINC01094-203	-0.0413483	0.516732	0.8175114489186002	-0.145582	0.0588575	0.324784	-0.338709	0.0168011	0.0898136	-0.216538	0.0870761	0.2797267902751468	-0.186936	0.455253	0.6399458952932651
ENST00000504792.6	THAP9-AS1-204	-0.166754	0.312087	0.6952800851039322	-0.0788838	0.659424	0.9134308651803494	-0.249857	0.298823	0.5578986964150717	-0.175816	0.460609	0.7180897172071933	-0.131872	0.631549	0.7800319601806589
ENST00000505448.3	ENST00000505448	-0.100912	0.52415	0.8207083434888535	-0.312933	0.129865	0.488764	-0.38478	0.123064	0.3371629472832667	-0.813065	0.00537817	0.0371718	-0.978035	0.00180562	0.0101896
ENST00000505522.6	SNHG4-202	-0.0846333	0.591725	0.8482442753346328	0.0153803	0.932971	0.992052	-0.0155615	0.948303	0.9775911866412424	-0.206623	0.374312	0.6403068470161125	-0.0565354	0.826787	0.913202
ENST00000505668.1	ENST00000505668	0.0481735	0.74721	0.9183268805110412	0.212619	0.273864	0.6923258628214501	-0.200163	0.415362	0.6518606009450324	0.218979	0.389056	0.6525030503803831	-0.0120543	0.967408	0.9888856000717364
ENST00000505731.5	NOP14-AS1-202	-0.15914	0.310078	0.6940211860670014	-0.112533	0.528931	0.8641723901757844	-0.327749	0.209308	0.4597715987249836	-0.32288	0.217683	0.4839955869253535	-0.260534	0.401866	0.5927458642641613
ENST00000506606.1	UBA6-DT-205	0.0165903	0.902673	0.9657253846151188	0.103137	0.478846	0.8318311730240977	0.0452138	0.778323	0.8904621069786732	0.139949	0.385302	0.6489674962838702	0.23793	0.160428	0.3262186028457651
ENST00000507287.6|ENST00000510078.6	ENST00000507287/ENST00000510078	-0.0957644	0.533886	0.8260300112865154	-0.0152492	0.928245	0.9912214898472388	-0.177515	0.372727	0.6149211533772695	0.0107118	0.957815	0.9848786519263444	-0.146979	0.501089	0.6732843316978031
ENST00000507794.2	SEPSECS-AS1-201	0.0041639	0.98157	0.9917156011451768	-0.113476	0.525068	0.8611426941753644	-0.191836	0.376544	0.6193515068845357	-0.218829	0.322047	0.5947089205293166	-0.490036	0.0569969	0.1585370424493588
ENST00000507802.6	LINC01094-204	-0.0208489	0.740379	0.916102	-0.0282508	0.704051	0.9268988231717428	-0.201485	0.152986	0.3830939085924298	-0.289341	0.0383516	0.1595262614069388	-4.77583	0.000528429	0.00348508
ENST00000508096.1	ENST00000508096	0.126591	0.432126	0.7742959755975245	0.175106	0.345951	0.7470602377562603	0.137593	0.534191	0.7352923129583333	0.116484	0.595302	0.8110211328627299	0.10371	0.683054	0.8185288262251476
ENST00000508125.1	KRT8P33-201	0.0124496	0.938041	0.9765732700987032	-0.0922066	0.612089	0.8955397056364351	-0.0371778	0.867109	0.935097	-0.0639385	0.783943	0.911196	-0.495928	0.0831728	0.2076454243311644
ENST00000508280.6	ENST00000508280	0.147011	0.356832	0.7244169936493527	0.229381	0.24457	0.6578881779447591	0.12989	0.587895	0.7697690432724534	0.618841	0.0365742	0.1540055332732768	0.892668	0.00895245	0.0379889
ENST00000508281.3	PKD2L2-DT-201	-0.0593541	0.695081	0.8965305405328758	-0.0729691	0.687259	0.9254830852986392	-0.0808374	0.723124	0.8627677415198829	-0.12578	0.594898	0.8110211328627299	-0.0128998	0.960434	0.9863814894731914
ENST00000508745.3	SLC1A3-AS1-201	0.384003	0.0475045	0.3461028708432744	0.19877	0.282939	0.704004	0.449949	0.0501923	0.1907999313634538	0.641469	0.00754446	0.0483587	1.06488	3.97941363244247e-05	0.000366722
ENST00000508832.3|ENST00000610851.2|ENST00000618132.2|ENST00000850956.1	MALAT1[201/205/211/273]	-0.145677	0.33016	0.7093004422046353	-0.0316334	0.822121	0.95521	-0.0457447	0.782735	0.8919637403452204	-0.121994	0.530946	0.7652449046798399	-0.0343606	0.854979	0.9293397113280182
ENST00000508913.5|ENST00000669102.2	ANXA2R-AS1[204/209]	0.0137017	0.829545	0.9462011036977708	-0.0534132	0.447111	0.8061551950124234	-0.129748	0.316555	0.5693063958742081	-0.0989034	0.486471	0.7327849471718295	-0.0061078	0.965316	0.9883173222919576
ENST00000509332.8	LINC02273-203	-0.0444375	0.671787	0.8888892941082516	-0.0852887	0.542558	0.8671206067614926	-0.132275	0.53259	0.7348508950399039	-0.144042	0.521809	0.7592718105975942	-1.16032	0.0171091	0.0626037
ENST00000509497.2	ENST00000509497	0.0098416	0.950003	0.9808272932804338	0.0167361	0.928726	0.9912214898472388	0.214273	0.367502	0.6122045570490514	0.146739	0.537213	0.7708916830700758	0.611848	0.0374156	0.1161072704032162
ENST00000509921.2|ENST00000653411.1|ENST00000657229.1|ENST00000659497.1|ENST00000665473.1	LINC00847[N=5]	0.095439	0.46035	0.7907116305353352	0.117432	0.394128	0.7778839714930286	0.307665	0.0451289	0.1767065168093081	0.126258	0.392738	0.6542438674499773	0.407018	0.0122401	0.0478587
ENST00000510070.1	PPIP5K1P1-201	-0.10048	0.368041	0.7299483472699921	-0.0829801	0.563102	0.8748099442565632	-1.28819	0.00762485	0.0505308	-1.34503	0.00629388	0.0418116	-0.664525	0.0915645	0.2237608667780211
ENST00000510134.6	ENST00000510134	0.141792	0.356661	0.7244169936493527	0.0139029	0.935814	0.992744	0.262529	0.303741	0.5623747492496545	0.117956	0.631722	0.8370557943126443	0.275854	0.389212	0.5811643462954018
ENST00000511543.1	FAM13A-AS1-202	-0.0247315	0.67635	0.8904135348308889	-0.0107154	0.873237	0.9763279678517656	-0.0563021	0.66179	0.8210871500126772	0.00137398	0.9998	0.9998	-0.159456	0.478918	0.6563843034948595
ENST00000511703.7	MIR3945HG-202	0.189321	0.0339516	0.3009522320940928	0.339997	0.0129156	0.1214774327368319	3.02229	0.00105456	0.0110165	5.16566	1.08282495492266e-06	2.511603306460441e-05	4.98483	2.48123235140292e-06	3.0049260822078724e-05
ENST00000511830.2	NAIPP2-201	0.154369	0.108007	0.4976193079765049	-0.00260371	0.976969	0.9985195695756134	-0.295428	0.00397914	0.0305068	-0.480849	3.63695666037028e-06	7.776836233932387e-05	-1.10759	6.705269484677e-25	5.397741935164985e-23
ENST00000512037.2	KRT8P46-201	0.00307999	0.980399	0.99125	0.153031	0.389186	0.7744809269107685	0.0250512	0.916813	0.9592189152522682	0.210012	0.413348	0.6762299560278443	0.62569	0.0856889	0.2128226578440559
ENST00000512149.3	ENST00000512149	-0.190789	0.256296	0.651076	-0.0638568	0.71278	0.9283058416685936	-0.445096	0.056791	0.2066980269988151	-0.0820843	0.701256	0.8704128280320194	-0.199014	0.421147	0.6092391033694758
ENST00000512200.1	LINC02701-201	-0.0147904	0.920236	0.9717149834058204	0.00805809	0.964863	0.9957880977207716	-0.0180198	0.931815	0.9664182026163388	-0.0199467	0.935427	0.9734845054176274	0.161713	0.57547	0.735937
ENST00000512693.1	ENST00000512693	-0.762733	0.00921784	0.1314022298001008	-0.121348	0.508325	0.8478286738522859	-0.379507	0.152118	0.3816187996658365	-0.472939	0.0917003	0.2895826116545321	-0.641468	0.0546877	0.1546282174354633
ENST00000512712.3	NOP14-AS1-205	-0.17763	0.278446	0.6679279066626109	-0.480713	0.0283368	0.2078896425041823	-0.239658	0.273031	0.5311251238676113	-0.271322	0.228219	0.4926148710384079	-0.233343	0.343964	0.5374715167723122
ENST00000512932.5	THAP9-AS1-211	-0.0892982	0.537745	0.8278017575576964	-0.156992	0.323283	0.7336867075778547	-0.121449	0.488269	0.7033637040090098	0.217461	0.217312	0.4835644425792874	0.414697	0.0267205	0.0902724
ENST00000513560.8	NNT-AS1-204	-0.129756	0.25691	0.651076	-0.194753	0.105352	0.4477452427463559	-0.306407	0.0159664	0.0867065	-0.277993	0.0284359	0.1286431524737249	-0.524183	8.97313188357556e-05	0.000760355
ENST00000513638.5	GBP1P1-202	1.96664	0.000152047	0.00520191	3.36081	2.49266072758497e-09	1.451577108808524e-07	3.80229	2.42416346575832e-11	1.1439543803069862e-09	4.43591	8.8975096223371e-15	5.534655417349237e-13	5.36066	1.14515830267422e-20	6.529788071706959e-19
ENST00000514057.1	MTATP6P1-201	-0.228711	0.0522635	0.3681327409148968	-0.657921	8.27118451498818e-07	3.280903190945311e-05	-0.54117	5.84341300403905e-05	0.00096074	-0.691991	3.8202599217228e-07	9.68152907940306e-06	-0.901249	1.43533598322312e-10	3.329249649221762e-09
ENST00000514146.1	TRIM52-AS1-204	0.504455	0.0138301	0.1706194206897968	-0.0267297	0.883756	0.9815201761375832	-0.118831	0.568786	0.7553457304847425	0.0885353	0.675741	0.8614507416303708	-0.532312	0.0372172	0.1157540670185997
ENST00000514355.5	ENST00000514355	-0.126609	0.433501	0.7742959755975245	-0.0514354	0.769464	0.9455336948770732	-0.039735	0.856543	0.9284581638378276	-0.0564074	0.799678	0.9187	-0.280613	0.297572	0.4900440660654305
ENST00000514409.7	SLC12A2-DT-208	-0.056164	0.573108	0.841001	0.0499046	0.697608	0.9268988231717428	-0.256735	0.214386	0.46755	-0.288629	0.206955	0.4692922145003405	-0.511128	0.15674	0.3218282188294845
ENST00000514492.1	ENST00000514492	0.045818	0.71541	0.9044237197221684	0.0226568	0.89062	0.9823400726920536	0.11778	0.615899	0.7899320596319903	-0.0507944	0.827352	0.9303440675772324	-0.145113	0.647006	0.7926839777167128
ENST00000514813.6	ENST00000514813	-0.280163	0.112389	0.5026275521627873	-0.0955403	0.581031	0.8848427405263576	-0.541294	0.0689671	0.2382177169233784	-0.29477	0.26068	0.5316560969706133	-0.631265	0.073333	0.1894490346532612
ENST00000514975.1	EEF1A1P9-201	-0.115117	0.45167	0.7856217030136979	-0.309312	0.137606	0.5008345511002154	-0.501998	0.0771666	0.2550786151716433	-0.307343	0.23972	0.5071802589134515	-0.378868	0.229774	0.4130863821717471
ENST00000514984.2	CTBP1-DT-204	0.016377	0.82417	0.9442346538984342	0.2033	0.0580165	0.3233738058359281	0.158209	0.371765	0.6148475144540406	0.304497	0.114625	0.3337538424799767	0.357178	0.224493	0.4075379086755871
ENST00000515205.1	LINC02482-202	-0.141009	0.356607	0.7244169936493527	-0.20797	0.27384	0.6923258628214501	-0.153093	0.527541	0.7345998965524625	-0.28568	0.276482	0.5486223816061491	-0.519584	0.124056	0.2769506177051694
ENST00000515260.2	WBP1LP2-201	0.180451	0.252816	0.6498867485316088	0.0314621	0.854331	0.9735046278368656	0.123543	0.611037	0.7873763139133146	0.205197	0.423942	0.6857732016967399	0.374231	0.25189	0.438564
ENST00000517565.1	ENST00000517565	0.0832529	0.012004	0.158719	-0.00609614	0.944005	0.9935263060264892	0.199846	0.00395804	0.0305068	0.129309	0.251089	0.5196901710433223	0.139481	0.45076	0.6376772720623607
ENST00000517773.6	PCAT1-201	0.842915	0.00740122	0.1100931085165326	0.461198	0.0580237	0.3233738058359281	1.11955	0.00262525	0.0224541	1.09893	0.00301738	0.0240075	1.86214	8.14840407036143e-06	8.780386590779226e-05
ENST00000517833.4	LY6E-DT-202	3.53119	3.16178700391277e-06	0.000188126	3.10075	3.04076054513552e-05	0.000833033	3.44406	5.74806497341062e-06	0.000123878	3.46726	4.99834866943052e-06	0.000102861	3.80309	7.74181959352109e-07	1.0386941287974129e-05
ENST00000517869.3|ENST00000843700.1	LINC00861[202/217]	-0.27979	0.122674	0.5202778799267279	-0.0441194	0.79505	0.9515392325248015	-0.0761047	0.738159	0.8738912353273242	-0.481173	0.0857366	0.2763970314902633	-0.585959	0.0714668	0.186557
ENST00000517927.2	MIR3142HG-201	-0.256576	0.0929841	0.4721373590831326	-0.159263	0.301725	0.7147230159294325	-0.451268	0.0125142	0.0728755	-0.57916	0.00184764	0.0166348	-0.983173	9.843302130452e-07	1.2829103776689108e-05
ENST00000518481.2	CLN8-AS1-202	-0.586973	0.00178567	0.0410705	-0.837944	3.84347510074459e-05	0.0010115	-1.03845	1.20107191607976e-06	2.9351194949199132e-05	-1.1677	7.20106944651136e-08	2.1192824811937195e-06	-1.2385	1.63524432736416e-08	2.944515607891912e-07
ENST00000518831.2	LY6E-DT-204	3.13276	3.95341129557211e-06	0.000225427	3.7277	7.85175194882142e-08	3.642414421004106e-06	3.75344	7.17130174445288e-08	2.230437826655401e-06	4.10043	4.8342882542475804e-09	1.57517225617567e-07	4.18105	2.6379483925739e-09	5.194291187391916e-08
ENST00000518942.3|ENST00000656129.1	PCMTD1-DT[202/206]	0.0616743	0.686005	0.8927901820823119	-0.0121948	0.943874	0.9935263060264892	0.0568589	0.766541	0.8852415910490666	-0.145067	0.460973	0.7180897172071933	-0.0857616	0.68694	0.8207566123892207
ENST00000518993.2	TOX-DT-202	-0.0825142	0.591698	0.8482442753346328	-0.0383209	0.828289	0.9582489116258268	-0.330487	0.195068	0.4430711813149592	-0.232016	0.34818	0.6174535827306376	-0.391363	0.193928	0.3688531042086548
ENST00000519751.6|ENST00000653074.1	MSC-AS1[206/211]	-0.454644	0.0242997	0.251925	0.0058155	0.965709	0.9962860278920804	-0.00785259	0.967044	0.983209	-0.239671	0.326985	0.5982345618045751	0.109379	0.739499	0.8606636765890775
ENST00000519902.2	SDAD1P1-202	0.0982108	0.524635	0.8209984623791725	0.18072	0.295409	0.7111130559318576	0.179875	0.35873	0.6063753224334776	0.00648076	0.976534	0.9948240566431046	0.0270086	0.90186	0.9584545036008132
ENST00000520348.7|ENST00000820852.1	SNHG6[201/222]	-0.00205058	0.993941	0.99802	0.0945672	0.578704	0.8834588401614266	0.183707	0.352218	0.6006365404140536	0.101866	0.606522	0.8209944634415424	0.202126	0.348393	0.5410925049091133
ENST00000520619.2	SNHG6-202	-0.02805	0.690011	0.8933590457586956	-0.0317764	0.701269	0.9268988231717428	0.0132216	0.926914	0.9643321931144294	0.115632	0.463859	0.7188805860760092	0.212161	0.400278	0.5918727750364547
ENST00000520820.3	UBR5-DT-202	-0.123862	0.439547	0.7776722417585078	-0.301148	0.135838	0.4962318116908626	-0.272863	0.237154	0.4924822385000253	-0.656765	0.0132916	0.0728381	-0.311978	0.236789	0.4208383483911682
ENST00000520823.7|ENST00000789757.1	ENST00000520823/ENST00000789757	-0.302645	0.103799	0.4937307276645853	0.0692936	0.703581	0.9268988231717428	-0.0410138	0.841132	0.9219772566791654	0.0522316	0.821055	0.9267389111558424	0.0288434	0.916907	0.9626033200506632
ENST00000520889.1	IGHV4-55-201	0.427435	0.0425496	0.3349028914279591	0.50636	0.0303522	0.2177942332123237	0.288974	0.227482	0.4820246207558906	0.455848	0.0738256	0.2511041538910858	0.49672	0.0761323	0.1949243863377165
ENST00000520944.7	SNHG6-203	-0.0436531	0.698357	0.8975815029480749	-0.196074	0.190143	0.5839131001268242	-0.132239	0.402961	0.6410387516632751	-0.203629	0.216426	0.4827682495797797	-0.306159	0.0758785	0.1948212134756564
ENST00000521025.1	ENST00000521025	-0.309384	0.0838087	0.455074	-0.153822	0.385551	0.7708206324457416	-0.456862	0.0392337	0.1614778200132653	-0.37352	0.087369	0.2800070373237047	-0.612821	0.0114145	0.0456747
ENST00000521326.2	WWP1-AS1-201	0.0548229	0.730727	0.910747	0.0334728	0.852469	0.973267	-0.314011	0.191496	0.4385968614931055	-0.329555	0.179623	0.431727	-0.561704	0.0522962	0.1492539777302025
ENST00000521399.8	SNHG6-205	-0.0814909	0.57862	0.844584	-0.0599201	0.731239	0.9314020268501856	-0.0319857	0.89017	0.945638	0.0161158	0.951382	0.9811829124877228	0.00522304	0.988597	0.9952479075263396
ENST00000522673.6	TPT1-AS1-215	-0.256255	0.12637	0.5241667233753604	-0.0612874	0.716873	0.9283058416685936	-0.450863	0.109621	0.3174948779279446	-0.427007	0.131711	0.3641120689041079	-0.338003	0.298729	0.490277
ENST00000522817.3	OTUD6B-AS1-201	-0.506402	0.00668521	0.1039626346050833	-0.883759	3.49269276062603e-05	0.000928107	-1.1496	3.84611249720143e-07	1.0741642760041136e-05	-0.84472	9.48072490516589e-05	0.00137344	-1.05508	3.05724716212146e-06	3.5912813230585565e-05
ENST00000522841.6	ENST00000522841	0.0372977	0.792607	0.9353685113195688	0.0461623	0.789775	0.9515392325248015	-0.312501	0.230483	0.4854649925195778	0.0981596	0.687379	0.8658843770900161	-0.134231	0.674413	0.8133620786616037
ENST00000524003.1	OTUD6B-AS1-202	-0.120983	0.233894	0.6330843403517117	-0.180752	0.0841636	0.4041329308851331	-0.278211	0.0107317	0.0646977	-0.242481	0.0261105	0.1205132046232024	-0.297857	0.00742796	0.0328438
ENST00000524828.1	ENST00000524828	-0.109448	0.461823	0.7924827356604394	-0.0484164	0.778607	0.9493769974689148	-0.205096	0.403411	0.6411941147418898	0.0780066	0.751986	0.8974002473474765	0.102664	0.743386	0.8632363748201342
ENST00000525217.1	ENST00000525217	-0.157007	0.255389	0.6502325966232195	-0.152109	0.35513	0.7497212818473837	-0.523552	0.080722	0.2639617794190664	-0.228688	0.360903	0.6283862225285151	-0.616642	0.101973	0.2429058187429686
ENST00000525331.6	PDXDC2P-NPIPB14P-201	-0.0324865	0.790532	0.9353685113195688	0.0845919	0.592626	0.8882893702892074	-0.135119	0.557125	0.7492418488692264	0.189325	0.444903	0.7039967781535675	0.000898395	0.999611	0.999611
ENST00000525556.2	ENST00000525556	0.0882559	0.562565	0.8400256449352326	0.0108765	0.948716	0.9935263060264892	0.216425	0.258908	0.5157433196459902	0.295165	0.130474	0.3635652360202646	0.197673	0.342486	0.5374715167723122
ENST00000526036.1	LIPT2-AS1-201	-0.155214	0.234082	0.6330843403517117	-0.181079	0.188892	0.5833037200484403	-0.312419	0.0373859	0.1582521350736336	-0.436831	0.00445358	0.0325052	-0.756324	3.57886888038234e-06	4.133065031901462e-05
ENST00000526453.1	CENATAC-DT-201	-0.123055	0.437702	0.7776722417585078	-0.268515	0.187444	0.5825523644397452	-0.625085	0.0333854	0.1468668808302176	-0.399314	0.135482	0.3693362208739036	-0.467114	0.129682	0.2847978759445305
ENST00000526623.2	CAPN1-AS1-201	-0.139739	0.394789	0.7488135996556315	-0.0710359	0.692937	0.9268988231717428	-0.352131	0.14771	0.37669	-0.294931	0.21893	0.4863731795372481	-0.331339	0.229554	0.413077
ENST00000526635.2	RAD51-AS1-202	-0.292053	0.116415	0.5065611011170126	-0.103748	0.567928	0.8777072720751826	-0.460413	0.0878841	0.2787239904416708	-0.136114	0.569082	0.7930639406348984	-0.450596	0.14457	0.306498
ENST00000526769.4|ENST00000531871.3	ENST00000526769|GVINP1[201]	-0.139027	0.318517	0.6974264446553639	0.0197399	0.893759	0.9823400726920536	-0.00849028	0.952051	0.978828	0.10881	0.500479	0.7432657121365069	0.304467	0.0745605	0.1919773796357126
ENST00000526996.1	SIGLEC10-AS1-201	-0.0791881	0.518803	0.8187268739845206	-0.298678	0.10513	0.4477452427463559	-0.841082	0.0235712	0.1145904975511838	-0.969263	0.0176966	0.0912158	-2.0691	0.000588262	0.00378841
ENST00000527092.6	DPP3-DT-202	0.0325986	0.835838	0.9476078346025788	0.22799	0.240516	0.6537159746367083	-0.146218	0.519882	0.7274624630282642	0.0835942	0.716857	0.8766924994249247	-0.0179193	0.94761	0.9792179332521352
ENST00000527426.1|ENST00000689628.1	SLC39A13-AS1[201/207]	0.339446	0.00630367	0.100309	0.165855	0.173	0.5609972504175014	0.204778	0.113793	0.3237538316483417	0.0720615	0.577917	0.7997539798143127	0.051653	0.701861	0.8301613787176968
ENST00000527564.3	ENST00000527564	0.12764	0.432391	0.7742959755975245	0.125244	0.497238	0.8392512003879604	0.17567	0.440675	0.6730626420366229	0.12585	0.583765	0.8028973821950682	-0.0873801	0.739172	0.8606636765890775
ENST00000527637.7	CASP4LP-204	0.18484	0.248622	0.647459	0.331708	0.120045	0.4727700598569268	0.717848	0.0247261	0.1185205972436892	0.788194	0.0185435	0.0941624	0.741624	0.0328962	0.104938
ENST00000527683.1	LINC01001-202	-0.184603	0.219735	0.6182455583487311	-0.101869	0.546094	0.8685585057150579	-0.159104	0.509539	0.7193517109479786	0.00644368	0.980809	0.9958284885869836	-0.0699383	0.823068	0.9107012641397136
ENST00000527780.8|ENST00000562112.5	NAPSB[201]|NAPSB[203]	1.57354	1.56025947871371e-57	2.1352150966197117e-54	1.74082	6.7977313528311e-70	9.302695356349361e-67	1.85231	1.0802906593069398e-78	9.855851781743647e-76	1.82368	2.11077830380644e-76	1.4443000543795565e-73	2.13464	3.0762622011551104e-104	2.1049324111403838e-101
ENST00000527895.2	LNROP-201	-0.0265838	0.860697	0.9529644667620614	0.021187	0.907005	0.9829907456119544	0.0375254	0.877971	0.9404932371272824	0.149844	0.537575	0.7708916830700758	0.112364	0.696926	0.8275423824353852
ENST00000527986.6	WAC-AS1-201	-0.0692635	0.617386	0.8564546022667342	-0.0382004	0.7948	0.9515392325248015	-0.188684	0.254517	0.51034	-0.182739	0.272153	0.5447488296483779	-0.239332	0.174222	0.3418253954081173
ENST00000528056.5	PRKY-204	-0.17638	0.254709	0.6502325966232195	-0.0812898	0.615188	0.8955397056364351	-0.237345	0.208508	0.4587521524486754	-0.139816	0.455921	0.7142852663462743	-0.23791	0.244372	0.4306803975643036
ENST00000528337.2	WAC-AS1-202	-0.109645	0.447573	0.7837545097747659	-0.158302	0.310834	0.7228138330269903	-0.159296	0.35935	0.6063753224334776	-0.351119	0.0492777	0.1921270472941017	-0.194273	0.294639	0.4872935172601148
ENST00000528437.8	CASP4LP-205	0.0858491	0.578146	0.844584	0.297589	0.14858	0.5167269008614682	0.710628	0.0198239	0.1001072230558472	0.841799	0.00882373	0.0535489	1.61471	1.84001907324157e-05	0.000184474
ENST00000528584.5	HERC2P9-208	-0.0253043	0.864068	0.9541625857810064	0.165598	0.374059	0.7683479103823627	-0.0708024	0.744281	0.8765303157151502	0.0963147	0.668498	0.8591536966263144	-0.175135	0.500183	0.6728917113620169
ENST00000529160.2	SORL1-AS1-202	-0.332959	0.0139014	0.1706194206897968	-0.386859	0.00615157	0.0741712	-0.310483	0.0324948	0.1441461615069645	-0.404094	0.00603349	0.0404747	-0.619716	6.265042302995e-05	0.000546096
ENST00000529369.3	DHCR7-DT-201	-0.266318	0.078213	0.4413791503660514	-0.307287	0.0554975	0.3164516463151245	-0.40889	0.0196727	0.0997116	-0.814676	1.30295807836719e-05	0.000236172	-1.10606	1.34192784762202e-08	2.498541849620047e-07
ENST00000530079.5	PDXDC2P-NPIPB14P-204	-0.14141	0.382302	0.7399369938153726	-0.0228855	0.896919	0.9823400726920536	-0.146092	0.532948	0.7348508950399039	0.0327433	0.894673	0.9576539704581832	-0.204467	0.4737	0.6524992279166726
ENST00000530083.3	GATD1-DT-203	-0.267199	0.126139	0.5241667233753604	-0.22155	0.247179	0.6599390340921967	-0.309224	0.231756	0.4868120721657941	-0.50489	0.0873833	0.2800070373237047	-0.929516	0.0157581	0.0588404
ENST00000530176.5	LINC01588-204	0.0726212	0.636633	0.8688007309031446	0.0722524	0.687434	0.9254830852986392	-0.0197529	0.928375	0.9643321931144294	0.0487694	0.841652	0.934468	-0.0320177	0.908219	0.9600208169548524
ENST00000530248.2	ENST00000530248	-0.166397	0.281638	0.6694907815992642	-0.183472	0.274164	0.6923258628214501	-0.352694	0.069249	0.2384083201637059	-0.288384	0.134436	0.3675850891261573	-0.380899	0.0660587	0.1771084827712325
ENST00000530261.2	KCTD21-AS1-205	0.12966	0.393221	0.7482254369741604	0.0509215	0.76827	0.944722	-0.142494	0.557572	0.7492418488692264	-0.220617	0.390348	0.6526917485608915	-0.239869	0.456518	0.6399458952932651
ENST00000530420.5	HERC2P9-211	-0.0230899	0.868216	0.9566459008046112	0.0957618	0.580244	0.8847515378325603	-0.215446	0.387018	0.6290184596591081	0.150345	0.546627	0.7751912554239009	0.0908161	0.769624	0.878992
ENST00000531126.8	SNHG12-212	0.463814	0.0171806	0.2041272163624088	0.473854	0.019529	0.1634580723559323	0.397138	0.0639902	0.2265527596027593	0.888736	0.000123784	0.00167721	-0.142454	0.540707	0.7091170350318479
ENST00000531565.1	LINC02878-201	-0.212522	0.17711	0.5739940234648253	-0.328592	0.115926	0.469481	-1.14588	0.00493444	0.0360788	-0.947471	0.0121664	0.067408	-0.614426	0.0881116	0.2176548422322315
ENST00000531702.1	ENST00000531702	-0.191868	0.251155	0.6498867485316088	0.0176725	0.91988	0.9869975211855196	-0.203094	0.344933	0.5941365100419201	-0.267778	0.228534	0.4929050402306569	-0.0420176	0.857984	0.9303887527830544
ENST00000531758.2	STRA6LP-201	-0.20362	0.139815	0.5368553119351746	-0.159727	0.32163	0.7319479866509441	-0.297084	0.235745	0.4917947147446815	-0.247814	0.321253	0.5945020855438772	-0.374142	0.275791	0.4650893203560758
ENST00000531894.5	PDXDC2P-NPIPB14P-205	-0.242159	0.155842	0.5544821316034249	0.0536921	0.765054	0.944722	-0.243811	0.324492	0.5741010322178951	-0.219499	0.383073	0.64692	-0.608476	0.0771308	0.1965000165938975
ENST00000532510.5	CASP4LP-209	-0.0228195	0.881995	0.9587054623607554	0.457586	0.0522442	0.3049399417175367	0.425038	0.111799	0.3214587348309569	0.75215	0.0148949	0.0795036	1.30307	0.000274504	0.00198761
ENST00000532688.1	SIGLEC10-AS1-202	-0.0761063	0.602455	0.8506004869667423	-0.531254	0.0405657	0.2570097469371667	-0.506185	0.0785337	0.2592842962950483	-0.62143	0.0475086	0.1868262832943046	-0.918391	0.0153608	0.0578009
ENST00000532845.2|ENST00000658798.2	FAM111A-DT[203/205]	0.184465	0.241291	0.6413160574044693	0.162957	0.332572	0.7376924699679768	0.346302	0.074597	0.2494083725714339	0.430067	0.0300625	0.132926	0.500351	0.0167107	0.0615574
ENST00000532980.3	ENST00000532980	3.3531	3.15495468718032e-11	4.111957608958351e-09	3.88891	1.89120892170819e-14	2.0704955274861264e-12	4.63648	8.652333678654912e-20	1.0296277077599344e-17	4.79297	4.64088602786972e-21	5.292543774283093e-19	6.38459	4.90995460681366e-36	5.842845982108255e-34
ENST00000532983.1	ENST00000532983	-0.080279	0.561071	0.8399378562771724	0.0594002	0.734011	0.9324569174645312	-0.392616	0.153265	0.3834430531878586	0.101111	0.686278	0.8655953461859686	-0.514937	0.143089	0.3045360244324628
ENST00000534037.8	ZNF252P-208	0.0416501	0.453129	0.7861767054878341	0.0220483	0.78156	0.9493769974689148	0.0466968	0.688547	0.8386973773195129	-0.0120319	0.92496	0.971505	-0.0868383	0.667787	0.809807
ENST00000534336.4	MALAT1-202	-0.382309	0.0540507	0.3736320937979919	-0.111624	0.516952	0.853791	-0.166951	0.490367	0.7056439752117528	-0.214982	0.398637	0.6601828506703092	-0.562909	0.108889	0.2558195296870713
ENST00000534767.1	SEC14L1P1-201	-0.0631869	0.682645	0.8927521074565045	0.0066537	0.971435	0.998314	-0.177081	0.451624	0.6784278812475426	-0.163487	0.494869	0.738534	-0.167687	0.550462	0.7167534112410567
ENST00000534991.5	URB1-AS1-201	-0.166208	0.326799	0.7066660406286267	-0.0822599	0.6521	0.9114487063463296	-0.118696	0.606838	0.7834504315613551	0.0343199	0.891764	0.9576539704581832	0.111168	0.685148	0.82032
ENST00000535643.5	LINC01089-204	-0.513324	0.0257743	0.2593543609092402	-0.236611	0.229026	0.6419033497181889	-0.78181	0.00729539	0.0487012	-0.468477	0.0704577	0.2440386366942325	-0.919615	0.00341891	0.0173288
ENST00000535683.1	LINC00900-204	0.0350639	0.651698	0.8790938032028052	-0.0107306	0.903976	0.9823400726920536	-0.094135	0.543435	0.7401214456308539	-0.206655	0.147816	0.3862166395948683	-0.229936	0.36782	0.5606951656186699
ENST00000535716.5	ENST00000535716	-0.209467	0.12596	0.5241667233753604	-0.0194814	0.893147	0.9823400726920536	-0.510476	0.0755994	0.2517221515491258	-0.0379354	0.867157	0.947847	-0.281579	0.402936	0.5927458642641613
ENST00000535939.5	ENST00000535939	-0.207071	0.196285	0.5919952708378883	0.0961832	0.563999	0.8748099442565632	-0.0979929	0.604566	0.781994	0.093798	0.618227	0.8298609039871736	-0.108741	0.598369	0.7550655401825384
ENST00000536896.2	ENST00000536896	-0.0957232	0.429199	0.7742959755975245	-0.357504	0.0665252	0.3508273961099177	-0.604193	0.0523447	0.1962568291321526	-1.37919	0.0057259	0.038997	-2.00158	0.00103379	0.00622106
ENST00000537570.1	ENST00000537570	1.22427	6.18639484246023e-05	0.00238481	0.949815	0.00109847	0.0191497	1.54719	1.60342966943256e-06	3.816162613249493e-05	1.40892	1.01157309363521e-05	0.000189569	1.79027	4.91964210482616e-08	8.311765704264939e-07
ENST00000537616.1	ENST00000537616	-0.166309	0.165149	0.5675542479503783	-0.116258	0.347533	0.7470602377562603	-0.217677	0.100929	0.3053102440908761	-0.171844	0.196726	0.4586354285137977	-0.169021	0.217231	0.3982546776624671
ENST00000537889.2	ENST00000537889	-0.0819829	0.59481	0.8492409736298211	0.110586	0.543805	0.8673631982725637	-0.0600562	0.784209	0.8919637403452204	0.142323	0.52439	0.7622178420518259	0.0266903	0.91113	0.9600208169548524
ENST00000538220.1	ENST00000538220	0.112575	0.45326	0.7861767054878341	0.3084	0.134796	0.4938927118731792	0.356371	0.182709	0.4250383893090154	0.254096	0.324979	0.5965568574826184	0.245426	0.438999	0.6254758765138083
ENST00000538665.6	IFNG-AS1-202	0.33983	0.0414316	0.3306075918420976	0.192633	0.244695	0.6578881779447591	0.522102	0.00665492	0.0456504	0.526797	0.00627968	0.0418116	0.820526	5.2763722967468e-05	0.000465853
ENST00000538731.3	LINC02361-201	-0.159043	0.240491	0.6413160574044693	-0.20447	0.156746	0.5357677340298664	-0.260647	0.0945526	0.2947588502573068	-0.316081	0.0453955	0.1805922627625992	-0.234004	0.149089	0.3118743535968655
ENST00000538734.7|ENST00000668524.1	MIR9-3HG[202/244]	0.298632	0.107226	0.4974199088425879	0.349782	0.0914536	0.418538	0.677335	0.00832115	0.0537267	0.360272	0.130407	0.3635652360202646	0.648284	0.0163834	0.0607605
ENST00000539278.2	ENST00000539278	-0.0298225	0.830043	0.9462011036977708	-0.0371205	0.827538	0.9581098515898596	0.0160732	0.947813	0.9775911866412424	-0.0918611	0.708641	0.8747827661558146	-0.709546	0.0560022	0.1570471033682761
ENST00000539303.7	SNHG1-210	0.218534	0.0425817	0.3349028914279591	0.528269	0.0106277	0.1057748929701783	0.841809	0.0185946	0.0960437	0.333774	0.131056	0.3637480818083268	1.62934	0.00547751	0.0257593
ENST00000540075.1	PKD1P6-NPIPP1-205	-0.0606391	0.629699	0.8643364505478951	-0.0592562	0.703132	0.9268988231717428	-0.348181	0.185742	0.428648	-0.014302	0.948834	0.9803546773422817	-0.167798	0.60583	0.7602735262202396
ENST00000540725.7|ENST00000658540.2|ENST00000689147.2	SNHG1[213/233/266]	0.291024	0.0377294	0.3087895759902194	0.407252	0.00632227	0.075235	0.565085	0.000331824	0.00432477	0.595897	0.000165726	0.00217029	0.61409	0.000140049	0.00109518
ENST00000540988.1	ENST00000540988	0.756455	0.00175677	0.0407482	0.73181	0.00275408	0.0397594	1.14077	2.39095699076012e-05	0.000434268	1.21205	8.16313044227605e-06	0.000155156	1.93534	4.6635059708215394e-12	1.3578740257594204e-10
ENST00000541196.3	HCP5-204	0.282799	0.0355083	0.3041780818351258	0.275334	0.0430712	0.2673151411214466	0.591174	8.07092901745826e-05	0.00126229	0.539617	0.000271524	0.00334757	0.922047	2.68941466451351e-09	5.257805669123914e-08
ENST00000541574.2	KDM2B-DT-201	-0.302293	0.099799	0.4853723771702373	-0.564671	0.0337859	0.2317591473190592	-1.14225	0.0030499	0.0251433	-0.911398	0.0103886	0.0596092	-1.72339	0.000132358	0.00104165
ENST00000541775.5	C1RL-AS1-205	-0.0857306	0.531529	0.8243691268994475	-0.0874795	0.596624	0.891852	-0.0947797	0.687572	0.8382563156071936	-0.287872	0.275513	0.5486223816061491	-0.567067	0.115954	0.2649125320054964
ENST00000542265.9	PXN-AS1-204	-0.214589	0.166743	0.5704704072822905	-0.106622	0.52917	0.8641723901757844	-0.280484	0.272476	0.5307945785158203	-0.25014	0.335734	0.6085456018310961	-0.554973	0.121947	0.274255
ENST00000542401.2	PLBD1-AS1-201	-0.31045	0.0482396	0.3468926368549377	-0.702266	0.000140542	0.00320553	-0.677597	0.000327432	0.00428795	-0.698576	0.000224705	0.0028473	-0.986629	7.67410679406292e-07	1.0346812953374488e-05
ENST00000542530.5	ENST00000542530	0.783033	0.0138682	0.1706194206897968	1.49697	0.00103787	0.0184458	1.93598	9.55870304406856e-05	0.00146157	2.05585	4.06877715147635e-05	0.000643713	2.83255	6.5572548416087e-08	1.0877094849383644e-06
ENST00000542933.5	LINC01089-209	-0.304706	0.105414	0.4965890030297843	-0.0996777	0.576389	0.8823142683931964	-0.417314	0.0971222	0.2993507302437219	-0.33269	0.1714	0.4248303146295677	-0.583395	0.0446234	0.1327545422876754
ENST00000543150.4	LNCRNA-IUR-206	-0.232334	0.187937	0.582895	-0.0461719	0.795751	0.9515392325248015	-0.235502	0.320808	0.5726936253967657	-0.264274	0.280491	0.5510535094000856	-0.616281	0.0409335	0.1239324971446474
ENST00000543515.9	GPRC5D-AS1-207	-0.156386	0.306086	0.6912476972008603	0.100414	0.571138	0.8797630006534676	0.048846	0.839101	0.9214404565391504	-0.0502882	0.833075	0.9321858401525136	0.0295189	0.926889	0.9686500890637444
ENST00000544214.5	FAM66C-209	-0.0871974	0.54954	0.8363355651362322	-0.294766	0.147547	0.5167269008614682	-0.419669	0.12837	0.3482138825468723	-0.26672	0.3048	0.5771545808106019	-0.95075	0.0138677	0.053459
ENST00000544578.1	ENST00000544578	0.0121869	0.914449	0.9686214696107944	0.126346	0.403468	0.7815809728061808	0.224099	0.342027	0.5928240415421044	0.434438	0.119505	0.3434027654939255	0.2337	0.476557	0.6544582796025575
ENST00000544591.3|ENST00000732313.1|ENST00000732315.1	LINC02446[201/208/210]	0.237049	0.122197	0.5202778799267279	0.324801	0.0505331	0.2987235423931512	0.531192	0.00311635	0.025461	0.559997	0.00189556	0.0168398	0.669144	0.00035298	0.00248523
ENST00000545152.1	ENST00000545152	0.00194949	0.991934	0.9970344110155804	0.105693	0.516329	0.853791	-0.292921	0.245845	0.5022112267209566	-0.0134408	0.951916	0.9811829124877228	-0.264045	0.429867	0.6161695223593084
ENST00000545163.4	PARP11-AS1-202	-0.149719	0.328563	0.7066660406286267	-0.274926	0.113163	0.4640272375200323	-0.302659	0.11518	0.3246635372876372	-0.310736	0.108414	0.322315	-0.379781	0.0670436	0.1788482200379914
ENST00000545254.2	PDE2A-AS2-201	0.0680277	0.672763	0.8888892941082516	-0.0125807	0.939607	0.993078	-0.25359	0.236674	0.4924335189877878	-0.0562874	0.78717	0.9130043059939976	-0.0656386	0.775634	0.8819737547945368
ENST00000545339.5	CD27-AS1-209	0.0601748	0.658215	0.8818085652108507	-0.123638	0.460647	0.8155178350902671	-0.459408	0.109275	0.317163	-0.0297644	0.897504	0.958348	0.119649	0.712782	0.8390611916593749
ENST00000545609.5	PLEKHA8P1-203	-0.130359	0.422726	0.7712295109246889	-0.0933568	0.614044	0.8955397056364351	-0.0056162	0.97382	0.9864339996834456	-0.196064	0.416285	0.679027	0.187603	0.5034	0.6747339946421432
ENST00000546949.5	ZNF606-AS1-202	-0.139946	0.365359	0.7272635804295092	-0.124519	0.484659	0.8353342443656887	-0.121449	0.611939	0.7878063965923172	-0.463234	0.105781	0.3180698718420729	-0.33228	0.298788	0.490277
ENST00000547107.5	NPIPP1-201	-0.0282664	0.850128	0.9512678949438046	0.117774	0.514087	0.8522447023399591	0.0655639	0.785777	0.8923944759742973	0.224105	0.376108	0.6417746587372783	-0.0572484	0.845092	0.9244670538713092
ENST00000547282.2	ENST00000547282	-0.0532423	0.729992	0.910747	-0.128545	0.489952	0.8374121214870454	-0.0727387	0.74878	0.877052	-0.137013	0.562026	0.7877088347300213	-0.181823	0.510885	0.6814291560365277
ENST00000547326.2	GLIPR1-AS1-201	-0.00920198	0.952068	0.9811036753095814	-0.215165	0.260399	0.6755560947565827	-0.125387	0.569321	0.7556900384271048	-0.0695853	0.75113	0.8974002473474765	0.0403338	0.874059	0.9429642314302346
ENST00000547600.7|ENST00000789405.1	PCED1B-AS1[202/304]	0.0504112	0.748525	0.918378	0.134877	0.46638	0.8219457770713502	0.303032	0.207085	0.4584483655981239	0.284388	0.239521	0.5071802589134515	0.309417	0.261786	0.4497860755661887
ENST00000547717.1	ENST00000547717	-0.122896	0.406791	0.7589554839872461	-0.0565147	0.735033	0.9324569174645312	-0.401349	0.1351	0.3569196249975974	-0.246792	0.332474	0.6052784821890634	-0.14898	0.626356	0.7771243779801621
ENST00000547851.2	PCED1B-AS1-204	1.05538	0.00490553	0.0849775	1.74358	0.000144297	0.00326398	1.63019	0.000347333	0.00450546	0.402673	0.155585	0.398723	2.16824	8.64350791894269e-06	9.2051677720413e-05
ENST00000548222.7|ENST00000702437.2	PCED1B-AS1[205/245]	0.427841	0.0429383	0.3360424977100521	0.276126	0.171869	0.5593414262132618	0.717996	0.0101247	0.0617176	0.22163	0.356855	0.6269008513174998	0.674803	0.0220622	0.0772482
ENST00000548404.7	ENST00000548404	-0.0978446	0.459378	0.7907116305353352	-0.0619852	0.69413	0.9268988231717428	-0.255259	0.307187	0.5627382897495576	-0.131559	0.592161	0.8095621955473135	-0.851296	0.0400823	0.1224137315560233
ENST00000548760.2	TMPO-AS1-202	-0.00447079	0.973393	0.9898943867150825	-0.829155	0.00916782	0.0972571	-0.0671773	0.773613	0.889055	-0.335854	0.20413	0.4667655417517976	-0.137699	0.64307	0.7889204066243545
ENST00000548900.1	ENST00000548900	0.0959718	0.545793	0.8362493758924741	0.111671	0.542078	0.8671206067614926	0.318391	0.184614	0.4274866831910946	0.0271422	0.906792	0.9604748038956276	-0.14003	0.603525	0.7594378870647036
ENST00000548978.2|ENST00000603175.3	LBX2-AS1[201/202]	0.378574	0.0360208	0.3068605911520309	0.103913	0.542765	0.8671206067614926	0.305967	0.129727	0.3494967865025795	0.321688	0.115639	0.3349234599248304	0.138982	0.522243	0.6932001608672639
ENST00000549744.2	LINC03108-201	-0.17909	0.284446	0.6717250542670905	-0.193112	0.307349	0.7177603364110359	-0.642226	0.018272	0.09544	-0.414865	0.0995301	0.3053967584863763	-0.839312	0.00574655	0.0266582
ENST00000550135.5	ZNF606-AS1-205	-0.237899	0.17474	0.5739940234648253	0.0638567	0.726952	0.929998	-0.0700264	0.765868	0.8848379640616111	0.0573233	0.819924	0.9267389111558424	-0.455676	0.149157	0.3118743535968655
ENST00000550263.5	MYG1-AS1-201	-0.0956615	0.489447	0.8075605942445905	-0.149301	0.392616	0.7769992955590896	-0.241998	0.334374	0.5845308290301925	-0.140077	0.569818	0.7936858443528629	-0.13957	0.661139	0.8063652209916623
ENST00000550426.7	PCED1B-AS1-207	0.354139	0.0233011	0.2491218043171083	0.284464	0.09301	0.4209863701319984	0.462073	0.0940102	0.2939329502195806	1.00863	0.0133062	0.0728381	0.869807	0.0423905	0.1272180885448983
ENST00000551432.7|ENST00000789407.1	PCED1B-AS1[208/306]	0.703161	0.00810645	0.1173934505447048	0.815732	0.00470632	0.0598204	0.616793	0.0283138	0.1304629267288141	0.899879	0.00366875	0.0277168	0.415618	0.168043	0.3340110046767538
ENST00000551563.6	LINC01619-205	-0.06721	0.61269	0.8542847266691093	0.0288225	0.860309	0.9754139559279628	0.190853	0.429749	0.6656539115951314	0.29548	0.268015	0.5413713030981819	0.725411	0.054989	0.1549489528611053
ENST00000551631.7	SNHG14-213	-0.791783	0.000271987	0.00865615	-0.777957	0.000376887	0.00726436	-1.12343	1.8603829400367e-06	4.352024022974741e-05	-1.16856	8.08072110973811e-07	1.9066322135649315e-05	-1.59589	9.543542807259459e-11	2.2912874266201e-09
ENST00000551766.5	RRN3P3-202	-0.17297	0.2742	0.6664309390229836	0.0172805	0.912379	0.9844275584862868	0.0333906	0.860131	0.9309984134550582	0.0323571	0.866439	0.9478190490598348	0.119016	0.566717	0.7306195470590232
ENST00000551843.5	LINC01619-207	-0.160695	0.334053	0.710551	0.0416284	0.816361	0.9539898546224858	0.00398969	0.978756	0.989238	-0.152632	0.504899	0.7461703314273552	-0.327365	0.220372	0.4021046581078719
ENST00000551898.3	PCED1B-AS1-209	-0.0780284	0.546978	0.8363053831022023	-0.138982	0.394242	0.7778839714930286	-0.310092	0.22754	0.4820246207558906	-1.37671	0.00342057	0.0262981	-0.398476	0.249797	0.4363084642873103
ENST00000551938.2	SNHG14-214	-0.15403	0.348182	0.7192249359268662	-0.176297	0.339679	0.7467484132952604	-0.032724	0.876292	0.9400345509375684	-0.336167	0.145806	0.3837210147265006	-0.364104	0.154107	0.3180924474991601
ENST00000552269.8|ENST00000702158.2|ENST00000789402.1	PCED1B-AS1[210/240/301]	0.233613	0.12917	0.5266063931493798	0.36242	0.032594	0.2271512131132778	0.483016	0.00867094	0.0550159	0.506306	0.00632894	0.0419426	0.56667	0.00329734	0.0168688
ENST00000552576.4	CD63-AS1-201	-0.0144462	0.909617	0.967971	-0.147727	0.32917	0.7348607158218518	-0.490824	0.00775459	0.05102	-0.248396	0.161113	0.4094399593196475	-0.528523	0.00593624	0.0273067
ENST00000552975.7	PCED1B-AS1-211	0.0421267	0.736414	0.9136984532047864	-0.357506	0.0662042	0.3499103466832596	-0.0904893	0.685769	0.8365193565662715	-0.186007	0.429684	0.6881474733100774	-0.792347	0.0517253	0.1481813648017478
ENST00000552990.7	PCED1B-AS1-212	0.0561537	0.670756	0.888636	-0.146032	0.389416	0.7744809269107685	-0.00961173	0.966082	0.982961	0.183253	0.465388	0.7189708321640235	0.0708842	0.829323	0.913791
ENST00000553181.6	ODC1-DT-203	-0.0885778	0.191709	0.5882378646421206	0.00569705	0.954912	0.9948967431915736	-0.131907	0.301637	0.5612368030742156	0.0455174	0.793932	0.9163295139311218	-0.111022	0.671628	0.811348
ENST00000553454.1|ENST00000555045.4|ENST00000556379.3|ENST00000666884.2	DHRS4-AS1[202/204/205/212]	-0.16679	0.213551	0.6133846275408505	-0.305308	0.0371891	0.2452689047504098	-0.264915	0.0874021	0.2778991376233582	-0.351354	0.0253981	0.1186255502923097	-0.444365	0.00638475	0.0290283
ENST00000554096.2	ENST00000554096	0.0622608	0.633427	0.8677126344809657	-0.0117668	0.932456	0.992052	-0.0478025	0.749782	0.877052	-0.0724819	0.63392	0.8385881680404819	-0.251965	0.115194	0.2636168843971929
ENST00000554129.1	LINC01588-208	0.0636838	0.637448	0.8690533927439912	0.171828	0.331088	0.7361386522989483	0.142702	0.552126	0.7462561541376974	0.634965	0.049411	0.1923726111023674	-0.00958356	0.974416	0.990135
ENST00000554295.1	SLC9A7P1-202	-0.289458	0.108924	0.4985363231019707	-0.65333	0.0202367	0.1663666731479621	-1.7132	4.48744287718549e-05	0.000758156	-2.4585	1.2627948072405e-07	3.5631643169249983e-06	-3.69629	2.05129328733286e-11	5.45086381303887e-10
ENST00000554360.5|ENST00000654187.2|ENST00000667365.1	PSMA3-AS1[204/215/216]	-0.200932	0.0315183	0.2856473350233083	-0.0830624	0.380033	0.7699441271403041	-0.137389	0.160488	0.3943041699020948	-0.155084	0.114525	0.3337538424799767	-0.15042	0.131309	0.2870551968369008
ENST00000554614.3	PAPLN-AS1-201	0.430504	0.0464201	0.3452495853448534	0.387435	0.0827288	0.4014692721412867	0.434879	0.0996653	0.3034304367597124	0.111486	0.646266	0.8487666022389843	0.723265	0.0216251	0.0761748
ENST00000554749.1	ENST00000554749	-0.00779843	0.936927	0.9765120667084772	-0.0660052	0.674471	0.9234752903974212	-0.12991	0.441735	0.6730696565413526	-0.114458	0.495684	0.738534	-0.295999	0.106911	0.2518201562335148
ENST00000554822.8	LINC01550-204	0.143101	0.379624	0.7374234363429801	0.205026	0.284466	0.7053704562599907	-0.130038	0.565729	0.7540191490710979	0.0334145	0.880702	0.9534726613209474	0.235292	0.38093	0.5728598912095341
ENST00000554937.1	PHC1P1-201	-0.394782	0.0355072	0.3041780818351258	-0.0521458	0.762972	0.9443045977597734	-0.0716812	0.719584	0.8600619633457115	-0.0185817	0.927004	0.9717391913207218	-0.22559	0.31913	0.5122920943576413
ENST00000554988.2	ENST00000554988	0.0225527	0.885527	0.960091	-0.00219612	0.985053	0.9997090192730376	0.240655	0.283381	0.5420089115997587	-0.107452	0.6277	0.835203	0.00500544	0.985199	0.9935486236121238
ENST00000555520.1	CHASERR-206	0.181754	0.280073	0.6694907815992642	0.0446461	0.806735	0.953795	-0.160552	0.446903	0.6749625489062742	-0.0858721	0.683914	0.863808	-0.162278	0.496241	0.6697302508717388
ENST00000555562.1	FOXN3-AS1-201	0.093308	0.558269	0.8385926886517949	-0.0666882	0.711916	0.9283058416685936	0.256696	0.276427	0.5355280965766291	0.317724	0.190726	0.4489058553358137	0.793503	0.00616696	0.028273
ENST00000555578.1	VESTAR-201	-0.0736664	0.621126	0.8590300663641716	-0.310555	0.0787558	0.392837	-0.32256	0.0956873	0.2965980727816237	-0.311272	0.108273	0.322315	-0.631116	0.0034167	0.0173288
ENST00000555707.5	PSMA3-AS1-209	-0.208307	0.222824	0.6204157625339798	-0.0667734	0.696017	0.9268988231717428	-0.260341	0.257902	0.5141137110787127	-0.161724	0.478365	0.7290008283851692	-0.391658	0.14251	0.3037617739545625
ENST00000555968.1	AP1G2-AS1-201	-0.211085	0.204312	0.6007732001549196	-0.176014	0.346411	0.7470602377562603	-0.622735	0.0376492	0.158289	-0.3802	0.161865	0.4102085342492156	-0.15935	0.591901	0.749413
ENST00000556002.5	PSMA3-AS1-210	-0.0106815	0.924623	0.9729692088840324	0.014318	0.920284	0.9869975211855196	-0.028442	0.840305	0.9214404565391504	-0.156169	0.28563	0.5562623937669648	-0.0728217	0.62942	0.779065
ENST00000556181.1	HNRNPCP1-201	0.056504	0.700067	0.8975815029480749	-0.142676	0.419969	0.7898327243387174	-0.0626991	0.789034	0.8949791594498446	0.0909405	0.713541	0.8763584196442403	-0.104842	0.737339	0.860229
ENST00000556386.2	ENST00000556386	0.0494967	0.755837	0.9226227605382376	0.0851511	0.64011	0.908233	-0.0955369	0.659577	0.8194566280286885	-0.0457568	0.829261	0.930603	-0.0960222	0.703224	0.8314142427882473
ENST00000556462.1	LINC01550-206	-0.310879	0.10047	0.4858438629378232	0.00940498	0.959486	0.995162	-0.261376	0.274229	0.532692	-0.14835	0.526284	0.7625402445258662	-0.154045	0.569073	0.7312891267296573
ENST00000556738.1	ENST00000556738	-0.272046	0.130227	0.5266063931493798	-0.106428	0.553403	0.8723033545312565	-0.713268	0.0248979	0.1188384211817692	-0.639219	0.0376355	0.157321	-0.65121	0.0556927	0.1563393747610984
ENST00000556777.2	TRD-AS1-207	-0.125571	0.42295	0.7712295109246889	-0.303888	0.143335	0.5134935874034822	-0.355553	0.174123	0.4136936046869069	-0.265195	0.300325	0.5729417544497105	-0.462887	0.144752	0.3066448115112211
ENST00000556895.5	CHASERR-207	0.028281	0.789794	0.9353685113195688	0.124265	0.257794	0.6710719819909989	0.117347	0.309323	0.5636594429179074	0.0980897	0.392663	0.6542438674499773	0.208312	0.0778578	0.1978615536637623
ENST00000557072.3	LINC02295-201	-0.0672308	0.660403	0.883874	-0.0158478	0.930219	0.9920122702360143	-0.0115901	0.969467	0.9837172343842508	-0.046831	0.852693	0.938135	-0.133431	0.647838	0.7933478950674131
ENST00000557121.3	LINC02285-201	-0.0536098	0.721096	0.9065870132047502	-0.0946268	0.600565	0.891852	-0.251886	0.31037	0.5648584339953994	-0.136498	0.57544	0.798671	-0.356777	0.243947	0.4302072467444491
ENST00000557147.1	CHASERR-208	-0.163841	0.323964	0.7031640985327979	-0.12766	0.482029	0.8323747603538718	-0.10952	0.61312	0.7882150767983734	0.0343433	0.874774	0.9511632359518356	-0.0911466	0.71253	0.8390611916593749
ENST00000557373.1	BAZ1A-AS1-201	-0.163356	0.242646	0.6416977172544633	-0.118541	0.417876	0.7898327243387174	0.0442564	0.785071	0.8919637403452204	-0.00805964	0.957891	0.9848786519263444	0.300227	0.0762428	0.1950247941961052
ENST00000557660.5	PSMA3-AS1-214	0.21578	0.122989	0.5202778799267279	0.191288	0.190521	0.5839131001268242	0.168797	0.285066	0.5440907747813909	0.217944	0.171515	0.4248303146295677	0.329334	0.0471641	0.1385064883550104
ENST00000557682.6	CHASERR-209	-0.125212	0.355085	0.7236549057678078	-0.0840407	0.55659	0.8734263697321079	-0.152575	0.33435	0.5845308290301925	-0.0572606	0.715303	0.8763584196442403	-0.200164	0.231443	0.4145678308826674
ENST00000558251.6	UBE2Q2P1-204	-0.823572	0.00382895	0.0708096	-0.313261	0.134796	0.4938927118731792	-0.302427	0.217278	0.4708558360124465	-0.621152	0.0293476	0.1312488925196305	-1.51273	3.24056926910159e-05	0.00030547
ENST00000558334.1	ZNF710-AS1-201	-0.323735	0.0860633	0.4600686898416058	-0.14289	0.434861	0.799338	-0.0869542	0.688542	0.8386973773195129	-0.272252	0.239785	0.5071802589134515	-0.270128	0.294655	0.4872935172601148
ENST00000558457.6	OIP5-AS1-204	-0.324539	0.0920166	0.4721373590831326	-0.125118	0.493738	0.8377929214922344	-0.345569	0.183718	0.4264948610309553	-0.181432	0.466004	0.7189708321640235	-0.1921	0.521674	0.692781
ENST00000558754.6	MIR9-3HG-205	-0.570141	0.0230472	0.247373	-0.317056	0.130764	0.4892859352062605	-0.337014	0.192393	0.4394619936357439	-0.108904	0.662261	0.8562412343202717	0.0802861	0.787464	0.8901025607674687
ENST00000559668.5	ENST00000559668	-0.297271	0.101298	0.4882598046243927	-0.44151	0.0367422	0.2441255220613645	-0.46628	0.0449553	0.1762789270759272	-1.04713	0.000110018	0.00155216	-1.64383	4.40482407453912e-08	7.582392133341868e-07
ENST00000560049.4	EIF3J-DT-204	-0.281327	0.123204	0.520383	-0.403408	0.0560038	0.3180132882978261	-0.0809883	0.702582	0.8478691302842105	0.0769301	0.722503	0.8804496306467938	0.00984004	0.970107	0.9896325072532738
ENST00000560255.3	ST20-AS1-201	-0.364087	0.0561241	0.3820636921537559	-0.687341	0.00391536	0.0517698	-0.510195	0.0305017	0.1389861158932444	-0.826016	0.00138355	0.0133337	-0.561101	0.027683	0.0925133
ENST00000560419.1	JDP2-AS1-202	-0.0486331	0.710096	0.903199	-0.307348	0.120109	0.4727700598569268	-0.418197	0.131944	0.3523230337135963	-0.342421	0.198197	0.4597172941089775	-0.51014	0.155398	0.3200593365018343
ENST00000560518.2	CERNA1-202	-0.0162475	0.844701	0.9490748049291812	-0.0601604	0.613111	0.8955397056364351	-0.0511399	0.777789	0.8903417746104125	0.125911	0.530735	0.7652449046798399	-0.00587124	0.981065	0.992789
ENST00000560587.1	TCF12-DT-202	-0.0296812	0.842739	0.9490748049291812	0.0581062	0.719932	0.9290550032639444	0.171006	0.346792	0.5954641255008067	0.225038	0.224192	0.4895685900106509	0.3941	0.0469493	0.1380238719174606
ENST00000561122.1	TCF12-DT-203	-0.0469002	0.707883	0.903199	0.137215	0.409556	0.7850578119983561	-0.0452851	0.8393	0.9214404565391504	0.0446054	0.852538	0.938135	0.07985	0.805653	0.9003974507139555
ENST00000561232.5|ENST00000670822.1	IQCH-AS1[205/210]	-0.345554	0.0201994	0.2250671200186114	-0.354671	0.0223585	0.1784115806439037	-0.480973	0.00425723	0.0320993	-0.768433	1.45449753185246e-05	0.000260193	-0.886811	1.23561362909148e-06	1.5877345083677844e-05
ENST00000561275.6	OIP5-AS1-210	-0.345757	0.0749433	0.434597	-0.223117	0.248334	0.6599390340921967	-0.613567	0.0386061	0.1600983434479901	-0.978557	0.00519107	0.0368082	-0.995242	0.00682522	0.0304741
ENST00000561507.1	ENST00000561507	-0.301595	0.108178	0.4976193079765049	-0.0660521	0.712625	0.9283058416685936	-0.618298	0.0235291	0.1145890236462412	-0.273472	0.258127	0.5273072446192445	-1.09011	0.000733806	0.00456461
ENST00000561542.1	ENST00000561542	-0.167737	0.266993	0.6603467913126805	0.0222615	0.898081	0.9823400726920536	-0.399362	0.1458	0.3739971629315327	-0.294749	0.267736	0.5412071360758068	-0.744344	0.0492381	0.1432143195815862
ENST00000561559.3	AFTPH-DT-201	-0.0163677	0.901271	0.9657253846151188	-0.0568687	0.702075	0.9268988231717428	-0.241948	0.158831	0.3923475911878906	-0.161545	0.341915	0.6128720818726502	-0.414034	0.0258012	0.0878331
ENST00000561563.6	ENST00000561563	-0.166149	0.309096	0.6940074188832945	-0.0629993	0.717939	0.9283058416685936	-0.386012	0.129313	0.3490442531127506	-0.190032	0.426392	0.6860226198362688	-0.219281	0.438172	0.6246237920420781
ENST00000561606.3	MARCHF6-DT-201	-0.181203	0.247426	0.6459728457320975	-0.175401	0.338672	0.7461124659739461	-0.448637	0.109916	0.318013	-0.136302	0.579618	0.8012200788003828	-0.521988	0.126392	0.2807923280467387
ENST00000561622.1	ENST00000561622	-0.0494994	0.550917	0.8363355651362322	0.00791544	0.946115	0.9935263060264892	-0.0390555	0.817363	0.9112513338173764	0.0993623	0.601088	0.8152517439501128	0.098647	0.73846	0.8606636765890775
ENST00000561746.1	ENST00000561746	-0.188999	0.247677	0.6459728457320975	-0.100155	0.571445	0.8797630006534676	-0.329949	0.130615	0.35014	-0.245685	0.254822	0.5232706720909636	-0.361736	0.13229	0.288509
ENST00000561761.4	ST3GAL1-DT-201	-0.0611952	0.66936	0.8880459306054621	-0.104005	0.55396	0.8723755173149468	-0.217244	0.37619	0.6191418431668422	-0.337367	0.20792	0.4709732254182865	-0.188575	0.55024	0.7167534112410567
ENST00000561778.2	ENST00000561778	-0.102603	0.510049	0.8148007867961164	-0.301214	0.101673	0.4410109198702994	-0.216126	0.277207	0.5358529228249451	-0.338964	0.10125	0.3082534919871599	-0.49671	0.0277973	0.0925589
ENST00000561790.1	RAB43P1-201	0.0182334	0.808026	0.9393840490122104	-0.00795144	0.948374	0.9935263060264892	0.0994398	0.576274	0.7604933056017436	0.255164	0.161851	0.4102085342492156	0.231295	0.413043	0.6032547631183828
ENST00000561822.1	PRKCQ-AS1-205	-0.0295906	0.83379	0.9469221111730632	-0.141532	0.429343	0.7956076626701305	0.134161	0.584082	0.7666683855942971	0.0293086	0.905433	0.9604748038956276	0.105796	0.735932	0.8592239423516026
ENST00000561916.3	PYCARD-AS1-201	0.194712	0.131774	0.5266063931493798	0.21045	0.187624	0.5825523644397452	0.301428	0.215558	0.4686109063472668	0.58127	0.0650647	0.2309755439652791	0.18431	0.567261	0.7309762826598141
ENST00000562038.1	LINC01963-201	-0.732813	0.000315409	0.00959195	-0.825523	8.67897377682454e-05	0.00203029	-1.24782	2.89458264106285e-08	9.545147817577134e-07	-1.1644	1.91814487755409e-07	5.197982702837172e-06	-1.7898	3.13037294532977e-14	1.0577568828848869e-12
ENST00000562058.5	ENST00000562058	0.120178	0.381876	0.7396982085481539	-0.0971756	0.554711	0.8725540941042988	-0.206122	0.389496	0.6308304496821265	-0.123124	0.61229	0.823912	-0.509965	0.149066	0.3118743535968655
ENST00000562082.1	ENST00000562082	-0.120755	0.432359	0.7742959755975245	-0.136796	0.454628	0.8095743888645757	-0.489235	0.0855473	0.2741671580048239	-0.43132	0.120854	0.3445587908567661	-0.77207	0.0309914	0.1006587101648373
ENST00000562328.2	ENST00000562328	-0.637098	0.000112657	0.00400443	-0.757644	9.91229314405683e-06	0.000311838	-1.12184	1.00176071320044e-09	4.032086870631771e-08	-1.24586	1.9464373017561e-11	7.951341634188725e-10	-1.29056	5.97398001077554e-12	1.7032065926554846e-10
ENST00000562354.2	ENST00000562354	-0.191983	0.247816	0.6459728457320975	0.0448824	0.797909	0.9515392325248015	-0.0476797	0.811601	0.9082656767693642	0.19167	0.356118	0.6260086109996562	0.457819	0.052197	0.1491265846608893
ENST00000562642.1	ENST00000562642	0.110931	0.428837	0.7742256722069571	-0.138127	0.4167	0.7887332265633733	-0.205885	0.398888	0.6384546534987986	-1.44601	0.00380292	0.0285167	-0.849522	0.0403473	0.1225758359582588
ENST00000562691.2	ENST00000562691	-0.0610118	0.691855	0.8944938892296387	0.0385245	0.831914	0.9611040031429192	0.124351	0.594893	0.7727682706554859	0.020038	0.934375	0.9729417668036856	0.0111302	0.969208	0.989212
ENST00000562710.2	SWINGN-201	-0.669474	0.0136725	0.1706194206897968	-0.470764	0.0499525	0.2962483365745787	-1.0137	0.00329934	0.026638	-1.43446	0.000166966	0.00217612	-1.99984	1.81799326084057e-06	2.2720765090961827e-05
ENST00000562739.6	LOXL1-AS1-202	-0.0243025	0.87098	0.9572216992899566	-0.0981086	0.590493	0.8870354890053437	-1.13363	0.00140489	0.0139825	-0.372222	0.158944	0.4050457458725243	-0.811727	0.016578	0.0612335
ENST00000562781.1	DOCK9-DT-201	-0.45939	0.034542	0.3030176633431177	-0.539227	0.0257156	0.1962015037757223	-0.676823	0.0148259	0.082047	-0.449168	0.080381	0.263792	0.00590289	0.982057	0.9931998171719746
ENST00000562866.1	VPS9D1-AS1-202	-0.105377	0.478367	0.8024313614935541	-0.460471	0.0572129	0.3208844958474576	0.15797	0.517783	0.725946	-0.124023	0.621782	0.8317473535069192	0.275628	0.383737	0.5758163882459268
ENST00000562952.1	ENST00000562952	-0.0992412	0.496452	0.8113997029171399	-0.0513437	0.767148	0.944722	-0.053001	0.818947	0.9113654620276612	-0.328835	0.22306	0.4895685900106509	0.0659424	0.832574	0.9170038105183598
ENST00000562965.1	LOXL1-AS1-203	-0.628487	0.0201094	0.2250671200186114	-0.294633	0.148481	0.5167269008614682	-1.24181	0.00301594	0.0250126	-0.237543	0.35397	0.623033	-0.745585	0.0448269	0.1331111249287574
ENST00000562992.1	ENST00000562992	0.0775098	0.586564	0.8482442753346328	0.146838	0.408891	0.7850578119983561	0.149641	0.539375	0.7385033778258254	0.0998045	0.687806	0.865927	-0.196929	0.540711	0.7091170350318479
ENST00000563192.3	SNHG19-201	-1.12505	0.000806658	0.0214352	-0.57344	0.0276009	0.2042382451862671	-1.47449	0.000103099	0.00156769	-1.29965	0.000368841	0.00435137	-1.16135	0.00133255	0.00775998
ENST00000563205.1	ENST00000563205	0.202119	0.228376	0.6282061826975563	-0.107832	0.54036	0.8671206067614926	-0.0229974	0.909478	0.9540976557812982	-0.371729	0.0998417	0.3054458788085009	-0.493834	0.0474614	0.1390812294735776
ENST00000563278.3	ENST00000563278	-0.162637	0.323782	0.7031640985327979	-0.309118	0.119452	0.4727700598569268	-0.335579	0.14033	0.3657942684106302	-0.561499	0.0228835	0.1089254365674296	-0.384831	0.129566	0.2847978759445305
ENST00000563286.1	ENST00000563286	-0.144633	0.318038	0.6974264446553639	-0.437069	0.010705	0.1061580615872089	-0.552493	0.00262116	0.0224541	-0.663616	0.000401729	0.00463937	-1.22443	1.23851137113821e-09	2.587637880004031e-08
ENST00000563357.1	FAM157C-201	-0.118773	0.429861	0.7742959755975245	0.145935	0.415078	0.7867505061283119	0.0415244	0.863634	0.933926	-0.239221	0.351644	0.6201358455911327	-0.248191	0.434854	0.6208629298891597
ENST00000563365.1	PRORSD1P-203	-0.0786188	0.60658	0.85182	-0.163638	0.381368	0.7699441271403041	-0.301338	0.234484	0.4902300395016725	-0.274089	0.283005	0.5539418957504088	-0.00727904	0.976584	0.9907007541318524
ENST00000563394.1	ATXN7L3-AS1-201	-0.10366	0.411969	0.761833	-0.104098	0.505961	0.8468510351559215	-0.288849	0.251375	0.50701	-0.280471	0.269507	0.542137	-0.778059	0.0542736	0.153775
ENST00000563449.2	ENST00000563449	-0.221047	0.183686	0.5772087495908982	-0.15305	0.403787	0.7815809728061808	-0.424092	0.122861	0.3369458131160865	-0.345213	0.197648	0.4592215891597188	-0.507436	0.127822	0.2830064269120033
ENST00000563777.2	FBXL19-AS1-201	-0.0896768	0.572079	0.8406427350396072	-0.0816506	0.647197	0.909051	-0.0690437	0.761849	0.8835092019256109	-0.081564	0.71467	0.8763584196442403	-0.0308866	0.899315	0.9577531876889108
ENST00000563843.2	PAN3-AS1-201	-0.186492	0.24728	0.6459728457320975	-0.0853724	0.626664	0.8998780299531787	-0.543238	0.0655965	0.2295876087870886	-0.693497	0.0313876	0.1367960856136089	-0.373265	0.24376	0.4301557992460957
ENST00000564063.1	ENST00000564063	0.0954992	0.546151	0.8362493758924741	0.152474	0.419999	0.7898327243387174	0.0784444	0.739028	0.8741227138402023	0.44599	0.0951186	0.2959456975768201	0.209371	0.469509	0.6493409845184642
ENST00000564152.3	TBC1D22A-DT-201	-0.355219	0.0700706	0.4178286690770482	-0.428052	0.0545708	0.3119827233348364	-0.937863	0.00160657	0.0153212	-1.05018	0.000607135	0.00663111	-1.18715	0.00021572	0.00159144
ENST00000564237.2	ENST00000564237	-0.0841431	0.590613	0.8482442753346328	-0.235979	0.228304	0.6415487361126933	-0.254397	0.28155	0.5401031001978053	-0.448841	0.0775343	0.2564904875557308	-0.380531	0.169131	0.3356854693582656
ENST00000564287.4	ENST00000564287	0.336474	0.0818791	0.4493767555972859	0.209603	0.275496	0.6932099517125183	0.315127	0.227473	0.4820246207558906	0.337358	0.210458	0.4729719705199781	0.234396	0.457002	0.6399458952932651
ENST00000564352.1	ENST00000564352	-0.522583	0.00801394	0.1166806944150245	-0.494263	0.0135919	0.1247742590736349	-0.970124	3.14216474249125e-05	0.000547777	-0.975516	2.75141285622141e-05	0.000459184	-1.19682	7.97421741658775e-07	1.0646552716683256e-05
ENST00000564464.1	ENST00000564464	-0.0891297	0.578896	0.844584	-0.156933	0.399127	0.7806454992029042	-0.579848	0.0250363	0.1191729137681678	-0.378534	0.120072	0.3434027654939255	-0.688445	0.0153648	0.0578009
ENST00000564629.1	ENST00000564629	-0.190272	0.0752674	0.4346139073374176	-0.188296	0.0878911	0.4112101075416832	-0.239524	0.0382742	0.1594278909280381	-0.191942	0.095834	0.2973894984554127	-0.214825	0.067816	0.179857
ENST00000564834.1	LINC01003-201	-0.268228	0.0286642	0.2686778125054019	-0.250911	0.0458656	0.2796948871102317	-0.22723	0.0868453	0.2773577857657655	-0.352825	0.00908281	0.0542787	-0.358841	0.00974816	0.0403642
ENST00000565058.2	ENST00000565058	-0.236419	0.148862	0.5476779831369947	-0.26278	0.138586	0.5030650145658296	-0.473475	0.0223908	0.1098274441852933	-0.543054	0.0102715	0.0593102	-0.850738	0.000205517	0.00152854
ENST00000565069.6	CEROX1-204	0.137125	0.28427	0.6717250542670905	0.0576663	0.702717	0.9268988231717428	0.368091	0.154182	0.3846815722667679	0.168438	0.48721	0.7332447516079736	0.68231	0.0827093	0.2069245342414208
ENST00000565095.1	ENST00000565095	-0.212389	0.199513	0.5941978134413034	-0.392273	0.0500061	0.2962483365745787	-0.347229	0.108739	0.3168594421400709	-0.571876	0.0138652	0.074998	-0.69147	0.00573093	0.0266582
ENST00000565150.2|ENST00000646748.2	CENPBD1P[201]|CENPBD1P[203]	0.131691	0.21177	0.6120520392298539	-0.0187392	0.867319	0.9763279678517656	0.0675001	0.551869	0.7462561541376974	0.0404409	0.710862	0.8757163514571356	-0.0647218	0.580657	0.739879
ENST00000565181.1	TMEM202-AS1-202	0.0637493	0.673583	0.888909	0.0624327	0.727395	0.929998	0.00420427	0.988769	0.9960478742224902	0.231542	0.359243	0.6283862225285151	0.453865	0.145102	0.3066749727487949
ENST00000565297.2	LINC02605-201	-0.0509401	0.696225	0.8971458811109507	0.33749	0.109613	0.4545631634827979	0.469223	0.106035	0.3118095595591678	1.02258	0.00917606	0.0547165	2.0898	1.23862905201874e-05	0.000129038
ENST00000565336.1	ENST00000565336	-0.397465	0.0541973	0.3736477063808856	-0.780481	0.0143316	0.1294576095517458	-0.800259	0.0206967	0.1029944448672087	-0.726156	0.0306258	0.1346585247232261	-0.882185	0.0223968	0.0781888
ENST00000565387.2	ENST00000565387	-0.0320677	0.823037	0.9442346538984342	-0.0456113	0.777597	0.9493769974689148	0.0875044	0.668965	0.8255677029896817	0.166583	0.407641	0.6700978876935627	0.191489	0.387812	0.5800228332439171
ENST00000565390.2	ENST00000565390	0.0362139	0.82223	0.9442346538984342	-0.0550989	0.751294	0.9415257110694878	-0.291049	0.205548	0.4562734656022185	-0.27481	0.235686	0.5012210531115912	-0.15487	0.539808	0.7086119019692333
ENST00000565401.3	ENST00000565401	0.150728	0.34688	0.7181628518655663	0.250779	0.171273	0.5580634771554734	0.613	0.00567578	0.0405603	0.621992	0.00532932	0.0371232	0.803545	0.000636627	0.00402413
ENST00000565416.2|ENST00000804499.1	LOXL1-AS1[206/226]	0.00624737	0.97155	0.9894152756114076	-0.477426	0.0294875	0.2129480427644809	-0.0964832	0.648981	0.8136783992638033	-0.271392	0.227517	0.4914871960571339	-0.574893	0.0294176	0.0967741
ENST00000565600.1	ENST00000565600	-0.00602052	0.964001	0.9852387591025504	-0.161603	0.381948	0.7699441271403041	-1.06927	0.00399459	0.0305396	-0.296772	0.254828	0.5232706720909636	-0.752201	0.0334639	0.1059756491478968
ENST00000565617.1	ZNNT1-201	-0.279146	0.115307	0.5041437315878117	-0.260355	0.167951	0.5538321718446529	-0.627088	0.00869095	0.0550159	-0.475176	0.0391928	0.1618723458461823	-0.895918	0.000620202	0.00394766
ENST00000565797.4	ENST00000565797	-0.205817	0.231124	0.6319860514770366	-0.268028	0.177144	0.5657434257939821	-0.603286	0.0203901	0.1020248498725753	-0.817369	0.00352588	0.0270318	-0.520906	0.0574397	0.1594448141771927
ENST00000565862.1	ENST00000565862	-0.270164	0.13146	0.5266063931493798	-0.333114	0.119613	0.4727700598569268	-0.199523	0.415731	0.6520668498859429	-0.320818	0.225144	0.4895685900106509	-0.646707	0.0592233	0.1640628843595324
ENST00000566193.1	ENST00000566193	-0.15914	0.333296	0.710551	-0.160705	0.391046	0.775709	-0.369839	0.138771	0.3634608215778483	-0.173111	0.462349	0.7183656760724726	-0.519732	0.075056	0.1930716202877297
ENST00000566383.4	ENST00000566383	-0.415393	0.0453698	0.3424942255483465	-0.199709	0.296505	0.7115992990065858	-0.28931	0.224113	0.4788877236803371	-0.313342	0.197217	0.4586560983166821	-0.653792	0.0249983	0.0853122
ENST00000566446.1	ENST00000566446	0.171645	0.203191	0.6005429490140144	0.271886	0.0595851	0.3278529939226954	0.269126	0.0795531	0.2615217116713437	0.360634	0.0197426	0.0981072	0.574293	0.000339266	0.00240562
ENST00000566551.1	LINC01355-201	-0.0574423	0.587246	0.8482442753346328	-0.0218332	0.863437	0.9757068379429524	-0.114749	0.585583	0.7675965985338133	-0.0700033	0.748489	0.8961571857946166	-0.163702	0.605295	0.7602735262202396
ENST00000566699.2	KDM7A-DT-201	-0.0387587	0.758459	0.9226227605382376	-0.0915391	0.536878	0.8669240590124228	-0.234638	0.150774	0.3803012787728351	-0.190307	0.250392	0.5191887942862745	-0.260573	0.130956	0.2866698687916579
ENST00000566986.1	ENST00000566986	-0.257455	0.14654	0.5456879964115483	-0.27842	0.173338	0.5609972504175014	-1.05559	0.00396785	0.0305068	-0.487604	0.0888335	0.2827057260963309	-0.500879	0.124009	0.2769506177051694
ENST00000567108.2	ENST00000567108	-0.237907	0.143524	0.5433262129483442	-0.0265414	0.873225	0.9763279678517656	-0.681999	0.0387017	0.1602520106233572	-0.271151	0.300391	0.5729417544497105	-1.07377	0.0118851	0.0468725
ENST00000567255.2	ADCY10P1-203	-0.16517	0.309774	0.6940211860670014	-0.0618288	0.729589	0.9313829378520826	-0.153123	0.52314	0.7309008239634814	-0.361105	0.172719	0.4272318262246843	-0.168661	0.568111	0.7312891267296573
ENST00000567370.1	ENST00000567370	-0.163102	0.291865	0.6792802632726387	-0.045847	0.785037	0.9500721034211153	-0.521702	0.0770377	0.2550176186173992	-0.178072	0.475297	0.7263473021949316	-0.667858	0.0602864	0.165666
ENST00000567508.3	ZMPSTE24-DT-201	-0.200047	0.196477	0.5919952708378883	-0.161286	0.322775	0.7331413302743577	-0.308916	0.103584	0.3094287261235365	-0.367236	0.0561069	0.2089315359629274	-0.270468	0.179573	0.3485749187756577
ENST00000567728.3	CYLD-AS1-202	0.423941	0.024765	0.255733	0.915754	4.75158534131143e-05	0.0011948	1.10533	1.88352164845614e-06	4.368812501546148e-05	1.09887	2.19113942456167e-06	4.915695577889583e-05	1.53913	6.798031757942701e-11	1.676235398332358e-09
ENST00000567819.1	CAPN10-DT-201	-0.0976007	0.50852	0.8148007867961164	-0.103988	0.55853	0.8738899313834942	-0.236932	0.344576	0.5941365100419201	-0.109904	0.655715	0.8526028678586065	-0.223485	0.475726	0.6539742091960786
ENST00000567913.2	ENST00000567913	-0.336435	0.0564321	0.3820636921537559	-0.105794	0.531243	0.8659986285175592	-0.260103	0.194367	0.4425801618569442	-0.0911836	0.642482	0.8454198838554993	-0.13727	0.527327	0.6979179450972967
ENST00000568177.1	TRMT61A-DT-201	-0.0797121	0.578818	0.844584	-0.00495585	0.972157	0.998314	-0.232746	0.350661	0.5987269143003191	0.00734785	0.977079	0.9948240566431046	-0.356542	0.273868	0.4629869948821405
ENST00000568248.1	ENST00000568248	-0.123913	0.437057	0.7776722417585078	-0.0419194	0.81785	0.9539898546224858	-0.323868	0.182568	0.4250383893090154	-0.0962634	0.680615	0.8617440408026964	-0.167309	0.536358	0.7057750893972354
ENST00000568280.1	ENST00000568280	-0.377728	0.0386476	0.313883	-0.29563	0.115193	0.4683393221602476	-1.76283	0.00107791	0.0112176	-0.651127	0.0489024	0.1912083210984783	-2.11589	0.000311356	0.00222501
ENST00000568395.2|ENST00000619862.2|ENST00000654702.1	ERVK13-1[205/208/210]	-0.167379	0.312639	0.6952800851039322	0.223718	0.249854	0.6607695386122392	-0.116212	0.606064	0.7829592762390403	0.0839368	0.719984	0.8797303210807728	0.128506	0.633349	0.7807476517960696
ENST00000568421.1	LINC02977-203	-0.133942	0.385952	0.7433854850781292	-0.299148	0.0965906	0.4289545154722981	-0.684537	0.00158538	0.0152788	-0.689561	0.00149752	0.0140849	-1.1156	2.37072492366554e-06	2.895004214237753e-05
ENST00000568457.1	ENST00000568457	-0.154718	0.180935	0.5739940234648253	-0.280844	0.0231824	0.1823281362243785	0.005594	0.965899	0.982961	-0.252263	0.0508193	0.196458	-0.239774	0.0703969	0.1851774022933032
ENST00000568593.3	PTPN23-DT-201	-0.126629	0.433685	0.7742959755975245	-0.249233	0.204498	0.6024887165842788	-0.150682	0.504733	0.7176387609386979	-0.39718	0.108708	0.3223562939914417	-0.583169	0.0392387	0.1209075067167553
ENST00000568855.3	ENST00000568855	-0.136129	0.379006	0.7370690092892779	-0.0923148	0.598989	0.891852	-0.266157	0.293445	0.5528498124665928	-0.18912	0.45239	0.7111956194559376	-0.358837	0.260413	0.4488360257149352
ENST00000569046.1	HMGB1P6-201	-0.0104156	0.926963	0.973156	-0.0584668	0.644781	0.9086816196571516	-0.174972	0.220976	0.4754813299232321	-0.115809	0.410588	0.6733249841954173	-0.126521	0.3994	0.5918727750364547
ENST00000569087.2	ENST00000569087	-0.286053	0.0717573	0.4241892054839368	-0.533316	0.00396107	0.0521224	-0.205094	0.252211	0.5083220207741806	-0.669293	0.000828748	0.00872417	-0.881351	3.13320171571017e-05	0.000297639
ENST00000569378.2	ENST00000569378	-0.025424	0.846648	0.9496327419305192	-0.183323	0.294223	0.7103389347855904	-0.776616	0.0275969	0.1280157359947489	-0.325225	0.225303	0.4895685900106509	-1.23484	0.00680246	0.0304221
ENST00000569852.1	ENST00000569852	-0.183294	0.2749	0.6664309390229836	-0.105886	0.559089	0.8738899313834942	-0.280472	0.24724	0.5026849183251018	-0.135085	0.565774	0.79103	-0.572564	0.0539642	0.1533749365662144
ENST00000569981.2	MVP-DT-205	0.0384629	0.795387	0.9353685113195688	0.292546	0.156792	0.5357677340298664	0.16104	0.509449	0.7193517109479786	0.524416	0.0687256	0.2391019991588422	0.43816	0.167666	0.3337467898672591
ENST00000570025.1|ENST00000663816.2	MIR762HG[203/207]	-0.14161	0.378211	0.7367718961345223	-0.00384731	0.981917	0.9994376713198106	-0.0993032	0.669707	0.8255677029896817	0.248699	0.32287	0.5947089205293166	0.160613	0.58515	0.7428365934214892
ENST00000570130.1	ENST00000570130	-0.194959	0.240861	0.6413160574044693	-0.0798561	0.654607	0.9116132480899418	-0.0822422	0.729139	0.8672988552146019	-0.355792	0.184328	0.439082	-0.512299	0.116628	0.2657865125699132
ENST00000570140.1	ENST00000570140	-0.0669233	0.574738	0.8419987174752889	-0.0849631	0.506682	0.8468510351559215	-0.150254	0.273034	0.5311251238676113	-0.255801	0.0663277	0.2336409264795085	-0.348651	0.0151313	0.0572623
ENST00000570210.1	ENST00000570210	-0.0760145	0.607687	0.85182	-0.024072	0.889545	0.9823400726920536	-0.142024	0.555149	0.7481260851620668	-0.112149	0.649665	0.8505893003600202	0.0812059	0.793601	0.8931277481139311
ENST00000570267.3	ZNF778-DT-201	-0.286918	0.0639502	0.4036276007936656	-0.403387	0.0173906	0.1501513275117204	-0.630512	0.000823942	0.00920461	-0.573515	0.00210819	0.0182598	-0.48368	0.01088	0.0441245
ENST00000570269.2	ENST00000570269	-0.389144	0.0507476	0.3598346476392998	-0.602233	0.0111624	0.1068234689207641	-0.418845	0.0790971	0.2608297447015013	-0.952897	0.000610537	0.00663111	-0.490146	0.0657558	0.1766418664398234
ENST00000570282.3	TMEM263-DT-201	-0.0157591	0.905776	0.966514	0.0215862	0.906108	0.9829907456119544	-0.11454	0.633378	0.8051809634853134	0.016011	0.946714	0.9796435959330948	-0.271444	0.368448	0.5606951656186699
ENST00000570309.1	ENST00000570309	-0.917391	0.00202986	0.0453991	-0.378578	0.0859829	0.4078601536479325	-1.01119	0.00155631	0.0151142	-0.991936	0.00190116	0.0168398	-1.48583	2.59262277885172e-05	0.000251632
ENST00000570786.1	TAPT1-AS1-201	-0.519683	0.00613635	0.0989864	-0.307296	0.0839918	0.4041329308851331	-0.590118	0.00491097	0.0360357	-0.892888	6.53126514393112e-05	0.000966274	-0.603463	0.00565498	0.0263674
ENST00000571340.1	ENST00000571340	-0.0436273	0.776557	0.926859	-0.22725	0.232218	0.6436638374465765	-0.314827	0.168597	0.4062052857607765	-0.277404	0.224836	0.4895685900106509	-0.232599	0.354539	0.5464576391193282
ENST00000571708.5	TRIM16L-207	0.00545576	0.97242	0.9894152756114076	0.0533045	0.760523	0.944071	-0.101354	0.671134	0.8255677029896817	-0.251254	0.332605	0.6052784821890634	0.02504	0.937834	0.9741377343113068
ENST00000571963.5	ZNF213-AS1-203	0.00415458	0.880989	0.95842	-0.0308247	0.119675	0.4727700598569268	0.0373045	0.499561	0.7139937525143608	0.0123018	0.895698	0.958002	0.0396949	0.741725	0.8616734484701102
ENST00000571975.1	ENST00000571975	-0.277352	0.0975611	0.48484	-0.150358	0.378464	0.7694090970243972	-0.378649	0.162129	0.3972464269358516	-0.210194	0.402067	0.6633992161791676	-0.579824	0.111474	0.2587825181016552
ENST00000572046.3	MPDU1-AS1-203	0.00427551	0.959125	0.983345	0.107554	0.310335	0.722268	-0.0465951	0.760593	0.8828732729164083	0.0645096	0.67391	0.8612609221608968	0.166714	0.526073	0.6969327129727445
ENST00000572067.1	ENST00000572067	-0.232168	0.174353	0.5739940234648253	-0.221258	0.24575	0.6591485973619894	-0.637883	0.036004	0.1546984635913177	-0.396173	0.150181	0.3903564584851263	-0.577399	0.0832251	0.2076454243311644
ENST00000572574.5	MMP25-AS1-204	-0.132945	0.360566	0.7270849853397128	-0.420521	0.0668712	0.3519740301012986	-0.4611	0.107815	0.3149299606361841	-0.808272	0.0218486	0.1065946793050153	-0.771453	0.0423184	0.1271410789196682
ENST00000572730.1	ENST00000572730	-0.852234	0.00681775	0.1054247793509623	-0.391951	0.0834426	0.4035023905552647	-0.991737	0.0057037	0.0406537	-0.746545	0.0221008	0.1076332127611317	-1.1312	0.00360158	0.0181538
ENST00000572856.1	DLGAP1-AS2-201	-0.272648	0.127123	0.5247892447637424	-0.36051	0.0994819	0.4349550736581477	-0.559962	0.0595342	0.214402	-1.12545	0.00323412	0.0252106	-1.24114	0.00230725	0.0125296
ENST00000573130.2	MMP25-AS1-206	-0.359345	0.0354567	0.3041780818351258	-0.278656	0.106772	0.4483201248736446	-0.477354	0.0155951	0.0851969	-0.559655	0.00546483	0.0374868	-0.79188	0.000212803	0.00157417
ENST00000573141.7	SMG1P7-202	-0.216636	0.152228	0.5504715008964715	-0.0152289	0.919794	0.9869975211855196	-0.598068	0.0584448	0.2113121729712392	-0.316474	0.238136	0.5056464424107052	-0.608931	0.103853	0.2462049360269065
ENST00000573177.2	DLGAP1-AS2-202	-0.497928	0.0334878	0.2995293414355024	-0.370261	0.0930569	0.4209863701319984	-1.00637	0.0068763	0.0469337	-0.861761	0.0147793	0.0793156	-1.21781	0.00327049	0.0167628
ENST00000573312.1	ENST00000573312	-1.154	0.00242608	0.0503043	-1.96599	2.66780567950226e-05	0.00074508	-2.86383	7.64132193797629e-08	2.349921139802372e-06	-1.99823	2.61942848125836e-05	0.000439839	-5.05622	5.28558289625581e-11	1.31514912609565e-09
ENST00000573341.6	ENST00000573341	0.0103369	0.955896	0.9824588441971188	-0.064877	0.703594	0.9268988231717428	-0.283191	0.188498	0.4342744915287633	0.0239666	0.916389	0.9650832035882346	-0.279194	0.241055	0.4267157252143167
ENST00000573622.2	ENST00000573622	-0.0093331	0.854899	0.9512768688743036	0.0100485	0.854351	0.9735046278368656	0.0903347	0.138761	0.3634608215778483	0.0269851	0.798465	0.9187	0.162464	0.0892132	0.2197808606009953
ENST00000573951.1	LINC00921-202	-0.483812	0.00119363	0.0301308	-0.322647	0.026828	0.2011734709323483	-0.828043	6.03740674728513e-07	1.5587571708770713e-05	-0.823661	6.63797562234964e-07	1.5798381981192143e-05	-0.960511	1.52181943781645e-08	2.776813200869083e-07
ENST00000573953.1	MMP25-AS1-208	-0.166289	0.317053	0.6974264446553639	-0.228567	0.240474	0.6537159746367083	-0.467082	0.0645543	0.2273940027587091	-0.531914	0.0423806	0.1721003323876648	-0.659208	0.0228335	0.0790081
ENST00000574212.1	ENST00000574212	0.094364	0.276695	0.6672438044840954	0.0365649	0.743909	0.9368985031294612	-0.00989849	0.957265	0.978828	0.109642	0.531353	0.7654285260440894	0.525586	0.121557	0.2737312903748795
ENST00000574306.3|ENST00000577164.2|ENST00000742856.1|ENST00000742907.1	MIR22HG[208/212/233/284]	-0.00661567	0.966145	0.986694	0.176886	0.275562	0.6932099517125183	-0.0341272	0.84678	0.9259431328432756	0.248804	0.172797	0.4272318262246843	0.216408	0.264169	0.4535959329563324
ENST00000575094.6|ENST00000803958.1|ENST00000803964.1|ENST00000803973.1|ENST00000803977.1|ENST00000803994.1	ENST00000575094/ENST00000803958/ENST00000803964/ENST00000803973/ENST00000803977/ENST00000803994	-0.0420325	0.755093	0.9226227605382376	-0.0640376	0.652664	0.9114487063463296	0.0656565	0.650478	0.8148091592458829	0.117018	0.42776	0.6867541375077367	0.357689	0.0225156	0.0783508
ENST00000575312.2	ENST00000575312	-0.77629	0.00206702	0.0453991	-0.37849	0.0709389	0.3686822801996681	-0.85533	0.00168941	0.0158354	-0.398947	0.0942164	0.2947089611544802	-0.342973	0.183778	0.3547262580689761
ENST00000575727.6	MIR497HG-213	0.0967295	0.433149	0.7742959755975245	-0.100766	0.506942	0.8468510351559215	-0.049472	0.820106	0.9113654620276612	-0.191889	0.422637	0.6849615810473041	0.0623897	0.852867	0.9281496770690276
ENST00000576086.2	ENST00000576086	-0.414776	0.0202289	0.2250671200186114	-0.583752	0.00320324	0.0439597	-0.568104	0.00566388	0.0405603	-0.492297	0.0153395	0.0815225	-1.00472	1.06338223888376e-05	0.000111513
ENST00000577700.5	SNHG15-202	0.18098	0.169943	0.5726016125363093	0.132106	0.395807	0.7782495883942467	0.2151	0.358935	0.6063753224334776	0.120589	0.604474	0.8190327299820164	0.424069	0.224931	0.4076693077458123
ENST00000577853.1	ENST00000577853	-0.169921	0.30594	0.6912476972008603	0.00117002	0.996864	0.9997090192730376	-0.124761	0.584315	0.7666683855942971	-0.494727	0.0620805	0.2235714085389942	-0.212376	0.441597	0.6278705309196657
ENST00000578000.5|ENST00000580655.1	LINC02210[216/218]	-0.23612	0.178724	0.5739940234648253	-0.201339	0.289484	0.7087611461286343	-0.236256	0.304013	0.5623747492496545	-0.13942	0.541886	0.773092	-0.743441	0.00994456	0.0409297
ENST00000578025.5|ENST00000580022.5	TSPOAP1-AS1[201/205]	-0.429704	0.00156706	0.037296	-0.400471	0.00360909	0.048422	-0.715982	1.23614291227937e-06	2.994091283989943e-05	-0.553605	0.000138128	0.00184417	-0.706676	2.26974984876783e-06	2.7857871462231165e-05
ENST00000578341.2	NUDT4P2-201	0.138383	0.365004	0.7270849853397128	0.288615	0.0894069	0.4133558728213115	0.186469	0.306834	0.5627382897495576	0.203203	0.269583	0.542137	-0.00244391	0.989032	0.9952479075263396
ENST00000578492.5	ARHGAP27P1-BPTFP1-KPNA2P3-201	-0.0644527	0.525521	0.821446	-0.10793	0.400386	0.7806454992029042	-0.318725	0.169145	0.4071685320078702	-0.204662	0.360682	0.6283862225285151	-0.388306	0.25013	0.4366106526918521
ENST00000578788.2|ENST00000724709.1	PIK3R5-DT[201/203]	-0.0268083	0.666523	0.8864296005172435	0.0158449	0.852256	0.973267	-0.108698	0.43118	0.6658269270014797	0.12766	0.402354	0.6633992161791676	0.425248	0.121336	0.2737312903748795
ENST00000578899.5	LINC01145-203	-0.0379132	0.73631	0.9136984532047864	-0.0456422	0.700182	0.9268988231717428	0.176202	0.152702	0.3827329842960399	0.0853594	0.485298	0.7322273418552095	0.217648	0.0861631	0.2134192497349894
ENST00000578968.6	SNHG15-203	0.208817	0.108563	0.4985363231019707	0.383572	0.00586199	0.0716262	0.347893	0.0160804	0.0869804	0.524092	0.000360848	0.0042755	0.965828	1.26411134574568e-10	2.957156199406774e-09
ENST00000578994.6	GARS1-DT-210	0.171694	0.142059	0.5407706761561564	0.138209	0.331397	0.7362283613201164	0.137568	0.522831	0.7308416509177398	-0.0566957	0.783131	0.911196	0.588879	0.119133	0.2705952870752663
ENST00000579003.2	MIR142HG-201	-0.0762712	0.613466	0.8542847266691093	0.117108	0.513247	0.851885	8.7038841335368e-05	0.992154	0.9963683681339758	0.175265	0.479677	0.729376	0.144825	0.626694	0.7771909469513557
ENST00000579095.2	NARF-AS2-202	-0.204154	0.209724	0.607985	-0.281491	0.122097	0.4744074239592597	-0.371418	0.0766286	0.2545295445960208	-0.706659	0.00193869	0.0170617	-0.492979	0.0305734	0.099737
ENST00000579125.1	ARHGAP27P1-BPTFP1-KPNA2P3-202	-0.153501	0.343527	0.716963	0.0875901	0.634156	0.904293	-0.220082	0.350186	0.5986624051643615	0.0568287	0.808272	0.9212645385934456	0.0791818	0.779839	0.8849172849175952
ENST00000579186.2	ENST00000579186	-0.00705651	0.959273	0.983345	0.123489	0.499413	0.8409169270193314	0.0822976	0.730387	0.8680280009492963	0.0470164	0.849739	0.9378271890500832	-0.398023	0.206466	0.3849435172950528
ENST00000579682.1	DHFRP1-201	0.0664399	0.297544	0.6846456395785158	0.0136801	0.871026	0.9763279678517656	0.152842	0.265136	0.5232335076838378	0.131773	0.373804	0.6401571262081834	-0.0402929	0.814069	0.9074645369929398
ENST00000579859.1	TSPOAP1-AS1-204	-0.105407	0.334637	0.710551	-0.51066	3.22058112411879e-05	0.000872269	-0.0202466	0.865924	0.934925	-0.399968	0.00125077	0.0122795	-0.0838482	0.508534	0.6792863805883989
ENST00000580048.1|ENST00000652782.1	ZNF407-AS1[202/205]	0.076801	0.525879	0.8215352385774016	-0.0502418	0.662838	0.9162569063656804	0.00533504	0.962182	0.980451	0.0284228	0.827925	0.9303440675772324	0.0643224	0.633505	0.7807476517960696
ENST00000580094.5	BMS1P1-202	-0.0704453	0.597191	0.8504230360302825	0.0298695	0.857067	0.9747298573123166	-0.153441	0.52486	0.7321830667676782	-0.000456181	0.995924	0.999316	-0.282902	0.397328	0.589424
ENST00000580180.7	SNHG29-221	-0.418797	0.0266773	0.2617053392300624	-0.431427	0.0288161	0.2092033537334351	-0.739565	0.0010947	0.0113204	-0.680808	0.00243288	0.0205283	-0.992617	3.44764612640073e-05	0.000322055
ENST00000580440.9	GARS1-DT-213	0.0316318	0.838182	0.9483180400889004	0.224099	0.249871	0.6607695386122392	0.243029	0.299442	0.5582920024203015	0.300544	0.21117	0.4729719705199781	0.716089	0.0114724	0.0457726
ENST00000580790.1	BMS1P4-202	-0.0312888	0.806234	0.939005	-0.00819062	0.954842	0.9948967431915736	-0.325585	0.210421	0.461846	-0.0950661	0.68905	0.8666959332631595	-0.0667456	0.835464	0.9183395086504031
ENST00000580842.1	DND1P1-201	-0.0141634	0.922626	0.9723727621523276	-0.23472	0.234646	0.6461027936561181	-0.438267	0.108939	0.3168594421400709	-0.07788	0.747267	0.8961571857946166	-0.448059	0.156617	0.3218170393118933
ENST00000580919.5	ENST00000580919	-0.137238	0.276975	0.6672438044840954	-0.0510917	0.723622	0.929998	-0.232791	0.327395	0.5773715392820322	-0.0959004	0.672723	0.8611983796889393	-0.247029	0.458688	0.6399458952932651
ENST00000580979.1	ENST00000580979	0.418568	0.043095	0.3360424977100521	0.387916	0.071385	0.3700394877424565	0.571526	0.0259325	0.1227980639646965	0.511748	0.0438955	0.1764200258792514	0.422958	0.11996	0.2720212486367753
ENST00000581067.1	LINC00526-202	-0.134644	0.394151	0.7486406967657862	-0.21628	0.225135	0.6372239136900202	-0.4037	0.0577577	0.2093813614917248	-0.258503	0.210384	0.4729719705199781	-0.260212	0.245451	0.4317484392006752
ENST00000581080.1	RARA-AS1-201	0.14361	0.351629	0.7219870472185235	0.183587	0.327905	0.7348607158218518	0.319342	0.220375	0.4754813299232321	0.319404	0.229941	0.4930728006401823	0.144859	0.6409	0.7873172988205724
ENST00000581471.3|ENST00000582008.7|ENST00000654021.1|ENST00000654155.2|ENST00000657129.2|ENST00000657250.1|ENST00000658607.1|ENST00000660030.2|ENST00000665272.1|ENST00000666950.2|ENST00000668807.2|ENST00000670993.1|ENST00000700949.2|ENST00000813559.1|ENST00000813565.1	LINC00667[N=15]	-0.067247	0.529495	0.8243691268994475	-0.158734	0.147674	0.5167269008614682	-0.27684	0.0154293	0.0846292	-0.247641	0.0300114	0.1329144451471726	-0.0876097	0.453843	0.6390378998958416
ENST00000581816.2|ENST00000582141.7	MIR17HG[202/203]	-0.0563403	0.710433	0.903199	0.307682	0.137292	0.5003580569447136	0.0711269	0.761683	0.8835092019256109	-0.057134	0.809744	0.9215262048947824	0.193997	0.487522	0.6622067061367083
ENST00000582096.1	ENST00000582096	-0.10045	0.464864	0.7942576419006591	-0.568694	0.0313836	0.2213834529476251	-0.484707	0.0946631	0.2947588502573068	-0.135236	0.579559	0.8012200788003828	-1.1161	0.00931856	0.0389388
ENST00000582578.5	GTSCR1-201	0.0615391	0.686787	0.8927901820823119	-0.148357	0.424935	0.7922663748437613	-0.0339937	0.883371	0.94224	-0.0409467	0.862589	0.9451189126028802	0.240023	0.417255	0.6064178711625511
ENST00000582674.1	ENST00000582674	0.245759	0.163581	0.5658420034108481	-0.0154367	0.928931	0.9912214898472388	0.427072	0.111868	0.3214587348309569	0.648229	0.0297208	0.1323315351907267	0.321125	0.291572	0.4836558986700412
ENST00000582842.2	ENST00000582842	-0.102814	0.507129	0.8145607031848354	0.0443486	0.807459	0.9539898546224858	-0.146699	0.539093	0.738488	-0.322818	0.216632	0.4828356074513421	-0.77961	0.0236668	0.0816847
ENST00000582866.1	ENST00000582866	-0.39969	0.0477553	0.3461028708432744	-0.33171	0.106951	0.4483201248736446	-1.01152	0.000408928	0.00525463	-0.667462	0.01076	0.0613544	-0.723349	0.00938496	0.0390968
ENST00000582986.6	ENST00000582986	-0.289881	0.121415	0.5202778799267279	-0.0685694	0.696168	0.9268988231717428	-0.569301	0.0323061	0.1435417495273672	-0.355294	0.155094	0.3978794451733021	-0.769174	0.0102339	0.0419942
ENST00000583262.1	ENST00000583262	-0.0488366	0.756666	0.9226227605382376	0.0209664	0.912054	0.9844275584862868	0.0479934	0.828632	0.9134039275623068	-0.183441	0.420107	0.6821178709111263	-0.275938	0.292531	0.4849521607907777
ENST00000583708.6	UBBP4-201	0.0607478	0.693377	0.894753	-0.000701731	0.996056	0.9997090192730376	0.29635	0.244429	0.501339	0.377341	0.158031	0.4034795262916774	0.367899	0.233829	0.4176958158441305
ENST00000583841.1	TSPOAP1-AS1-210	-0.104246	0.47948	0.803316	0.0539197	0.759522	0.9439561242090048	-0.0464503	0.844	0.924381	-0.358992	0.189219	0.4464566616889384	-0.442236	0.186579	0.3583975364640326
ENST00000584023.2	GARS1-DT-222	0.033983	0.772141	0.9264189883884684	0.0828086	0.564373	0.8748099442565632	0.14198	0.53085	0.7348508950399039	0.0974303	0.679806	0.8617440408026964	0.0162407	0.959958	0.9863814894731914
ENST00000584100.1	MSX2P1-201	-0.113704	0.442868	0.7795054641362884	-0.187513	0.316188	0.7267242849867797	-0.405894	0.1383	0.3632693597975738	-0.572956	0.0606596	0.2193200158691026	-0.977933	0.0116025	0.0460812
ENST00000584108.5	GARS1-DT-223	-0.623303	0.0145293	0.17753	-0.26002	0.193945	0.5879370994274986	-0.360169	0.157907	0.3907483361863952	-0.401329	0.125596	0.3547541525673009	-0.445706	0.135796	0.2928881137103736
ENST00000584391.7	KPNB1-DT-204	0.231225	0.152507	0.5504715008964715	0.598164	0.0304769	0.2177942332123237	1.21866	0.00243755	0.0213149	0.938671	0.0109179	0.0618684	1.50557	0.000544422	0.00356479
ENST00000584585.4	ENST00000584585	0.135947	0.0786087	0.4426996982755768	0.12083	0.202294	0.5973070440759063	0.3876	0.0577487	0.2093813614917248	0.373496	0.0772442	0.2563434170030423	0.883434	0.0398948	0.1220024533443904
ENST00000584747.5	ENST00000584747	-0.132109	0.295551	0.6837939490463607	-0.00203275	0.985172	0.9997090192730376	0.082399	0.720782	0.8610998973534498	0.222849	0.365742	0.6323662399511345	0.117908	0.71896	0.8449087147287471
ENST00000584900.5	DTX2P1-UPK3BP1-PMS2P11-202	-0.150821	0.342443	0.71549	0.0499915	0.783634	0.9495382088883452	0.0540742	0.818681	0.9113654620276612	-0.0402411	0.864953	0.9465714211187916	-0.183906	0.5413	0.7092091948217509
ENST00000585065.1	ENST00000585065	-0.221698	0.197799	0.5929453138336648	-0.13494	0.456374	0.8105752123234702	-0.387535	0.103022	0.3092299679268222	-0.462969	0.0582458	0.2139167963105447	-0.65512	0.0168368	0.0618192
ENST00000585075.1	MIF4GD-DT-202	-0.113247	0.484659	0.8054112790939828	-0.133013	0.467875	0.8240349896621363	-0.349329	0.139042	0.3638213359493195	-0.26635	0.252551	0.5212919320704341	-0.246532	0.342634	0.5374715167723122
ENST00000585118.5	LINC02210-221	-0.11905	0.457521	0.7890588174994946	-0.38546	0.0627093	0.3392005093943799	-0.361512	0.114188	0.3238681932450132	-0.188819	0.389176	0.6525030503803831	-0.412498	0.102516	0.2439889659533696
ENST00000585258.1	ZNF236-DT-201	-0.0899503	0.570162	0.8406427350396072	-0.062628	0.725341	0.929998	0.116431	0.588849	0.7700332869058414	-0.094212	0.665426	0.8582801310784878	-0.0796767	0.744551	0.8636640290254556
ENST00000585297.2	PIK3R5-DT-202	-0.144875	0.379172	0.7370690092892779	-0.392365	0.0645643	0.3451416761543205	-0.303847	0.190645	0.4370145513363362	0.114908	0.61431	0.8262244221792548	-0.0683486	0.78565	0.889666
ENST00000585457.6|ENST00000667684.1	ASB16-AS1[201/208]	-0.238441	0.119675	0.5174585149034926	-0.0838718	0.592405	0.8882893702892074	-0.224836	0.198066	0.4454444252590395	-0.246436	0.162495	0.4106629942540737	-0.26271	0.161505	0.3269530385805654
ENST00000585471.2	FMNL1-DT-201	-0.0788606	0.587429	0.8482442753346328	0.114234	0.529175	0.8641723901757844	-0.111658	0.640921	0.8087601564451268	-0.143643	0.562649	0.7877088347300213	-0.0882131	0.772387	0.8799230852467753
ENST00000585797.7	ZNF561-AS1-201	0.230822	0.130854	0.5266063931493798	0.249664	0.17405	0.5613823484027508	0.216675	0.378731	0.621988	0.16827	0.498653	0.7418738035992349	0.632425	0.0911777	0.2234140432436766
ENST00000585917.7|ENST00000653426.1|ENST00000659857.3	LINC02987[202/215/218]	0.164787	0.323056	0.7028646483056163	-0.184401	0.326848	0.7348607158218518	0.31462	0.178366	0.4190451461534026	0.0985775	0.663247	0.8566814539595176	0.291575	0.267414	0.4568734986099607
ENST00000586185.2	SCAT1-201	0.0369128	0.796229	0.9354238300413212	-0.0279362	0.866984	0.9763279678517656	-0.206125	0.403079	0.6410387516632751	-0.0562776	0.817106	0.9252868637978138	-0.174417	0.57627	0.735937
ENST00000586450.6|ENST00000590100.7|ENST00000655903.2|ENST00000657572.1	MAP3K14-AS1[204/208/211/212]	0.131299	0.290366	0.6792802632726387	0.154543	0.235772	0.6464950538995063	0.313846	0.024848	0.1188384211817692	0.317535	0.0232593	0.1096898316748943	0.703895	9.39609622169122e-07	1.236399776863888e-05
ENST00000586645.5	LINC00663-201	-0.210128	0.219651	0.6182455583487311	-0.31805	0.133498	0.4924324214379372	-0.222197	0.361322	0.6073313873022483	-0.446819	0.104843	0.3163776512101299	-0.57322	0.0733708	0.1894490346532612
ENST00000586922.2	ENST00000586922	-0.195449	0.241343	0.6413160574044693	-0.215984	0.240986	0.6543427742395446	-0.26871	0.21121	0.4622711280881362	-0.275989	0.20602	0.4686950928051865	-0.240808	0.309043	0.5008001077479746
ENST00000586942.8	SNHG16-204	-0.174782	0.291464	0.6792802632726387	-0.165617	0.38447	0.7699441271403041	-0.335597	0.185135	0.4278	-0.159513	0.509341	0.7494981120116218	-0.151036	0.598925	0.7554184903665515
ENST00000586954.1|ENST00000667678.1	LINC00662[203/266]	-0.764633	0.00374123	0.0696582	-0.148549	0.422895	0.7906177572542581	-0.324013	0.178258	0.4190451461534026	-0.461683	0.0728643	0.2489758861028547	-0.719968	0.0144193	0.0550604
ENST00000587012.1	ENST00000587012	0.495993	0.0032306	0.0640735	0.874374	1.63472038763007e-06	6.129081782114386e-05	1.18736	2.22070125956765e-10	9.496967730369778e-09	1.07718	7.44063984057478e-09	2.39588602866508e-07	1.5389	2.31546450783852e-16	9.749886704544662e-15
ENST00000587128.1	ENST00000587128	0.232877	0.181766	0.5744741743382604	0.320085	0.113252	0.4640272375200323	0.692923	0.00661014	0.0454571	0.37817	0.111384	0.3285188852889443	0.0512473	0.846908	0.9253355001220208
ENST00000587150.3	LINC01801-201	-0.222052	0.140245	0.5368553119351746	-0.239563	0.180834	0.5748465503398567	-0.579877	0.0607827	0.2180369068065412	-1.1007	0.00818511	0.0509151	-1.03012	0.0183696	0.0667699
ENST00000587188.2	LINC02987-206	-0.0537705	0.36363	0.7270849853397128	-0.0233149	0.756407	0.9427530015054936	0.0213443	0.893579	0.9469257513236552	-0.0437165	0.773569	0.907916	-0.0168422	0.940598	0.9755271175243636
ENST00000587298.3	WFDC21P-203	0.454124	0.0368758	0.3068605911520309	0.51507	0.0323438	0.2264064803985845	1.18748	0.000131466	0.00194498	1.08548	0.000399613	0.00463449	1.123	0.000367197	0.00257038
ENST00000587762.2	MIR23AHG-201	-0.270321	0.131344	0.5266063931493798	-0.32649	0.10588	0.4478511633925964	-0.579394	0.0194863	0.099134	-0.579054	0.0187674	0.0947761	-0.901128	0.000972801	0.00592997
ENST00000588286.1|ENST00000670097.1	TMEM147-AS1[202/210]	-0.117043	0.439117	0.7776722417585078	-0.0206328	0.901931	0.9823400726920536	-0.47974	0.090554	0.2855371624797643	-0.261503	0.311074	0.5837517743814223	-0.170632	0.579849	0.7391922570827629
ENST00000588387.3	ADGRL1-AS1-201	-0.418836	0.029499	0.2755587042449104	-0.513547	0.0143149	0.1294576095517458	-0.600284	0.00870365	0.0550159	-0.76043	0.00139597	0.0133767	-1.00799	7.07016970743459e-05	0.000612375
ENST00000588658.2	ADGRL1-AS1-202	-0.131464	0.337598	0.7119944180599166	-0.21046	0.235121	0.6464950538995063	-0.15764	0.508224	0.7193517109479786	-0.409751	0.148801	0.3875365781077964	-0.291191	0.378442	0.5706864405462946
ENST00000588785.7	ASB16-AS1-202	-0.472787	0.0219297	0.2400861054280435	-0.519365	0.0330933	0.2287280419095237	-0.223727	0.335144	0.5853783664183189	-0.328292	0.211073	0.4729719705199781	-0.316477	0.350984	0.5427359842998736
ENST00000588925.5	ATP8B1-AS1-202	0.0180634	0.900505	0.9657253846151188	0.554744	0.0344929	0.2351871800849476	0.413412	0.13012	0.3494967865025795	0.574957	0.0541926	0.2048689855808672	0.563468	0.0905562	0.2222890494842402
ENST00000589930.4	LINC01882-202	0.201552	0.213121	0.6133846275408505	0.256785	0.194833	0.5879370994274986	0.278389	0.280095	0.5387347254293379	0.760209	0.0197142	0.0981072	1.07445	0.0047608	0.0228028
ENST00000589950.2	HEXIM2-AS1-202	-0.286558	0.122852	0.5202778799267279	-0.0902528	0.61644	0.8955397056364351	-0.430584	0.107117	0.3138952877130039	-0.629863	0.0330886	0.1428445672128804	-0.995185	0.00446797	0.0215676
ENST00000589964.2	CROCCP3-203	-0.0470527	0.710062	0.903199	-0.0686874	0.671279	0.9213480813726568	-0.162399	0.494178	0.7085887583910805	0.100109	0.680213	0.8617440408026964	-0.321451	0.343728	0.5374715167723122
ENST00000590008.5	ZNF781-204	-0.00636835	0.945144	0.9807916161471796	0.152244	0.284519	0.7053704562599907	-0.088408	0.665108	0.823338	-0.0461474	0.826383	0.9303440675772324	-0.466862	0.177607	0.3458707670748281
ENST00000590478.2	ENST00000590478	0.127456	0.414659	0.7641369259632711	-0.180094	0.302121	0.7147230159294325	-0.0199833	0.919667	0.9607402882078324	0.0270013	0.89268	0.9576539704581832	0.324399	0.137669	0.2963842353837605
ENST00000590479.7	MAPKAPK5-AS1-205	0.199876	0.23229	0.6319860514770366	0.275759	0.177618	0.5663426768926509	0.360089	0.166844	0.4047076072118443	0.0572781	0.814328	0.9243371235052292	0.277613	0.35865	0.5505471164185994
ENST00000590513.3	HSD17B1-AS1-201	-0.0252972	0.805918	0.939005	-0.130277	0.22046	0.6291973586507644	0.00785156	0.939433	0.9721088362807656	-0.116483	0.293331	0.5657826498611372	-0.0583311	0.607642	0.761849
ENST00000590539.1	ENST00000590539	0.272185	0.135106	0.5297085105899342	0.171077	0.364314	0.757695	0.422819	0.0890233	0.2820100580254178	0.92622	0.00116611	0.011734	0.821806	0.00477837	0.0228244
ENST00000590628.1|ENST00000666789.2|ENST00000693578.3	LINC02987[211/223/238]	0.118925	0.417144	0.7674570572192791	0.452979	0.0586791	0.3244539228973306	0.398473	0.141149	0.3658820952011548	0.152116	0.543999	0.7746752021920449	0.753759	0.0365938	0.1143876813780998
ENST00000590717.2|ENST00000654809.1	TMEM147-AS1[205/206]	0.145507	0.348988	0.7198035929765968	-0.113296	0.531077	0.8659986285175592	0.307989	0.229927	0.4854649925195778	-0.293418	0.265398	0.5380693534469861	-0.292781	0.353766	0.5458051155532605
ENST00000590740.2	ENST00000590740	-0.186025	0.247365	0.6459728457320975	-0.140899	0.413853	0.7857911284559891	-0.12085	0.536683	0.7370045416390011	-0.359438	0.0822241	0.267595	-0.553026	0.0146661	0.0557516
ENST00000590824.1	ENST00000590824	0.666614	0.00430068	0.0774406	0.854636	0.000721251	0.0131604	1.36103	5.97869414052377e-07	1.5584462726298625e-05	0.938979	0.000373925	0.00439242	1.47926	7.96461654577938e-08	1.3053386518442017e-06
ENST00000590963.1	LINC01801-202	0.0640644	0.682519	0.8927521074565045	0.0839831	0.636479	0.904293	-0.369446	0.10159	0.3065613305464197	-0.229319	0.295054	0.5671082851611758	-0.313731	0.198475	0.3759350514295199
ENST00000591191.1	ENST00000591191	0.30268	0.107108	0.4974199088425879	0.38157	0.0885269	0.4113720184871706	0.643761	0.03107	0.1405597713878319	0.628006	0.035695	0.1519397314061236	0.541856	0.0918836	0.2241402699653833
ENST00000591222.1	ENST00000591222	-0.0914993	0.537748	0.8278017575576964	0.027136	0.872192	0.9763279678517656	0.189211	0.311986	0.5657771115359757	0.129067	0.494159	0.738534	0.422346	0.0397991	0.1218457792475052
ENST00000591252.2	ENST00000591252	0.0933572	0.536008	0.8278017575576964	-0.0108284	0.942421	0.9935263060264892	0.0605157	0.746275	0.8766329082202172	0.0022869	0.994353	0.999316	0.0238898	0.906971	0.9599299498708168
ENST00000591325.1	ZNF8-ERVK3-1-201	-0.0395694	0.777874	0.927283	0.103376	0.540849	0.8671206067614926	-0.0675099	0.774205	0.889055	-0.028901	0.902728	0.960261	0.0135611	0.966926	0.9888856000717364
ENST00000591365.1	FMNL1-DT-205	-0.347973	0.0731756	0.4297888626030993	-0.0358309	0.818996	0.9539898546224858	-0.449272	0.107405	0.3140685760455399	-0.11	0.650624	0.8505893003600202	-0.398028	0.216364	0.3977090324124245
ENST00000591372.3|ENST00000666458.1	LINC00665[208/220]	0.2315	0.0955978	0.4793013366000609	0.208859	0.200551	0.5959909325502362	0.167519	0.460591	0.6856501705684994	0.359075	0.176448	0.4304142391836381	0.474366	0.178707	0.3474271205129747
ENST00000591482.1	ENST00000591482	-0.106145	0.431848	0.7742959755975245	-0.204472	0.248592	0.6599390340921967	0.0379564	0.872131	0.9371894439541733	-0.044418	0.851137	0.9378271890500832	-0.0110317	0.969334	0.989212
ENST00000591501.3	ILF3-DT-201	-0.04909	0.567335	0.8400256449352326	-0.157808	0.0980637	0.4327203200873376	-0.346884	0.000597327	0.00720214	-0.261934	0.00897526	0.0538713	-0.346016	0.000790057	0.00489228
ENST00000591854.6	ATP8B1-AS1-203	0.75801	0.00607345	0.0989864	0.663242	0.0141371	0.1285491882158511	0.716439	0.0141301	0.0799051	1.01447	0.00156538	0.0145599	1.33939	9.51251292440436e-05	0.000793773
ENST00000592030.1	ENST00000592030	0.0239525	0.874366	0.9572216992899566	0.238391	0.230135	0.6420674714257274	0.261545	0.287542	0.5468020120775813	0.442466	0.0973286	0.3007989588391154	1.17975	0.000372348	0.00259979
ENST00000592087.2	ZNF566-AS1-201	0.0241586	0.879852	0.9579748131450648	-0.00555702	0.967889	0.9970317662089728	0.0612545	0.769074	0.8862969597434359	0.0846413	0.685212	0.8648500743120586	0.0943737	0.681546	0.817437
ENST00000592094.2|ENST00000592135.6|ENST00000666319.1	LINC00910[205/206/221]	-0.0901981	0.567817	0.8400256449352326	-0.0628774	0.715428	0.9283058416685936	0.0933286	0.65837	0.8186999595385244	0.134467	0.521759	0.7592718105975942	0.295117	0.207588	0.3865084549139931
ENST00000592117.1	ENST00000592117	0.217996	0.176221	0.5739940234648253	0.270455	0.166418	0.5514347971809431	0.443038	0.115097	0.3246635372876372	0.580061	0.063048	0.225572	1.38579	0.00121577	0.00718694
ENST00000592201.2	ATP8B1-AS1-204	0.422723	0.0113036	0.1524030990201904	0.486544	0.00536919	0.065899	0.721271	0.000124542	0.00187998	0.788609	3.1424305003842e-05	0.000511954	0.900542	3.3398773238734e-06	3.906514630530553e-05
ENST00000592381.1|ENST00000659685.1|ENST00000665667.4	SNHG30[201/203/204]	-0.149623	0.339142	0.7123803661574225	-0.212674	0.2194	0.6281354478387197	-0.56989	0.00644503	0.0447488	-0.17415	0.368105	0.6352488050682685	-0.628945	0.00446225	0.0215676
ENST00000592697.1	TXLNGY-213	-0.125277	0.414265	0.7640451218050942	0.0632301	0.728854	0.9313135363000556	-0.0192354	0.931652	0.9664182026163388	-0.473347	0.0951524	0.2959456975768201	-0.476726	0.137742	0.2963842353837605
ENST00000592982.3	CEBPA-DT-201	-0.1051	0.506744	0.8145607031848354	-0.260039	0.188231	0.5827929968294314	-0.629378	0.0180056	0.0945896	-0.907605	0.00166481	0.0153939	-1.89944	1.4656099502233e-08	2.692197606551122e-07
ENST00000593284.5	NAPA-AS1-201	-0.838062	0.00588984	0.0983626	-0.662467	0.0180558	0.155405	-1.02444	0.00335128	0.0268987	-1.09262	0.00223756	0.0191382	-0.901315	0.0107934	0.0438953
ENST00000593393.1	ZNF584-DT-202	-0.336243	0.0108929	0.1513398001070897	-0.423408	0.00218113	0.0333506	-0.510217	0.000434329	0.00555495	-0.510958	0.000417029	0.00477577	-0.580577	9.67403568271923e-05	0.000803809
ENST00000593427.1	ENST00000593427	-0.00625088	0.95144	0.9808272932804338	0.0471587	0.709718	0.9283058416685936	0.0726749	0.574314	0.7595830312657558	-0.0245098	0.835636	0.933195	-0.0797129	0.562925	0.7277878352366577
ENST00000593576.1	ENST00000593576	-0.14746	0.294411	0.6828832434986385	-0.114115	0.434167	0.7985991951355479	-0.19696	0.228873	0.4837254922096949	-0.230954	0.162356	0.4106629942540737	-0.176008	0.30806	0.4997982149311887
ENST00000593581.7	RAB11B-AS1-201	0.0633906	0.687069	0.8927901820823119	0.00574228	0.971097	0.998314	-0.278098	0.240056	0.4951260926267735	-0.185677	0.426602	0.6860226198362688	-0.111186	0.674709	0.8133620786616037
ENST00000593960.6|ENST00000594950.5	A1BG-AS1[202/203]	-0.0640891	0.627961	0.8629753038606751	-0.0239135	0.861016	0.9754139559279628	-0.0699611	0.651983	0.8161204921976117	-0.255469	0.114916	0.3338910029017475	-0.00174543	0.989329	0.9952479075263396
ENST00000594816.1	ENST00000594816	-0.241672	0.170777	0.573517	-0.377303	0.0742603	0.3791986204801061	-0.268503	0.240863	0.4964172906495874	-0.303504	0.195049	0.4562802065347267	-0.732188	0.00993243	0.0409297
ENST00000594934.6	ENST00000594934	-0.120334	0.111416	0.4999376169076015	0.0512256	0.659242	0.9134308651803494	-7.02208	1.55932601039499e-05	0.000307041	-7.08116	1.31647443903841e-05	0.000237052	0.0670881	0.824585	0.911506
ENST00000595302.1	A1BG-AS1-204	0.282816	0.123687	0.5208176570152051	0.506412	0.0443796	0.2742927009153181	0.663069	0.0238583	0.1153715501070322	1.08214	0.001316	0.0128639	0.882634	0.00906144	0.0381556
ENST00000595395.1	ENST00000595395	-0.047066	0.761608	0.9232120068924302	-0.158071	0.382584	0.7699441271403041	0.0173879	0.93454	0.9685100170952496	-0.0410633	0.845385	0.9360377503763054	-0.20842	0.388695	0.5808230165186467
ENST00000596287.7	C19orf48P-204	0.0388038	0.638864	0.8697890658080828	0.0225157	0.832231	0.9611040031429192	0.0207025	0.895649	0.9469257513236552	0.132594	0.492408	0.7364600682557748	-0.0121133	0.975303	0.990135
ENST00000596585.3	MAN1B1-DT-201	0.0902246	0.571984	0.8406427350396072	-0.00177008	0.990006	0.9997090192730376	-0.263121	0.265536	0.5232335076838378	-0.290834	0.229921	0.4930728006401823	-0.164509	0.539082	0.7079971614133127
ENST00000596655.1|ENST00000812667.1	C19orf48P[206/218]	-0.0242595	0.86067	0.9529644667620614	0.0752983	0.669892	0.9204918255349032	-0.194581	0.431924	0.6663767096143047	-0.862229	0.0172611	0.090332	-0.730724	0.0488577	0.1422591573541546
ENST00000597230.5	ZNF8-DT-201	-0.0496925	0.739883	0.9159022331854976	-0.0963979	0.555674	0.8729030682146109	-0.746652	0.000861037	0.00954113	-0.388323	0.058835	0.2146419057496798	-0.65715	0.00374001	0.0186116
ENST00000597346.1	KCNQ1OT1-201	-0.225856	0.186312	0.5814539129084381	-0.0541286	0.761948	0.944071	-0.0173051	0.940153	0.9721186185437448	0.179346	0.474398	0.7261491740524152	0.798919	0.0172883	0.0630909
ENST00000597493.7|ENST00000641539.1|ENST00000641834.3	C19orf48P[201]|C19orf48P[207/214]	0.167045	0.285382	0.672195	0.0501394	0.76236	0.9441529848332796	0.183689	0.324481	0.5741010322178951	0.201426	0.272921	0.5456423888946137	0.320596	0.103897	0.2462049360269065
ENST00000597980.1	ZNF584-DT-204	-0.13411	0.40578	0.7575854756660421	-0.195437	0.308299	0.7187506385567082	-0.235698	0.323908	0.5741010322178951	-0.414908	0.107046	0.3195038894047493	-0.526389	0.0739234	0.190516
ENST00000598112.2	ENST00000598112	-0.358357	0.0689096	0.4159861029330759	-0.316296	0.126611	0.4819656170437303	-0.934935	0.00192639	0.0175167	-0.473864	0.072209	0.2488132749559887	-0.805288	0.00837699	0.0361935
ENST00000598177.2	FAM223B-201	-0.152888	0.254723	0.6502325966232195	-0.12617	0.431118	0.7962607287710217	-0.247328	0.312521	0.5657771115359757	-0.0461408	0.842285	0.934468	-0.364961	0.290898	0.4831231394988948
ENST00000598933.3	LINC02132-201	1.99496	1.75921143356572e-05	0.000816095	1.63424	0.000255384	0.00521632	1.16524	0.00453307	0.0337147	1.5982	0.000393075	0.00457806	1.94317	4.01520839771744e-05	0.000368779
ENST00000599421.2	LINC00649-210	-0.0305275	0.761979	0.9232120068924302	0.175349	0.214	0.6191518187815596	0.0793796	0.698359	0.8446343721441416	0.065613	0.760304	0.9017278445753428	0.506748	0.166677	0.3327461838509024
ENST00000599771.6	ENST00000599771	-0.16756	0.254202	0.6502325966232195	0.0687707	0.681287	0.924668	0.0218645	0.927008	0.9643321931144294	0.164576	0.513859	0.7529077849601786	-0.100365	0.751728	0.8688680404091652
ENST00000600534.1	MZF1-AS1-206	-0.473836	0.0369884	0.3068605911520309	-0.32137	0.129793	0.488764	-0.626655	0.0330794	0.1460296557815902	-0.705073	0.0213034	0.1044936214297935	-0.495562	0.111298	0.2587825181016552
ENST00000600723.2	LINC00528-201	-0.121101	0.443443	0.7800157638659879	-0.169175	0.346641	0.7470602377562603	-0.270688	0.203874	0.4536619332708314	-0.174549	0.407905	0.6701288325664332	-0.131628	0.569721	0.7317339358942434
ENST00000600751.6	ENST00000600751	-0.0942541	0.401992	0.7557079615928227	-0.231261	0.120302	0.4727700598569268	-0.541292	0.0614166	0.2191621238567725	-0.505192	0.0791286	0.2605016576408636	-2.05465	0.00137772	0.00795531
ENST00000601116.5	ENST00000601116	-0.247964	0.125005	0.5231482073795042	-0.392335	0.0311905	0.221162	-0.580381	0.00419399	0.0317977	-0.465144	0.0191458	0.095624	-0.809104	0.000175808	0.0013441
ENST00000601251.4	ENST00000601251	0.112714	0.456737	0.788358	0.213989	0.263256	0.6803888080295242	-0.0351812	0.87849	0.9404932371272824	-0.0177167	0.943825	0.9785034933240064	-0.347356	0.285871	0.4779656125502625
ENST00000601296.3	ENST00000601296	-0.0360206	0.726865	0.909911	0.00481703	0.967682	0.9970317662089728	0.135404	0.234326	0.4902300395016725	0.133045	0.242882	0.5101816540699033	0.398138	0.000658357	0.0041519
ENST00000601369.7	NUTM2B-AS1-211	-0.683965	0.0138542	0.1706194206897968	-0.162823	0.377955	0.7694090970243972	-0.734895	0.0220676	0.1086311587178448	-0.18733	0.454453	0.7128008561137851	-0.469827	0.15189	0.3149411615351081
ENST00000601648.6|ENST00000763879.1	MUC20-OT1[242/361]	-0.0755833	0.296563	0.6838182705156975	-0.0803589	0.38906	0.7744809269107685	0.0547896	0.751981	0.877311	-0.0770714	0.655577	0.8526028678586065	-0.322125	0.236375	0.4204278142978638
ENST00000602172.1	CARD8-AS1-201	0.252127	0.0580761	0.38675	0.439895	0.00221097	0.033619	0.499147	0.000778756	0.00893505	0.615813	4.45515878845111e-05	0.000696787	0.825852	8.03345850672949e-08	1.3087842817213463e-06
ENST00000602242.6	ZNF702P-212	0.814322	0.0111732	0.152145	1.40149	0.000746503	0.013442	1.44908	0.000687982	0.00808157	1.2086	0.0026249	0.0215357	1.84528	5.24901702415088e-05	0.000464937
ENST00000602306.2	ENST00000602306	-1.13061	0.00549112	0.0929499	-0.47706	0.0443959	0.2742927009153181	-1.42922	0.00308321	0.0253416	-1.63397	0.00144438	0.0137266	-1.95214	0.00047757	0.00320539
ENST00000602353.1	ENST00000602353	0.12823	0.37357	0.7321676160368633	-0.0421325	0.796231	0.9515392325248015	-0.0674274	0.775581	0.889055	-0.173503	0.490761	0.735201	-0.176922	0.584613	0.742669
ENST00000602414.7	SNHG8-201	-0.0546876	0.652994	0.8790938032028052	-0.066986	0.657449	0.9124254584234184	-0.432171	0.11458	0.3243077917023648	-0.0925563	0.690827	0.8674019401915981	-0.332543	0.326712	0.5214057284961177
ENST00000602422.1	ENST00000602422	-0.0236341	0.845277	0.949236	-0.0142454	0.914172	0.9850739843094628	-0.215415	0.167148	0.4047076072118443	-0.124932	0.417896	0.6808226550064981	0.00863334	0.96013	0.9863814894731914
ENST00000602455.1	ENST00000602455	-0.229053	0.185671	0.580779	-0.0773654	0.665459	0.918025	-0.258662	0.294846	0.5546338931822712	0.0488184	0.841747	0.934468	-0.258987	0.381662	0.5736149845370915
ENST00000602458.1	ENST00000602458	0.0989202	0.487907	0.806889	0.14413	0.358524	0.752268	0.162726	0.349941	0.5986185549988804	0.311738	0.0775938	0.2564904875557308	0.040592	0.829245	0.913791
ENST00000602508.1	FAM226B-201	0.0781678	0.622185	0.8600608872886032	-0.0299536	0.86318	0.9757068379429524	-0.290442	0.215428	0.4686109063472668	-0.113415	0.615731	0.8273225330386278	-0.389498	0.151415	0.3141941578076782
ENST00000602516.1	HCG18-246	-0.0665607	0.614451	0.8542847266691093	-0.00552516	0.97042	0.9981363636110672	-0.020173	0.928747	0.9643321931144294	-0.183513	0.464439	0.7189708321640235	-0.269867	0.406414	0.5957987661813271
ENST00000602517.1	ENST00000602517	-0.27247	0.131003	0.5266063931493798	-0.440032	0.0452425	0.2771425067344931	-0.360483	0.125729	0.3430922749645722	-0.847655	0.00218422	0.0187405	-0.681585	0.0140359	0.0538798
ENST00000602520.8	SNHG8-203	-0.420695	0.0252343	0.2560276556366537	-0.64819	0.00295265	0.0416568	-0.509601	0.0192282	0.0984209	-0.681716	0.00292151	0.0235181	-0.701164	0.00312031	0.0161138
ENST00000602529.2	ENST00000602529	-0.386554	0.0590046	0.3891461538168306	-0.379189	0.0827074	0.4014692721412867	-0.51284	0.0547452	0.2022099855401851	-0.244349	0.317067	0.5886855490720511	-0.539046	0.0702791	0.1851774022933032
ENST00000602547.1	DSTNP2-202	-0.0219848	0.865558	0.9548700914761198	0.00151729	0.996969	0.9997090192730376	0.0215778	0.893348	0.9469257513236552	0.0200171	0.905956	0.9604748038956276	-0.258387	0.147319	0.3099245855019315
ENST00000602575.1	ENST00000602575	-0.379732	0.0450966	0.3424942255483465	-0.601689	0.00721277	0.0832969	-0.440046	0.0503345	0.1908110798629479	-0.385946	0.0824758	0.2678237713326524	-0.690652	0.00628943	0.0286426
ENST00000602585.2	ENST00000602585	-0.170297	0.296079	0.6837939490463607	-0.0704013	0.678645	0.9239813786050698	-0.00786342	0.968144	0.9835973563131782	-0.159	0.446116	0.7049764868759982	-0.0327481	0.885851	0.9508130710369508
ENST00000602596.1	ATP6V0D1-DT-203	0.304893	0.0990648	0.4850452849597974	0.138675	0.440293	0.8039247286815716	-0.236591	0.343253	0.5930854783213725	-0.00443346	0.982499	0.9958284885869836	0.249518	0.433618	0.619703
ENST00000602609.1	ENST00000602609	-0.255187	0.151056	0.5497859138320046	-0.187301	0.327726	0.7348607158218518	-0.270475	0.260825	0.5188065058039314	-0.0712678	0.758246	0.9017278445753428	-0.400913	0.166425	0.3326272885725795
ENST00000602666.1	ENST00000602666	0.260135	0.150864	0.5497859138320046	0.512412	0.0238013	0.1850689569984322	0.221254	0.330417	0.5808326897197884	-0.0505531	0.825394	0.9296718253463244	-0.320755	0.227912	0.410392
ENST00000602669.1	ENST00000602669	-0.00145775	0.990725	0.9967738908428736	-0.0917541	0.603903	0.891852	0.0283575	0.893412	0.9469257513236552	0.0564691	0.789437	0.913604	0.0670012	0.779215	0.8849172849175952
ENST00000602810.3	ZSCAN16-AS1-202	0.100524	0.46381	0.7942576419006591	-0.145587	0.381214	0.7699441271403041	-0.0154397	0.939419	0.9721088362807656	-0.197217	0.42781	0.6867541375077367	-0.317719	0.345099	0.5381966479509661
ENST00000602835.1	ENST00000602835	0.115274	0.437747	0.7776722417585078	0.439133	0.0662234	0.3499103466832596	0.0583844	0.805705	0.9060043134076928	0.215613	0.400107	0.6612882202065777	-0.119972	0.704419	0.8321084644610863
ENST00000602865.1	ENST00000602865	-0.0663009	0.664079	0.8857618122566434	-0.322642	0.127818	0.4858845760293541	-0.335243	0.194748	0.4429283757820907	-0.268096	0.294132	0.5661317377479194	-0.239266	0.425462	0.6138589614633252
ENST00000603037.2|ENST00000654870.3|ENST00000665069.1|ENST00000687056.1	FTX[210/238/264/274]	-0.026641	0.736179	0.9136984532047864	-0.0685353	0.409284	0.7850578119983561	0.0647657	0.460356	0.6856501705684994	-0.011562	0.876683	0.9520802166907184	0.253578	0.0034425	0.0174161
ENST00000603521.1	ENST00000603521	-0.0418693	0.772788	0.9264189883884684	-0.120647	0.502491	0.842204	0.0129074	0.957287	0.978828	-0.271006	0.297108	0.5706556273529143	0.021393	0.947791	0.9792179332521352
ENST00000603652.3	USP34-DT-204	-0.044787	0.538782	0.8281806427825398	0.000550026	0.994447	0.9997090192730376	-0.12351	0.442626	0.6730696565413526	-0.155188	0.377551	0.6422357599311965	-0.102056	0.688212	0.8207566123892207
ENST00000603718.2	LINC01801-203	0.00771845	0.949674	0.9808272932804338	0.055113	0.740715	0.9351187613416904	-0.714597	0.0372545	0.1580863439124782	-0.10865	0.634247	0.838616	0.0816737	0.802257	0.8984895739638804
ENST00000603791.1	ENST00000603791	-0.101758	0.471499	0.7981661734906368	-0.313204	0.121645	0.4736008924268428	-0.275345	0.276991	0.5358529228249451	-0.470549	0.107861	0.3215866839341273	-0.448301	0.190797	0.3639105782594829
ENST00000604070.1	ENST00000604070	-0.0928606	0.554521	0.8376017319118839	-0.00615173	0.975133	0.9985195695756134	0.281816	0.230196	0.4854649925195778	0.0874747	0.703546	0.8709206494342139	0.130725	0.621037	0.77275
ENST00000604104.1	ENST00000604104	-0.186962	0.262031	0.6537436464486325	-0.31124	0.139375	0.5052559389829124	-0.332864	0.195417	0.4434970446026305	-0.434864	0.114264	0.3337538424799767	-0.464467	0.141095	0.3019363528243513
ENST00000604157.2	MIR4453HG-201	-0.0228355	0.8749	0.9572216992899566	0.0109811	0.94723	0.9935263060264892	0.165239	0.362653	0.6084670703471816	-0.162173	0.382027	0.6463151215908485	-0.00605034	0.975129	0.990135
ENST00000604204.1	HTATSF1P2-201	-0.0707951	0.640403	0.8697890658080828	-0.253676	0.147848	0.5167269008614682	-0.265941	0.173013	0.4117713396768914	-0.223306	0.25448	0.5232706720909636	-0.583977	0.00731915	0.0324837
ENST00000604516.2	HMGN3-AS1-201	0.0249906	0.87181	0.9572216992899566	-0.0899088	0.622104	0.8981667646495644	0.0719865	0.749293	0.877052	0.133811	0.577973	0.7997539798143127	0.274586	0.342995	0.5374715167723122
ENST00000604665.1	ENST00000604665	-0.104943	0.500753	0.8145607031848354	0.0632893	0.727484	0.929998	-0.29994	0.238893	0.4942877686142267	-0.127073	0.59889	0.8132274275020347	-0.083313	0.772623	0.8799230852467753
ENST00000604716.1	ENST00000604716	-0.0671795	0.653764	0.8790938032028052	-0.0421007	0.80972	0.9539898546224858	-0.350244	0.18123	0.4235925614919907	-0.317499	0.225012	0.4895685900106509	-0.301029	0.32937	0.5238142508886826
ENST00000605233.4	POC1B-AS1-201	-0.210331	0.178253	0.5739940234648253	-0.0650525	0.699901	0.9268988231717428	0.189254	0.439572	0.6717517793541179	0.0610605	0.807408	0.9212645385934456	0.016953	0.958857	0.9863814894731914
ENST00000605551.2	SRGAP2D-201	0.166539	0.300903	0.688031	0.169956	0.338628	0.7461124659739461	0.449349	0.0389505	0.1607954766463524	0.246553	0.242268	0.5098467508762053	0.475242	0.0414939	0.1252135708025424
ENST00000605573.3	LPP-AS2-201	-0.223506	0.192694	0.5891405556677877	-0.440426	0.0612805	0.3344136074908622	-0.259642	0.297916	0.5573445840987022	-0.334809	0.201866	0.4640369712837941	0.010346	0.973653	0.990135
ENST00000605778.2	HERPUD2-AS1-201	-0.155248	0.176841	0.5739940234648253	-0.504196	7.59096384115418e-05	0.00179107	-0.670199	5.15201873163016e-07	1.3786216166948307e-05	-0.952548	4.06160322691393e-12	1.8527680053439044e-10	-0.992076	8.94220301859939e-13	2.7812283706711962e-11
ENST00000605794.5	PKD1P6-NPIPP1-207	-0.0218415	0.886172	0.9601947234103912	0.144524	0.448354	0.8065530258560377	-0.0233768	0.918099	0.9598307943203512	0.18805	0.4058	0.6674730355750189	-0.0186972	0.934287	0.9730946446215633
ENST00000605830.6	TMCC1-DT-204	0.0605209	0.69236	0.8944938892296387	0.165913	0.377695	0.7694090970243972	-0.110628	0.642154	0.8091967865832803	-0.11928	0.627189	0.8349299741053285	-0.147825	0.625427	0.7763234546731403
ENST00000605833.3|ENST00000664157.4	VIM-AS1[202/204]	0.162381	0.161509	0.5638309587112381	0.0279001	0.81565	0.9539898546224858	0.0602922	0.633224	0.8051809634853134	-0.0161632	0.897278	0.958348	-0.0194667	0.879821	0.9473133198264816
ENST00000605834.2	IRF2-DT-201	0.447124	0.0036531	0.068873	0.598771	0.00022158	0.00473801	0.739673	1.12087922238582e-05	0.000232413	0.716382	2.07475162377944e-05	0.000354912	0.765191	7.86340944067032e-06	8.540579338540545e-05
ENST00000605862.6	ENST00000605862	-0.224153	0.190207	0.5862573979469722	-0.0722688	0.642469	0.9084168928320038	-0.232712	0.29927	0.5582920024203015	-0.105583	0.618642	0.8298798688298206	-0.199831	0.435573	0.6215655947209383
ENST00000605901.1	LINC01011-204	0.110204	0.444758	0.7808234397081799	0.190504	0.226121	0.6386931685882619	0.414407	0.0187887	0.0966922	0.383193	0.0297899	0.1323620475416408	0.836334	5.84936183212062e-06	6.534572789597607e-05
ENST00000605920.1	ENST00000605920	-0.00089537	0.994009	0.99802	-0.0925625	0.604986	0.891852	-0.293952	0.196272	0.4435104766474587	-0.23522	0.299887	0.5729417544497105	-0.182659	0.466118	0.6469393147599566
ENST00000605955.1	ENST00000605955	0.321098	0.0673568	0.4133535120225042	0.351616	0.0614634	0.3344136074908622	0.841695	0.000156654	0.00225664	0.446866	0.0341547	0.1465227919722588	1.38297	2.4038101054256503e-09	4.7675567090942063e-08
ENST00000605981.2	ENST00000605981	-0.039122	0.781434	0.9295022123620992	-0.332604	0.116855	0.4696525383472672	-0.827797	0.0187944	0.0966922	-0.710647	0.03372	0.1453411419128998	-0.809734	0.0325696	0.1040175619019566
ENST00000606004.6	LINC01145-204	0.131263	0.390943	0.7458290265070938	0.314625	0.0792276	0.392837	0.414516	0.0382049	0.1594007005402971	0.35327	0.0762739	0.2553065548705557	0.81405	0.000181172	0.00137741
ENST00000606069.2	LINC02084-201	-0.119489	0.428769	0.7742256722069571	-0.348781	0.105234	0.4477452427463559	-0.214614	0.380148	0.6224472654174833	0.00456932	0.986049	0.9958284885869836	-0.173209	0.573968	0.7351189274334943
ENST00000606125.1	LINC00680-207	-0.114874	0.471563	0.7981661734906368	-0.0417232	0.806555	0.953795	-0.380726	0.103662	0.3094287261235365	-0.353253	0.131836	0.3641120689041079	-0.407882	0.115594	0.2643110840636241
ENST00000606164.1	EIF2AK3-DT-202	-0.0195935	0.898262	0.9652705785309182	-0.359668	0.0953292	0.4263334133241733	-0.466849	0.0731975	0.2464224452063244	-0.687629	0.0165392	0.0872213	-0.859012	0.0067208	0.030166
ENST00000606173.2|ENST00000810129.1|ENST00000810130.1|ENST00000810151.1	ENST00000606173/ENST00000810129/ENST00000810130/ENST00000810151	0.0364448	0.713107	0.9035994850170952	0.293399	0.00971716	0.1003618131535102	0.239136	0.0406784	0.164605	0.366863	0.00180562	0.0164185	0.417915	0.000499967	0.00332947
ENST00000606212.2	ENST00000606212	-0.118409	0.399189	0.7535535057227137	0.0094004	0.957441	0.995162	-0.151328	0.532862	0.7348508950399039	0.124143	0.619427	0.8298798688298206	-0.0449374	0.886612	0.9512416509931952
ENST00000606229.1	ENST00000606229	-0.512662	0.0312563	0.2842139373465351	-0.0713528	0.68004	0.9239813786050698	-0.271118	0.288212	0.5468020120775813	-0.429431	0.131173	0.3637480818083268	-0.532257	0.120846	0.2729431229437685
ENST00000606259.5	ENST00000606259	-0.10214	0.52098	0.8190811770358504	-0.100852	0.575982	0.8823142683931964	-0.192787	0.394	0.6335952398812962	-0.319085	0.180183	0.4324770521951202	-0.190004	0.465485	0.6467037197809241
ENST00000606277.2	NFYC-AS1-202	-0.369469	0.067244	0.4133535120225042	-0.187476	0.320232	0.7305451294676876	-0.323627	0.20795	0.4586908501777114	-0.535264	0.0672028	0.235467	-0.435514	0.17152	0.3382813600057531
ENST00000606285.3	ENST00000606285	0.918476	1.82725619361856e-05	0.000833533	0.960704	9.87374799961096e-06	0.000311838	1.56238	5.71376784690562e-12	3.0074197301885926e-10	1.62459	8.01745097069043e-13	3.98977514668722e-11	2.19518	7.05021505995672e-22	4.706448443683303e-20
ENST00000606367.1	ENST00000606367	-0.104315	0.305875	0.6912476972008603	-0.0554918	0.596872	0.891852	-0.102031	0.354063	0.6029810361011744	-0.0378235	0.730734	0.8865330854546877	0.0977241	0.381851	0.5736149845370915
ENST00000606388.6	EPM2A-DT-206	0.0543758	0.603738	0.8506004869667423	0.000995919	0.999075	0.999911	-0.0237097	0.901455	0.9515169237011474	-0.149726	0.486459	0.7327849471718295	-0.518424	0.15055	0.3133500528456539
ENST00000606401.2	TTC23L-AS1-201	0.0184883	0.899956	0.9657253846151188	0.00356791	0.990319	0.9997090192730376	0.0745961	0.756172	0.8802052244229633	-0.16543	0.507827	0.7494981120116218	-0.364589	0.258367	0.4464338209525818
ENST00000606454.2	ENST00000606454	-0.0300351	0.809648	0.9393840490122104	0.141942	0.399118	0.7806454992029042	-0.106032	0.6456	0.8113699223205854	0.0627347	0.800356	0.9187	0.0404504	0.899941	0.9580469325896916
ENST00000606459.1|ENST00000664641.2	MIR4458HG[203/206]	-0.258379	0.0759276	0.4349306489323602	-0.340154	0.0708046	0.3686822801996681	-0.40921	0.126561	0.3446749328513769	-0.0878298	0.703317	0.8709206494342139	-0.923861	0.0366107	0.1143876813780998
ENST00000606512.1	ENST00000606512	0.0570102	0.711108	0.903199	-0.00069086	0.994618	0.9997090192730376	0.196911	0.414453	0.6509023219762041	-0.0230395	0.921866	0.9693224971760324	0.109477	0.699145	0.8290991679649602
ENST00000606615.1	ENST00000606615	-0.0877224	0.569475	0.8406427350396072	0.0252972	0.889376	0.9823400726920536	-0.0332531	0.885793	0.9433985009329348	-0.125453	0.605598	0.8201496171623603	-0.161339	0.584566	0.742669
ENST00000606645.4	ENST00000606645	-0.354672	0.0369518	0.3068605911520309	-0.411855	0.0234107	0.1830714018876305	-0.407576	0.035055	0.1512454060041556	-0.542596	0.00663381	0.0435414	-0.27417	0.171661	0.3382813600057531
ENST00000606662.3	ENST00000606662	-0.0722811	0.599566	0.8506004869667423	-0.281414	0.152277	0.5275738547542433	-0.404975	0.139638	0.3650316752649171	-0.458089	0.116135	0.3349427678947214	-0.343897	0.30139	0.4939549118141936
ENST00000606697.5	NNT-AS1-206	-0.0032507	0.97458	0.990135	0.0167685	0.924165	0.9892214312128292	-0.168262	0.479536	0.6977612161510013	-0.183617	0.455739	0.7142852663462743	-0.468136	0.171966	0.3386118439692903
ENST00000606723.2	LINC02980-201	-0.342923	0.0771867	0.4373911014289778	-0.25242	0.204957	0.6031905953852101	-0.429601	0.112837	0.3225908682717735	-0.475811	0.0886768	0.2825475281333716	-0.583787	0.0710397	0.1862554682339103
ENST00000606853.3	MCPH1-DT-203	-0.239117	0.134195	0.527719	-0.296704	0.0884887	0.4113720184871706	-0.534713	0.00801132	0.0524569	-0.404325	0.0392113	0.1618723458461823	-0.539844	0.00968021	0.0402044
ENST00000606924.2	ATXN1-AS1-203	-0.355478	0.0478112	0.3461028708432744	-0.358238	0.0597172	0.3278529939226954	-0.435431	0.040394	0.1640330974073443	-0.557345	0.0114016	0.0639473	-1.27638	5.75100664552466e-07	8.11366246845412e-06
ENST00000606994.3	GOLPH3-DT-201	-0.143823	0.369506	0.7312636105862302	0.0987773	0.586955	0.8850691137957771	0.120531	0.616555	0.7904032592785792	-0.22435	0.374725	0.640614	0.0317797	0.917234	0.9626033200506632
ENST00000607014.1	ENST00000607014	0.500484	0.0297164	0.2760115177662057	0.337867	0.117091	0.4699085760922249	0.46538	0.0797013	0.2615618317417392	0.119393	0.618932	0.8298798688298206	0.309098	0.288432	0.4804877394051777
ENST00000607056.1	ENST00000607056	-0.173509	0.264485	0.6568916149045382	-0.167307	0.317251	0.7284540092446838	-0.256515	0.179343	0.4206178414566974	-0.400559	0.0434549	0.1754219695596735	-0.361766	0.0819483	0.2055843538190289
ENST00000607058.3	ENST00000607058	-0.217373	0.203619	0.6005429490140144	-0.889107	0.00480184	0.0601784	-0.702056	0.0218164	0.1077826333200586	-0.612279	0.0385493	0.1601054526317613	-1.83839	1.24348198661104e-05	0.000129038
ENST00000607121.5	ENST00000607121	-0.0108401	0.939793	0.9776564625387064	-0.593875	0.0272564	0.203272	-0.298241	0.244281	0.501339	-0.076484	0.752806	0.8974002473474765	-0.0117465	0.964208	0.9876633847431308
ENST00000607166.2	ZEB1-AS1-208	0.0917302	0.563329	0.8400256449352326	-0.0295041	0.863333	0.9757068379429524	-0.115528	0.577729	0.7613116286411252	0.0777898	0.720411	0.8798591142935202	-0.0914657	0.699975	0.8293637603730795
ENST00000607222.1	ENST00000607222	-0.797401	2.29460542315749e-05	0.00101296	-0.855394	9.31584616885628e-06	0.00029997	-1.36748	1.23944892103824e-10	5.471567253034941e-09	-1.36168	1.16663687728098e-10	4.497303004391609e-09	-1.23109	3.98394252887039e-09	7.625210280781999e-08
ENST00000607307.1	MRPL20-DT-201	-0.0384709	0.793628	0.9353685113195688	-0.139987	0.455421	0.8103073068425666	-0.183271	0.447098	0.6749625489062742	-0.127996	0.603848	0.8185897283007969	-0.208225	0.485522	0.6608025941287177
ENST00000607315.3	DCTN6-DT-201	-0.0917851	0.555137	0.8376017319118839	-0.0444222	0.800182	0.9526304345428463	0.0567373	0.810654	0.9082656767693642	-0.0565624	0.811354	0.9229746371573154	-0.190238	0.512849	0.6833820063214845
ENST00000607363.1	ENST00000607363	-0.18654	0.266927	0.6603467913126805	-0.197573	0.304334	0.7147230159294325	-0.271243	0.270387	0.5293627300650491	-0.145687	0.545856	0.774811	-0.194109	0.495818	0.6697302508717388
ENST00000607414.3	ENST00000607414	-0.106054	0.51	0.8148007867961164	-0.306556	0.130858	0.4892859352062605	-0.734137	0.00725826	0.0486908	-0.0834459	0.706602	0.8739125707941159	-0.655549	0.0203831	0.0724188
ENST00000607434.1	ENST00000607434	-0.0774204	0.593985	0.8491288515527173	-0.0826953	0.635894	0.904293	-0.517787	0.0801721	0.2624773682520641	-0.353762	0.196192	0.4577824964320417	-0.704282	0.0550275	0.1549489528611053
ENST00000607448.5	LINC01001-203	-0.10761	0.480745	0.803316	-0.0935082	0.602858	0.891852	-0.0648032	0.785005	0.8919637403452204	-0.277669	0.283402	0.5540517792710553	-0.486303	0.129247	0.2845922317348648
ENST00000607464.1	ENST00000607464	-0.26205	0.113084	0.5032686783477549	-0.481013	0.0492309	0.2942030967970092	-0.632935	0.0476667	0.184074	-0.463864	0.112611	0.3304571244642782	-1.62865	0.00103419	0.00622106
ENST00000607496.1	ENST00000607496	-0.135035	0.389495	0.7458290265070938	-0.19364	0.311191	0.7230298959953991	-0.189232	0.430698	0.665756	-0.335312	0.20002	0.4623764467404774	-0.316876	0.29671	0.4892133064851743
ENST00000607625.1	ENST00000607625	-0.24262	0.155432	0.5544821316034249	-0.00212009	0.983458	0.9994376713198106	-0.186882	0.445307	0.6741176899415896	-0.104186	0.671222	0.8600820199049801	-0.258572	0.413639	0.6038025795293661
ENST00000607662.2	LINC02226-203	0.287484	0.121743	0.5202778799267279	0.276631	0.174486	0.5613823484027508	0.574198	0.0420596	0.1679291551924961	-0.00647213	0.978468	0.9948240566431046	0.241681	0.412997	0.6032547631183828
ENST00000607746.2	LINC01215-201	-0.109513	0.435763	0.776487	-0.281257	0.0727125	0.3740868832766259	-0.306945	0.0700544	0.2392775193447246	-0.381627	0.0264272	0.1213611882746922	-0.514139	0.00432704	0.0210732
ENST00000607783.1	ENST00000607783	-0.181151	0.259194	0.6537436464486325	-0.398928	0.039679	0.2540849015726159	-0.48928	0.022937	0.1123049368854905	-0.440695	0.0390207	0.1618177906156575	-0.71638	0.00230548	0.0125296
ENST00000607928.3	ENST00000607928	-0.546659	0.0256564	0.25912	-0.544607	0.0346293	0.2351871800849476	-0.608693	0.0420903	0.1679291551924961	-1.10132	0.0026359	0.0215357	-1.43294	0.000423448	0.00287587
ENST00000607957.2	WASL-DT-201	0.0661043	0.67438	0.8891025507278041	0.115961	0.516666	0.853791	-0.100931	0.633802	0.8053077983250102	0.327025	0.137191	0.3708560228686816	0.354309	0.144518	0.306498
ENST00000607978.3	ENST00000607978	-0.265486	0.0611213	0.3954819637093293	-0.167876	0.242821	0.6567195092845021	-0.403405	0.012277	0.0717995	-0.35857	0.0253338	0.1185276522702818	-0.247967	0.131028	0.2866698687916579
ENST00000608008.1	NDUFV2-AS1-203	-0.170362	0.271536	0.6641585264271105	-0.24319	0.211693	0.6157327463532073	-0.629221	0.043718	0.1724153159360242	-0.375172	0.171275	0.4248303146295677	-1.03063	0.00909577	0.0382413
ENST00000608032.1	ENST00000608032	0.588115	0.0206972	0.2275027935592316	1.27426	0.000373281	0.00724589	0.783125	0.0146951	0.0817491	0.886963	0.00808025	0.0505374	0.439131	0.170829	0.3375875945822614
ENST00000608064.1	ENST00000608064	0.147654	0.357176	0.7244169936493527	-0.0233874	0.896268	0.9823400726920536	0.222057	0.361273	0.6073313873022483	0.695079	0.0188758	0.0951436	0.781284	0.0153741	0.0578009
ENST00000608184.2	STX18-AS1-206	-0.061311	0.207375	0.6051029408296373	-0.00877735	0.903655	0.9823400726920536	-0.0276307	0.794615	0.8989755552620413	0.0474978	0.748384	0.8961571857946166	-0.0907373	0.680923	0.817406
ENST00000608236.3	JTB-DT-201	-0.199706	0.24319	0.6416977172544633	-0.193949	0.308239	0.7187506385567082	-0.208577	0.362162	0.6081212957272233	-0.227781	0.332415	0.6052784821890634	-0.705599	0.0166248	0.0613234
ENST00000608290.2	ENST00000608290	0.304429	0.101749	0.488572	0.340612	0.115331	0.4683393221602476	0.237787	0.342439	0.5928240415421044	0.203801	0.423109	0.6849615810473041	0.444016	0.176775	0.3448565168954914
ENST00000608317.3	PAXIP1-DT-201	-0.299719	0.109297	0.4990914642685877	-0.135797	0.462341	0.8164053591968126	-0.321301	0.205047	0.4555601582242356	-0.19785	0.420187	0.6821178709111263	-0.601388	0.0568006	0.1582326561594354
ENST00000608318.3	ENST00000608318	-0.398	0.0105563	0.147411	-0.0888363	0.535457	0.8668884258083065	-0.359472	0.0327705	0.1448994448065189	-0.455022	0.00827455	0.0512385	-0.423833	0.0168495	0.0618192
ENST00000608395.3	MBNL1-AS1-202	-0.0562427	0.721858	0.9065870132047502	0.0273062	0.87138	0.9763279678517656	-0.211663	0.369776	0.61338	-0.394482	0.124934	0.3532473334910666	0.183393	0.50754	0.678289
ENST00000608477.1	LINC03072-201	-0.274974	0.114049	0.5041437315878117	-0.299782	0.112367	0.4624787949935591	-0.564007	0.0128072	0.0742655	-0.464284	0.0363664	0.1538373657130967	-0.897759	0.000336441	0.00239802
ENST00000608574.1	TMEM167B-DT-201	-0.217484	0.207944	0.60547	-0.750594	0.00856497	0.0933957	-0.58806	0.037522	0.1582521350736336	-0.790728	0.0100928	0.0586496	-1.2321	0.000519671	0.0034356
ENST00000608609.2	CNNM3-DT-201	-0.680198	0.0119089	0.158719	-0.552454	0.0313189	0.2213834529476251	-1.09709	0.00177806	0.0164411	-0.911985	0.00615936	0.0411175	-1.35605	0.000375933	0.00261814
ENST00000608694.3	ENST00000608694	-0.230965	0.188434	0.5834195015504283	-0.0843811	0.635511	0.904293	-0.250107	0.277562	0.5358529228249451	-0.229905	0.32312	0.5947407946307544	-0.574299	0.0396265	0.121527
ENST00000608721.1	MAP3K4-AS1-201	-0.0597161	0.681851	0.8927521074565045	0.000259179	0.999677	0.999911	-0.198427	0.422933	0.6580822884083553	-0.291981	0.262758	0.5350951294781338	0.00378449	0.991547	0.9955484259399364
ENST00000608819.1	ENST00000608819	1.21554	3.0398399463188e-14	5.9428870950532534e-12	1.39153	4.53730061417106e-18	8.870422700704421e-16	1.77766	1.83594020887216e-28	4.187473626402585e-26	1.8281	5.3363302311386494e-30	1.2171279868855403e-27	2.33081	1.9051741221077895e-48	4.3453846435075176e-46
ENST00000609084.1	CRYBB2P1-205	-0.129043	0.302852	0.6912476972008603	-0.112596	0.456885	0.810955	-0.467047	0.0928682	0.2914911412489908	-0.24366	0.324421	0.5963330547643134	-0.492994	0.174927	0.3429626465506474
ENST00000609087.2	LCDR-201	0.0716791	0.603123	0.8506004869667423	-0.061418	0.713146	0.9283058416685936	-0.0771261	0.74275	0.8758750681860741	-0.0416987	0.863414	0.9456434685349688	0.104728	0.745408	0.8636640290254556
ENST00000609143.7|ENST00000671033.1	LINC01278[204/238]	-0.121133	0.408364	0.759627	-0.298608	0.0723128	0.3734343696003986	-0.104724	0.547556	0.7426464691811963	-0.539453	0.00423624	0.0312523	-0.412341	0.0323897	0.1036736766555744
ENST00000609212.1	ENST00000609212	0.26142	0.0729601	0.4294447780022762	0.222007	0.168165	0.5538707253250895	1.18049	0.0116137	0.0691012	1.65577	0.00247389	0.02077	3.25107	5.49022602691938e-07	7.785880122113131e-06
ENST00000609268.3	ENST00000609268	1.28658	0.000100023	0.00369949	1.47442	1.67883128168421e-05	0.000499452	1.47308	1.97997163621214e-05	0.000371177	1.73504	8.39655526893856e-07	1.9642198094944303e-05	1.21661	0.000387024	0.00266822
ENST00000609350.1	ENST00000609350	0.0454439	0.774117	0.9264358575243716	-0.0751534	0.678676	0.9239813786050698	-0.0878909	0.709489	0.8531950881432485	-0.100235	0.67482	0.8614507416303708	-0.279966	0.335783	0.5302145038799976
ENST00000609401.6	LINC01278-205	-0.10837	0.267891	0.6604310177927071	-0.00231565	0.979542	0.9988846543794088	0.00688005	0.978681	0.989238	-0.20776	0.341201	0.6127888515290948	-0.0535408	0.856843	0.9298887681661356
ENST00000609470.7|ENST00000670879.1	SDCBP2-AS1[204/209]	0.108736	0.456827	0.788358	0.106933	0.543649	0.8673631982725637	0.0801415	0.733795	0.8712692281580853	0.23656	0.360915	0.6283862225285151	0.660107	0.0615499	0.1682937335402442
ENST00000609475.1	ENST00000609475	-0.0147778	0.917625	0.9707696263744184	0.232288	0.228791	0.6419033497181889	0.333398	0.207198	0.4584483655981239	0.101135	0.67973	0.8617440408026964	-0.00981927	0.974629	0.990135
ENST00000609485.3	ENST00000609485	-0.0423505	0.770138	0.925792	-0.193312	0.304106	0.7147230159294325	-0.215389	0.383738	0.6248016261670306	-0.930161	0.00950759	0.0559328	-0.41896	0.195844	0.3722397087826545
ENST00000609510.1	ENST00000609510	-0.260109	0.131385	0.5266063931493798	-0.0876884	0.612887	0.8955397056364351	-0.301524	0.244232	0.501339	-0.326941	0.222563	0.4895685900106509	-0.576628	0.0983269	0.2360708256662101
ENST00000609522.1	ENST00000609522	-0.0464115	0.653837	0.8790938032028052	-0.139987	0.193904	0.5879370994274986	-0.380301	0.000973724	0.0104513	-0.517022	9.83629891701703e-06	0.000185669	-0.474658	5.8162943151513e-05	0.000508601
ENST00000609564.2	OGFRP1-205	-0.045109	0.748766	0.918378	-0.384289	0.0811766	0.3980587899182888	-0.3368	0.196368	0.4435104766474587	-0.403812	0.141203	0.3763129932464062	-1.06151	0.00624352	0.0285284
ENST00000609682.3	ZBTB11-AS1-201	-0.0421053	0.773426	0.9264189883884684	-0.0972712	0.550681	0.8704695804399206	0.0344998	0.852302	0.9283248173632545	-0.0472868	0.807125	0.9212645385934456	0.162139	0.408128	0.5979907654379363
ENST00000609694.6	ITGB2-AS1-205	-0.0177868	0.898085	0.9652705785309182	-0.0922338	0.598174	0.891852	0.18211	0.459648	0.6855898118653537	-0.389622	0.159317	0.4052527038882479	-0.461622	0.16563	0.331437
ENST00000609701.1	ENST00000609701	-0.150283	0.321844	0.7019016530103144	0.0140993	0.936556	0.9927786255622432	-0.0885749	0.711972	0.8546783035475108	-0.163099	0.517274	0.7563027099556979	-0.124624	0.688988	0.8213236282315034
ENST00000609755.1	ENST00000609755	-0.345256	0.0737889	0.4315389655131704	-0.231166	0.229368	0.6419033497181889	-0.865915	0.0130895	0.0752645	-0.45657	0.114785	0.3338648429856122	-0.905714	0.0167604	0.0616577
ENST00000609803.3	LINC00938-201	-0.369867	0.0203331	0.2253102339066421	-0.465848	0.00597943	0.0727365	-0.736152	6.29241438165902e-05	0.00102514	-0.654324	0.000310843	0.00374792	-0.817572	1.54056225458661e-05	0.000156748
ENST00000609827.1	EFCAB10-AS1-201	0.119157	0.452755	0.7861767054878341	0.34133	0.113018	0.4640272375200323	0.176814	0.461781	0.6865231864741677	-0.0701448	0.770344	0.9053119254246904	0.216963	0.456219	0.6399458952932651
ENST00000609937.3	ENST00000609937	-0.228571	0.176813	0.5739940234648253	-0.295299	0.153231	0.5294745939507709	-0.293098	0.2527	0.5085585004236141	-0.217165	0.391968	0.653757	-0.917654	0.0138573	0.053459
ENST00000609958.1	DGCR11-201	0.0851521	0.589925	0.8482442753346328	0.00644962	0.972287	0.998314	-0.247225	0.306161	0.5627382897495576	-0.0353455	0.874413	0.9511632359518356	0.0280776	0.921381	0.9654748885219204
ENST00000609974.2	INSIG1-DT-201	-0.104201	0.506783	0.8145607031848354	-0.140864	0.420842	0.7898327243387174	-0.433837	0.0473011	0.1836138477573401	-0.413104	0.0583054	0.2139167963105447	-0.423874	0.0696824	0.1844493307001039
ENST00000609975.3	LINC03052-201	0.244195	0.169652	0.5726016125363093	0.123797	0.501551	0.8416592005141383	-0.0694752	0.751371	0.877311	0.0962609	0.670542	0.8600820199049801	0.426766	0.103633	0.2462049360269065
ENST00000609998.1	ENST00000609998	-0.0863612	0.567465	0.8400256449352326	-0.169746	0.361801	0.7556740782192316	-0.298673	0.245071	0.5016906241538897	-0.340278	0.203697	0.4665418926343455	-0.492963	0.135622	0.2928881137103736
ENST00000610008.1	HK2-DT-201	-0.0857089	0.576976	0.8440846676308555	-0.178627	0.309746	0.7215116227673495	0.0524581	0.793417	0.8989755552620413	-0.169497	0.3992	0.6601870853236417	-0.0893389	0.682675	0.8184322781349438
ENST00000610036.2	C2orf49-DT-201	0.19349	0.257996	0.6523240928426746	0.314576	0.126605	0.4819656170437303	-0.0723217	0.745867	0.8765303157151502	0.147903	0.52587	0.7625402445258662	0.0362841	0.896063	0.956507
ENST00000610049.1	ENST00000610049	-0.0638263	0.662178	0.8849514023359842	0.0127556	0.937876	0.993078	-0.201353	0.280929	0.5399595391692689	-0.157939	0.390852	0.6526917485608915	-0.0181067	0.92556	0.9680009707390974
ENST00000610085.1	ENST00000610085	-0.0397436	0.808549	0.9393840490122104	-0.0334876	0.855861	0.9745222289609042	0.162369	0.457608	0.684038	-0.0113855	0.96124	0.9860996840075328	0.0306763	0.905579	0.9591990803904992
ENST00000610128.2	LINC02035-201	-0.724078	1.48996589983492e-05	0.00070311	-0.765463	6.43793646575572e-06	0.000212297	-0.989098	2.18061512052415e-08	7.278467786432437e-07	-1.23833	6.09200433262296e-12	2.6052837278732875e-10	-1.6986	9.10974995658185e-20	4.986677126232905e-18
ENST00000610145.3	ENST00000610145	0.00839835	0.955822	0.9824588441971188	0.013209	0.941511	0.9935263060264892	-0.250132	0.318088	0.570737	0.0764508	0.75679	0.9009722095839456	-0.128624	0.668421	0.8102164717980146
ENST00000610159.2	RAB33B-AS1-205	-0.036701	0.812286	0.9401579716542529	-0.146023	0.42548	0.792442	-0.181632	0.409318	0.6464537785304821	-0.428195	0.074946	0.2538287685880865	-0.467271	0.0763977	0.1952386197703101
ENST00000610177.1	LINC02604-201	-0.255998	0.148464	0.5476779831369947	-0.169462	0.359078	0.7525247135952385	-0.402496	0.0835637	0.2697097176471545	-0.259259	0.250394	0.5191887942862745	-0.513282	0.0479651	0.1402569499874267
ENST00000610324.2	LINC01145-205	0.112348	0.135423	0.5297085105899342	0.0442365	0.618584	0.8967044951677177	0.12405	0.416193	0.6520981565712717	0.244789	0.164863	0.4154962828842781	0.380576	0.188221	0.3600010700646746
ENST00000610430.1	ENST00000610430	-0.226031	0.196204	0.5919952708378883	-0.34718	0.106549	0.4483201248736446	-0.0121661	0.95241	0.978828	-0.756612	0.0122449	0.0677054	-1.01461	0.00282029	0.0148547
ENST00000610578.4	LINC00869-207	-0.164342	0.268554	0.6604310177927071	-0.18878	0.295993	0.7115992990065858	-0.157038	0.515069	0.7236883967399395	-0.0323261	0.891292	0.9576539704581832	-0.154012	0.628219	0.7780255348886815
ENST00000610705.3	ENST00000610705	0.108608	0.499398	0.8131186210550285	-0.030856	0.863214	0.9757068379429524	0.0419772	0.858459	0.9298	0.050818	0.82837	0.9303440675772324	-0.0510638	0.850077	0.9262838032294292
ENST00000610778.1	ENST00000610778	-0.37088	0.0667857	0.4116949282453327	-0.178349	0.343521	0.7470602377562603	-0.280353	0.265218	0.5232335076838378	-0.394051	0.14508	0.3832991126588145	-0.664393	0.0454153	0.1345255908928607
ENST00000610959.4	PI4KAP1-202	-0.216977	0.179297	0.5739940234648253	-0.0740023	0.66532	0.918025	-0.599813	0.0525701	0.1968323584931996	-0.195383	0.437198	0.6953004764494602	-0.508184	0.134725	0.291266
ENST00000611079.2	RAB35-AS1-201	-0.0114056	0.937623	0.9765120667084772	-0.184537	0.283464	0.7042144188171039	0.306666	0.116314	0.3261791325330477	-0.115577	0.549758	0.7780187938371034	0.0568434	0.787229	0.8901025607674687
ENST00000611482.1	ENST00000611482	-0.152489	0.350357	0.721077	-0.494114	0.0335808	0.2309311835063454	-1.14752	0.000182274	0.00255838	-0.93059	0.0015693	0.0145599	-1.64235	7.13676108539095e-07	9.766657545357514e-06
ENST00000611513.1	ENST00000611513	0.125194	0.442032	0.7795054641362884	-0.0875061	0.626725	0.8998780299531787	0.000360474	0.997215	0.9988860504253432	0.255327	0.298996	0.5726742708725743	0.0536227	0.854809	0.9293397113280182
ENST00000611877.2	ENST00000611877	-0.151288	0.274769	0.6664309390229836	-0.526678	0.03587	0.2418135257131251	-1.5341	0.00208618	0.0187209	-1.31982	0.00462758	0.0334187	-1.35943	0.00522544	0.024744
ENST00000612013.3	ENST00000612013	-0.272157	0.133554	0.5266063931493798	-0.506428	0.0414329	0.2612943916219699	-0.851609	0.00849938	0.0543523	-0.525435	0.0640998	0.2281419444537511	-0.901283	0.00923176	0.0386942
ENST00000612024.1	ENST00000612024	-0.208711	0.203237	0.6005429490140144	-0.334023	0.116802	0.4696525383472672	-0.921007	0.00840201	0.053982	-0.78977	0.017687	0.0912158	-0.763966	0.0310398	0.1006587101648373
ENST00000612143.3	ENST00000612143	-0.114458	0.477405	0.8021881084522895	-0.162172	0.375535	0.7694090970243972	-0.541219	0.021931	0.1081531861959525	-0.299794	0.175498	0.4304096272163623	-0.215631	0.367104	0.5603813762471064
ENST00000612193.1	IKBKGP1-201	-0.00966036	0.949939	0.9808272932804338	0.135014	0.336491	0.7433216038300681	0.328701	0.0359236	0.1545956625821589	0.119261	0.436571	0.6947061794685544	0.385582	0.0185484	0.0673304
ENST00000612269.3	ENST00000612269	-0.0384489	0.788676	0.9352204799828472	-0.164303	0.367311	0.7603762285232671	-0.367143	0.16611	0.4044867464899561	-0.0497884	0.836545	0.933195	0.123399	0.691681	0.8223848309937973
ENST00000612303.3	NEAT1-204	0.133996	0.0794428	0.4464782584942171	0.227564	0.0538182	0.3088058109186838	0.197068	0.223607	0.4788877236803371	0.100887	0.583385	0.8027780729802265	0.490097	0.143752	0.305319
ENST00000612330.3	ENST00000612330	-0.487072	0.0128647	0.1631650039436791	-0.698877	0.00135148	0.0226932	-1.01005	2.80704165395733e-05	0.000495669	-0.865221	0.000219598	0.00279553	-0.784162	0.000926516	0.00567309
ENST00000612379.5|ENST00000619738.2	ENST00000612379/ENST00000619738	0.0121622	0.877169	0.9572216992899566	-0.0092595	0.9236	0.9890030961137816	0.0356666	0.81664	0.9111874460337108	0.109078	0.528032	0.7640226549540322	-0.209865	0.400186	0.5918727750364547
ENST00000612531.1	ENST00000612531	-0.177417	0.245038	0.6454951313064621	0.00070453	0.99962	0.999911	-0.154512	0.520624	0.7281282213041994	-0.166229	0.506003	0.7473993291725575	-0.090312	0.770907	0.8798190867067288
ENST00000612689.1	ENST00000612689	-0.271384	0.0892091	0.4667457947402098	-0.405707	0.0225509	0.1794240513930506	-0.548164	0.00501028	0.0363743	-0.69383	0.000544011	0.00605268	-0.727659	0.000431166	0.00292104
ENST00000612725.1	ENST00000612725	0.17772	0.290991	0.6792802632726387	0.140506	0.4533	0.808261	0.346508	0.171351	0.4098471472120581	0.453435	0.0917729	0.2895826116545321	0.493657	0.100921	0.2409320391943581
ENST00000612792.1	ZKSCAN2-DT-201	-0.115473	0.466234	0.7942576419006591	-0.0783921	0.667408	0.918861	-0.0263801	0.90828	0.9540976557812982	-0.260392	0.304901	0.5771545808106019	-0.0248075	0.923803	0.967245
ENST00000612967.2	CARINH-206	0.89292	2.07345254668031e-09	2.101866526023707e-07	0.969871	1.17265338271808e-10	8.915423079164956e-09	1.31331	6.0141800577275496e-18	6.33108108384627e-16	1.13709	7.920365477398182e-14	4.424089859518127e-12	1.41169	1.85237233991818e-20	1.0346822641542978e-18
ENST00000613170.1	LINC00926-203	-0.139717	0.25799	0.6523240928426746	-0.0873901	0.563341	0.8748099442565632	-0.397944	0.12903	0.348624	-0.760762	0.0349585	0.1493777498426312	-2.21954	0.000385612	0.0026652
ENST00000613291.1	ENST00000613291	-0.29676	0.0831821	0.4526232353115691	-0.0254582	0.872542	0.9763279678517656	-0.433937	0.121269	0.3339173978731536	-0.143716	0.558297	0.7864431453295558	-0.37979	0.268329	0.4573156354218682
ENST00000613452.2	LINC01138-204	-0.127773	0.242852	0.6416977172544633	0.0423929	0.761367	0.944071	0.187956	0.392769	0.6325877654929899	0.126782	0.588461	0.8075502702241721	0.468292	0.1961	0.3724681766670094
ENST00000613486.3	LINC00623-201	0.51752	0.0248632	0.255733	0.974855	0.00799309	0.0889313	0.508136	0.0838656	0.2703654297039181	1.29234	0.00360554	0.0274122	0.990596	0.0196213	0.0702005
ENST00000613584.1	ENST00000613584	-0.34867	0.0742977	0.4326653789766086	-0.164046	0.374428	0.7683479103823627	-1.14738	0.00314933	0.025654	-0.439828	0.120614	0.3442332313095005	-1.06047	0.00677437	0.0303461
ENST00000613588.1	ENST00000613588	-0.166479	0.295807	0.6837939490463607	-0.118375	0.485823	0.8360063727831748	-0.356407	0.0872902	0.2778991376233582	-0.49767	0.0223006	0.1081569180331043	-0.675041	0.0043077	0.0210164
ENST00000613696.1	ENST00000613696	0.0772832	0.626618	0.8622691787212247	-0.163737	0.383675	0.7699441271403041	0.0309844	0.894312	0.9469257513236552	-0.215192	0.370095	0.6374768244598206	-1.02935	0.00249285	0.013484
ENST00000613780.4|ENST00000616213.4|ENST00000616469.4|ENST00000620145.6	MIAT[218/219/220/221]	-0.436847	0.0336461	0.2999651387615893	-0.316002	0.117535	0.4710022575291675	-0.804858	0.00289581	0.0244034	-0.713234	0.00721958	0.0464941	-1.4789	1.05684041776578e-06	1.3644208601061036e-05
ENST00000613921.1	CEBPB-AS1-201	-0.119063	0.439838	0.7776722417585078	-0.0746505	0.673027	0.9224204707472624	-0.519874	0.0701135	0.2392775193447246	-0.77868	0.0176284	0.0912158	-0.774313	0.0275581	0.092286
ENST00000614046.1	ENST00000614046	-0.212059	0.13372	0.5266063931493798	-0.0500366	0.717272	0.9283058416685936	-0.0600825	0.701583	0.8473148999387161	-0.116275	0.465397	0.7189708321640235	-0.0181386	0.911831	0.9600208169548524
ENST00000614292.2	LINC01138-205	-0.116626	0.465016	0.7942576419006591	-0.0969301	0.586775	0.8850691137957771	-0.1935	0.381155	0.6224472654174833	-0.0357397	0.868429	0.9484792480649124	0.0717589	0.773549	0.8803336432653323
ENST00000614571.2	ENST00000614571	-0.255625	0.155131	0.5544821316034249	0.039804	0.828358	0.9582489116258268	-0.407986	0.117789	0.3279650186971418	-0.189935	0.435361	0.6939913449726879	-0.325759	0.26466	0.4541528872630243
ENST00000614771.2	NKILA-202	-0.113673	0.471966	0.7981661734906368	-0.0973419	0.587953	0.8852472148298095	-0.341481	0.13608	0.3588159674056319	-0.506766	0.0362623	0.1536376938095466	-0.323327	0.198265	0.3758422667147752
ENST00000615012.1	ADAMTSL4-AS1-201	0.208583	0.205865	0.6041916529387311	0.408576	0.0760367	0.3846809667461184	0.841007	0.0124548	0.072684	0.721166	0.0257541	0.1199574630353704	1.14442	0.00263974	0.0141945
ENST00000615128.1	ENST00000615128	-0.236869	0.180297	0.5739940234648253	-0.0987893	0.58188	0.8849589773740413	-0.822121	0.00408065	0.0310242	-0.289671	0.225377	0.4895685900106509	-0.501984	0.0711813	0.1862554682339103
ENST00000615210.5	PRKCQ-AS1-214	-0.0614231	0.587722	0.8482442753346328	-0.0379566	0.784054	0.9495382088883452	-0.306034	0.201403	0.4496327383648493	-0.145023	0.521416	0.7592718105975942	-0.210196	0.519248	0.6902297510948368
ENST00000615535.3	SNHG22-202	0.0455426	0.765156	0.925014	-0.0739993	0.678479	0.9239813786050698	0.0324656	0.89489	0.9469257513236552	-0.131546	0.596905	0.8128010300900835	-0.118767	0.685768	0.8207024398803474
ENST00000615671.2	GABPB1-IT1-201	-0.247784	0.000686487	0.018979	-0.348709	3.30114732717618e-06	0.00011437	-0.442625	8.79608972370655e-09	3.086525329972414e-07	-0.45278	3.7092298514995395e-09	1.2533533461178077e-07	-0.420922	4.89803023589462e-08	8.311765704264939e-07
ENST00000615684.4	ENST00000615684	-0.181353	0.250383	0.6495709176001654	-0.633633	0.00257315	0.0378221	-0.657734	0.00289773	0.0244034	-0.184954	0.348653	0.6174535827306376	-0.203423	0.343358	0.5374715167723122
ENST00000615722.3	ENST00000615722	-0.170904	0.277059	0.6672438044840954	-0.0709025	0.68695	0.9254830852986392	-0.422596	0.121151	0.3339173978731536	-0.515365	0.0775594	0.2564904875557308	-0.376124	0.240625	0.4265479080531393
ENST00000616141.5	ENST00000616141	0.0367051	0.689726	0.8933590457586956	0.0658182	0.573756	0.8812346180462168	0.0829253	0.637756	0.8068343240484013	0.1121	0.53542	0.7689119259982469	0.284489	0.354702	0.5464576391193282
ENST00000616311.5	ENST00000616311	-0.20724	0.179246	0.5739940234648253	-0.0284662	0.860694	0.9754139559279628	-0.210251	0.394529	0.6340731864461382	-0.0559912	0.813495	0.9238740684140136	0.000363893	0.993467	0.9967448679472108
ENST00000616428.3	CTDP1-DT-202	-0.189414	0.224322	0.6226882783687371	0.0269426	0.879934	0.9802108360138398	-0.0417751	0.82126	0.9113654620276612	-0.309204	0.111387	0.3285188852889443	-0.337347	0.103848	0.2462049360269065
ENST00000616774.2	ENST00000616774	-0.0265626	0.859853	0.9529644667620614	0.133955	0.46897	0.8240349896621363	-0.0600776	0.798103	0.8997746938273576	0.0563569	0.820346	0.9267389111558424	-0.0996354	0.740092	0.8608724453577336
ENST00000617318.5	ENST00000617318	0.0811446	0.609901	0.8529892151248197	0.100246	0.587244	0.8850691137957771	0.131042	0.561383	0.7513479515261955	0.071585	0.754001	0.8984328684308931	0.411073	0.126733	0.2813198428231818
ENST00000617319.1	ENST00000617319	0.0225864	0.878965	0.9578736487408542	0.0350193	0.84767	0.9713101111177096	-0.0717274	0.751677	0.877311	-0.101646	0.664502	0.8574924173444779	-0.0188232	0.943015	0.9764829390930588
ENST00000617415.1	ENST00000617415	-0.13891	0.387443	0.745732	-0.0641095	0.721498	0.9299915763772656	-0.244161	0.316426	0.5693063958742081	-0.358618	0.169571	0.4231052163056471	-0.0201886	0.937104	0.974118
ENST00000617703.1	SLCO4A1-AS2-201	0.538233	2.88820289712746e-05	0.00125476	0.466555	0.000303026	0.00596678	0.751429	2.07853127746528e-08	7.023382847435151e-07	0.715389	9.20692121356256e-08	2.652562459107445e-06	1.03344	2.34386140647003e-14	8.224549576292914e-13
ENST00000618081.7	FAM106A-231	-0.0894334	0.472933	0.7981867167779221	-0.0651203	0.669938	0.9204918255349032	-0.256316	0.295907	0.5558656032498395	-0.0703692	0.765904	0.9034107035315906	-0.0286618	0.924131	0.967245
ENST00000618125.3	BTG1-DT-203	0.011056	0.93678	0.9765120667084772	0.0128612	0.940466	0.9934597351787966	-0.179528	0.46248	0.6865231864741677	-0.114238	0.635668	0.8392786356636603	-0.152683	0.629912	0.779065
ENST00000618127.1	LRRK2-DT-202	0.274149	0.133428	0.5266063931493798	0.221918	0.257198	0.6710719819909989	0.274344	0.270589	0.529379	0.299605	0.240027	0.5073009402392664	0.284155	0.338169	0.5328487723875337
ENST00000618234.7	MIR223HG-201	-0.0968714	0.407691	0.7595984745009422	-0.0881729	0.541865	0.8671206067614926	-0.207842	0.369369	0.61338	-0.250301	0.309222	0.5820765242897894	-2.23488	0.000395729	0.00272138
ENST00000618253.2	EMBP1-202	0.0783908	0.511451	0.8148007867961164	0.00609204	0.969927	0.9981363636110672	-0.229143	0.331172	0.5817821331443527	0.139557	0.560377	0.7877088347300213	0.35326	0.306853	0.4990239777885353
ENST00000618267.5	ENST00000618267	0.0612965	0.572338	0.8406427350396072	0.0625295	0.655979	0.911841	-2.32271	0.00077699	0.00893505	-0.0250776	0.900059	0.9585454921661154	-0.117958	0.701844	0.8301613787176968
ENST00000618285.2	RALY-AS1-204	0.181058	0.269273	0.6608832477681642	0.0636575	0.72723	0.929998	-0.0434502	0.853051	0.9283248173632545	-0.082307	0.734768	0.8888180287225023	-0.17617	0.560751	0.7260679542440055
ENST00000618406.1	SEC22B4P-201	0.150433	0.370911	0.7314001126517572	0.0635345	0.730529	0.9314020268501856	0.0377076	0.871142	0.9371894439541733	0.069896	0.763716	0.9018994766449622	-0.18859	0.482025	0.6586626896557828
ENST00000618835.1	ENST00000618835	-0.235547	0.155701	0.5544821316034249	-0.275521	0.129676	0.488764	-0.508339	0.0183899	0.0956902	-0.371242	0.0770998	0.2563434170030423	-0.333889	0.132879	0.2890595724652768
ENST00000618844.1	ENST00000618844	-0.36585	0.062598	0.4003055043871812	-0.11761	0.517676	0.8540556759114099	-0.561616	0.028689	0.131969	-0.366991	0.130575	0.3635652360202646	-0.429209	0.110993	0.2587626314741297
ENST00000618848.2	ENST00000618848	-0.000666865	0.993519	0.99802	-0.23463	0.224231	0.635322	0.00133691	0.990784	0.996334	-0.433912	0.126431	0.3554	-0.752254	0.0416968	0.125529
ENST00000618857.3	BACE1-AS-202	-0.147733	0.35415	0.7232388444576874	-0.199539	0.299077	0.7129853763820303	-0.3673	0.162809	0.3982196349976655	-0.467188	0.0974822	0.3007989588391154	-1.02694	0.00578517	0.0267466
ENST00000618925.1	MALAT1-213	-0.0252299	0.735288	0.9136984532047864	-0.0612705	0.536294	0.8669240590124228	-0.011163	0.937622	0.9709692868149224	-0.119727	0.45109	0.7095586428506846	-0.138831	0.610117	0.7635526321406151
ENST00000619017.1	LINC02288-202	-0.315793	0.0770353	0.4373911014289778	-0.524478	0.0128593	0.1213652747594184	-0.412778	0.056678	0.2065616366524135	-0.649419	0.00516542	0.0367214	-1.22866	3.65597657799659e-06	4.2043730646960784e-05
ENST00000619021.5	ENST00000619021	-0.0748114	0.653984	0.8790938032028052	0.0461258	0.801622	0.9528841003217356	-0.16692	0.464307	0.6872248771071856	-0.0602877	0.788576	0.913604	-0.176612	0.490421	0.6651547105980313
ENST00000619086.1	ENST00000619086	-0.219291	0.180372	0.5739940234648253	-0.439365	0.0239395	0.1856159844622255	-0.499639	0.0184644	0.0957706	-0.691625	0.00183654	0.0166348	-0.630902	0.0056127	0.0262149
ENST00000619106.3	ENST00000619106	0.0949131	0.549597	0.8363355651362322	-0.00126651	0.993387	0.9997090192730376	0.282061	0.186833	0.4308009805065064	0.23033	0.281923	0.5527386267572942	0.521562	0.0290135	0.0959058
ENST00000619226.1	ENST00000619226	-0.0315799	0.827666	0.9462011036977708	-0.153065	0.409896	0.7850578119983561	-0.24424	0.324317	0.5741010322178951	-0.180219	0.457212	0.7154888877563955	-0.435373	0.155411	0.3200593365018343
ENST00000619252.5|ENST00000621909.5|ENST00000624461.4	ENST00000621909|LINC03104[202]|LINC03105[203]	-0.027269	0.72739	0.909911	0.0737673	0.403107	0.7815809728061808	0.284169	0.0420725	0.1679291551924961	0.00191046	0.996236	0.999316	-0.055115	0.84296	0.9231083096197854
ENST00000619314.3	GABPB1-AS1-206	-0.190728	0.130698	0.5266063931493798	-0.458264	0.00112108	0.019298	-0.290238	0.041085	0.1653789304834417	-0.633261	2.4118272784397e-05	0.00040748	-0.523973	0.000489518	0.00327582
ENST00000619625.4	NUTM2B-AS1-213	-0.200053	0.150469	0.5497859138320046	-0.20647	0.158506	0.5369210230612075	-0.134821	0.388506	0.6303146789550849	-0.284383	0.0763658	0.2553065548705557	-0.186497	0.261525	0.4496823685984662
ENST00000619654.1	ENST00000619654	-0.0801814	0.607596	0.85182	-0.033554	0.849573	0.9713101111177096	0.0548475	0.815351	0.9104915678374128	0.10518	0.662281	0.8562412343202717	-0.074026	0.793524	0.8931277481139311
ENST00000619666.1	ENST00000619666	-0.076025	0.610684	0.8536476664020567	-0.066844	0.705418	0.9268988231717428	0.0233916	0.926617	0.9643321931144294	-0.371802	0.168876	0.4221126357831832	-0.327734	0.297016	0.4894243398651273
ENST00000619697.3	ENST00000619697	-0.0177137	0.900431	0.9657253846151188	-0.148226	0.348807	0.7476005354925761	-0.0915103	0.597903	0.7759415170559498	-0.0644588	0.710135	0.8755133545647189	0.137275	0.45781	0.6399458952932651
ENST00000619742.5	PI4KAP1-208	-0.0580044	0.601893	0.8506004869667423	-0.0573321	0.680242	0.9239813786050698	-0.162048	0.463646	0.6872248771071856	-0.123498	0.580523	0.8016606842128882	-0.655436	0.0902282	0.2217484070333799
ENST00000619870.4	ENST00000619870	-0.0392775	0.666075	0.8864296005172435	0.0291648	0.814037	0.9539898546224858	-0.154607	0.413887	0.6509023219762041	-0.371189	0.0994769	0.3053967584863763	-0.036856	0.896398	0.956507
ENST00000619960.5	FAUP4-203	-0.190246	0.224815	0.6234218327080305	0.060128	0.727281	0.929998	-0.0134269	0.954723	0.978828	-0.00530595	0.981817	0.9958284885869836	0.126672	0.688157	0.8207566123892207
ENST00000620143.1	ENST00000620143	0.495923	0.00291631	0.0586907	0.40206	0.0160878	0.140678	0.915152	6.54853226941156e-07	1.6595678538314294e-05	0.701775	0.000113012	0.00157013	1.23295	3.39943051446485e-11	8.615038257491012e-10
ENST00000620190.2	LINC00869-209	-0.249976	0.132393	0.5266063931493798	-0.151167	0.373238	0.7683479103823627	-0.467048	0.0246862	0.1185205972436892	-0.627983	0.00365048	0.0276769	-0.610472	0.00628798	0.0286426
ENST00000620266.1	ENST00000620266	-0.203584	0.0249473	0.255733	-0.385059	4.52217445179331e-05	0.00115675	-0.411662	1.91146562491725e-05	0.000363311	-0.40158	3.00255486168619e-05	0.000492095	-0.483986	7.17490251321867e-07	9.770004068994776e-06
ENST00000620414.1	ENST00000620414	-0.103209	0.503516	0.8145607031848354	0.0424239	0.80956	0.9539898546224858	-0.218378	0.372458	0.6148475144540406	0.0908722	0.709132	0.8747827661558146	-0.272362	0.368539	0.5606951656186699
ENST00000620519.1	ENST00000620519	0.0602298	0.674377	0.8891025507278041	0.0339101	0.824722	0.9568125149448656	0.18541	0.278664	0.5367369410610853	-0.0125827	0.941013	0.97781	0.137575	0.450712	0.6376772720623607
ENST00000620523.1	ENST00000620523	-0.44634	0.0222535	0.2407419602994044	-0.569457	0.00809894	0.0897442	-0.772918	0.00126193	0.0127923	-0.801714	0.0008908	0.0092353	-0.893823	0.000382373	0.0026495
ENST00000620580.2	LINC00649-218	-0.087666	0.513461	0.8156377173445039	-0.137534	0.413986	0.7857911284559891	-0.188622	0.435049	0.6678739157934356	-0.62119	0.0559136	0.2087843527312159	-0.668413	0.0770177	0.1964561567991943
ENST00000620617.3	ENST00000620617	-0.0292218	0.836389	0.9476078346025788	-0.36862	0.0412679	0.2608552615405877	-0.315161	0.100574	0.3048390927389672	-0.209956	0.263832	0.5364836597556106	-0.246188	0.226673	0.4093373010905392
ENST00000620635.2	ENST00000620635	0.202386	0.221002	0.6191230762297387	-0.0136998	0.935613	0.992744	0.193742	0.349051	0.598217	-0.0423003	0.838712	0.933195	0.41836	0.0704058	0.1851774022933032
ENST00000620791.1	ZNF710-AS1-202	-0.236189	0.156093	0.5544821316034249	-0.21659	0.219358	0.6281354478387197	-0.408838	0.0497573	0.190203	-0.235758	0.242746	0.5101816540699033	-0.240699	0.271006	0.4601383780262451
ENST00000621019.3	FUT8-AS1-201	-0.0994254	0.525245	0.821446	-0.28319	0.165635	0.5499954508548583	-0.584122	0.0347273	0.1508525703734822	-0.191178	0.425951	0.6860226198362688	-0.287424	0.3084	0.5000535875264729
ENST00000621058.6	LINC00623-205	0.0927376	0.394021	0.7486406967657862	-0.0127933	0.919088	0.9869975211855196	0.00106804	0.998986	0.9993512884428222	0.334551	0.177301	0.4308992997791995	0.753312	0.0651557	0.1760426467967822
ENST00000621139.4	ENST00000621139	-0.0374422	0.805829	0.939005	0.0215137	0.903792	0.9823400726920536	-0.264879	0.208506	0.4587521524486754	0.0435064	0.833656	0.9323530731184924	-0.242667	0.294172	0.4871218034539811
ENST00000621156.2|ENST00000768332.1|ENST00000768336.1|ENST00000769567.1|ENST00000778179.1|ENST00000778184.1|ENST00000778188.1	LINC00623[249/253/316]|LINC00869[210/343/348/352]	-0.0147186	0.9287	0.9738898039676648	0.0372054	0.792779	0.9515392325248015	0.0516801	0.693165	0.840606	0.091886	0.518779	0.7570870685430846	0.371015	0.0119776	0.0469664
ENST00000621230.1	ENST00000621230	-0.274348	0.131814	0.5266063931493798	-0.29512	0.150096	0.5213351754026643	-0.312264	0.197994	0.4454444252590395	-0.529237	0.0466762	0.1840817599309263	-0.567889	0.0513329	0.1477371364742585
ENST00000621523.1	ENST00000621523	-0.191059	0.265368	0.6584889370483034	-0.193466	0.302044	0.7147230159294325	-0.256844	0.256594	0.5125798096103679	-0.552279	0.0291255	0.131027	-0.706517	0.0115519	0.0460228
ENST00000621548.1	PDPR2P-210	0.0480842	0.336696	0.7119944180599166	0.0630255	0.347597	0.7470602377562603	0.171457	0.10524	0.3107239617976563	0.110409	0.24235	0.5098467508762053	0.203999	0.340798	0.5357627862821407
ENST00000621575.1	ENST00000621575	0.0290963	0.844004	0.9490748049291812	-0.0772695	0.651838	0.9114487063463296	-0.103408	0.662372	0.8214373429037334	-0.10999	0.649645	0.8505893003600202	-0.102286	0.740447	0.860919
ENST00000621798.5	LINC01145-209	-0.347882	0.0565146	0.3820636921537559	-0.14754	0.382598	0.7699441271403041	-0.176412	0.458971	0.6853260904469644	-0.116253	0.632456	0.8370557943126443	0.182963	0.574819	0.7358645686654486
ENST00000621929.1	ENST00000621929	-0.247812	0.125975	0.5241667233753604	-0.182314	0.304421	0.7147230159294325	-0.0782591	0.745362	0.8765303157151502	-0.355636	0.194293	0.4549006635159023	-0.5098	0.15006	0.3128056394673614
ENST00000621933.4	MIR223HG-202	-0.0258261	0.838421	0.9483180400889004	-0.199117	0.274198	0.6923258628214501	-0.484104	0.0936191	0.293511	-1.19611	0.00357823	0.0273565	-2.15394	1.63302107593205e-05	0.00016554
ENST00000622550.2	ENST00000622550	-0.250569	0.148764	0.5476779831369947	-0.0832866	0.632985	0.9037457150272904	-0.104432	0.611317	0.7873763139133146	-0.157355	0.458654	0.7168911546677799	-0.0790998	0.733675	0.8572126084824281
ENST00000622628.2	ENST00000622628	0.105864	0.511808	0.8148007867961164	-0.0695118	0.699338	0.9268988231717428	-0.376133	0.140305	0.3657942684106302	0.0587672	0.806106	0.9212645385934456	0.0596611	0.828879	0.913791
ENST00000622750.1	ENST00000622750	-0.406285	0.0424028	0.3349028914279591	-0.313086	0.11772	0.4710522850265848	-0.748128	0.00383997	0.029943	-0.515439	0.0347308	0.1487607328514399	-0.693882	0.00973612	0.0403642
ENST00000623091.3	HEIH-201	0.0709879	0.441559	0.7795054641362884	-0.0113969	0.904097	0.9823400726920536	0.227362	0.0203393	0.1020248498725753	0.281441	0.00417891	0.0309964	0.666319	2.5758157188883697e-11	6.778853483266796e-10
ENST00000623175.5	SVIL-AS1-213	0.0945134	0.508623	0.8148007867961164	0.0664206	0.668277	0.9195944712300556	0.36175	0.0434026	0.1714182016802533	0.350531	0.0512414	0.1974615347924935	0.718312	0.000184259	0.00139314
ENST00000623483.2	ENST00000623483	-0.105486	0.505666	0.8145607031848354	-0.210444	0.275558	0.6932099517125183	-0.504125	0.0530909	0.19797	-0.91196	0.00260409	0.0214933	-0.819928	0.0074847	0.0330413
ENST00000623543.1	ENST00000623543	2.73494	7.16121730144676e-08	5.764779927664641e-06	3.33487	1.03182052592323e-10	8.068836512719659e-09	3.33172	1.22589242301136e-10	5.471567253034941e-09	2.85339	2.53211524660211e-08	7.875453897670426e-07	3.29627	1.97015697519582e-10	4.531361042950386e-09
ENST00000623673.1	EXOC3-AS1-201	0.115533	0.466875	0.7942576419006591	0.176433	0.313537	0.72468	0.27134	0.185219	0.4278	0.211891	0.301631	0.5741065985401437	0.183334	0.409639	0.5998826636281661
ENST00000623726.1	ENST00000623726	-0.165164	0.306546	0.6912476972008603	-0.21359	0.267393	0.6850269361704183	-0.607775	0.0410879	0.1653789304834417	-0.398442	0.143079	0.3802002389264852	-0.511081	0.111466	0.2587825181016552
ENST00000623759.3	ENST00000623759	0.204882	0.213575	0.6133846275408505	0.682154	0.0188669	0.1603685148185559	1.0305	0.00397466	0.0305068	0.816046	0.0151303	0.0805674	1.22505	0.00147964	0.00847235
ENST00000623784.2|ENST00000806404.1	ENST00000623784|ENST00000806404	-0.154055	0.333164	0.710551	-0.176682	0.347119	0.7470602377562603	-0.378767	0.15125	0.3803012787728351	-0.462074	0.0996804	0.3054458788085009	-0.605834	0.0653501	0.1761600846885317
ENST00000623846.1	GATD1-DT-204	-0.409108	0.0444158	0.3424393929220055	-0.275121	0.160508	0.541022	-0.895755	0.0148386	0.082047	-0.668257	0.0423187	0.1721003323876648	-0.949281	0.0186921	0.0675829
ENST00000623943.2	ENST00000623943	0.172584	0.291323	0.6792802632726387	0.088793	0.616003	0.8955397056364351	-0.154699	0.468263	0.6890510196793421	0.0694216	0.744147	0.8939160021155494	0.169177	0.47452	0.6526879146054942
ENST00000623966.2	ENST00000623966	-0.154967	0.341256	0.7145431071787515	-0.0312186	0.854279	0.9735046278368656	-0.227918	0.357695	0.6058243032402021	0.248507	0.326816	0.5982345618045751	-0.277614	0.362544	0.5545596878007181
ENST00000624054.2	ENST00000624054	-0.0638059	0.679554	0.8924855733893456	-0.0734389	0.681577	0.924668	-0.362751	0.142156	0.3673877231088698	-0.489362	0.0613653	0.2215789691575894	-0.880163	0.00462036	0.0221859
ENST00000624295.4|ENST00000669678.2	SNHG5[221/277]	-0.191737	0.218515	0.6182455583487311	-0.242002	0.160903	0.541022	-0.284436	0.143081	0.36875	-0.29166	0.141055	0.3763129932464062	-0.2329	0.266731	0.4560169456598019
ENST00000624682.1	ENST00000624682	0.034109	0.823411	0.9442346538984342	-0.0187709	0.913354	0.9845808958627698	0.0612965	0.764533	0.8840687828582023	0.3033	0.154539	0.3973272680312287	0.35678	0.122426	0.2746561922623325
ENST00000624980.1	HEXD-IT1-201	-0.329779	0.076747	0.4367078515864195	-0.0412867	0.809279	0.9539898546224858	-0.0438452	0.850847	0.9283248173632545	0.000501548	0.998221	0.999316	0.0550914	0.860533	0.932414
ENST00000625168.2	ZNF22-AS1-213	0.0117978	0.940924	0.9780888918809504	0.0548554	0.755773	0.9427394994076116	0.0735226	0.73802	0.8738912353273242	0.0858141	0.699534	0.8704128280320194	0.209336	0.411984	0.6023509421085306
ENST00000625390.2	EIF1B-AS1-205	0.099589	0.505357	0.8145607031848354	0.031934	0.856312	0.9745222289609042	0.313545	0.22881	0.4837254922096949	0.285215	0.277778	0.5486223816061491	0.263687	0.400471	0.5918727750364547
ENST00000625410.2	LINC01943-201	0.0181387	0.904496	0.9660726393349602	-0.216126	0.261564	0.6777071241798174	-0.0490295	0.832374	0.9153103533228604	-0.100278	0.675753	0.8614507416303708	-0.0605804	0.835441	0.9183395086504031
ENST00000625445.1|ENST00000653711.2|ENST00000656197.1|ENST00000658888.3|ENST00000660341.2|ENST00000662098.4|ENST00000664088.3|ENST00000664382.1|ENST00000666604.3|ENST00000816408.1|ENST00000816409.1	EBLN3P[N=11]	0.021789	0.81954	0.9440572816803362	0.000983287	0.999911	0.999911	-0.0201059	0.8231	0.9114804967233008	-0.067458	0.478947	0.7291334761765033	-0.0663291	0.486683	0.6615058342199118
ENST00000625598.1	ENST00000625598	0.021843	0.888907	0.9608761724109224	0.0596775	0.743028	0.9367426888592576	-0.0302114	0.890358	0.945638	-0.479668	0.0772683	0.2563434170030423	-0.0953261	0.730142	0.8540161661599126
ENST00000626479.1	SLFNL1-AS1-201	-0.0458538	0.731586	0.9109879557441292	0.0623917	0.703717	0.9268988231717428	0.120991	0.615379	0.7896349367151384	-0.0233348	0.921779	0.9693224971760324	0.205126	0.531781	0.7012513209058652
ENST00000627173.2	LINC00891-201	-0.363997	0.0304472	0.2796441902814305	-0.588666	0.00186666	0.0298775	-0.432088	0.0231828	0.1133061756066065	-0.929993	7.42439908347588e-06	0.000144118	-1.0673	5.30361193432968e-07	7.560409304302257e-06
ENST00000627498.3	LINC01347-205	-0.0971326	0.521838	0.8190811770358504	-0.0479723	0.78304	0.9495382088883452	-0.124999	0.596839	0.7749279874010213	0.0214249	0.933803	0.9729035038592212	-0.00499955	0.984368	0.9935486236121238
ENST00000627564.2	TTN-AS1-264	-0.131885	0.404343	0.7570333421059354	-0.0831375	0.645074	0.9086816196571516	0.247369	0.316522	0.5693063958742081	-0.116728	0.632042	0.8370557943126443	0.0828237	0.779283	0.8849172849175952
ENST00000628121.1	LINC01176-202	0.132873	0.287081	0.6744562863140872	1.09754	0.00838279	0.0917747	1.23989	0.00758521	0.0503901	1.20893	0.00853657	0.0522698	2.38161	4.16548227047971e-05	0.000381302
ENST00000628233.2	FAM30A-205	0.11557	0.168856	0.5726016125363093	0.0842851	0.400762	0.7806454992029042	0.192683	0.278475	0.5367369410610853	0.245219	0.180496	0.4324770521951202	0.546935	0.109947	0.2572009291740498
ENST00000628401.1	NPTN-IT1-201	-0.128372	0.401701	0.7557079615928227	0.026685	0.881435	0.9806861893613696	-0.0429314	0.854644	0.9283248173632545	-0.183277	0.464107	0.7188805860760092	-0.261253	0.402672	0.5927458642641613
ENST00000628924.1	EBLN3P-204	-0.160468	0.334174	0.710551	0.0442087	0.802648	0.9528841003217356	-0.0968619	0.66015	0.8197961450829768	-0.054637	0.808863	0.9212645385934456	-0.383593	0.143791	0.305319
ENST00000629357.1|ENST00000661780.1	TRG-AS1[201/203]	-0.0478702	0.590818	0.8482442753346328	-0.0367926	0.678682	0.9239813786050698	-0.187901	0.0391151	0.1612319470778051	-0.184712	0.0448259	0.1788461826679864	-0.226247	0.0145921	0.0555475
ENST00000629393.1	N4BP2L2-IT2-201	-0.0310668	0.840062	0.9485353020251334	-0.260875	0.190299	0.5839131001268242	0.0832233	0.715219	0.8570729449151865	0.000443727	0.998011	0.999316	-0.0669611	0.799439	0.8971157621668574
ENST00000629441.4	GSEC-202	0.0767951	0.626962	0.8623089577863234	0.00240413	0.986805	0.9997090192730376	0.127433	0.559947	0.7505264842521526	0.0728427	0.738696	0.8910581536504923	0.387476	0.133079	0.2890768351260089
ENST00000631076.2	SATB1-AS1-270	-0.0217	0.777558	0.927283	-0.0175712	0.875733	0.9775530570211102	-0.0886905	0.605714	0.7829592762390403	0.0295936	0.879278	0.9531024854458958	0.00803422	0.985094	0.9935486236121238
ENST00000631093.1	EBLN3P-207	0.0276737	0.82978	0.9462011036977708	-0.109402	0.490477	0.8374121214870454	0.1014	0.666373	0.8245313799661316	-0.066448	0.779303	0.9109407000099782	-0.33351	0.325112	0.5191553830617842
ENST00000631190.1	LINC00294-201	-0.214264	0.127426	0.5252467832821884	-0.426813	0.0065441	0.0768721	-0.638827	0.000166529	0.00237391	-0.535812	0.00133683	0.013021	-0.724752	3.24778458109435e-05	0.00030547
ENST00000631321.1	LINC00540-203	0.158494	0.308606	0.6935559745190951	-0.0023454	0.983037	0.9994376713198106	0.0415379	0.865392	0.934925	-0.0118982	0.958424	0.9850572922240832	-0.00965827	0.9728	0.990135
ENST00000631594.3	PEG13-201	-0.515335	0.000716386	0.0196075	-1.07186	2.41698001986956e-10	1.7879119768602665e-08	-1.48473	7.43153063111962e-17	7.264321191919431e-15	-1.62146	1.77447885793835e-19	1.6747409083369878e-17	-2.05046	7.02981163685161e-28	6.206643370988019e-26
ENST00000631858.1	LINC01002-210	-0.124943	0.363277	0.7270849853397128	0.0310566	0.849561	0.9713101111177096	-0.148808	0.534731	0.7352923129583333	-0.117657	0.626233	0.8348076142714643	-0.504478	0.158169	0.323484
ENST00000632484.1	ENST00000632484	0.0582667	0.710871	0.903199	-0.230857	0.207255	0.6055620441436866	-0.154163	0.450352	0.6783175817584743	-0.160212	0.439689	0.6976393939837335	-0.517266	0.0324241	0.1036736766555744
ENST00000632506.1	WASH5P-207	-0.16547	0.318518	0.6974264446553639	-0.10678	0.55589	0.8729030682146109	-0.0403443	0.850845	0.9283248173632545	-0.112301	0.632297	0.8370557943126443	-0.203936	0.458639	0.6399458952932651
ENST00000632679.1	ENST00000632679	-0.303378	0.107016	0.4974199088425879	-0.125387	0.497383	0.8392512003879604	-0.197667	0.416228	0.6520981565712717	-0.460309	0.0919866	0.2895826116545321	-0.36407	0.22483	0.4076693077458123
ENST00000633814.2	SUGT1P3-208	-0.0924383	0.557765	0.8385926886517949	-0.0662987	0.714212	0.9283058416685936	-0.0676146	0.767884	0.885857	-0.0855783	0.713428	0.8763584196442403	-0.202668	0.46568	0.6467037197809241
ENST00000634247.1	ENST00000634247	-0.158555	0.327678	0.7066660406286267	-0.511998	0.038227	0.2485208982320875	-0.487183	0.0751331	0.250779	-0.810366	0.0102485	0.0593025	-0.303165	0.30279	0.4948624374270938
ENST00000634291.2	BISPR-201	0.208942	0.20897	0.6065232290128196	0.2035	0.291798	0.7087611461286343	0.844708	0.011908	0.0705049	0.739661	0.0227049	0.108452	0.954485	0.00919721	0.0386085
ENST00000634503.1	ENST00000634503	-0.0458819	0.672856	0.8888892941082516	-0.0710688	0.599949	0.891852	0.0125507	0.956735	0.978828	-0.0474704	0.828359	0.9303440675772324	-0.187069	0.560444	0.7260679542440055
ENST00000634675.1|ENST00000635536.2	BISPR[204/212]	1.83646	4.57653657435921e-38	3.1314951510052903e-35	1.94837	1.8491552879416298e-42	1.012227604619248e-39	2.13636	1.483525235957e-50	8.120817141628616e-48	2.1081	2.80049353992218e-49	1.5329901637534012e-46	2.46361	1.0743384985101e-66	5.880928940844287e-64
ENST00000634712.2	LINC00339-207	-0.0773307	0.296895	0.6840072183872141	-0.0717676	0.47259	0.8270266429928166	-0.200459	0.251169	0.5069696538342163	-0.171804	0.33781	0.6095819752513946	-0.401486	0.16319	0.3284195754979166
ENST00000635060.2	BISPR-208	0.701641	0.00404647	0.0738347	0.842463	0.00124312	0.0210025	1.25784	1.28559355871325e-05	0.000258726	1.11271	8.99968478147628e-05	0.00132431	1.36948	2.90855740562276e-06	3.461183312691085e-05
ENST00000635081.1	ENST00000635081	-0.220091	0.195253	0.5918180431765219	-0.0536268	0.75877	0.9439561242090048	-0.28739	0.253586	0.5090245143771278	-0.0664799	0.787245	0.9130043059939976	-0.246173	0.415034	0.6048714421117735
ENST00000635339.1	BISPR-210	2.31882	6.16980383653312e-06	0.000318618	3.00667	1.57935457638835e-08	8.156025425613046e-07	2.77203	1.67068923255443e-07	4.864549393086675e-06	2.36802	5.08892774564003e-06	0.000103943	3.51074	7.984428847966759e-11	1.933927589104869e-09
ENST00000635435.2	BISPR-211	2.32848	3.39212140919594e-19	1.3263194709956123e-16	2.44379	6.638412867885901e-21	1.651757819945792e-18	2.64855	4.49664879579365e-24	7.692079846304514e-22	2.79949	9.19935395874159e-27	1.3988128769486518e-24	3.20122	2.23539678592076e-34	2.549283751277133e-32
ENST00000635439.1	H2BC6-AS1-201	0.0576487	0.707647	0.903199	-0.171931	0.363003	0.756794	-0.186928	0.438968	0.6712048946519108	-0.161719	0.509032	0.7494981120116218	-0.0981818	0.733608	0.8572126084824281
ENST00000635687.1	MIR34AHG-204	0.0308817	0.821927	0.9442346538984342	0.250267	0.194649	0.5879370994274986	0.428776	0.124406	0.3401584624895105	0.661607	0.0391196	0.1618723458461823	0.685692	0.0565951	0.1580620620722649
ENST00000635938.3	TMEM198B-207	0.0867979	0.505304	0.8145607031848354	-0.171726	0.290039	0.7087611461286343	-0.00449167	0.982136	0.9915552800783948	-0.280784	0.278739	0.5488560352456812	-0.416138	0.23054	0.4139881449898128
ENST00000636161.1	ENST00000636161	0.0770783	0.623406	0.8608783778286422	0.0270333	0.879346	0.9800998033248411	0.372237	0.0895704	0.2831899212409539	0.0875295	0.681095	0.8617440408026964	0.441562	0.0652846	0.1761600846885317
ENST00000637247.2	FBXL9P-209	0.113346	0.341477	0.7145431071787515	0.0503009	0.730263	0.9314020268501856	0.0513569	0.81812	0.9113654620276612	-0.253745	0.293156	0.5657826498611372	-0.00414375	0.989359	0.9952479075263396
ENST00000637601.2	ENST00000637601	-0.334102	0.0853112	0.4581779848604108	-0.0355187	0.840449	0.9670517628480764	-0.367327	0.147745	0.37669	-0.180512	0.4659	0.7189708321640235	-0.387446	0.186298	0.3583255671598739
ENST00000637846.2	ENST00000637846	0.00499246	0.970803	0.9894152756114076	-0.130835	0.410803	0.7850578119983561	-0.249976	0.309031	0.5635030126156778	-0.0455592	0.843573	0.9351149007171352	0.165339	0.615786	0.7681473951752964
ENST00000637864.1|ENST00000721774.1	MFSD14CP[207/215]	-0.0295938	0.844547	0.9490748049291812	-0.272942	0.131038	0.4892936273988076	-0.139515	0.483412	0.7004220887894124	-0.3414	0.0974249	0.3007989588391154	-0.233515	0.28139	0.472203
ENST00000638174.1	ENST00000638174	-0.248775	0.155879	0.5544821316034249	-0.15183	0.414916	0.7867505061283119	-0.254569	0.30799	0.5628196073116961	-0.235379	0.352915	0.621977	-0.167521	0.575299	0.735937
ENST00000638592.2	LINC00174-210	0.263701	0.136176	0.5304180774483841	0.385442	0.0874467	0.4098317380531538	0.23463	0.348452	0.5979385293665864	0.217519	0.394736	0.6563748205260189	0.431355	0.191049	0.3641366438597598
ENST00000638898.1	ENST00000638898	-0.197415	0.235392	0.6340605488836806	-0.371058	0.0948158	0.4251544554159147	-0.480961	0.0840914	0.2706326104574611	-0.53732	0.0653465	0.2310765778018542	-0.417898	0.183779	0.3547262580689761
ENST00000638998.1	ENST00000638998	0.846486	0.0119761	0.158719	0.962776	0.0104262	0.1041475066787801	2.53128	2.60535475157848e-06	5.942379962558583e-05	2.29279	1.57599327696576e-05	0.00027829	3.40644	8.17625555880273e-10	1.7760644019399263e-08
ENST00000639481.1	ENST00000639481	-0.25878	0.122699	0.5202778799267279	-0.142219	0.412177	0.7850578119983561	-0.322966	0.21676	0.4704782292045141	-0.0441379	0.852787	0.938135	-0.413521	0.217243	0.3982546776624671
ENST00000639594.1	ENST00000639594	-0.235489	0.175391	0.5739940234648253	0.228172	0.221153	0.6292045857275512	-0.000714352	0.993092	0.9963683681339758	0.164633	0.459839	0.7179581751658496	-0.324496	0.187268	0.3591826652637814
ENST00000640066.3|ENST00000640327.1|ENST00000722547.1	CUTALP[212/214/219]	0.0601875	0.591144	0.8482442753346328	0.029136	0.795557	0.9515392325248015	0.0252975	0.829639	0.9134039275623068	0.0795674	0.517281	0.7563027099556979	-0.00524595	0.979504	0.9918251003708468
ENST00000640078.1	ENST00000640078	0.116826	0.467164	0.7942576419006591	-0.0804755	0.655149	0.9116132480899418	0.205442	0.390716	0.6320265453281596	0.136778	0.574575	0.798671	-0.177882	0.531556	0.7012513209058652
ENST00000640391.2	CUTALP-215	0.00148486	0.998266	0.99929	-0.0459101	0.612452	0.8955397056364351	-0.178971	0.228373	0.4834169131632497	-0.242762	0.136026	0.3700827954700017	-0.284106	0.271791	0.4610766146685457
ENST00000640476.1	ENST00000640476	0.0975835	0.462463	0.7930835349139767	0.0940848	0.551581	0.8710447078535114	-0.151786	0.519814	0.7274624630282642	0.171317	0.478356	0.7290008283851692	0.245589	0.45725	0.6399458952932651
ENST00000640531.2	ENST00000640531	3.0676	2.75526502377494e-16	6.8556003364291e-14	3.02181	8.17325347214651e-16	1.2427885974036112e-13	3.13016	8.75316212051623e-17	7.985801574617641e-15	2.76429	1.66745947068737e-13	8.611012398625154e-12	3.32651	1.06891138670218e-18	5.3192917552797567e-17
ENST00000641099.2	ENST00000641099	0.267432	0.142011	0.5407706761561564	0.305067	0.140572	0.508251	0.537488	0.0455873	0.1779922046470452	0.812214	0.00587621	0.0398099	1.27678	9.72088474714585e-05	0.000803809
ENST00000641596.2	CYP2T1P-202	0.0696914	0.630663	0.8647921367450301	-0.0505775	0.768171	0.944722	0.216847	0.381626	0.6224727185547377	0.179441	0.477741	0.7290008283851692	0.0348732	0.912347	0.9600290270869742
ENST00000641729.1	ENST00000641729	-0.0884827	0.521184	0.8190811770358504	-0.119534	0.482006	0.8323747603538718	-0.358903	0.176895	0.4177407164178348	-0.348613	0.198684	0.4604560392261702	-0.61169	0.0938005	0.2280710266344636
ENST00000641797.5	ENST00000641797	2.18167	6.51164721462375e-06	0.000330044	2.38591	1.28732623328251e-06	5.033445572134614e-05	2.98112	4.29485612073567e-09	1.5673361603271373e-07	3.09975	1.17247761953825e-09	4.0113390558452384e-08	3.42542	2.8233464330396095e-11	7.290093572857934e-10
ENST00000641936.2	TRIM16L-215	-0.0590118	0.410619	0.7603956577527788	-0.133013	0.143985	0.513711	-0.286159	0.0723314	0.2444085625942714	-0.142142	0.405211	0.6669046860652316	-0.212304	0.441331	0.6278179560916782
ENST00000642451.1	CYTOR-216	0.0362766	0.805302	0.939005	-0.182	0.276945	0.6960511759684496	-0.29073	0.129948	0.3494967865025795	-0.536382	0.00885738	0.0536342	-0.383217	0.0656855	0.1766418664398234
ENST00000642732.1	AHSA2P-213	-0.0407683	0.556772	0.8385926886517949	-0.00666811	0.936161	0.992744	-0.185754	0.184178	0.4268375750010987	0.0387858	0.820407	0.9267389111558424	-0.0326268	0.880438	0.9476052363902756
ENST00000642829.1	ENST00000642829	2.50032	4.50040358007094e-13	7.245649763914213e-11	2.13638	6.04625459510075e-10	4.036243616290428e-08	2.89744	8.11856059016821e-17	7.662241494927722e-15	2.56398	1.56496477142856e-13	8.23713188346148e-12	2.65356	2.6249893638821703e-14	9.094425175880381e-13
ENST00000642991.1	ENST00000642991	-0.574846	5.36899957664125e-06	0.000282595	-0.894664	2.1199449693877695e-11	1.871706252004621e-09	-1.02588	8.034806551876342e-14	5.236015602972749e-12	-1.3295	4.15684420225304e-21	4.946644600681118e-19	-1.77976	3.28933569744409e-33	3.4626583861171053e-31
ENST00000643276.1	NCAL1-201	-0.00343021	0.980747	0.99125	-0.097987	0.584304	0.8850691137957771	0.103032	0.64045	0.8085494328818822	-0.234	0.30647	0.578489	-0.0416431	0.866956	0.9378683657096843
ENST00000643779.1	LINC-PINT-219	-0.106885	0.442688	0.7795054641362884	0.00212861	0.990364	0.9997090192730376	-0.135942	0.564608	0.753968	0.253524	0.330715	0.6042507405706635	0.136895	0.673528	0.8128072143478012
ENST00000643783.1|ENST00000645296.1	PPIEL[208/211]	-0.0243871	0.757031	0.9226227605382376	0.0525155	0.572837	0.8812346180462168	-0.0823712	0.615019	0.7896349367151384	-0.0719759	0.668051	0.8591536966263144	0.0786122	0.779612	0.8849172849175952
ENST00000643807.1	CMAHP-214	0.477871	0.0198828	0.2239471147367674	0.991366	6.46450120384193e-05	0.00153855	0.864291	0.000612872	0.00729317	1.21557	2.7550778509057e-06	6.081167804781372e-05	1.01254	9.70469032934504e-05	0.000803809
ENST00000645073.1	MFSD14CP-208	0.0550188	0.501865	0.8145607031848354	-0.0139767	0.901256	0.9823400726920536	0.0730929	0.679466	0.8309643093094218	0.27651	0.1766	0.4304142391836381	-0.0409258	0.893668	0.9555415918194274
ENST00000646567.2	ENST00000646567	-0.0434119	0.772464	0.9264189883884684	0.0987432	0.586992	0.8850691137957771	0.323792	0.206761	0.4582566487619713	0.715271	0.0190274	0.095225	1.05052	0.00239055	0.0129563
ENST00000646572.2	ENST00000646572	-0.150739	0.354617	0.7232388444576874	-0.664703	0.00525774	0.0648217	-0.60053	0.0145096	0.0810465	-0.472848	0.0461815	0.182835	-1.21504	2.33558233954756e-05	0.000229121
ENST00000646803.1	PAXIP1-AS2-204	0.0995102	0.305274	0.6912476972008603	0.166418	0.0968556	0.4289545154722981	0.214759	0.0380086	0.1592531216349599	0.296046	0.00436862	0.032056	0.345717	0.00102501	0.00620188
ENST00000646855.1	NCAL1-202	-0.0484264	0.758294	0.9226227605382376	0.155341	0.403935	0.7815809728061808	-0.164587	0.464762	0.6872248771071856	0.30933	0.189381	0.4464566616889384	0.0235903	0.928643	0.9691459096616734
ENST00000647043.1	ENST00000647043	-0.34015	0.0803647	0.4474663179565762	-0.115718	0.527936	0.8636939675747566	-1.16254	0.000323073	0.00425235	-0.593366	0.0306512	0.1346585247232261	-0.92946	0.00336875	0.017202
ENST00000647075.1	ENST00000647075	0.818877	3.09248407458564e-05	0.00132252	0.799063	5.75810200168149e-05	0.00140714	0.945985	4.07065765126663e-06	8.91555223141478e-05	0.976119	2.06398345864979e-06	4.668696468036756e-05	0.846315	4.6498975369255e-05	0.000418644
ENST00000647176.1	MFSD14CP-209	-0.235411	0.147821	0.5476779831369947	-0.0477866	0.765121	0.944722	-0.376477	0.0520147	0.1952870906291518	-0.33158	0.0874702	0.2800070373237047	-0.401082	0.051812	0.1481813648017478
ENST00000647812.2	ARIH2OS-201	-0.055487	0.729178	0.9104742327196524	0.0184393	0.903899	0.9823400726920536	-0.233749	0.288867	0.5475265481854398	-0.212427	0.337865	0.6095819752513946	0.161326	0.503086	0.6746428194806007
ENST00000647856.2	ENST00000647856	-0.121145	0.425491	0.7731733528837664	-0.0832276	0.634736	0.904293	-0.205354	0.404442	0.6421503102643138	-0.413132	0.133561	0.3666557385270001	-0.44343	0.172805	0.3397962733294313
ENST00000647868.1	CASTOR3P-201	-0.0431403	0.298137	0.6846456395785158	-0.0771228	0.148241	0.5167269008614682	-0.187719	0.0141937	0.0799345	-0.207447	0.00960611	0.0561793	-0.460625	0.000141945	0.00110371
ENST00000647872.1|ENST00000666869.1	LINC02693[208/225]	-0.17815	0.093151	0.4721373590831326	-0.460563	6.41910208042462e-05	0.00153855	-0.301669	0.00938127	0.0577001	-0.524449	1.01814523709374e-05	0.000189569	-0.593259	9.60885213681226e-07	1.2583458516007251e-05
ENST00000647917.1	MIR4432HG-204	2.18092	1.55406192696817e-17	4.253467494111881e-15	2.03656	2.4252166757647803e-15	2.9956915558958466e-13	2.05259	2.2091928409139307e-15	1.6342056231301156e-13	2.04439	2.7407005730973602e-15	1.875324367141869e-13	1.88574	3.85815266756062e-13	1.2278795175713275e-11
ENST00000648094.2	FAM218A-201	-0.0267232	0.849804	0.9512678949438046	-0.171873	0.347453	0.7470602377562603	0.0872065	0.71829	0.8593954921786843	-0.303183	0.254072	0.5232706720909636	-0.197522	0.529274	0.6991422967882082
ENST00000648264.1	POLR2J4-209	-0.298403	0.0969024	0.4831	-0.14465	0.420563	0.7898327243387174	-0.312789	0.230249	0.4854649925195778	-0.199652	0.43238	0.6908480405525051	-0.397382	0.227382	0.4097065036818433
ENST00000648391.1	ENST00000648391	-0.0906446	0.561288	0.8399378562771724	0.0811297	0.636673	0.904293	-0.0866981	0.668549	0.8255677029896817	0.0550924	0.793715	0.9163295139311218	-0.13155	0.573474	0.7351189274334943
ENST00000648587.1	DOCK8-AS1-202	0.0416107	0.771806	0.9264189883884684	0.200758	0.287295	0.7077652034610974	0.163402	0.501138	0.7147545141206036	0.275593	0.294992	0.5671082851611758	0.454252	0.170814	0.3375875945822614
ENST00000648999.2	ENST00000648999	1.25846	4.47473839522626e-06	0.000244947	1.67332	3.54465126769212e-09	1.979940922382313e-07	1.94382	1.18236237402521e-11	5.992825588346294e-10	2.04964	9.80583368895472e-13	4.79260121547662e-11	2.70602	5.84346018651166e-21	3.4768588109744384e-19
ENST00000649264.2	LINC01569-207	0.0105979	0.945315	0.9807916161471796	-0.252742	0.206956	0.6055620441436866	-0.14056	0.55716	0.7492418488692264	-0.366065	0.173936	0.4289683613095408	-0.691381	0.0429016	0.12833
ENST00000649288.1	PRR34-201	-0.150216	0.359073	0.7263738995219762	-0.163678	0.379217	0.7699441271403041	-0.147991	0.513195	0.7226680477747348	-0.220348	0.34995	0.6181696965765199	-0.226819	0.403272	0.5927458642641613
ENST00000649290.1	GFOD3P-223	0.0320803	0.591344	0.8482442753346328	0.0480897	0.546359	0.8685585057150579	-0.0390911	0.670711	0.8255677029896817	-0.0426614	0.680825	0.8617440408026964	-0.10165	0.569107	0.7312891267296573
ENST00000649413.2	GFOD3P-225	-0.679959	0.00353546	0.0671982	-0.661533	0.00510464	0.0635063	-0.509573	0.0311597	0.1407326196266761	-0.421131	0.0716552	0.2473142756610729	-0.544918	0.0330575	0.1052822527836238
ENST00000649476.1	ATP8B1-AS1-206	0.236209	0.130439	0.5266063931493798	0.268811	0.108535	0.4514604671889097	0.150305	0.404482	0.6421503102643138	0.324864	0.0789387	0.2603076370770323	0.339324	0.0817407	0.2055843538190289
ENST00000649713.1	ENST00000649713	0.205979	0.229309	0.6288776607965747	0.173469	0.351339	0.7497212818473837	0.0918996	0.675442	0.8282636536333108	0.292085	0.206178	0.4686950928051865	0.843956	0.00179317	0.0101403
ENST00000649871.1	ENST00000649871	-0.0538444	0.699451	0.8975815029480749	0.0939555	0.581274	0.8848427405263576	0.013877	0.958443	0.978828	0.0954982	0.699955	0.8704128280320194	-0.1328	0.678804	0.8159358573586476
ENST00000649921.1	NIPBL-DT-203	-0.15433	0.222162	0.6202956209054443	-0.152397	0.24853	0.6599390340921967	-0.381688	0.0081638	0.0533277	-0.343872	0.0170525	0.089583	-0.516654	0.000574387	0.00371654
ENST00000650155.1|ENST00000671650.2	SNHG5[223/283]	-0.223112	0.170045	0.5726016125363093	-0.260208	0.135765	0.4962318116908626	-0.309521	0.117276	0.3268666830963501	-0.46245	0.0260974	0.1205132046232024	-0.410737	0.0596044	0.1646188563495481
ENST00000650652.2|ENST00000714259.1	ENST00000650652|SLFN12L[205]	1.12827	2.72023540102803e-13	4.9635228617424793e-11	1.49076	1.29448840167011e-21	3.936683061523434e-19	1.90222	7.78034519152441e-34	2.6618505986502886e-31	1.98801	8.57533953682235e-37	2.933838039035346e-34	2.52156	4.662565558863181e-58	1.823063133515504e-55
ENST00000650674.2	ENST00000650674	-0.312396	0.062412	0.4003055043871812	-0.386133	0.0658758	0.3499103466832596	-1.77841	0.000907261	0.00997258	-1.22502	0.00661756	0.0435391	-0.879061	0.0343936	0.1085760098985811
ENST00000650751.1|ENST00000842643.1	ENST00000650751/ENST00000842643	0.0786512	0.511959	0.8148007867961164	-0.243164	0.143731	0.513711	0.103211	0.646674	0.8119027626468062	-0.0320936	0.886454	0.9560723891095194	0.0832318	0.798185	0.8964430457794402
ENST00000651090.1	LINC00278-203	0.162787	0.268613	0.6604310177927071	1.94649	1.9014687019126e-05	0.000547823	2.01242	1.34589756296908e-05	0.000268885	1.84272	5.18527024975294e-05	0.000801813	2.13813	5.09713664185953e-06	5.812859578653973e-05
ENST00000651233.1	LINC00847-206	-0.0880553	0.538907	0.8281806427825398	0.152386	0.330361	0.7361386522989483	0.276485	0.112047	0.3214587348309569	-0.0571363	0.739936	0.8913580113376149	0.336537	0.0671794	0.1788618073839121
ENST00000651346.3	ENST00000651346	0.110024	0.493253	0.809858	-0.107516	0.562452	0.8748099442565632	-0.0384658	0.860247	0.9309984134550582	0.33281	0.16279	0.410987	-0.0984541	0.706665	0.8344011368229618
ENST00000651374.1	ENST00000651374	-0.000115346	0.990947	0.9967738908428736	-0.143577	0.420892	0.7898327243387174	-0.222004	0.298403	0.5574937332427201	-0.187655	0.382582	0.6467744119955344	-0.513796	0.0383809	0.1186990369046153
ENST00000651408.1	ENST00000651408	-0.236717	0.180102	0.5739940234648253	0.204884	0.289435	0.7087611461286343	0.438868	0.0833265	0.2692615228055837	0.49748	0.0559911	0.2087843527312159	1.16939	0.000123036	0.000984649
ENST00000651474.2	MIATNB-213	-0.198315	0.233619	0.6330843403517117	-0.213926	0.26351	0.6804028128862359	-0.186073	0.443631	0.6730696565413526	-0.182753	0.463636	0.7188805860760092	-0.323939	0.295713	0.4878643973038329
ENST00000651681.3	LINC00665-209	-0.190003	0.262119	0.6537436464486325	-0.185368	0.326829	0.7348607158218518	-0.218507	0.344401	0.5941365100419201	-0.301775	0.211067	0.4729719705199781	-0.0187601	0.942793	0.9764829390930588
ENST00000651935.2	ENST00000651935	0.000322447	0.999183	0.99929	-0.0138563	0.938861	0.993078	-0.376258	0.149862	0.3794386450507018	-0.80498	0.0117128	0.0654245	-1.71785	2.460792994062e-05	0.000240543
ENST00000652022.3	SNHG8-206	-0.193544	0.181657	0.5744741743382604	-0.286338	0.0709885	0.3686822801996681	-0.137823	0.405581	0.6431490842167358	-0.341126	0.0488773	0.1912083210984783	-0.310454	0.0838744	0.2090749622811088
ENST00000652147.3	ENST00000652147	0.208924	0.227206	0.6275101570272168	0.236525	0.2306	0.6420674714257274	0.227938	0.334374	0.5845308290301925	0.240963	0.317249	0.5886855490720511	0.620264	0.0318672	0.102629
ENST00000652439.1	ALMS1P1-203	-0.000180989	0.99929	0.99929	0.271855	0.168634	0.5539994646122107	0.447762	0.112224	0.3216297779667935	0.800198	0.0226744	0.108452	1.58198	0.000403257	0.0027662
ENST00000652551.1	MZF1-AS1-209	-0.0825007	0.591302	0.8482442753346328	-0.269397	0.183864	0.5790975187122713	-0.928974	0.00370015	0.0290181	-0.363398	0.158644	0.4046676689085229	-0.774433	0.0160881	0.0599244
ENST00000652578.1|ENST00000721039.1	SDHAP3[211/234]	-0.354538	0.0566198	0.3820636921537559	-0.169577	0.343596	0.7470602377562603	-0.319229	0.140643	0.3658820952011548	-0.333822	0.129616	0.3623687285341301	-0.734264	0.00379798	0.0188658
ENST00000652586.2	PI4KAP1-209	-0.09368	0.475081	0.799691	-0.0699438	0.657733	0.9124254584234184	-0.564745	0.07036	0.2393979866071904	0.204478	0.410338	0.6733249841954173	-0.068906	0.827621	0.913387
ENST00000652688.1	ENST00000652688	0.0816265	0.587103	0.8482442753346328	-0.187586	0.318145	0.7292814592491157	-0.3475	0.189399	0.4347390379789739	-0.10925	0.655803	0.8526028678586065	-0.140597	0.644364	0.7901543416250203
ENST00000652793.2	LINC01882-203	-0.16903	0.249088	0.6480554927952054	0.0658462	0.696885	0.9268988231717428	0.163052	0.504609	0.7176387609386979	0.0924891	0.703915	0.8709837482263241	0.782734	0.0373048	0.1158946542386803
ENST00000652800.2	PCGF3-AS1-206	-0.299818	0.0989543	0.4850452849597974	-0.186504	0.314751	0.7257572284508009	-0.39559	0.0853896	0.2739875877424337	-0.387861	0.0949311	0.29593	-0.281582	0.256509	0.444223
ENST00000652823.1	TPT1-AS1-223	0.0300037	0.825538	0.9444481897160284	-0.0107826	0.938334	0.993078	0.261584	0.308107	0.5628196073116961	0.0280042	0.908456	0.9604748038956276	-0.206942	0.52832	0.6985568835843029
ENST00000652832.1	SNHG5-224	-0.147306	0.161919	0.5638309587112381	-0.226401	0.121086	0.4727700598569268	-0.333265	0.150233	0.3800253265029961	-0.524101	0.0626964	0.2249018190536704	-1.97219	0.00219372	0.0120085
ENST00000652855.1	FAM13A-AS1-203	-0.159228	0.298473	0.6846456395785158	-0.0216329	0.893172	0.9823400726920536	-0.190538	0.442183	0.6730696565413526	-0.0872405	0.718194	0.8779349345887296	-0.261482	0.414683	0.6048643565633712
ENST00000652990.1	LINC02446-202	0.184706	0.203908	0.6007497032774275	0.0620597	0.704706	0.9268988231717428	0.449262	0.116868	0.3263964685603453	0.367485	0.180328	0.4324770521951202	0.550069	0.128415	0.2835849273078251
ENST00000653151.3	ATP6V0D1-DT-205	-0.101032	0.504388	0.8145607031848354	0.0529185	0.769978	0.9455336948770732	0.0760543	0.753079	0.8782176117266202	-0.131539	0.591128	0.8093471710575729	-0.238987	0.430146	0.6161695223593084
ENST00000653193.2|ENST00000663210.2	ENST00000653193/ENST00000663210	-0.325026	0.0682888	0.4153474879258814	-0.368654	0.0564887	0.3187827866699064	-0.66404	0.00379623	0.0296865	-0.280424	0.177571	0.4308992997791995	-0.715982	0.00288725	0.0151097
ENST00000653239.1	LINC01176-203	0.0343439	0.798339	0.9364720930915432	0.0706853	0.673381	0.9224445309707748	0.0787763	0.740282	0.8749782173435842	0.098091	0.691274	0.8675002938084031	0.518747	0.142614	0.3037617739545625
ENST00000653276.2	SNHG7-205	0.160568	0.146514	0.5456879964115483	0.0153744	0.897499	0.9823400726920536	-0.030945	0.798193	0.8997746938273576	-0.0456797	0.70343	0.8709206494342139	-0.153484	0.215403	0.3964102185966214
ENST00000653486.1|ENST00000669660.1	FAM66D[204/212]	-0.0880135	0.0434464	0.3377335843524348	0.00317767	0.991929	0.9997090192730376	-0.0673771	0.537868	0.7375479119480839	-0.244989	0.00983209	0.0573783	-0.423002	0.0163633	0.0607605
ENST00000653487.1	LINC01801-205	0.0373942	0.799263	0.9364720930915432	-0.104245	0.564856	0.8748099442565632	-0.197215	0.42267	0.658048	-0.647235	0.0373881	0.1567092493372769	-1.59951	0.000145144	0.0011222
ENST00000653493.1	SGMS1-AS1-203	-0.314829	0.0893587	0.4667457947402098	-0.153708	0.400772	0.7806454992029042	-0.528173	0.0734931	0.2471138093155223	-1.06429	0.00579279	0.0393421	-0.993503	0.0116171	0.0460812
ENST00000653568.1	MIR4435-2HG-228	0.0365269	0.342452	0.71549	0.03114	0.613709	0.8955397056364351	0.0328814	0.706821	0.8514829632604521	0.0509717	0.56641	0.7912279094954048	0.0584267	0.754343	0.8701379940307792
ENST00000653572.1	LINC01504-204	0.264976	0.00919694	0.1314022298001008	3.64343	0.000264484	0.00536216	2.77356	0.00224303	0.0199973	2.94316	0.00141284	0.0134736	4.27889	5.24671938751701e-05	0.000464937
ENST00000653607.1|ENST00000657738.1	ENST00000653607/ENST00000657738	-0.159761	0.139832	0.5368553119351746	-0.177372	0.200855	0.5962479591372977	-0.327951	0.149307	0.3787095113472235	-0.405726	0.112648	0.3304571244642782	-1.25682	0.0172495	0.0630333
ENST00000653651.1	NARF-AS2-203	0.0760942	0.59612	0.8502081494223411	-0.00220131	0.987812	0.9997090192730376	-0.25798	0.31093	0.565082	-0.0600325	0.805872	0.9212645385934456	-0.0751268	0.810624	0.905214
ENST00000653667.1|ENST00000668823.1	ZNF213-AS1[215/224]	-0.107997	0.364664	0.7270849853397128	-0.309702	0.0791367	0.392837	-0.637313	0.0407515	0.164605	-1.11377	0.0121157	0.0672632	-0.453423	0.20823	0.3874409418542717
ENST00000653728.2	ENST00000653728	-0.069086	0.433115	0.7742959755975245	-0.326411	0.0167484	0.1455248237810523	-0.314048	0.130389	0.3498777000586681	-0.572325	0.0358449	0.1523406385125283	-3.47375	8.4148308232173e-05	0.000719731
ENST00000653992.1|ENST00000654479.1|ENST00000662799.1|ENST00000664361.1	LINC00402[205/206/210/212]	0.144695	0.372812	0.7321676160368633	0.165131	0.361628	0.7556740782192316	0.324486	0.133353	0.3548110109492544	0.286725	0.179562	0.431727	0.389332	0.101347	0.2416252526228279
ENST00000654083.3	SNHG8-207	-0.182392	0.251567	0.6498867485316088	-0.0225226	0.890555	0.9823400726920536	0.0356189	0.855596	0.9284581638378276	-0.268006	0.182407	0.4352630123888089	-0.286725	0.185184	0.3566851042762291
ENST00000654148.1	LINC01503-207	-0.0310344	0.656717	0.8810954277601226	-0.132332	0.1142	0.4665165202837537	-0.150063	0.32361	0.5740255413332529	-0.215992	0.147313	0.3858331325379762	-0.496764	0.0711299	0.1862554682339103
ENST00000654183.3	SNHG17-217	-0.0887268	0.570321	0.8406427350396072	-0.290278	0.159736	0.5390838266964381	-0.0200486	0.92999	0.9652572017308296	-0.459219	0.0919839	0.2895826116545321	-0.074839	0.791792	0.8931277481139311
ENST00000654223.1	SNHG14-231	-0.0588676	0.506819	0.8145607031848354	-0.480873	0.00481515	0.0601784	-0.544254	0.0246276	0.1185205972436892	-0.72613	0.0210069	0.1035963786065633	-1.78531	0.00646058	0.0292758
ENST00000654271.1|ENST00000657395.1	LINC00900[208/209]	0.00684256	0.971953	0.9894152756114076	-0.0778106	0.647087	0.909051	-0.170956	0.398245	0.637798	0.0336424	0.871144	0.9492624896913132	-0.201834	0.36852	0.5606951656186699
ENST00000654353.1	ENST00000654353	-0.0897277	0.52403	0.8207083434888535	-0.0104845	0.948456	0.9935263060264892	0.259086	0.306603	0.5627382897495576	-0.0210748	0.928701	0.972631	-0.00325961	0.99126	0.9955484259399364
ENST00000654365.1|ENST00000658382.1	LINC02611[206/208]	0.249169	0.0715072	0.4236259460605837	0.168318	0.235963	0.6464950538995063	0.255704	0.0964374	0.2982475696319712	0.178513	0.246	0.5131867705043776	0.403509	0.011937	0.0468747
ENST00000654392.1	THUMPD3-AS1-221	-0.11689	0.467001	0.7942576419006591	0.201262	0.295212	0.7111130559318576	-0.0710028	0.771466	0.8875587969368874	0.162268	0.491452	0.7355094129820293	0.0511876	0.851344	0.9272300493422418
ENST00000654412.2	LINC02185-203	-0.171127	0.237075	0.6359440521440349	-0.241079	0.186819	0.5825523644397452	-1.00128	0.00888645	0.0557849	-1.29313	0.00264581	0.0215461	-2.59812	8.09801086720331e-07	1.0759347448318183e-05
ENST00000654466.1	ANXA2R-OT1-205	-0.30044	0.107179	0.4974199088425879	-0.463091	0.0446019	0.274945	-0.62036	0.0215648	0.1067319110865612	-0.265492	0.270788	0.5437608541325957	-0.451369	0.110329	0.2576542875617442
ENST00000654482.1	ZNF213-AS1-217	-0.274362	0.12242	0.5202778799267279	-0.676924	0.0190863	0.1612318024496118	-0.462705	0.0969073	0.2990249933054723	-0.420029	0.130901	0.3637480818083268	-0.816575	0.024266	0.0833327
ENST00000654503.3	NUTM2A-AS1-215	-0.0451809	0.710366	0.903199	-0.00624105	0.964685	0.9957880977207716	-0.139919	0.546286	0.7423902914057944	-0.218392	0.380624	0.6453086162605999	0.0789736	0.811296	0.9055945495731192
ENST00000654574.4	DPH5-DT-208	-0.123483	0.419516	0.7694329313858445	-0.128014	0.477476	0.8308030354738872	-0.0153533	0.945603	0.9759106912287786	0.239371	0.348651	0.6174535827306376	-0.26096	0.403466	0.5927458642641613
ENST00000654590.3	LINC02328-204	-0.123061	0.24991	0.6489610168815149	-0.0901291	0.49292	0.8374435475512005	-0.160748	0.441255	0.6730696565413526	-0.00139061	0.988634	0.9967764506143032	0.0743347	0.818453	0.9079059478950626
ENST00000654602.1	ENST00000654602	-0.239949	0.175529	0.5739940234648253	-0.00660876	0.96741	0.9970317662089728	-0.34997	0.167446	0.4047076072118443	-0.0836141	0.720936	0.8800866904832326	-0.377385	0.200371	0.3784789493248442
ENST00000654706.4	ENST00000654706	-0.231447	0.15735	0.5556989801447629	-0.150515	0.39865	0.7806454992029042	-0.449864	0.112913	0.3225908682717735	-0.923657	0.0135373	0.0738078	-0.481515	0.159736	0.3252549826509271
ENST00000654724.2	CERNA1-203	-0.403168	0.045424	0.3424942255483465	-0.216436	0.239556	0.6537044760461467	-0.214718	0.381122	0.6224472654174833	-0.0328697	0.88949	0.9569722218386216	-0.260002	0.429981	0.6161695223593084
ENST00000654778.2	SNHG29-234	-0.135537	0.311896	0.6952800851039322	-0.339254	0.0909309	0.4182819166059914	-0.234652	0.337988	0.5877859689096456	-0.474281	0.104452	0.3158948117632332	-0.323943	0.328763	0.5234579474878552
ENST00000654794.3	APTR-206	-0.0867746	0.55614	0.8381907792026363	-0.0927984	0.594358	0.8894251435407916	0.0614836	0.796546	0.8991432502285174	0.00288674	0.991984	0.9987859339332552	0.0110529	0.97414	0.990135
ENST00000654889.1	EBLN3P-210	-0.218461	0.197213	0.5919952708378883	-0.0734549	0.679287	0.9239813786050698	-0.3617	0.161065	0.3953686020804715	-0.401119	0.136879	0.3706481503725417	-0.402983	0.184792	0.3561801155501837
ENST00000654961.2|ENST00000660649.1	UBA6-DT[208/210]	-0.154546	0.305267	0.6912476972008603	-0.123432	0.438945	0.8039247286815716	-0.0378223	0.825322	0.9114804967233008	-0.435756	0.0231811	0.1095798673239726	-0.0949587	0.627288	0.777576
ENST00000654979.1|ENST00000850858.1	LINC00426[210/218]	-0.179328	0.0827028	0.4509115981772829	-0.0674539	0.59762	0.891852	-0.221167	0.296981	0.5567945381663375	-0.186267	0.397079	0.6582702746618754	-0.768372	0.0562947	0.1573836388387232
ENST00000655005.1	ENST00000655005	0.0336346	0.822634	0.9442346538984342	0.146443	0.42869	0.7951039410499505	-0.249679	0.320029	0.5721218824735886	-0.0478669	0.841947	0.934468	0.018058	0.958352	0.9863814894731914
ENST00000655082.1	LINC01355-204	-0.0944012	0.427689	0.7731733528837664	-0.0170301	0.903851	0.9823400726920536	0.00381125	0.989548	0.9960992974771063	-0.233427	0.34302	0.6144278933254483	-0.280517	0.404511	0.593645
ENST00000655086.1	PCBP1-AS1-391	-0.138785	0.332042	0.710551	-0.0579214	0.723071	0.929998	-0.195116	0.426822	0.6630026867861801	-0.476222	0.103544	0.3138428665125074	-0.266094	0.419052	0.6079330888246405
ENST00000655101.1|ENST00000664095.1	MSANTD2-AS1[205/212]	0.128994	0.426627	0.7731733528837664	0.190562	0.318962	0.7299316448617454	0.105202	0.645657	0.8113699223205854	0.134588	0.560855	0.7877088347300213	-0.11709	0.661414	0.8063652209916623
ENST00000655116.2	SNHG5-226	-0.0972774	0.511991	0.8148007867961164	-0.204183	0.282812	0.704004	-0.0710062	0.768045	0.885857	-0.424165	0.126823	0.3560157432091718	-0.0759051	0.802305	0.8984895739638804
ENST00000655231.1	EPCIP-AS1-209	-0.125985	0.344297	0.716963	-0.0491394	0.751167	0.9415257110694878	-0.104524	0.661033	0.8205201732198468	-0.0305595	0.894318	0.9576539704581832	-0.553108	0.133383	0.289507
ENST00000655278.2|ENST00000667371.2	LINC03015[207/214]	0.151265	0.340321	0.7137613218944537	0.171347	0.360192	0.7537054119051615	-0.0127139	0.95933	0.9793685376280894	0.0542979	0.822113	0.9267389111558424	0.386477	0.224229	0.4075135542559299
ENST00000655314.1	MSC-AS1-212	0.0459019	0.624579	0.861196	-0.0502322	0.676821	0.9239813786050698	0.059223	0.750064	0.877052	0.0919016	0.635192	0.8390543367871178	-0.488077	0.129884	0.2848497794538038
ENST00000655322.1	LIMD1-AS1-203	0.0347916	0.80793	0.9393840490122104	0.279387	0.164949	0.5492268129838086	0.0631904	0.796647	0.8991432502285174	0.0555135	0.827377	0.9303440675772324	0.132818	0.67488	0.8133620786616037
ENST00000655389.1	LINC01801-207	-0.123619	0.426847	0.7731733528837664	-0.0674407	0.701618	0.9268988231717428	-0.245861	0.322833	0.5733585470746528	-0.610321	0.0415546	0.1700074715426848	-0.833302	0.0169184	0.061989
ENST00000655500.1	ENST00000655500	0.272895	0.135669	0.5297085105899342	0.326239	0.119645	0.4727700598569268	0.454145	0.0746311	0.2494083725714339	0.80703	0.00440327	0.032224	0.656858	0.0236097	0.0815905
ENST00000655540.2	SNHG29-235	0.122322	0.438495	0.7776722417585078	0.171817	0.365805	0.757917	0.0727937	0.762517	0.8835727425971449	0.0297733	0.904059	0.9604748038956276	0.0988614	0.746956	0.8644474565832287
ENST00000655550.2	DLEU1-239	-0.0469394	0.757897	0.9226227605382376	-0.27669	0.160858	0.541022	-0.402828	0.0945885	0.2947588502573068	-0.605373	0.0197505	0.0981072	-0.885112	0.00229904	0.0125296
ENST00000655561.2	LINC02175-205	-0.153684	0.291703	0.6792802632726387	-0.145386	0.400041	0.7806454992029042	-0.336867	0.201607	0.4496327383648493	-0.414543	0.145976	0.3837993300972168	-0.427169	0.214382	0.3949961815491866
ENST00000655610.2	ENST00000655610	0.0627506	0.662062	0.8849514023359842	0.189424	0.306769	0.7176306936251883	0.293964	0.256269	0.5123507823396897	0.220749	0.388058	0.6520149303748297	0.587075	0.0943118	0.2288398860611845
ENST00000655684.3	LINC01806-203	0.0418961	0.781333	0.9295022123620992	0.379789	0.0872107	0.4098317380531538	0.624482	0.0325699	0.144246	0.398117	0.13801	0.3714205054405782	0.75259	0.0220709	0.0772482
ENST00000655758.1	PAXBP1-AS1-208	0.00225255	0.988752	0.9965537615292144	-0.000822588	0.992714	0.9997090192730376	0.0553448	0.811698	0.9082656767693642	0.121722	0.611426	0.823912	0.00386799	0.987572	0.9952075111574584
ENST00000655760.1	SH3BP5-AS1-204	-0.202565	0.182699	0.5760909208558515	-0.126797	0.453159	0.808261	-0.395216	0.147645	0.37669	-1.32879	0.00249255	0.0208329	-0.36362	0.282698	0.4734568963122764
ENST00000655783.2	PVT1-246	0.00254058	0.975886	0.9906640120433564	0.0684596	0.647842	0.9093047350582092	0.330164	0.191992	0.438998	0.0722909	0.764828	0.9026878891979844	0.39187	0.265798	0.4555353012288859
ENST00000655830.3|ENST00000657195.2|ENST00000659142.3|ENST00000701039.2|ENST00000701470.1|ENST00000771944.1|ENST00000771965.1|ENST00000771966.1	ANXA2R-OT1[N=8]	0.142014	0.1325	0.5266063931493798	0.3004	0.00207309	0.0318767	0.595849	3.0234514433763703e-09	1.1335872055508392e-07	0.622099	6.03453890268825e-10	2.1450042826828237e-08	1.31691	1.44288413835786e-38	1.974586943342732e-36
ENST00000655879.1	JPX-225	0.00274861	0.95105	0.9808272932804338	0.01455	0.734852	0.9324569174645312	-0.0220369	0.226998	0.4820246207558906	-0.0234289	0.222588	0.4895685900106509	-0.0411168	0.223751	0.4071860224542558
ENST00000655968.2	OSER1-DT-206	-0.115827	0.448701	0.7842231004953616	-0.271267	0.132318	0.4909313789231337	-0.225862	0.256758	0.5125798096103679	-0.304139	0.137394	0.3708560228686816	-0.528131	0.0195889	0.0701763
ENST00000656024.1	RBM26-AS1-206	0.137123	0.390631	0.7458290265070938	-0.0304893	0.863963	0.9757068379429524	0.0227706	0.923641	0.96305	0.0278893	0.910591	0.9622734785331636	0.00257907	0.993449	0.9967448679472108
ENST00000656041.1|ENST00000657327.1	FTX[239/242]	0.327866	0.0639178	0.4036276007936656	-0.0130515	0.935823	0.992744	0.444295	0.0349604	0.1511636169992072	0.195056	0.338722	0.6098472867168521	0.128607	0.561065	0.7260679542440055
ENST00000656081.1	ENST00000656081	-0.207976	0.156675	0.5544821316034249	-0.426867	0.00988924	0.1013739573890686	-0.439729	0.011384	0.0681796	-0.696931	0.000116976	0.00160887	-0.674382	0.000253689	0.00184667
ENST00000656209.1	MAPKAPK5-AS1-209	-0.0479732	0.728774	0.9104742327196524	-0.0784933	0.647329	0.909051	-0.25841	0.304554	0.562459	-0.179325	0.472642	0.7251232302726166	-0.311222	0.344623	0.5377619567964724
ENST00000656264.2	ENST00000656264	-0.225806	0.178149	0.5739940234648253	-0.0445432	0.794029	0.9515392325248015	-0.203316	0.40983	0.6468882554677234	-0.276859	0.28439	0.5547934378968823	-0.755803	0.0332973	0.1057248479680716
ENST00000656330.2	RAB30-DT-210	-0.337011	0.0815639	0.4493767555972859	-0.0909348	0.616191	0.8955397056364351	-0.490854	0.0590887	0.21321	-0.301363	0.219152	0.486472	-0.0815587	0.760162	0.8734521070270709
ENST00000656446.1	SUCLG2-DT-205	-0.231184	0.14924	0.5482833948438942	-0.201331	0.275439	0.6932099517125183	-0.362365	0.169673	0.4077220905528938	-0.00469491	0.982358	0.9958284885869836	-0.401198	0.225209	0.4076693077458123
ENST00000656459.1	PAXIP1-AS2-205	-0.158271	0.167864	0.5721580707848217	-0.135464	0.344044	0.7470602377562603	-0.0412677	0.839898	0.9214404565391504	-0.0530364	0.796531	0.9183257344773148	-0.319129	0.343452	0.5374715167723122
ENST00000656510.1	SNHG14-248	-0.191656	0.00597832	0.0985702	-0.0981979	0.338991	0.7461124659739461	-0.337195	0.0698341	0.239219	-0.154308	0.388064	0.6520149303748297	-1.45308	0.0119366	0.0468747
ENST00000656516.1|ENST00000667107.2	ASB16-AS1[206/207]	-0.14261	0.328676	0.7066660406286267	-0.112883	0.513075	0.851885	-0.618352	0.0475853	0.184074	-0.0458725	0.845409	0.9360377503763054	-0.0554158	0.857277	0.9299909209615418
ENST00000656567.1|ENST00000664195.1	FAM66B[205/207]	-0.0718157	0.650085	0.8773578126143143	-0.0935295	0.600176	0.891852	-0.641049	0.012181	0.0715436	-0.443826	0.0652988	0.2310765778018542	-0.59516	0.0262015	0.0890851
ENST00000656599.2|ENST00000660071.1	MALINC1[210/213]	-0.00672101	0.955679	0.9824588441971188	0.082227	0.616016	0.8955397056364351	0.0740635	0.744969	0.8765303157151502	-0.514978	0.0886705	0.2825475281333716	0.168748	0.607084	0.761498
ENST00000656939.1	ENST00000656939	-0.04635	0.764714	0.9248885576766656	-0.497864	0.0308564	0.2193608303901029	-0.303002	0.196558	0.4435104766474587	-0.141796	0.530046	0.7652449046798399	-0.545337	0.0498004	0.1445426383728492
ENST00000656969.1	STX18-AS1-210	0.294903	0.107015	0.4974199088425879	-0.0328962	0.842245	0.9677680147738515	0.0144096	0.954129	0.978828	-0.0458812	0.850789	0.9378271890500832	0.0860991	0.780319	0.8850949196658587
ENST00000657056.2	ENST00000657056	-0.215137	0.215172	0.6159259581895975	0.0207713	0.910183	0.983994	-0.273778	0.24902	0.5044916754393624	-0.187794	0.42319	0.6849615810473041	-0.205907	0.448014	0.6353447425282682
ENST00000657179.1|ENST00000657372.1|ENST00000660856.1	JPX[231/232/246]	-0.104818	0.505888	0.8145607031848354	-0.149004	0.403053	0.7815809728061808	0.0392081	0.84854	0.9274977453538056	-0.184735	0.380754	0.6453086162605999	-0.16354	0.478458	0.6560816190851587
ENST00000657194.3	TRIM52-AS1-205	-1.13097	3.67301436584803e-05	0.00150045	-0.686102	0.00479596	0.0601784	-0.501115	0.0376111	0.158289	-1.08901	9.79383602138806e-05	0.00140484	-1.19478	3.33928521558897e-05	0.000313001
ENST00000657210.1|ENST00000664161.2	TTN-AS1[274/278]	0.296462	0.0101935	0.143812	0.19723	0.0924594	0.4203678908239716	0.456486	0.000218535	0.00299066	0.219407	0.0751221	0.2538287685880865	0.430527	0.000609493	0.00390675
ENST00000657306.1	LINC00963-234	-0.016276	0.862517	0.9539686925549312	-0.109814	0.393528	0.777679	-0.193428	0.338025	0.5877859689096456	-0.150006	0.463802	0.7188805860760092	-0.287693	0.369742	0.5619003485142624
ENST00000657475.3|ENST00000687795.2	SLC12A2-DT[216/231]	-0.766027	0.011446	0.1535675731268923	-0.252274	0.19526	0.5885762618047561	-1.14117	0.0034058	0.0272564	-0.687192	0.0340482	0.1464388401404949	-0.76963	0.0367362	0.1145304202144176
ENST00000657506.1	LINC01801-208	0.158089	0.252504	0.6498867485316088	0.0664137	0.666463	0.9184836072835556	0.189139	0.429095	0.6653740353653546	0.20461	0.416224	0.679027	-0.413687	0.227168	0.40959
ENST00000657579.1	ERCC6L2-AS1-207	-0.0404263	0.789317	0.9352204799828472	-0.500042	0.0430568	0.2673151411214466	-0.342822	0.183416	0.4261530696962897	-0.281572	0.27498	0.5486223816061491	-0.392878	0.203984	0.3820018424632584
ENST00000657651.2	LINC01503-211	-0.431705	0.0462037	0.3446995605994499	-1.67514	1.08351380886528e-05	0.000333211	-2.26923	5.34819874061028e-08	1.7020953433779462e-06	-2.05323	4.10447490889466e-07	1.03063741519676e-05	-3.31525	3.05795436471243e-12	9.299578995797689e-11
ENST00000657677.1|ENST00000668933.1	LINC00662[231/270]	-0.0677003	0.661266	0.8845964885708708	-0.260632	0.194598	0.5879370994274986	-0.711542	0.0141864	0.0799345	-0.584489	0.0352309	0.1501979778423603	-0.590247	0.0487603	0.1421266039085216
ENST00000657789.3	EIF3J-DT-207	-0.344598	0.0681198	0.4153474879258814	-0.00240332	0.988738	0.9997090192730376	-0.328711	0.140758	0.3658820952011548	-0.536384	0.0247085	0.1159984909252405	-0.402441	0.105657	0.2494124541488396
ENST00000657841.1|ENST00000790202.1	NBR2[204/212]	-0.235665	0.100276	0.4857609807700458	-0.172245	0.242335	0.6567051848215727	-0.127158	0.425576	0.6614430840459788	-0.114956	0.472415	0.7251232302726166	-0.156201	0.362885	0.5545596878007181
ENST00000657857.2	USP38-DT-203	-0.026189	0.854298	0.9512768688743036	-0.0401873	0.807798	0.9539898546224858	-0.134982	0.498761	0.7132232747627179	0.0776434	0.702156	0.870775	0.0475298	0.843175	0.9231083096197854
ENST00000657875.2	NHIP-201	-0.0292879	0.776831	0.926859	-0.0175513	0.88695	0.9823400726920536	-0.0113591	0.952264	0.978828	0.0327778	0.883217	0.9543484661088564	0.138771	0.671166	0.811348
ENST00000657967.1	TMEM9B-AS1-204	-0.165369	0.267332	0.6603669047273458	-0.0464836	0.777627	0.9493769974689148	-0.150789	0.529009	0.7345998965524625	-0.184431	0.461659	0.7183656760724726	-0.224141	0.483979	0.6603446583165653
ENST00000658116.4	SNHG29-236	-0.231889	0.165684	0.5675542479503783	-0.142347	0.426264	0.7931226764136329	-0.382637	0.155337	0.3865066606707966	-0.600598	0.0516423	0.1982396433029438	-0.854611	0.0219277	0.0770426
ENST00000658121.1	ENST00000658121	-0.543543	4.65447980525556e-07	3.266490058201145e-05	-0.724362	6.793980929462001e-11	5.469154648216911e-09	-0.923501	4.80567086039828e-16	3.868565042620615e-14	-1.03749	1.26334854923489e-19	1.234923206877105e-17	-1.0353	1.98696866327077e-19	1.0458333137254034e-17
ENST00000658237.1	ANXA2R-AS1-207	-0.115498	0.451797	0.7856217030136979	-0.0824455	0.64109	0.9084168928320038	-0.22321	0.364497	0.6087624463114857	-0.0371328	0.878397	0.9525252264159424	0.120061	0.689988	0.8216282235593243
ENST00000658327.2	EPM2A-DT-215	-0.133266	0.409571	0.7600957199251837	-0.139942	0.435703	0.800348	-0.284392	0.197654	0.4452496769637168	-0.328173	0.146521	0.3841898114617156	-0.417423	0.0950432	0.2300028623315368
ENST00000658333.1	ENST00000658333	-0.0199179	0.881382	0.95842	0.130553	0.4397	0.8039247286815716	0.562634	0.0655554	0.2295876087870886	0.38792	0.170706	0.4239774176809103	1.70631	0.000192304	0.00144598
ENST00000658335.1|ENST00000658630.1	LINC02980[205/207]	0.00295362	0.971341	0.9894152756114076	-0.131913	0.341677	0.7470602377562603	-0.298752	0.201899	0.4496327383648493	-0.221701	0.338684	0.6098472867168521	-0.716489	0.0632377	0.1717079708246703
ENST00000658444.1	ENST00000658444	-0.150874	0.355357	0.7236707397452612	-0.0960277	0.589823	0.8870027037390982	-0.43966	0.0972792	0.2994975127485279	-0.352575	0.176975	0.4308700625028007	-0.425874	0.159835	0.3252549826509271
ENST00000658453.1	L3MBTL2-AS1-204	0.747453	0.0080146	0.1166806944150245	1.73113	1.32327195990738e-06	5.085015057739793e-05	2.69383	2.75144221246959e-13	1.637108116419406e-11	3.12573	2.2317677625014e-17	1.745242390276095e-15	4.22413	1.9267918707341e-30	1.8834390536425826e-28
ENST00000658490.2|ENST00000701748.2	NOP14-AS1[208/215]	0.0591337	0.671407	0.8888892941082516	0.00929673	0.960311	0.995162	-0.105181	0.536598	0.7370045416390011	-0.0627434	0.708766	0.8747827661558146	0.0136603	0.946728	0.9789172065125644
ENST00000658557.1	LINC02977-204	0.201888	0.235312	0.6340605488836806	0.238172	0.214785	0.6207658705577944	0.158602	0.470379	0.6901401022038397	0.228313	0.312682	0.5853700010786678	0.000907336	0.998289	0.9993846864418496
ENST00000658649.1|ENST00000662120.1	JPX[235/249]	0.0291856	0.687999	0.8927901820823119	0.0339536	0.731402	0.9314020268501856	0.230336	0.18222	0.4250383893090154	0.0634024	0.676581	0.861705	0.483051	0.124668	0.2779779333967851
ENST00000658654.1	LINC00662-234	-0.166036	0.304468	0.6912476972008603	-0.35542	0.104473	0.4477250132783745	-0.337317	0.191685	0.4386642189694113	-0.180498	0.465357	0.7189708321640235	-0.588234	0.0725889	0.1880701228632247
ENST00000658717.2	PELATON-209	-0.268332	0.13482	0.529414	-0.268997	0.180472	0.5743619192791324	-0.64307	0.0322339	0.1435417495273672	-0.842262	0.0110159	0.0621661	-0.930841	0.00938061	0.0390968
ENST00000658778.1	MOCS2-DT-206	0.11778	0.290906	0.6792802632726387	0.031979	0.810149	0.9539898546224858	0.19786	0.355135	0.6041045196764202	0.0864337	0.688223	0.8660540904940441	0.369739	0.261402	0.4496823685984662
ENST00000658785.1	LINC00963-237	-0.0491671	0.625925	0.8621827980547404	-0.0740927	0.542429	0.8671206067614926	-0.411489	0.0980656	0.3003478446182379	-0.237411	0.277748	0.5486223816061491	-1.42313	0.0110082	0.0444565
ENST00000658801.2	LIMD1-AS1-204	-0.345444	0.0606183	0.3940912498624188	-0.437949	0.0320184	0.2247036856096055	-0.729573	0.00247859	0.0215362	-0.706969	0.00323577	0.0252106	-0.697628	0.0049925	0.023723
ENST00000658820.1	LINC00402-208	-0.0357147	0.712384	0.9035994850170952	-0.0113564	0.91618	0.986073	0.0642221	0.740468	0.8749782173435842	0.070812	0.724666	0.8826930821667114	-0.503904	0.11157	0.258785
ENST00000658840.1|ENST00000659106.1|ENST00000666147.1|ENST00000668098.1	PVT1[282/283/336/351]	0.173888	0.290525	0.6792802632726387	0.166517	0.352487	0.7497212818473837	0.233996	0.287594	0.5468020120775813	0.625711	0.0103162	0.0593179	0.626367	0.0145486	0.055459
ENST00000658870.1	TPT1-AS1-233	0.0191913	0.794277	0.9353685113195688	-0.0532614	0.456071	0.810563	-0.0364471	0.792021	0.8979953979160242	-0.0506292	0.736606	0.8899209143303559	-0.291343	0.214455	0.3949961815491866
ENST00000659005.4|ENST00000661377.2	TMEM161B-DT[228/234]	-0.206598	0.213817	0.6134340559700624	-0.368941	0.094466	0.4245542066232599	-1.49835	0.000255462	0.00346138	-0.68713	0.0294085	0.1313066813480536	-0.612464	0.0685043	0.1815066193020933
ENST00000659040.1	ANXA2R-AS1-208	-0.235466	0.152652	0.5504715008964715	-0.118916	0.498091	0.8394555128256882	-0.291499	0.255605	0.5118873341273593	-0.502568	0.089821	0.2848669017068986	-0.37917	0.251613	0.4383601480162271
ENST00000659090.2	GIHCG-209	-0.0733629	0.636095	0.8688007309031446	-0.338357	0.107125	0.4483201248736446	-0.458734	0.0729661	0.2459459158867707	-0.869762	0.00317039	0.0250068	-0.897999	0.0036395	0.0183113
ENST00000659101.2	LINC00623-207	-0.167702	0.218098	0.6182455583487311	-0.210514	0.146664	0.5167269008614682	-0.252186	0.105702	0.3114155698207705	-0.169929	0.280661	0.5510535094000856	-0.238579	0.143574	0.305319
ENST00000659102.1	SNHG17-238	0.0170767	0.911282	0.9686133951752066	-0.00150804	0.990574	0.9997090192730376	-0.0839873	0.723549	0.8628991262391483	-0.0603942	0.802641	0.919945	-0.140722	0.639486	0.7861373231045546
ENST00000659123.1|ENST00000665242.2	STARD7-AS1[204/205]	0.0747597	0.631719	0.8658055741133175	0.122245	0.485049	0.8354802699287476	0.113213	0.575772	0.7604933056017436	-0.168532	0.417799	0.6808226550064981	-0.254076	0.268582	0.4573156354218682
ENST00000659130.3	ENST00000659130	-0.131638	0.319544	0.6989995991387277	-0.963793	0.0103868	0.1041475066787801	-0.591378	0.0581738	0.2106106561533401	-0.360197	0.178397	0.4316156779488161	-1.61387	0.00191821	0.010674
ENST00000659211.1	C10orf95-AS1-210	-0.215376	0.202991	0.6005429490140144	-0.159103	0.399355	0.7806454992029042	-0.317397	0.214831	0.4681475490051888	-0.325327	0.212895	0.4756686595061371	-0.583439	0.0729228	0.1886480253195653
ENST00000659240.2	ENST00000659240	-0.00688275	0.97432	0.990135	0.0398737	0.795869	0.9515392325248015	0.0206084	0.900488	0.95123	-0.0747599	0.656108	0.8526028678586065	0.131761	0.458235	0.6399458952932651
ENST00000659254.1	JPX-237	0.099356	0.00775305	0.1140865225172578	0.188598	5.87397774685711e-05	0.00142275	0.391126	4.57722437406332e-05	0.000768581	0.410473	0.000128427	0.00173154	8.11998	8.58705221052784e-06	9.180766367271368e-05
ENST00000659360.1	ATP6V0D1-DT-207	0.0520964	0.736434	0.9136984532047864	-0.0123189	0.942643	0.9935263060264892	-0.00200527	0.988473	0.9960478742224902	0.184462	0.449588	0.7088255514598668	-0.0310584	0.911967	0.9600208169548524
ENST00000659422.1	LINC00662-238	-0.0152939	0.825745	0.9444481897160284	0.0136197	0.8903	0.9823400726920536	-0.0352162	0.806134	0.9061147197847192	-0.175983	0.231173	0.4940580172356302	-0.137175	0.480659	0.6571247811289698
ENST00000659507.1|ENST00000668537.1	FAM13A-AS1[204/206]	-0.0950422	0.550129	0.8363355651362322	-0.0492841	0.782014	0.9493769974689148	-0.20477	0.389515	0.6308304496821265	-0.244793	0.316987	0.5886855490720511	-0.498232	0.0962005	0.2325978280186233
ENST00000659524.1	ENST00000659524	0.18179	0.272775	0.6647513287000321	0.0282435	0.878571	0.9798899217768692	0.0869263	0.717717	0.8593954921786843	-0.158774	0.518924	0.7570870685430846	-0.402568	0.202955	0.3817789909715712
ENST00000659563.1	HCG18-260	-0.381368	0.0416128	0.3310881690594814	-0.0776452	0.623071	0.8981667646495644	-0.248235	0.316099	0.5693063958742081	-0.404872	0.150715	0.3913717734756963	0.0323763	0.923762	0.967245
ENST00000659614.1	MAILR-218	-0.0439183	0.710962	0.903199	0.0500138	0.742998	0.9367426888592576	-0.0495868	0.823248	0.9114804967233008	-0.0392558	0.863896	0.9457930984427194	-0.296218	0.373671	0.5656737920075048
ENST00000659678.1	STX18-AS1-211	-0.311641	0.101327	0.4882598046243927	-0.295425	0.152523	0.5277563162020087	-0.339967	0.177827	0.4188577551333487	-0.294746	0.243353	0.5105102887293087	-0.253895	0.377259	0.5692334438203358
ENST00000659708.3	CHROMR-208	0.133075	0.204355	0.6007732001549196	0.196576	0.145196	0.5154357825584949	2.01617	0.00160053	0.0153169	1.41198	0.0075807	0.0484775	1.82276	0.00417955	0.0204641
ENST00000659727.3	LINC01504-206	0.149529	0.193739	0.5898359451291297	0.220411	0.147733	0.5167269008614682	0.134975	0.509617	0.7193517109479786	1.50066	0.00533044	0.0371232	0.706736	0.0825357	0.2068682829326591
ENST00000659757.1	ENST00000659757	-0.110129	0.474096	0.798523	-0.0642428	0.718337	0.9283058416685936	-0.221165	0.36147	0.6073313873022483	-0.347996	0.188334	0.4459074899507871	-0.312821	0.304708	0.4964435388199031
ENST00000659843.1|ENST00000665376.1	TTC28-AS1[225/231]	-0.0712222	0.585328	0.8482442753346328	-0.023027	0.883326	0.9815201761375832	-0.0623568	0.783329	0.8919637403452204	-0.0923013	0.699289	0.8704128280320194	-0.0987121	0.756439	0.8701379940307792
ENST00000659936.1	SYT15-AS1-203	0.483117	0.0264636	0.2614835964123761	0.212676	0.270163	0.6886267069587132	0.613616	0.0178972	0.0943828	0.521088	0.0407321	0.1673928931973176	0.684474	0.0144239	0.0550604
ENST00000659956.1	SH3BP5-AS1-205	-0.043459	0.744739	0.9173696101681464	-0.0384463	0.811301	0.9539898546224858	-0.0518519	0.822268	0.9114804967233008	0.170802	0.495619	0.738534	-0.488407	0.165658	0.331437
ENST00000659960.1	MALINC1-212	0.171967	0.0089756	0.1292958408777411	0.199429	0.0375405	0.2463992306613621	0.705768	0.00351313	0.0279519	0.46266	0.0204356	0.1011430703361422	0.557457	0.05886	0.1632217819132136
ENST00000660016.1|ENST00000665579.1	PCGF3-AS1[207/208]	-0.908757	0.000885248	0.0232973	-0.430374	0.0507599	0.2994179798246096	-0.894672	0.00175717	0.0163657	-1.09983	0.000246639	0.00308886	-0.757349	0.00851873	0.0367177
ENST00000660017.1	RAB4A-AS1-206	0.145785	0.370717	0.7314001126517572	-0.0133114	0.939312	0.993078	-0.034417	0.885868	0.9433985009329348	0.556016	0.045678	0.1811892939956084	-0.0364178	0.89893	0.9577531876889108
ENST00000660224.1	FTX-252	-0.0137274	0.649856	0.8773578126143143	-0.0150656	0.704774	0.9268988231717428	-0.0201779	0.768928	0.8862969597434359	-0.0461649	0.54204	0.773092	-0.00340914	0.968016	0.9889731986587872
ENST00000660418.1	LINC00662-243	0.0104804	0.80095	0.938028	-0.0168661	0.645639	0.9088126114895054	0.0501702	0.454073	0.6795771119735119	0.072313	0.366164	0.6326961712200275	0.0974405	0.411407	0.6018288413584911
ENST00000660431.2|ENST00000727867.1	ENST00000660431/ENST00000727867	-0.406967	0.0276969	0.2650574244703811	-0.64902	0.0022482	0.0338094	-1.14753	2.74672675090087e-06	6.213050510095605e-05	-1.34714	6.39899264404596e-08	1.903700311603673e-06	-1.72073	7.04721573224462e-11	1.722163344567279e-09
ENST00000660469.1	LINC01150-202	-0.0160943	0.903494	0.965962	-0.313659	0.125132	0.4802624786557531	-0.729965	0.0289129	0.1327760433555763	-1.12563	0.00526438	0.0370401	-1.37807	0.00204126	0.0112187
ENST00000660547.2	SNHG1-234	0.0223736	0.620117	0.8585034051232427	0.0440397	0.375766	0.7694090970243972	0.00384672	0.958323	0.978828	0.0738014	0.438953	0.6968754345814678	-0.0381882	0.844516	0.924206
ENST00000660597.1	DUBR-217	-0.344125	0.0762757	0.4349306489323602	-0.0871005	0.621609	0.8981667646495644	-0.182743	0.451055	0.6783175817584743	-0.151685	0.54296	0.7735983331872734	0.0550654	0.856797	0.9298887681661356
ENST00000660635.1	LINC01503-215	-0.11152	0.163088	0.5650281287501302	-8.07865	2.53749522255869e-06	9.13832161071465e-05	-0.724107	0.00934197	0.0576068	-0.920696	0.00891278	0.0537319	-7.92755	3.38187856668666e-06	3.938809207243144e-05
ENST00000660638.1	OSER1-DT-210	-0.52432	0.0222236	0.2407419602994044	-0.409841	0.0642647	0.3449724003206233	-0.407132	0.103275	0.30926	-0.743765	0.00939703	0.055791	-0.450771	0.110904	0.2587626314741297
ENST00000660726.3	NUTM2A-AS1-220	-0.126426	0.322175	0.7020639211334718	-0.00840598	0.952481	0.9942562592090732	-0.122396	0.590128	0.770234	-0.0159981	0.94075	0.97781	-0.484211	0.180718	0.3505498312246554
ENST00000660738.3	ENST00000660738	-0.51192	0.0239039	0.25067	-0.401143	0.068686	0.3594521119078342	-0.0318559	0.880125	0.9409806256740672	-0.246111	0.301858	0.5741385926643007	-0.134545	0.611959	0.7651586185917335
ENST00000660767.1	GARS1-DT-236	-0.0990377	0.518137	0.8187268739845206	0.0465499	0.798162	0.9515392325248015	-0.361897	0.170211	0.4079399154477391	-0.108521	0.655633	0.8526028678586065	-0.0324798	0.910618	0.9600208169548524
ENST00000660894.1	SUGT1P3-210	-0.0341232	0.823907	0.9442346538984342	0.0792911	0.67031	0.9205412707212004	-0.0729056	0.750084	0.877052	-0.254537	0.304566	0.5771545808106019	-0.232112	0.416004	0.6051004619392525
ENST00000660956.1	SNHG14-270	-0.36976	0.0690017	0.4159861029330759	-0.297758	0.151205	0.5245212316575927	-1.15406	0.00069546	0.00813451	-1.0019	0.00233182	0.0198822	-2.0449	2.54852527632045e-07	3.875174267382818e-06
ENST00000661058.1	ENST00000661058	-0.302503	0.106287	0.4974199088425879	-0.0746798	0.675401	0.9238238238413888	-0.187009	0.418455	0.6544635874770126	-0.204686	0.384374	0.6478029672961264	-0.526449	0.0711239	0.1862554682339103
ENST00000661101.2	LINC00963-243	-0.119569	0.393386	0.7482254369741604	-0.13699	0.428781	0.7951039410499505	-0.462689	0.105468	0.311064	-0.658754	0.0421826	0.1718889366802795	-0.466847	0.181159	0.35105
ENST00000661111.1	CCDC18-AS1-229	-0.0111349	0.885147	0.960091	0.025045	0.803687	0.9534858629985624	-0.240809	0.151124	0.3803012787728351	-0.342262	0.0754103	0.2538722290468791	-0.0431472	0.869542	0.939111
ENST00000661159.3	MAP3K5-AS2-201	-0.537279	0.0191378	0.2191643248099802	-1.10698	0.00023057	0.00486509	-1.68708	4.99661841347864e-07	1.3540341185832708e-05	-1.71508	3.2573464189769e-07	8.41071429126394e-06	-2.19303	7.09760750068987e-10	1.5666251394667885e-08
ENST00000661267.1	PRDX6-AS1-208	-0.110929	0.455759	0.7882745792805296	-0.0797101	0.653366	0.9114487063463296	-0.317618	0.219319	0.4745271766714259	-0.218379	0.387899	0.6520149303748297	-0.601549	0.0760715	0.1949243863377165
ENST00000661303.1	PRKCH-AS1-203	-0.047989	0.743168	0.9173696101681464	-0.0705989	0.660741	0.9142816557738668	-0.0814064	0.655484	0.8173623328215139	-0.325181	0.0906516	0.2871682422084374	-0.376417	0.0660679	0.1771084827712325
ENST00000661364.3	ENST00000661364	-0.273396	0.136432	0.5304180774483841	-0.187381	0.329161	0.7348607158218518	-0.266109	0.281488	0.5401031001978053	-0.538893	0.0568385	0.2105102581068904	-1.20705	0.000908366	0.00558696
ENST00000661550.1	EIF1B-AS1-214	0.0912474	0.555104	0.8376017319118839	-0.0658849	0.716147	0.9283058416685936	0.310772	0.223633	0.4788877236803371	0.0208541	0.929658	0.972631	0.524568	0.100311	0.2397835010383321
ENST00000661551.1	COX10-DT-217	-0.156257	0.330646	0.709787	-0.190797	0.285599	0.7059365560438531	-0.343262	0.106089	0.3118095595591678	-0.417813	0.0556106	0.2085015019900678	-0.637754	0.00757061	0.0333667
ENST00000661577.1	ENST00000661577	0.0406145	0.658709	0.8820386301737386	0.0222052	0.860368	0.9754139559279628	0.254178	0.236732	0.4924335189877878	0.359862	0.140793	0.3763129932464062	0.464962	0.189852	0.3628661631397868
ENST00000661636.1	C8orf44-205	-0.0783693	0.620584	0.858715	0.436916	0.0486461	0.2926249511121991	0.388615	0.108908	0.3168594421400709	0.32443	0.178229	0.4316156779488161	0.613302	0.028747	0.0953705
ENST00000661674.1	PAX8-AS1-223	0.125278	0.396796	0.7508406457219878	0.0763953	0.653189	0.9114487063463296	0.282342	0.272136	0.5307945785158203	0.413361	0.14016	0.3753601189959946	0.151053	0.633397	0.7807476517960696
ENST00000661859.1	LINC01801-211	-0.172627	0.198272	0.5929453138336648	-0.243351	0.155274	0.5325619358139577	-0.246004	0.310777	0.565082	-0.368892	0.16833	0.4211329832286955	-0.798898	0.0548975	0.1549489528611053
ENST00000662047.1|ENST00000663000.1	LINC00963[244/246]	-0.0594167	0.681203	0.8927521074565045	-0.296761	0.0812834	0.3980587899182888	-0.688851	0.0004424	0.00560578	-0.671102	0.000605641	0.00663111	-1.25196	2.3745746579468303e-09	4.7439495173726095e-08
ENST00000662099.1	ENST00000662099	-0.303266	0.0998409	0.4853723771702373	-0.153351	0.399392	0.7806454992029042	-0.425078	0.120091	0.3316740604330246	-0.358696	0.187062	0.4440494966148955	-1.02445	0.00885377	0.0378046
ENST00000662141.1	WAKMAR2-207	0.067069	0.54896	0.8363355651362322	-0.0855374	0.548253	0.8692498111693203	0.0200539	0.928204	0.9643321931144294	-0.178288	0.42716	0.6865155096229607	0.0776494	0.8163	0.9074645369929398
ENST00000662236.3	ENST00000662236	-0.188471	0.148876	0.5476779831369947	-0.275338	0.121562	0.4736008924268428	-0.324985	0.199257	0.4477567495636531	-1.3227	0.00647831	0.0427257	-1.77053	0.00182818	0.0102785
ENST00000662286.1	PAX8-AS1-225	-0.0869357	0.558551	0.8385926886517949	-0.0113736	0.944645	0.9935263060264892	-0.0271225	0.904497	0.95289	0.127574	0.610001	0.8231593478596638	0.233692	0.455969	0.6399458952932651
ENST00000662329.2|ENST00000670661.2	TTC28-AS1[226/236]	-0.142214	0.334487	0.710551	-0.0415257	0.783977	0.9495382088883452	-0.525721	0.00545004	0.0392546	-0.179046	0.311178	0.5837517743814223	-0.290736	0.12874	0.283933
ENST00000662428.1	LINC01415-206	2.02508	0.000226238	0.00737158	1.64482	0.0014022	0.0232596	1.4837	0.00325448	0.0264318	1.78834	0.000899415	0.00928943	2.98078	6.48143942357686e-07	8.959444294105992e-06
ENST00000662467.1	PDPR2P-212	-0.204539	0.186533	0.5814828623013476	-0.166089	0.346328	0.7470602377562603	-0.230336	0.356289	0.6044564545321781	0.00302929	0.994597	0.999316	-0.162645	0.609789	0.7634918217714656
ENST00000662586.1	NUTM2A-AS1-222	0.193508	0.252978	0.6498867485316088	0.126747	0.49212	0.8374121214870454	0.371336	0.144873	0.372619	0.10569	0.660201	0.8553033644044835	0.202397	0.482295	0.658703
ENST00000662597.1	GHRLOS-205	-0.194004	0.252302	0.6498867485316088	-0.306026	0.141437	0.5100315134468771	-0.295264	0.23123	0.4860807208836326	-0.216719	0.375073	0.640769	-0.603378	0.0507548	0.14669
ENST00000662856.1	ATP13A3-DT-207	-0.0450448	0.539926	0.8292806641209783	-0.084943	0.347978	0.7470602377562603	-0.242599	0.140988	0.3658820952011548	-0.199256	0.224537	0.4895685900106509	-0.433786	0.12942	0.2847447261911496
ENST00000662865.2	ENST00000662865	-0.205893	0.200479	0.5964258562599939	-0.227822	0.230544	0.6420674714257274	-0.742169	0.0262158	0.1234986900910866	-0.582224	0.0600466	0.2176789602321458	-0.480474	0.157191	0.3220307841374214
ENST00000662918.2	ENST00000662918	-0.300464	0.107965	0.4976193079765049	0.107924	0.558049	0.8738899313834942	0.139598	0.559426	0.7501955365721088	0.00567673	0.984347	0.9958284885869836	0.149247	0.612769	0.765822
ENST00000662988.2	LINC02325-206	-0.204874	0.231392	0.6319860514770366	-0.253494	0.193283	0.5879370994274986	-0.0484583	0.821364	0.9113654620276612	0.00455547	0.984802	0.9958284885869836	-0.150911	0.5535	0.7193399130551118
ENST00000663031.1	GARS1-DT-237	-0.0968603	0.519644	0.8187268739845206	-0.0978954	0.578751	0.8834588401614266	-0.30814	0.230854	0.4856622939519817	-0.224519	0.375284	0.640769	-0.37805	0.240537	0.4265479080531393
ENST00000663112.2	ZNF582-DT-206	-0.0227935	0.862443	0.9539686925549312	-0.128485	0.445308	0.8055719346991231	-0.174572	0.469364	0.6895329880095509	0.069584	0.779532	0.9109407000099782	-0.0252327	0.935606	0.9733
ENST00000663113.1|ENST00000667520.3	NUTM2A-AS1[223/230]	-0.059673	0.535749	0.8278017575576964	-0.0513993	0.604575	0.891852	0.0431186	0.671434	0.8255677029896817	-0.154069	0.138749	0.3730401095017722	0.00710667	0.928282	0.9691459096616734
ENST00000663144.1	JUN-DT-204	0.0245225	0.811828	0.9401579716542529	-0.0227427	0.853075	0.973267	-0.0369647	0.8445	0.924452	-0.136411	0.508404	0.7494981120116218	-0.365778	0.268675	0.4573156354218682
ENST00000663202.3	EMSY-DT-205	-0.36778	0.0664661	0.4115787644610543	-0.620712	0.0158055	0.1386523046092188	-0.930431	0.00236155	0.0208502	-1.05223	0.000849296	0.00890622	-0.825644	0.00785095	0.0342166
ENST00000663232.1	EPB41L4A-AS1-205	-0.0606796	0.617834	0.8566428302431688	-0.208519	0.111806	0.4608638718017281	-0.327084	0.019951	0.1003785316922738	-0.423805	0.00297732	0.0238272	-0.376516	0.00979607	0.0405013
ENST00000663248.1	PAX8-AS1-226	-0.0048091	0.959098	0.983345	0.25009	0.157459	0.5357677340298664	0.353862	0.0764052	0.2540960042246615	0.46124	0.0239507	0.1126343245918504	0.544059	0.0119173	0.0468747
ENST00000663250.2|ENST00000671622.2	LINC01094[213/218]	-0.421325	0.0399065	0.3203049672603936	-0.633914	0.00947094	0.0989388	-1.20702	4.48231529677689e-05	0.000758156	-1.19136	5.60079646783496e-05	0.00085639	-1.74389	5.11097738759904e-08	8.58205221463716e-07
ENST00000663375.1	PCBP1-AS1-417	0.0200524	0.809528	0.9393840490122104	-0.276616	0.0102108	0.1038919179675937	-0.0622958	0.692763	0.840606	-0.0463277	0.781441	0.911196	-0.239025	0.362716	0.5545596878007181
ENST00000663398.3	ARRDC1-AS1-204	0.0225341	0.872349	0.9572216992899566	0.0201948	0.907039	0.9829907456119544	-0.184152	0.453826	0.6795771119735119	0.0954102	0.698471	0.8704128280320194	0.0992695	0.756642	0.8701379940307792
ENST00000663448.2	SNHG5-256	-0.181821	0.273235	0.6647513287000321	-0.386937	0.0813439	0.3980587899182888	-0.343186	0.178519	0.4190451461534026	-0.418259	0.116015	0.3349427678947214	-0.568133	0.0674118	0.1793062068192344
ENST00000663449.2	PRKCQ-AS1-221	-0.0729499	0.603899	0.8506004869667423	-0.194871	0.206923	0.6055620441436866	-0.249633	0.141228	0.3658820952011548	-0.261724	0.126106	0.3550948352634503	-0.202535	0.257745	0.4456396441920273
ENST00000663452.3|ENST00000692210.3	LINC02987[221/236]	0.136404	0.40417	0.7570333421059354	0.00486886	0.982849	0.9994376713198106	0.117083	0.608993	0.785492	-0.217911	0.354645	0.6238195937780222	-0.0694203	0.791821	0.8931277481139311
ENST00000663480.3	C10orf95-AS1-211	-0.0218726	0.873121	0.9572216992899566	0.104515	0.548412	0.8692498111693203	0.170202	0.487995	0.7033637040090098	0.148152	0.556869	0.7856444804665997	0.075137	0.811902	0.905901
ENST00000663557.1	LINC00342-211	-0.377148	0.0583109	0.3873713419184191	-0.0877917	0.612371	0.8955397056364351	-0.22867	0.359202	0.6063753224334776	-0.336977	0.209965	0.4729719705199781	-0.585655	0.0868692	0.2147794839446927
ENST00000663578.2	SBF2-AS1-209	-0.581809	0.0127638	0.1631650039436791	-0.63139	0.0110654	0.1068234689207641	-1.02735	0.000454753	0.00573575	-0.756351	0.005932	0.0400886	-1.14189	0.000194707	0.00146004
ENST00000663681.2	ARHGEF35-AS1-213	-0.379264	0.0625553	0.4003055043871812	-0.695714	0.0126719	0.1200099754758751	-0.659297	0.0249226	0.1188384211817692	-0.997427	0.00265291	0.0215461	-1.17496	0.00098716	0.00599081
ENST00000663803.2|ENST00000671679.1	CHROMR[212/217]	0.80135	1.02664318486872e-08	9.366407989952288e-07	0.747597	1.06298338895399e-07	4.769484484536182e-06	0.803965	1.89990610083883e-08	6.582332908855541e-07	1.18898	1.0026860743950799e-16	7.623199404498151e-15	1.2586	1.9450538673094098e-18	9.339670938290974e-17
ENST00000663868.1	LINC02580-204	-0.270347	0.136879	0.5314000294000687	-0.144787	0.428319	0.7951039410499505	-0.259354	0.250873	0.506746	-0.518659	0.034984	0.1493777498426312	-0.407975	0.116444	0.2657865125699132
ENST00000663931.2	TRAM2-AS1-210	-0.0410213	0.613937	0.8542847266691093	-0.0840982	0.378661	0.7694090970243972	-0.0863791	0.604462	0.781994	-0.111173	0.504537	0.7461703314273552	-0.122092	0.659318	0.8048851521032924
ENST00000663937.2	PCED1B-AS1-213	-1.07357	0.00592525	0.0983626	0.0144588	0.932732	0.992052	0.105893	0.655951	0.8173623328215139	-0.0550159	0.817089	0.9252868637978138	-0.0343847	0.910669	0.9600208169548524
ENST00000663996.1	SNHG14-289	-0.0368813	0.753147	0.921897	-0.0690908	0.64144	0.9084168928320038	-0.257287	0.286135	0.5454141829067587	-0.626512	0.0491614	0.1919469391782576	-1.21688	0.0121006	0.0473809
ENST00000664211.1	ENST00000664211	-0.0241307	0.853037	0.9512768688743036	-0.233572	0.193648	0.5879370994274986	-0.203507	0.402834	0.6410387516632751	-0.409459	0.14831	0.3869625008681401	-0.839623	0.0401188	0.1224137315560233
ENST00000664247.1	ZNF747-DT-203	-0.0158318	0.91039	0.9684172615331686	0.0170283	0.9147	0.985255	-0.235046	0.192516	0.4394619936357439	-0.171818	0.336094	0.6087570816655822	-0.375996	0.054238	0.153775
ENST00000664255.2	LINC00467-222	0.132068	0.389606	0.7458290265070938	-0.00179761	0.988848	0.9997090192730376	0.164637	0.502253	0.715972	0.185124	0.460674	0.7180897172071933	-0.149367	0.633555	0.7807476517960696
ENST00000664276.2	ZBED5-AS1-207	-0.232794	0.158337	0.5570293628610657	-0.607402	0.00365025	0.0487352	-0.629731	0.00385869	0.0300035	-0.718993	0.00124009	0.0122532	-0.900657	0.000120235	0.00096505
ENST00000664327.1	WAC-AS1-203	-0.241281	0.094917	0.4784307014912715	-0.252517	0.0955176	0.4264789415442154	-0.55357	0.00119338	0.0122332	-0.475777	0.00496938	0.0355123	-0.703751	7.32436272729703e-05	0.000630053
ENST00000664336.1	LINC01619-211	-0.0798512	0.487651	0.806889	-0.141726	0.341161	0.7470602377562603	-0.27672	0.24501	0.5016906241538897	0.103958	0.657227	0.8529306456725763	-0.162765	0.618797	0.770634
ENST00000664457.1	ENST00000664457	-0.0489914	0.704535	0.901655	-0.106173	0.512906	0.851885	-0.255162	0.302441	0.561601	-0.0718328	0.761967	0.9017278445753428	-0.220898	0.500305	0.6728917113620169
ENST00000664469.2	ENST00000664469	-0.0784611	0.0479258	0.3461028708432744	-0.0706662	0.291771	0.7087611461286343	-0.125619	0.243083	0.4998632099792018	-0.175965	0.134719	0.3679905699200078	-0.308999	0.132965	0.2890595724652768
ENST00000664477.1	ENST00000664477	0.250149	0.160083	0.5617276542572296	0.140608	0.45201	0.808261	0.312807	0.175495	0.4155105291240822	0.300281	0.19574	0.4571161102488862	0.868645	0.00155647	0.0088751
ENST00000664545.1	SNHG14-291	0.132376	0.290658	0.6792802632726387	0.037986	0.793991	0.9515392325248015	0.0243709	0.910201	0.954256	-0.0853343	0.69381	0.8698847099590272	-0.08393	0.783345	0.8874913463343027
ENST00000664612.1	COX10-DT-220	0.0284946	0.626304	0.8622691787212247	0.028229	0.735315	0.9324569174645312	0.17129	0.245615	0.5022112267209566	0.146429	0.333945	0.6073139211435321	0.0339893	0.883168	0.9497428847574249
ENST00000664676.3	ENST00000664676	-0.129652	0.361355	0.7270849853397128	-0.021928	0.882525	0.9814998651939412	-0.386422	0.0275117	0.1280157359947489	-0.141731	0.398956	0.6601828506703092	-0.492569	0.00793819	0.0345418
ENST00000664725.1	MCM3AP-AS1-213	-0.191444	0.229292	0.6288776607965747	-0.268459	0.174273	0.5613823484027508	-0.602935	0.0510227	0.1924861084966351	-0.326431	0.223635	0.4895685900106509	-1.01744	0.0103567	0.0423078
ENST00000664887.1|ENST00000669283.1|ENST00000671110.1	ENTPD1-AS1[221/229/231]	-0.142257	0.351509	0.7219870472185235	-0.183023	0.271079	0.6900546201945208	-0.300053	0.103864	0.3094287261235365	-0.484177	0.0116211	0.0650451	-0.593041	0.00341618	0.0173288
ENST00000664922.4	RNASEH1-DT-203	-0.468184	0.0252417	0.2560276556366537	-0.181326	0.326152	0.7348607158218518	-0.459335	0.0536935	0.1994019064236085	-0.587003	0.0187682	0.0947761	-0.706983	0.00893685	0.0379889
ENST00000664939.2	SNHG29-244	-0.0721578	0.466355	0.7942576419006591	-0.270153	0.0487531	0.2926257394303027	-0.331784	0.138756	0.3634608215778483	-0.189038	0.382074	0.6463151215908485	-0.185304	0.538567	0.7076614299966736
ENST00000664982.1	ENST00000664982	0.180669	0.26799	0.6604310177927071	-0.00661241	0.962427	0.9957880977207716	-0.286046	0.26599	0.5237127837061645	-0.425296	0.128458	0.3594979989363577	-0.451497	0.169059	0.3356854693582656
ENST00000664997.1|ENST00000742265.1	NUTM2A-AS1[227/500]	-0.034112	0.756672	0.9226227605382376	0.161301	0.290098	0.7087611461286343	-0.143601	0.500511	0.7147545141206036	0.18261	0.43824	0.6961474232864591	0.334939	0.332884	0.5275636952342111
ENST00000665039.2	CHROMR-213	0.373067	0.0644034	0.4040073471188827	0.891729	0.00171137	0.028048	0.934711	0.00159943	0.0153169	1.25841	5.93959395004228e-05	0.000903148	1.43879	8.58491913803029e-06	9.180766367271368e-05
ENST00000665049.1	ENTPD1-AS1-222	-0.459503	0.0355634	0.3041780818351258	-0.890099	0.0022269	0.0336742	-1.05288	0.000780226	0.00893505	-0.891273	0.00324228	0.0252106	-1.27993	0.000125425	0.00100084
ENST00000665089.1	LINC03015-213	-0.299306	0.0899464	0.4680288658058686	-0.0316377	0.84558	0.9703789228754726	0.0130141	0.961845	0.980451	-0.0449619	0.847154	0.936832	-0.0721716	0.815089	0.9074645369929398
ENST00000665120.1	PAXBP1-AS1-212	0.0399448	0.49429	0.8101281768737667	0.051268	0.593995	0.8893673173048393	0.0234651	0.876341	0.9400345509375684	0.17004	0.283821	0.5540789819489569	0.249272	0.331619	0.5267802985075651
ENST00000665160.1	LINC00158-217	0.0625256	0.409711	0.7600957199251837	-0.0408672	0.626511	0.8998780299531787	0.139768	0.381872	0.6225044296814796	0.285701	0.113015	0.3311806016172069	2.22796	0.00433651	0.0210818
ENST00000665171.1	THUMPD3-AS1-230	0.0372881	0.744427	0.9173696101681464	0.0900031	0.541213	0.8671206067614926	-0.193088	0.390029	0.6312886091469929	-0.439731	0.102182	0.3104011509597122	-0.0138787	0.958276	0.9863814894731914
ENST00000665209.4	CLN8-AS1-206	-0.537159	0.000285452	0.00898026	-1.02955	3.33141983117901e-10	2.337973353317167e-08	-0.952495	7.214181221170161e-09	2.598054473992465e-07	-1.12167	2.15491938563933e-11	8.673550527198302e-10	-1.34517	6.223127202889071e-15	2.39897171187428e-13
ENST00000665233.4	SNHG17-263	0.0433934	0.173859	0.5739940234648253	0.08903	0.0273605	0.2034935110478804	0.10267	0.0768022	0.2547969802308186	0.0469619	0.687456	0.8658843770900161	0.176905	0.203594	0.3820018424632584
ENST00000665321.3	ZNF567-DT-204	-0.214469	0.198876	0.5929453138336648	-0.18856	0.291531	0.7087611461286343	-0.297449	0.159811	0.3936668629666612	-0.333727	0.12041	0.3440104233727726	-0.711806	0.00368656	0.0183987
ENST00000665353.2	MICB-DT-202	0.201227	0.212045	0.6120840274674412	0.598085	0.00283203	0.0405826	0.857763	6.92038668664089e-05	0.00110767	0.600588	0.00419921	0.0310628	1.30962	3.80974954268906e-09	7.343158097422507e-08
ENST00000665363.4	SNHG8-208	0.0396238	0.735996	0.9136984532047864	0.0527657	0.711707	0.9283058416685936	-0.533788	0.0674483	0.234648	0.0668901	0.775079	0.9086200436157466	-0.039281	0.901168	0.9584545036008132
ENST00000665487.1	LINC00278-208	0.0709982	0.652116	0.8790938032028052	0.10344	0.574074	0.8812346180462168	0.570327	0.0335721	0.1468668808302176	0.803427	0.00522577	0.0369585	1.21258	0.000112054	0.000910067
ENST00000665502.1	SCAMP1-AS1-203	0.15448	0.325896	0.7056786591551534	0.512346	0.0422187	0.2644222644990466	0.924117	0.00700624	0.0473838	0.660064	0.0326292	0.1413073573705271	0.69563	0.0429864	0.1284430077896558
ENST00000665524.1	ANKRD42-DT-210	-0.0131801	0.89801	0.9652705785309182	-0.0824141	0.541713	0.8671206067614926	0.0594561	0.782544	0.8919637403452204	-0.000368616	0.997203	0.999316	0.0779013	0.808896	0.903652
ENST00000665606.1	ENST00000665606	0.108238	0.314619	0.6969326074345655	0.00429094	0.994474	0.9997090192730376	0.0116746	0.956564	0.978828	0.279057	0.245041	0.5123586953178956	-0.251159	0.453887	0.6390378998958416
ENST00000665654.1	PAXBP1-AS1-214	0.0264516	0.613313	0.8542847266691093	0.00411839	0.961419	0.995613	-0.0726494	0.565842	0.7540191490710979	-0.00369279	0.968575	0.9906542862280656	-0.328854	0.129756	0.2847978759445305
ENST00000665663.2	MBNL1-AS1-203	-0.18862	0.249633	0.6488573129797266	-0.264788	0.189036	0.5833037200484403	0.05392	0.820281	0.9113654620276612	-0.35359	0.187298	0.4442248699509028	-0.867884	0.0154356	0.0579523
ENST00000665716.2	NUTM2B-AS1-219	0.119569	0.446587	0.7825280905083359	0.200003	0.301008	0.7145360330400296	0.0437082	0.852608	0.9283248173632545	-0.131689	0.595079	0.8110211328627299	-0.0741983	0.802788	0.8986627969961729
ENST00000665729.2	ENST00000665729	-0.00518256	0.963986	0.9852387591025504	-0.22633	0.245	0.6580625343394266	-0.0983845	0.676717	0.8294558444483493	-0.236675	0.350078	0.6181696965765199	-0.892878	0.0128881	0.0501776
ENST00000665870.1	ENST00000665870	0.199592	0.237706	0.6359440521440349	0.564554	0.0265831	0.2004349985192936	0.735956	0.0138665	0.0785767	0.951745	0.00266591	0.0215876	1.44377	3.14277016785081e-05	0.000297639
ENST00000665881.1	LINC01801-212	-0.583618	0.0176258	0.2061612693860536	-0.209806	0.278982	0.6992435732477038	-0.384333	0.135246	0.3569595261102792	-0.432762	0.105159	0.3169831427855477	-0.72984	0.0224461	0.078261
ENST00000665904.3	LINC00968-211	0.153997	0.280444	0.6694907815992642	0.304026	0.125992	0.4810195302919501	0.852157	0.0192942	0.0985227	0.956804	0.011813	0.0658498	0.593522	0.107279	0.2524691381789633
ENST00000665917.1	ENST00000665917	-0.170197	0.179985	0.5739940234648253	-0.218409	0.103305	0.445825	-0.401309	0.00552381	0.0396815	-0.462381	0.00152017	0.0142308	-0.461384	0.00201164	0.011123
ENST00000665930.1|ENST00000668163.1	SNHG14[301/314]	-0.020089	0.763857	0.9242607913708918	0.0210258	0.816301	0.9539898546224858	-3.80712	0.000957267	0.0103151	-0.0867066	0.486034	0.7327849471718295	-1.85496	0.00900694	0.0380823
ENST00000666062.1	MIR497HG-219	-0.00575283	0.964826	0.9857142402891572	0.0273004	0.873784	0.9764291783191584	-0.0937392	0.689433	0.8392967126736843	-0.00212724	0.989837	0.997491	-0.200341	0.53356	0.7027688393521491
ENST00000666076.2	PVT1-333	0.00881609	0.94081	0.9780888918809504	-0.187466	0.227367	0.6404059068424175	-0.119321	0.591626	0.7718203803433727	-0.0696379	0.76032	0.9017278445753428	0.0160342	0.963409	0.9876633847431308
ENST00000666122.2	LINC03070-203	-0.113439	0.427435	0.7731733528837664	-1.03611	0.0052365	0.0648217	-2.19439	2.21853963365608e-05	0.00041028	-1.34055	0.00186242	0.0167129	-3.60184	4.90434535976599e-08	8.311765704264939e-07
ENST00000666167.1	PCBP1-AS1-432	-0.0167128	0.810697	0.9401579716542529	0.0047378	0.957879	0.995162	0.0420442	0.810939	0.9082656767693642	-0.0738157	0.666148	0.8582913471321321	0.0889088	0.756157	0.8701379940307792
ENST00000666215.3	SNHG29-246	-0.194231	0.171709	0.5739940234648253	-0.328116	0.0949103	0.4251544554159147	-0.125227	0.592515	0.7724802264982832	-0.185943	0.448622	0.7081197215960737	0.237923	0.477681	0.6556740563284355
ENST00000666283.2	LINC00265-209	-0.105219	0.391036	0.7458290265070938	-0.0494331	0.725764	0.929998	-0.206316	0.380497	0.6224472654174833	0.0664741	0.773024	0.907665	0.157678	0.627607	0.7776189440397546
ENST00000666351.1	ENST00000666351	0.0685919	0.156651	0.5544821316034249	0.128982	0.0256393	0.1962015037757223	0.307659	0.00101373	0.010796	0.246721	0.0144822	0.0778741	5.42036	0.000153307	0.00117535
ENST00000666360.1	CDH13-AS2-205	0.0445641	0.756469	0.9226227605382376	-0.0327538	0.848238	0.9713101111177096	0.0183699	0.939982	0.9721186185437448	0.0562796	0.820961	0.9267389111558424	-0.0645444	0.835297	0.9183395086504031
ENST00000666411.2|ENST00000779868.1	LINC03124[209/319]	-0.0361943	0.377618	0.7361396410039577	-0.0114459	0.858362	0.9752330740939534	0.0303014	0.820684	0.9113654620276612	0.069618	0.627057	0.8349299741053285	0.256486	0.28758	0.4802359606804823
ENST00000666424.1	ENST00000666424	-0.0487724	0.744726	0.9173696101681464	-0.0354415	0.841975	0.9677680147738515	-0.380001	0.150829	0.3803012787728351	0.0500714	0.83705	0.933195	-0.479855	0.132082	0.288509
ENST00000666432.3	LRRC8C-DT-211	-0.0878945	0.582021	0.8468847376666956	-0.156859	0.391114	0.775709	-0.174455	0.422129	0.6576144141887204	-0.372928	0.108674	0.3223562939914417	-0.475348	0.0649841	0.1757524285657779
ENST00000666495.2	HCP5-205	0.182221	0.234992	0.6340605488836806	0.118253	0.46515	0.8203063681492415	0.299995	0.102546	0.3087661025991518	0.0789254	0.666779	0.8582913471321321	0.330958	0.0902549	0.2217484070333799
ENST00000666526.3	LINC02245-204	0.137033	0.37569	0.7341717003037751	-0.155118	0.39579	0.7782495883942467	-0.133713	0.578684	0.7622026748844145	0.13851	0.580102	0.8014839150237585	-0.118037	0.70173	0.8301613787176968
ENST00000666752.1	ENST00000666752	-0.170161	0.223595	0.6212976708615333	-0.269266	0.142976	0.5134935874034822	-0.487661	0.0949793	0.2950717908357784	-0.362685	0.179663	0.431727	-0.944548	0.026793	0.090311
ENST00000666841.1	LINC00662-263	-0.0575677	0.71493	0.9042344226320538	-0.224952	0.231307	0.6430197918620033	-0.371292	0.104399	0.3094287261235365	-0.529029	0.0292889	0.131201	-0.349079	0.162392	0.3277782588827532
ENST00000666989.4	UBL7-DT-210	0.0138988	0.7273	0.909911	-0.00128468	0.982088	0.9994376713198106	0.0281911	0.75993	0.8828732729164083	0.0649272	0.547084	0.775437	-0.117102	0.458741	0.6399458952932651
ENST00000667119.2	SNHG15-212	-0.0958691	0.33758	0.7119944180599166	-0.0921638	0.447436	0.8062087009362429	-0.182951	0.379056	0.621988	-0.32215	0.14532	0.3833277980679113	-0.239744	0.45585	0.6399458952932651
ENST00000667122.2	ENST00000667122	-0.196093	0.200753	0.5965924830161301	-0.972609	0.0073139	0.0841099	-1.50543	0.000923742	0.0100728	-3.01418	4.87221979842041e-07	1.1906487132389875e-05	-1.9729	9.41058699901252e-05	0.000787669
ENST00000667155.4	ENST00000667155	0.00182179	0.991726	0.9970344110155804	-0.177354	0.351302	0.7497212818473837	0.134045	0.56282	0.7521670980488752	-0.154017	0.515351	0.7546901101292084	-0.151372	0.583104	0.7423051532166901
ENST00000667282.1	SNHG17-274	0.1667	0.180684	0.5739940234648253	0.137695	0.363823	0.7572503606514682	0.00829471	0.968064	0.9835973563131782	0.00576497	0.978127	0.9948240566431046	0.16212	0.622422	0.7732955774599284
ENST00000667323.2	SRP14-DT-208	0.132329	0.384773	0.741829	0.283408	0.167646	0.5538321718446529	0.146914	0.544295	0.7401214456308539	0.443245	0.119925	0.3434027654939255	0.675047	0.0517997	0.1481813648017478
ENST00000667414.2	LINC01128-224	-0.215993	0.179437	0.5739940234648253	-0.149983	0.403508	0.7815809728061808	-0.469696	0.100263	0.3045723163953207	-0.863197	0.0176559	0.0912158	-0.559666	0.111906	0.2591254160298762
ENST00000667626.1	LINC01719-209	0.221197	0.168561	0.5726016125363093	0.0269169	0.872276	0.9763279678517656	0.185381	0.446417	0.6749625489062742	0.47578	0.10704	0.3195038894047493	0.187026	0.560975	0.7260679542440055
ENST00000667641.1	ENST00000667641	-0.986991	0.00499403	0.0859665	-0.343716	0.110029	0.455595	-0.545697	0.0675838	0.2347420570704347	-1.23364	0.00263422	0.0215357	-1.8897	0.00011198	0.000910067
ENST00000667654.2	ENST00000667654	0.116655	0.465101	0.7942576419006591	0.171421	0.365517	0.757917	0.29918	0.220749	0.4754813299232321	0.378254	0.136773	0.3706481503725417	0.840787	0.00652387	0.0294651
ENST00000667891.1	TMEM147-AS1-209	-0.0249271	0.666191	0.8864296005172435	0.0534564	0.440018	0.8039247286815716	-0.104907	0.253242	0.5089780366311704	0.000478542	0.981955	0.9958284885869836	-0.247178	0.259535	0.4478856534735107
ENST00000667933.3	PARTICL-201	-0.105177	0.511255	0.8148007867961164	-0.165357	0.377084	0.7694090970243972	-0.388155	0.10447	0.3094287261235365	-0.452258	0.0666017	0.2342154045804495	-0.527242	0.0511447	0.1473505813122085
ENST00000667979.3	SNHG29-247	-0.0794246	0.600597	0.8506004869667423	-0.137673	0.42107	0.7898327243387174	-0.157558	0.422151	0.6576144141887204	-0.184508	0.359525	0.6283862225285151	-0.148161	0.504894	0.6755238776749933
ENST00000668239.2|ENST00000788412.1	ENST00000668239/ENST00000788412	0.00529442	0.980198	0.99125	-0.0319109	0.856304	0.9745222289609042	-0.0312115	0.886716	0.9436011010877632	0.233661	0.292096	0.5641962332339909	0.319602	0.197328	0.3745399185127644
ENST00000668253.3	NRAV-202	-0.321281	0.0928421	0.4721373590831326	-0.582447	0.0193047	0.1625756078528315	-0.493529	0.0571856	0.2078579813828108	-0.238672	0.317175	0.5886855490720511	-0.256385	0.348545	0.5410925049091133
ENST00000668306.3	SRP14-DT-209	0.0902118	0.444015	0.7803403149607469	-0.0552306	0.698125	0.9268988231717428	0.0194687	0.928013	0.9643321931144294	-0.397133	0.131477	0.3639497733695087	-0.0342757	0.910722	0.9600208169548524
ENST00000668392.1	ZNF606-AS1-209	-0.128309	0.432752	0.7742959755975245	0.0222923	0.901344	0.9823400726920536	-0.0889508	0.69001	0.8393592517471106	-0.563602	0.0307518	0.1348132884615738	-0.42444	0.11877	0.2699950404858995
ENST00000668488.1	JPX-268	-0.0958798	0.501956	0.8145607031848354	0.0759043	0.655857	0.911841	-0.132803	0.581945	0.7653879590446947	0.000205418	0.998595	0.999325	0.058862	0.854835	0.9293397113280182
ENST00000668496.1	MIATNB-221	-0.324184	0.0803159	0.4474663179565762	-0.0456078	0.792845	0.9515392325248015	-0.244371	0.262115	0.5191094986943043	-0.33227	0.14111	0.3763129932464062	-0.138801	0.559426	0.7253191235662834
ENST00000668543.1	ENST00000668543	-0.103036	0.45023	0.7853914307129772	0.0918514	0.582719	0.8850691137957771	-0.350476	0.189336	0.4347390379789739	-0.0851021	0.722044	0.8802828701173355	-0.280626	0.402505	0.5927458642641613
ENST00000668696.1	ENST00000668696	-0.382827	0.0630105	0.4020040334041202	-0.297229	0.153406	0.5294745939507709	-0.670253	0.0234504	0.1144097419116794	-0.354549	0.16737	0.4198825335953163	-0.769077	0.0187546	0.0677195
ENST00000668763.2	LINC00877-222	0.014831	0.925931	0.973156	-0.0707095	0.691964	0.9268988231717428	-0.0925991	0.670002	0.8255677029896817	-0.240851	0.290813	0.5629103993412528	-1.1331	0.000141305	0.00110186
ENST00000668804.2	LINC00863-205	0.185375	0.00172851	0.0407482	0.249132	0.00384894	0.0511386	0.491608	0.00677208	0.0463379	0.578941	0.00318576	0.0250558	2.29453	0.00672314	0.030166
ENST00000668819.1	ENST00000668819	-0.180406	0.282032	0.6694907815992642	-0.0340742	0.843871	0.9692295133218318	-0.117874	0.615222	0.7896349367151384	0.0573212	0.809109	0.9212645385934456	-0.354757	0.233323	0.417116
ENST00000669005.1	RAB30-DT-215	-0.170944	0.296302	0.6837939490463607	-0.275473	0.175383	0.5620893224021348	-0.607508	0.0365431	0.1562788639277897	-0.696189	0.0226435	0.108452	-0.317851	0.287324	0.4801014473109776
ENST00000669018.2	NIFK-AS1-213	-0.153254	0.277688	0.6672438044840954	0.0929597	0.582723	0.8850691137957771	-0.515974	0.0829006	0.2682021415198191	-0.58103	0.0660398	0.2331028880671011	-0.0777465	0.803203	0.8987600639894673
ENST00000669048.2	ENST00000669048	-0.554376	0.0126641	0.1631650039436791	-1.24717	0.00650107	0.0768721	-0.551118	0.0634298	0.2251716342176824	-0.386049	0.145516	0.3833277980679113	-1.22395	0.0151472	0.0572623
ENST00000669052.1	ASB16-AS1-209	0.110082	0.0956151	0.4793013366000609	0.0334491	0.709108	0.9283058416685936	0.245221	0.0739625	0.2483460866505982	0.339265	0.0473192	0.1863489488449439	0.206685	0.388772	0.5808230165186467
ENST00000669077.2	LINC00863-206	0.0298854	0.854733	0.9512768688743036	-0.234027	0.230542	0.6420674714257274	-0.194938	0.3963	0.6361717849842724	-0.258723	0.276806	0.5486223816061491	-0.184767	0.488086	0.6626450895147085
ENST00000669098.1|ENST00000671075.1|ENST00000671447.1	MIR9-3HG[246/252/253]	-0.0650836	0.649997	0.8773578126143143	-0.0404919	0.793689	0.9515392325248015	-0.073193	0.67528	0.8282636536333108	-0.101705	0.565321	0.79103	-0.178376	0.34924	0.5415697952768057
ENST00000669353.2	TMEM161B-DT-253	-0.313831	0.0875006	0.4624281525131592	-0.138561	0.43796	0.8028769008985648	-0.434869	0.118557	0.3294329643268601	-0.319206	0.231595	0.4940580172356302	-0.26705	0.401556	0.5927458642641613
ENST00000669422.2	LINC01278-232	-0.10642	0.396023	0.7501136672302509	-0.180404	0.272453	0.6917482290242735	-0.182945	0.433369	0.6674908865441135	-0.261301	0.298256	0.5720585441304522	-1.42123	0.00576218	0.0266854
ENST00000669434.2	SNAI3-AS1-211	0.0537934	0.49621	0.8113997029171399	0.0397761	0.683773	0.9254830852986392	0.042957	0.776015	0.889055	0.177638	0.348022	0.6174535827306376	0.13027	0.648991	0.7941298353707539
ENST00000669435.3	ENST00000669435	-0.0392891	0.798685	0.9364720930915432	-0.0293494	0.872487	0.9763279678517656	-0.257543	0.297123	0.5567945381663375	-0.173529	0.474637	0.7261491740524152	0.0322882	0.909025	0.9600208169548524
ENST00000669440.3	ENST00000669440	-0.373607	0.0622671	0.4003055043871812	-0.761685	0.0149143	0.1333998970531688	-1.36331	0.00121422	0.0124005	-1.1033	0.00449945	0.0326658	-2.30608	5.98862291364619e-06	6.662951591320985e-05
ENST00000669580.1	NRAV-203	-0.19861	0.233291	0.6330843403517117	-0.538622	0.0154274	0.13665	-0.898926	0.000607995	0.00726673	-0.834536	0.00122032	0.0121078	-1.25118	1.01572904992166e-05	0.000107338
ENST00000669650.2	HCG25-224	-0.282624	0.110158	0.4999376169076015	-0.415233	0.0721368	0.3732294871634469	-0.140091	0.558441	0.7492418488692264	-0.450531	0.115882	0.3349427678947214	-0.720926	0.0448405	0.1331111249287574
ENST00000669824.2	SNHG5-278	-0.0225079	0.71287	0.9035994850170952	-0.0501057	0.507121	0.8468510351559215	-0.272763	0.020431	0.1020433245501548	-0.0778045	0.56165	0.7877088347300213	-0.17817	0.415461	0.6051004619392525
ENST00000669835.2	ENST00000669835	0.0153746	0.909394	0.967971	0.327665	0.124746	0.4799235164325999	0.660029	0.0313831	0.1415082537322849	0.879252	0.0086866	0.0528338	0.51757	0.11388	0.261104
ENST00000669843.1	LINC01934-214	0.166362	0.267082	0.6603467913126805	0.0433325	0.79415	0.9515392325248015	0.26761	0.295435	0.5553614612482588	0.22934	0.37287	0.6394397894900664	0.405259	0.231408	0.4145678308826674
ENST00000669865.1	ENST00000669865	-0.134796	0.376749	0.7354939537967193	-0.136538	0.450279	0.8065530258560377	-0.0781781	0.737417	0.8738912353273242	0.0291476	0.908398	0.9604748038956276	-0.168048	0.584747	0.742669
ENST00000669922.2|ENST00000670780.1	LINC01128[226/227]	0.0164077	0.908244	0.967971	-0.182201	0.242236	0.6567051848215727	-0.557875	0.00230596	0.0204252	-0.154919	0.364952	0.6313994450431738	-0.475169	0.010882	0.0441245
ENST00000670000.1	WARS2-AS1-209	-0.117399	0.343981	0.716963	-0.323909	0.0181831	0.1560098031143004	-0.34964	0.0159436	0.0867065	-0.396414	0.00644826	0.0426301	-0.46136	0.00226789	0.0123896
ENST00000670019.1	ZNF529-AS1-205	0.00700433	0.892587	0.9625730470487164	0.242212	0.0271388	0.2029479915510809	0.502979	0.0197642	0.0999898	0.385805	0.058939	0.2146419057496798	0.195133	0.454616	0.6397352413967892
ENST00000670058.1	ENST00000670058	-0.209696	0.17021	0.5726016125363093	-0.0871821	0.577875	0.883427	-0.127781	0.471272	0.6901401022038397	-0.221452	0.230047	0.4930728006401823	-0.197113	0.315455	0.5076562912440069
ENST00000670222.3	MCPH1-AS1-211	0.00714476	0.963675	0.9852387591025504	0.0672536	0.703331	0.9268988231717428	-0.380446	0.162266	0.3972464269358516	-0.244865	0.34387	0.6147402797666697	-0.383142	0.248249	0.4342701083743995
ENST00000670229.1	FMNL1-DT-206	-0.154439	0.338251	0.7119944180599166	-0.0638403	0.721703	0.9299915763772656	-0.132211	0.575739	0.7604933056017436	-0.102076	0.670979	0.8600820199049801	-0.318157	0.280827	0.4715489568717815
ENST00000670236.1	ENST00000670236	-0.500495	0.00129898	0.0317438	-0.313599	0.0368374	0.2441255220613645	-0.591278	0.000436926	0.00556218	-0.59307	0.000412906	0.00474842	-0.962556	8.906565109402e-08	1.4255712692651038e-06
ENST00000670313.1	PCBP1-AS1-443	-0.122508	0.00707669	0.1082061747856278	-0.0787881	0.26558	0.6821387618125848	-0.0277984	0.827181	0.9125331742437158	-0.0976602	0.478985	0.7291334761765033	-0.275294	0.213855	0.3946879434680523
ENST00000670421.3	RTCA-AS1-206	-0.0923833	0.547988	0.8363053831022023	-0.104851	0.561588	0.8748099442565632	-0.517584	0.065422	0.2295640534906863	-0.748216	0.0175664	0.0912158	-0.654152	0.0461986	0.1362561410997178
ENST00000670451.1	TMEM161B-DT-257	-0.294884	0.11441	0.5041437315878117	-0.0670698	0.708356	0.9283058416685936	-0.286753	0.238771	0.4942877686142267	-0.296012	0.236229	0.501987	-0.616925	0.0417359	0.125529
ENST00000670460.1	A1BG-AS1-209	0.0654164	0.604005	0.8506004869667423	-0.0443653	0.771195	0.945681	0.170197	0.47072	0.6901401022038397	-0.00316203	0.984337	0.9958284885869836	-0.682219	0.080282	0.2027045581795046
ENST00000670491.1	NIFK-AS1-214	0.047646	0.64008	0.8697890658080828	-0.0350741	0.778703	0.9493769974689148	0.0855236	0.678534	0.830673	0.0331052	0.8782	0.9525252264159424	-0.224818	0.467827	0.6483257122854013
ENST00000670666.1	ZNF213-AS1-225	-0.00710081	0.938395	0.9765732700987032	0.149699	0.278314	0.698207	-0.0829845	0.678743	0.830673	0.163804	0.457077	0.7154888877563955	0.345288	0.30723	0.49934
ENST00000670735.1	NINJ2-AS1-207	-0.0728338	0.624311	0.861196	-0.60427	0.00276006	0.0397594	-0.397769	0.0479047	0.1846692332425184	-0.541121	0.0094469	0.0558449	-0.464943	0.0307864	0.1003124193778474
ENST00000670940.1	ZNF407-AS1-210	0.159156	0.316	0.6969326074345655	0.139234	0.44101	0.8041600717083073	-0.135413	0.570077	0.7562239209583362	-0.0248664	0.914405	0.9648138511385193	0.184469	0.546761	0.7136311159457935
ENST00000670968.1	KRT10-AS1-207	0.033542	0.814977	0.9407815573139842	-0.054502	0.754951	0.9422251328081808	0.00143016	0.997489	0.9988860504253432	-0.0132991	0.955355	0.9835965052453182	-0.161403	0.609323	0.7634918217714656
ENST00000670978.2	ENST00000670978	0.0782287	0.389004	0.7458290265070938	-0.000984046	0.993252	0.9997090192730376	0.333541	0.118264	0.3289518794416132	0.174994	0.346389	0.6160274210242017	0.97831	0.0332515	0.1057019732561645
ENST00000671018.1	ERVK13-1-242	0.0142255	0.846139	0.9495215872559174	-0.0264787	0.7261	0.929998	-0.0525967	0.705852	0.8510642417072267	-0.152283	0.312444	0.5853247764385833	-0.592345	0.0226293	0.0784907
ENST00000671039.2	LYRM4-AS1-219	-0.12666	0.380061	0.7374731895424449	-0.15736	0.377548	0.7694090970243972	-0.174482	0.470945	0.6901401022038397	-0.736842	0.0301119	0.1329296751621257	-0.631682	0.0818641	0.2055843538190289
ENST00000671125.1	EOLA2-DT-213	-0.291763	0.110816	0.4999376169076015	-0.00493993	0.976677	0.9985195695756134	-0.239346	0.337935	0.5877859689096456	-0.106224	0.663815	0.8570105260400468	-0.0222032	0.94108	0.9756573525551308
ENST00000671495.2	ENST00000671495	-0.0718563	0.47279	0.7981867167779221	-0.00722655	0.944123	0.9935263060264892	-0.413578	0.0801691	0.2624773682520641	-0.150458	0.473299	0.7253192243415487	-1.58275	0.0073875	0.0327178
ENST00000671583.1	ENST00000671583	-0.0747283	0.59003	0.8482442753346328	0.193698	0.294309	0.7103389347855904	-0.055201	0.812497	0.9087880385422678	-0.0643683	0.790219	0.9137426418115526	-0.149074	0.636446	0.7832519568225331
ENST00000671994.1	ENST00000671994	0.0408544	0.746466	0.9183268805110412	-0.0746805	0.560766	0.8748099442565632	-0.0996472	0.475891	0.6935647368088194	-0.0670679	0.628259	0.8353152871169668	-0.172336	0.241139	0.4267157252143167
ENST00000672226.1	ENST00000672226	-0.336965	0.0469122	0.3460880268055287	-0.307091	0.0859723	0.4078601536479325	-0.715223	0.000812525	0.00920461	-0.498911	0.0149015	0.0795036	-1.33659	5.745533591015841e-09	1.0845189957662317e-07
ENST00000673666.1	ZNF213-AS1-227	-0.326965	0.0756658	0.4349306489323602	-0.129239	0.460098	0.8151282199246923	-0.311002	0.227244	0.4820246207558906	-0.289398	0.268701	0.541957	-1.39168	0.00144153	0.00827142
ENST00000674016.2|ENST00000718212.1	HCP5[207/211]	0.414606	0.00241148	0.0503043	0.510245	0.000334807	0.00654547	0.739803	5.92180530548724e-07	1.5584462726298625e-05	0.689284	3.19621905771402e-06	6.942898064256566e-05	1.0507	4.17015539322316e-12	1.2272812162636328e-10
ENST00000674823.1	ATP1A1-AS1-206	0.0142514	0.927402	0.973156	-0.0937656	0.603884	0.891852	-0.385382	0.140093	0.3657942684106302	0.000184281	0.999384	0.9997493474357246	0.0671878	0.81488	0.9074645369929398
ENST00000675162.4|ENST00000675610.3|ENST00000676274.3	ENST00000675162/ENST00000675610/ENST00000676274	0.0929945	0.449404	0.784952	0.0238588	0.861772	0.9757068379429524	0.128709	0.344812	0.5941365100419201	-0.0213368	0.884506	0.9553638219879794	-0.0379546	0.793594	0.8931277481139311
ENST00000675590.1	DANCR-208	0.0192737	0.85572	0.9512768688743036	-0.162346	0.19158	0.58587	0.00311874	0.991497	0.9963683681339758	-0.0678253	0.727415	0.8844668276825444	0.0841867	0.792834	0.8931277481139311
ENST00000675716.1	SNHG28-220	-0.534261	0.0280668	0.2658095733519529	-0.435041	0.0644066	0.3449724003206233	-1.48163	0.000261065	0.00350263	-1.11965	0.00260715	0.0214933	-2.12912	3.05602417878482e-06	3.5912813230585565e-05
ENST00000675742.1	ATP1A1-AS1-214	-0.0990566	0.468035	0.7946718082615314	-0.454851	0.0531011	0.3076152520122154	-0.00894145	0.966449	0.9829693371026356	-0.277811	0.287089	0.5580704433554035	-0.154335	0.629645	0.779065
ENST00000675836.3	ENST00000675836	-0.0524875	0.604736	0.8506004869667423	-0.185615	0.186073	0.5825523644397452	0.0493964	0.817257	0.9112513338173764	-0.254361	0.267111	0.5403430616826934	0.0337823	0.917928	0.9629626759826072
ENST00000684813.2	ENST00000684813	-0.155258	0.33893	0.7123803661574225	-0.368315	0.0652144	0.3479370591920738	-0.378676	0.0874673	0.2778991376233582	-0.341473	0.122968	0.349133	-0.534645	0.030563	0.099737
ENST00000684912.2	NPEPPSP1-205	-0.0747758	0.493891	0.8101281768737667	-0.0752684	0.581129	0.8848427405263576	-0.0239309	0.903355	0.9524199527765654	-0.123486	0.58271	0.8022524402703668	-0.598501	0.113529	0.261104
ENST00000685029.2	ENST00000685029	-0.0140985	0.92332	0.9723727621523276	-0.0564729	0.753173	0.9417385211567708	-0.0350081	0.878641	0.9404932371272824	0.139178	0.571932	0.7958194835727866	0.0727121	0.805229	0.9002903255142102
ENST00000685046.1	ENST00000685046	-0.0610139	0.684074	0.8927901820823119	0.0598672	0.73914	0.934423	0.0799786	0.714861	0.8570190910187044	0.0583726	0.811812	0.9231115334612174	0.487559	0.121614	0.2737312903748795
ENST00000685133.1	ENST00000685133	-0.0759622	0.607023	0.85182	-0.0721713	0.679205	0.9239813786050698	-0.651575	0.0369782	0.1574016232996627	-0.352487	0.190748	0.4489058553358137	-1.07034	0.00610497	0.0280357
ENST00000685134.2|ENST00000686618.2	LINC02987[233/234]	-0.137392	0.346872	0.7181628518655663	-0.349594	0.0990389	0.4344063901373253	-0.210141	0.393492	0.6331499291730289	-0.0715346	0.767254	0.9036033857995154	-0.194575	0.543764	0.7114158877041902
ENST00000685140.2	GUSBP1-208	0.269595	0.102008	0.4889587462973693	0.143126	0.399556	0.7806454992029042	0.00890432	0.970567	0.9838677462147803	0.0490213	0.837831	0.933195	0.699852	0.0668284	0.1785903843457493
ENST00000685220.2	ENST00000685220	-0.230228	0.184069	0.57767	-0.0218444	0.89885	0.9823400726920536	-0.0419195	0.855138	0.9284065231293492	-0.153358	0.533716	0.7672166293902152	-0.238573	0.423383	0.6111813482043909
ENST00000685247.3	ENST00000685247	0.0721575	0.604775	0.8506004869667423	-0.218332	0.157292	0.5357677340298664	0.216293	0.194259	0.4425801618569442	0.0747294	0.655984	0.8526028678586065	0.216391	0.2193	0.4012197179564029
ENST00000685304.2	ENST00000685304	-0.396187	0.0563421	0.3820636921537559	-0.299985	0.146768	0.5167269008614682	-0.520796	0.0740411	0.2483460866505982	-0.117058	0.62854	0.8353152871169668	-0.814146	0.0272723	0.0915881
ENST00000685307.3	SNHG10-212	-0.0720869	0.640317	0.8697890658080828	-0.102159	0.573227	0.8812346180462168	-0.282499	0.257382	0.5134500054747653	-0.273294	0.279273	0.54951	-0.405613	0.186597	0.3583975364640326
ENST00000685341.1	ENST00000685341	-0.0673668	0.654262	0.8790938032028052	-0.111519	0.536642	0.8669240590124228	0.0939123	0.697765	0.8442898879351713	-0.156781	0.528144	0.7640226549540322	-0.367341	0.244872	0.4312841055148484
ENST00000685409.1	ENST00000685409	0.137577	0.119217	0.517109	0.0612538	0.497616	0.8392512003879604	0.170809	0.067471	0.234648	0.118412	0.204911	0.467649	0.125171	0.187817	0.3594799826048794
ENST00000685457.3	ENST00000685457	-0.10784	0.495633	0.8113997029171399	-0.226736	0.198972	0.5947431599506696	-0.408185	0.0488936	0.187425	-0.366487	0.0763285	0.2553065548705557	-0.610406	0.00762483	0.0334442
ENST00000685506.3	LINC02245-206	-0.0846308	0.537334	0.8278017575576964	-0.255116	0.181559	0.5764805050530992	-0.235244	0.340749	0.5917695603819565	-0.547457	0.074884	0.2538287685880865	-0.510346	0.145085	0.3066749727487949
ENST00000685521.3	MIR3667HG-209	0.263225	0.065987	0.4104693645918384	0.167432	0.252124	0.6648022620230696	0.199034	0.20767	0.4586908501777114	0.00206674	0.985593	0.9958284885869836	0.360548	0.0315424	0.102047
ENST00000685606.3	PVT1-377	0.306198	0.104892	0.4958353968773945	0.638141	0.0117371	0.1119316540284043	0.721649	0.00909827	0.0566762	0.441942	0.0849134	0.2743896305441481	1.13904	0.000204593	0.00152581
ENST00000685611.2	NPEPPSP1-208	-0.0473452	0.554491	0.8376017319118839	-0.0103357	0.910515	0.983994	-0.0444767	0.78847	0.8947102626264369	-0.0327105	0.837622	0.933195	-0.108816	0.689612	0.8216282235593243
ENST00000685658.3	ENST00000685658	-0.037326	0.804726	0.939005	-0.325339	0.0843627	0.4043794641780306	-0.413404	0.0528302	0.1975357072432704	-0.689867	0.00256376	0.0212637	-0.486673	0.0348869	0.1098796110944447
ENST00000685715.2	THRB-AS2-201	0.0317003	0.801759	0.9381846824737936	0.00482516	0.97666	0.9985195695756134	0.000781971	0.998664	0.9993512884428222	-0.0899635	0.696821	0.8704128280320194	0.121513	0.712656	0.8390611916593749
ENST00000685721.3	ENST00000685721	0.00768932	0.961976	0.98464	-0.126771	0.496097	0.8392512003879604	-0.19015	0.408413	0.6456751965700561	-0.166517	0.479258	0.7291442508837527	-0.564286	0.050233	0.1454897055545268
ENST00000685722.3	TP53TG1-214	-0.0284472	0.786933	0.9340133435831492	-0.11679	0.407843	0.7850578119983561	-0.0991794	0.627887	0.7999275936741703	0.055338	0.807171	0.9212645385934456	-0.0273675	0.926467	0.9685787664570806
ENST00000685745.3	MPDU1-AS1-206	-0.133374	0.222055	0.6202956209054443	-0.238037	0.11957	0.4727700598569268	-0.196512	0.359106	0.6063753224334776	-0.263632	0.257829	0.5273072446192445	-0.151262	0.611725	0.7651586185917335
ENST00000685788.3	UGDH-AS1-202	-0.465807	0.0252567	0.2560276556366537	-0.181895	0.323838	0.7343366663074269	-0.84275	0.00165789	0.0155933	-0.521174	0.0327654	0.1416728533783599	-0.983879	0.000532708	0.00349646
ENST00000685856.1	ENST00000685856	0.0397313	0.748974	0.918378	0.187707	0.264609	0.6815110384621225	0.681462	0.0425068	0.1688551537163482	0.894356	0.0211086	0.1037237632787996	1.24055	0.00876796	0.0375554
ENST00000685873.2	ENST00000685873	2.58088	4.56614573338304e-18	1.5621926090336726e-15	3.2423	1.48055861506477e-27	5.788984184903251e-25	3.86926	1.44918238702976e-38	5.666303133286362e-36	4.13483	6.315487866355462e-44	2.8809150483691493e-41	4.74675	1.69137716953093e-57	5.7866241412576936e-55
ENST00000685891.2	ENST00000685891	-0.0633971	0.690401	0.8934404442603047	-0.0501776	0.779034	0.9493769974689148	0.103468	0.640459	0.8085494328818822	-0.0862698	0.694628	0.8701125945710584	-0.0515642	0.836061	0.9186265316010076
[truncated: 947 more rows]

## Sheet: legend
Dataset EV13: Bulk RNA-seq: Summary of differentially expressed transcript groups mapping to non-coding genes
